# Supplementary material for: Transport engineering for improving the production and secretion of valuable alkaloids in Escherichia coli
Source: Metab Eng Commun. 2021 Sep 14;13:e00184. doi: 10.1016/j.mec.2021.e00184 (PMC8449128; doi:10.1016/j.mec.2021.e00184)
Supplement: Multimedia component 1 [file mmc1.xlsx]

## Sheet: data2
Feature_ID	Chrom	Start	End	Strand	Type	Locus_Tag	Old_Locus_Tag	Gene_Symbol	Protein_ID	Product	DTX1_1_0h_FPKM	DTX1_1_8h_FPKM	DTX1_1_12h_FPKM	DTX1_1_24h_FPKM	DTX1_1_48h_FPKM	VC1_0h_FPKM	VC1_8h_FPKM	VC1_12h_FPKM	VC1_24h_FPKM	VC1_48h_FPKM	DTX1_1_0h/VC1_0h.fc	DTX1_1_0h/VC1_0h.logCPM	DTX1_1_0h/VC1_0h.raw.pval	DTX1_1_0h/VC1_0h.bh.pval	DTX1_1_8h/VC1_8h.fc	DTX1_1_8h/VC1_8h.logCPM	DTX1_1_8h/VC1_8h.raw.pval	DTX1_1_8h/VC1_8h.bh.pval	DTX1_1_12h/VC1_12h.fc	DTX1_1_12h/VC1_12h.logCPM	DTX1_1_12h/VC1_12h.raw.pval	DTX1_1_12h/VC1_12h.bh.pval	DTX1_1_24h/VC1_24h.fc	DTX1_1_24h/VC1_24h.logCPM	DTX1_1_24h/VC1_24h.raw.pval	DTX1_1_24h/VC1_24h.bh.pval	DTX1_1_48h/VC1_48h.fc	DTX1_1_48h/VC1_48h.logCPM	DTX1_1_48h/VC1_48h.raw.pval	DTX1_1_48h/VC1_48h.bh.pval	DTX1_1_0h.mean	DTX1_1_8h.mean	DTX1_1_12h.mean	DTX1_1_24h.mean	DTX1_1_48h.mean	VC1_0h.mean	VC1_8h.mean	VC1_12h.mean	VC1_24h.mean
gene-ECD_RS00005	NC_012971.2	190	255	+	protein_coding	ECD_RS00005	ECD_00001	thrL	WP_001386572.1	thr operon leader peptide	65.0722	48.9123	14.1252	21.2125	21.9686	117.435	40.9344	24.4179	18.4635	21.7406	-1.75281	1.23836	0.00856459	0.562455	-1.00462	1.17267	1	1	-1.6236	0.806547	0.240748	0.462176	1.03305	1.54756	1	1	1.20057	1.12292	0.682922	0.81459	1.41925	1.65605	1.14866	1.88883	1.67085	1.97729	1.66061	1.57652	1.85453
gene-ECD_RS00010	NC_012971.2	336	2798	+	protein_coding	ECD_RS00010	ECD_00002	thrA	WP_001264697.1	bifunctional aspartate kinase/homoserine dehydrogenase I	174.122	141.894	58.8343	30.9317	36.1657	174.239	120.486	61.9519	31.0825	35.6202	1.02803	7.36616	0.84733	1	-1.01931	7.87818	0.894792	1	1.00786	7.55925	0.959324	1	-1.11732	7.28518	0.455478	0.670294	1.20753	6.94036	0.200804	0.343631	7.3941	7.8699	7.57122	7.2105	7.07868	7.35446	7.89738	7.55999	7.36954
gene-ECD_RS00015	NC_012971.2	2800	3732	+	protein_coding	ECD_RS00015	ECD_00003	thrB	WP_000241660.1	homoserine kinase	215.692	114.527	53.0831	20.7578	20.6757	243.007	100.358	47.1085	27.3513	50.2387	-1.09518	6.36191	0.52893	1	-1.05191	6.19296	0.732897	0.952003	1.19582	5.89578	0.24044	0.462176	-1.46489	5.53231	0.0185906	0.0700781	-2.04262	5.47311	6.37813e-06	5.37766e-05	6.31217	6.17424	6.03689	5.2629	4.90962	6.44177	6.24627	5.78314	5.80192
gene-ECD_RS00020	NC_012971.2	3733	5019	+	protein_coding	ECD_RS00020	ECD_00004	thrC	WP_000781063.1	threonine synthase	237.036	98.3262	41.6965	16.2267	13.2743	255.487	80.322	37.1107	18.1572	58.3996	-1.04775	6.92877	0.745672	1	1.01976	6.38581	0.896516	1	1.19237	6.01308	0.24789	0.472671	-1.2441	5.50674	0.185004	0.376429	-3.6979	5.92337	2.60006e-16	1.03217e-14	6.90618	6.41515	6.15093	5.36895	4.74057	6.97293	6.38725	5.90096	5.67729
gene-ECD_RS00030	NC_012971.2	5232	5528	+	protein_coding	ECD_RS00030	ECD_00005	.	WP_000738723.1	DUF2502 domain-containing protein	62.2031	27.3909	13.7328	6.67802	7.85353	79.4654	30.8803	17.0185	8.44735	25.9967	-1.24174	3.02273	0.196849	1	-1.35296	2.69153	0.116108	0.481202	-1.1674	2.56755	0.515122	0.744639	-1.40479	2.27066	0.257543	0.465827	-2.77749	2.77769	1.16939e-05	9.20775e-05	3.03613	2.68299	2.66101	2.27195	2.17422	3.31396	3.05965	2.85156	2.67505
gene-ECD_RS00035	NC_012971.2	5681	6457	-	protein_coding	ECD_RS00035	ECD_00006	yaaA	WP_000906203.1	peroxide stress protein YaaA	191.966	259.752	127.031	54.6557	28.3155	221.071	148.598	55.5295	13.9304	15.565	-1.11946	5.94677	0.437083	1	1.45613	6.82741	0.00972676	0.132863	2.42751	6.5108	4.63181e-09	1.74771e-07	3.52681	5.73059	7.11845e-14	3.34919e-12	2.16276	4.60768	5.40363e-06	4.67126e-05	5.88642	7.08229	7.0208	6.37507	5.09339	6.04662	6.54497	5.75693	4.59928
gene-ECD_RS00040	NC_012971.2	6527	7957	-	protein_coding	ECD_RS00040	ECD_00007	.	WP_001112563.1	sodium:alanine symporter family protein	6.76469	3.11316	1.79156	1.01912	1.18944	6.14821	1.88796	1.58691	1.55286	1.14596	1.13174	1.85093	0.549538	1	1.37258	1.42143	0.232506	0.64489	1.1974	1.6974	0.555169	0.776422	-1.69026	1.9975	0.100489	0.24549	1.2332	1.32002	0.617782	0.764902	2.25526	1.98882	2.12001	1.93206	1.83343	2.11587	1.66061	1.92353	2.52882
gene-ECD_RS00045	NC_012971.2	8236	9189	+	protein_coding	ECD_RS00045	ECD_00008	tal	WP_000130189.1	transaldolase	1284.31	495.94	241.983	144.552	166.588	1252.19	338.491	167.777	82.0509	146.969	1.05511	8.86195	0.7059	1	1.22052	8.16467	0.163716	0.566168	1.53062	7.96193	0.00324912	0.0191678	1.58436	7.76503	0.00172578	0.0107642	1.34809	7.70493	0.0395595	0.0956001	8.90299	8.30528	8.24022	8.06221	7.90921	8.82576	8.01879	7.62861	7.40141
gene-ECD_RS00050	NC_012971.2	9304	9891	+	protein_coding	ECD_RS00050	ECD_00009	mog	WP_001094682.1	molybdopterin adenylyltransferase	139.704	91.6855	48.3572	32.5403	28.7327	161.503	73.0312	39.4922	19.9929	28.586	-1.12375	5.09012	0.430669	1	1.04581	5.13932	0.780077	0.965305	1.29938	5.04552	0.100342	0.256506	1.46348	4.97379	0.0271745	0.0918916	1.19534	4.55719	0.295039	0.456328	5.0456	5.20674	5.25252	5.24587	4.72511	5.20912	5.1439	4.88586	4.7137
gene-ECD_RS00055	NC_012971.2	9926	10492	-	protein_coding	ECD_RS00055	ECD_00010	satP	WP_000528538.1	acetate uptake transporter	82.3581	28.1258	14.1813	25.8235	37.3573	64.1612	40.2505	57.1043	17.3199	38.4418	1.3204	4.00451	0.072331	1	-1.7175	3.85874	0.00116667	0.0335364	-3.79155	4.65833	1.2317e-14	1.11762e-12	1.34065	4.64342	0.106519	0.255633	1.15572	4.90355	0.375208	0.544316	4.26353	3.5396	3.52323	4.87148	5.04026	3.88634	4.26746	5.35156	4.46497
gene-ECD_RS00060	NC_012971.2	10641	11354	-	protein_coding	ECD_RS00060	ECD_00011	msyB	WP_001102353.1	acidic protein MsyB	1.90955	2.0798	0.897663	0.490205	0.264876	2.73828	1.49363	0.615577	0.200789	0.765575	-1.39152	-0.536523	0.364482	1	1.15882	0.0343933	0.7633	0.959412	1.53733	-0.214334	0.643095	0.839039	2.13568	-0.369496	0.461168	0.670294	-2.37553	-0.563694	0.2392	0.390737	0.615019	0.992554	0.877151	0.744884	0.361623	0.799916	0.890035	0.623566	0.387148
gene-ECD_RS00070	NC_012971.2	12161	14077	+	protein_coding	ECD_RS00070	ECD_00014	dnaK	WP_000516135.1	molecular chaperone DnaK	1790.97	3177.66	1298.09	546.463	902.561	2006.27	3080.89	1816.52	671.05	768.319	-1.08894	10.4493	0.54787	1	-1.16387	12.1009	0.284386	0.701031	-1.31859	11.879	0.051441	0.156833	-1.36541	11.2243	0.0286117	0.0958164	1.39714	11.1267	0.0187077	0.0517757	10.3876	11.9876	11.6661	10.9828	11.3483	10.5104	12.2065	12.065	11.432
gene-ECD_RS00075	NC_012971.2	14166	15296	+	protein_coding	ECD_RS00075	ECD_00015	dnaJ	WP_001118446.1	molecular chaperone DnaJ	707.868	727.674	338.78	115.895	143.639	729.378	760.438	549.694	189.757	208.789	-1.00162	8.28748	0.991388	1	-1.25448	9.27236	0.111266	0.4722	-1.52889	9.30524	0.00300701	0.0179901	-1.8205	8.48012	3.72477e-05	0.00042122	-1.22216	8.08787	0.164489	0.293645	8.29068	9.102	8.9693	7.98926	7.94078	8.29301	9.42856	9.58081	8.85108
gene-ECD_RS00080	NC_012971.2	15443	16555	+	protein_coding	ECD_RS00080	ECD_00016	.	WP_001300563.1	IS4-like element IS421 family transposase	25.7861	27.0903	11.4648	4.08813	5.15425	22.2089	35.0692	23.3648	7.08446	8.41049	1.19435	3.36905	0.268461	1	-1.55382	4.68542	0.00470176	0.0885574	-1.91974	4.61166	9.19171e-05	0.0010224	-1.92516	3.70161	0.0018025	0.0111334	-1.3715	3.38411	0.121743	0.232912	3.60759	4.39885	4.14232	3.29071	3.2692	3.37411	5.01024	5.04396	4.16425
gene-ECD_RS00085	NC_012971.2	16749	16958	-	protein_coding	ECD_RS00085	.	mokC	WP_000935262.1	type I toxin-antitoxin system toxin MokC	19.4774	11.0681	3.88443	5.55566	8.70559	25.9354	7.10966	11.8601	7.16818	8.13423	-1.29378	0.912749	0.265447	1	1.29534	0.565309	0.474229	0.835161	-2.85899	1.13289	0.00297647	0.0178917	-1.43153	1.56884	0.393728	0.611501	1.27146	1.39731	0.546645	0.703806	1.37559	1.34999	1.04611	1.70168	1.90833	1.61552	1.1339	2.02285	2.08133
gene-ECD_RS00090	NC_012971.2	17488	18654	+	protein_coding	ECD_RS00090	ECD_00018	nhaA	WP_000681360.1	Na+/H+ antiporter NhaA	226.535	30.8713	10.8844	7.89789	24.5247	204.692	25.953	15.7555	9.4593	17.6235	1.13849	6.59778	0.367331	1	-1.00918	4.59805	0.957904	1	-1.36375	4.30347	0.0702819	0.198993	-1.33143	4.3894	0.129428	0.294305	1.65479	5.11854	0.00178775	0.00752001	6.70145	4.64449	4.13609	4.23244	5.46305	6.51624	4.65715	4.56184	4.6265
gene-ECD_RS00095	NC_012971.2	18720	19619	+	protein_coding	ECD_RS00095	ECD_00019	nhaR	WP_001300855.1	transcriptional activator NhaR	40.6753	11.2629	4.4671	5.12047	5.67364	41.5853	12.2444	6.18587	4.30091	7.97155	1.0062	3.83612	0.980717	1	-1.30477	2.97602	0.148339	0.543575	-1.30423	2.63211	0.254842	0.48127	1.07059	3.1498	0.786202	0.920779	-1.18107	3.10025	0.458469	0.627709	3.9329	2.95528	2.64355	3.30722	3.11961	3.92456	3.29523	2.97244	3.2189
gene-ECD_RS00130	NC_012971.2	24887	25150	-	protein_coding	ECD_RS00130	ECD_00027	rpsT	WP_001274021.1	30S ribosomal protein S20	2068.88	773.303	242.777	228.477	280.339	2256.92	734.126	520.823	219.39	369.849	-1.06043	7.77767	0.681052	1	-1.13961	7.18636	0.365494	0.766592	-2.02131	6.9833	1.89133e-06	3.56824e-05	-1.06768	6.91479	0.665077	0.83293	-1.10925	6.87965	0.483905	0.651958	7.74113	7.09869	6.40386	6.87614	6.81352	7.8254	7.28595	7.4106	6.96986
gene-ECD_RS00135	NC_012971.2	25253	25471	+	protein_coding	ECD_RS00135	ECD_00028	.	WP_001300728.1	DUF2575 family protein	8.71592	7.37034	5.85326	1.06547	3.16642	8.28986	7.79141	5.68636	3.60046	3.11998	1.0812	-0.378647	0.904123	1	-1.26749	0.389315	0.609275	0.905366	1.09179	0.824235	1	1	-3.66135	0.34109	0.0419754	0.129424	1.20437	0.180769	0.840383	0.928318	0.802574	1.05364	1.41872	0.53661	1.03177	0.755376	1.24193	1.34023	1.42918
gene-ECD_RS00140	NC_012971.2	25479	26420	+	protein_coding	ECD_RS00140	ECD_00029	ribF	WP_000767337.1	bifunctional riboflavin kinase/FAD synthetase	226.947	133.172	75.3382	39.0754	42.2947	238.832	125.74	102.26	48.3205	52.7326	-1.02299	6.39853	0.876135	1	-1.13342	6.4802	0.39153	0.784661	-1.27896	6.72414	0.0956906	0.24664	-1.3749	6.40257	0.0380909	0.120269	-1.0483	5.94592	0.763055	0.872411	6.39834	6.40273	6.54921	6.17144	5.93104	6.43075	6.58142	6.90085	6.62539
gene-ECD_RS00145	NC_012971.2	26463	29279	+	protein_coding	ECD_RS00145	ECD_00030	ileS	WP_001286879.1	isoleucine--tRNA ligase	732.166	409.548	158.832	62.0412	62.7272	695.708	395.435	231.073	89.6977	120.016	1.08263	9.59528	0.575893	1	-1.15906	9.69723	0.299048	0.716643	-1.37084	9.43583	0.0271673	0.098417	-1.60755	8.78186	0.001013	0.00686007	-1.60868	8.44034	0.000978009	0.00449601	9.65311	9.58855	9.1926	8.40288	8.06158	9.53872	9.80125	9.647	9.08616
gene-ECD_RS00150	NC_012971.2	29279	29773	+	protein_coding	ECD_RS00150	ECD_00031	lspA	WP_000083375.1	lipoprotein signal peptidase	337.825	155.606	51.3216	17.6771	22.4144	280.997	149.518	79.0252	34.4652	53.0056	1.23675	5.8829	0.143344	1	-1.15344	5.79085	0.337349	0.747898	-1.45078	5.3499	0.0173611	0.0709906	-2.16678	4.74872	1.37994e-05	0.000180101	-1.98767	4.65409	5.06501e-05	0.000332806	6.04872	5.70972	5.09447	4.16156	4.14669	5.7473	5.91202	5.61825	5.23377
gene-ECD_RS00155	NC_012971.2	29898	30347	+	protein_coding	ECD_RS00155	ECD_00032	fkpB	WP_000004655.1	FKBP-type peptidyl-prolyl cis-trans isomerase	247.385	118.942	43.8941	18.667	17.3712	264.253	136.979	69.1841	30.2657	48.2848	-1.03836	5.46888	0.799403	1	-1.38241	5.41179	0.0311882	0.250036	-1.48498	5.00816	0.013823	0.0593906	-1.80199	4.51638	0.00125241	0.00808972	-2.33581	4.31167	1.58389e-06	1.54379e-05	5.4726	5.19662	4.74346	4.10603	3.67521	5.52571	5.65295	5.29639	4.91846
gene-ECD_RS00160	NC_012971.2	30349	31299	+	protein_coding	ECD_RS00160	ECD_00033	ispH	WP_001166395.1	4-hydroxy-3-methylbut-2-enyl diphosphate reductase	207.882	75.2909	25.8554	10.9799	11.2691	198.391	79.0959	38.2059	15.5273	34.7026	1.07793	6.21618	0.60433	1	-1.26106	5.75577	0.118735	0.485516	-1.39225	5.26833	0.0356963	0.120602	-1.57196	4.70657	0.0108176	0.0465305	-2.58811	4.86719	1.61147e-08	2.38962e-07	6.28686	5.60647	5.04878	4.40344	4.09952	6.18004	5.935	5.514	5.03139
gene-ECD_RS00165	NC_012971.2	31365	32279	+	protein_coding	ECD_RS00165	ECD_00034	rihC	WP_001239155.1	ribonucleoside hydrolase RihC	67.7984	10.7254	3.375	3.88896	5.71842	65.0947	7.61472	4.40323	5.01381	20.909	1.07143	4.5505	0.648629	1	1.17315	2.62407	0.440999	0.813465	-1.22876	2.2168	0.44128	0.675932	-1.4325	3.09859	0.142062	0.312405	-3.07136	4.02458	2.57768e-09	4.40517e-08	4.6546	2.91469	2.33101	2.97655	3.15079	4.55913	2.71686	2.5744	3.43959
gene-ECD_RS00170	NC_012971.2	32446	33267	+	protein_coding	ECD_RS00170	ECD_00035	dapB	WP_000543586.1	4-hydroxy-tetrahydrodipicolinate reductase	82.4354	53.3322	26.5106	9.72241	14.0346	94.6306	33.9914	16.3974	9.67966	16.7078	-1.11588	4.80753	0.463328	1	1.30694	4.69498	0.0883425	0.422426	1.71535	4.50553	0.00142724	0.00994369	-1.10691	4.04438	0.609909	0.792217	-1.00096	4.13476	1	1	4.77713	4.91733	4.88016	4.03841	4.19984	4.92985	4.54562	4.13593	4.17658
gene-ECD_RS00185	NC_012971.2	33723	34871	+	protein_coding	ECD_RS00185	ECD_00036	.	WP_000597260.1	glutamine-hydrolyzing carbamoyl-phosphate synthase small subunit	268.649	159.528	33.0633	29.6495	25.6771	226.13	151.598	46.6044	12.2277	36.7506	1.22214	6.77432	0.162419	1	-1.14075	7.03178	0.362843	0.765667	-1.32811	5.855	0.0634941	0.184714	2.1801	5.59626	2.08601e-06	3.27151e-05	-1.20336	5.61907	0.233489	0.383711	6.92302	6.94444	5.66096	6.06138	5.50589	6.63624	7.13298	6.06335	4.96185
gene-ECD_RS00190	NC_012971.2	34889	38110	+	protein_coding	ECD_RS00190	ECD_00037	carB	WP_001126376.1	carbamoyl-phosphate synthase large subunit	322.468	199.424	40.1464	23.7719	24.2223	296.815	195.549	50.8593	16.2408	36.6874	1.11763	8.5843	0.434224	1	-1.1771	8.86496	0.252582	0.668815	-1.1937	7.53434	0.222613	0.441864	1.31635	7.02722	0.0660136	0.182966	-1.27347	7.06418	0.0999475	0.200474	8.66565	8.74564	7.40829	7.21816	6.88943	8.50563	8.98038	7.66237	6.82463
gene-ECD_RS00200	NC_012971.2	38372	38767	+	protein_coding	ECD_RS00200	ECD_00038	caiF	WP_000333125.1	carnitine metabolism transcriptional regulator CaiF	10.3289	7.49988	2.20707	1.17847	1.11435	11.814	3.59074	2.03483	1.2671	1.38035	-1.11162	0.796605	0.67755	1	1.73598	0.746986	0.0773406	0.388405	1.14954	0.304224	0.854227	0.971199	-1.19207	0.310416	1	1	-1.04081	-0.21754	1	1	1.37559	1.57503	1.0983	0.926849	0.735261	1.4715	1.09601	0.993671	1.05472
gene-ECD_RS00205	NC_012971.2	38976	39566	-	protein_coding	ECD_RS00205	ECD_00039	caiE	WP_000122886.1	carnitine operon protein CaiE	3.46045	0.983211	1.08449	0.592228	0.533337	4.37152	1.92478	1.85923	0.970312	2.19665	-1.22707	-0.0871408	0.526363	1	-2.329	-0.462578	0.094398	0.438974	-1.60793	0.318208	0.356672	0.593312	-1.80246	0.243569	0.439814	0.65602	-3.40567	0.329546	0.0153481	0.0442566	0.845886	0.472254	0.877151	0.744884	0.560505	0.984901	0.933651	1.2337	1.15783
gene-ECD_RS00215	NC_012971.2	40466	42019	-	protein_coding	ECD_RS00215	ECD_00041	caiC	WP_000351506.1	crotonobetaine/carnitine-CoA ligase	5.17643	0.872489	0.787385	0.375382	0.324533	4.76291	1.64703	1.22561	0.738037	0.791439	1.11789	1.59634	0.614092	1	-2.25756	0.625275	0.0107729	0.139574	-1.46371	1.08497	0.293588	0.527268	-2.16924	0.996703	0.094398	0.234213	-2.03505	0.433355	0.129351	0.24442	2.04835	0.928763	1.37708	1.08841	0.815293	1.92798	1.60774	1.74112	1.79179
gene-ECD_RS00225	NC_012971.2	43438	44580	-	protein_coding	ECD_RS00225	ECD_00043	caiA	WP_000347117.1	crotonobetainyl-CoA dehydrogenase	10.9741	4.97082	1.3254	1.8373	2.3716	15.2115	7.83742	5.31939	1.63056	2.63028	-1.34719	2.53438	0.0873705	1	-1.89126	2.46964	0.00159135	0.0407022	-3.76732	2.27324	2.69616e-07	6.48701e-06	1.01333	2.10098	1	1	1.07216	2.04423	0.858204	0.940135	2.5584	2.25903	1.57423	2.33772	2.34572	2.92402	3.02982	3.08396	2.32235
gene-ECD_RS00240	NC_012971.2	47384	48325	+	protein_coding	ECD_RS00240	ECD_00046	.	WP_001091499.1	electron transfer flavoprotein subunit alpha/FixB family protein	1.30263	0.479776	0.185562	0.309631	1.33844	1.11188	0.528319	0.155528	0.304381	0.79788	1.2035	-1.02712	0.747807	1	-1.31547	-1.17453	0.797512	0.97227	1.2518	-1.43103	1	1	-1.09045	-0.240451	1	1	1.98341	0.673488	0.0925345	0.188079	0.564057	0.379858	0.296549	0.644502	1.53562	0.482295	0.48354	0.239064	0.69208
gene-ECD_RS00245	NC_012971.2	48376	49662	+	protein_coding	ECD_RS00245	ECD_00047	.	WP_001287715.1	FAD-dependent oxidoreductase	0.794533	0.601997	0.135819	0.271955	0.440842	1.03084	0.828632	0.170755	0.111394	0.159272	-1.25905	-0.988925	0.635239	1	-1.64471	-0.377826	0.278164	0.696099	-1.17666	-1.27635	1	1	2.13568	-0.369496	0.461168	0.670294	3.19618	-0.457271	0.157928	0.285379	0.48407	0.600619	0.296549	0.744884	0.891118	0.587673	0.890035	0.345214	0.387148
gene-ECD_RS00255	NC_012971.2	50003	51334	+	protein_coding	ECD_RS00255	ECD_00049	.	WP_001183198.1	MFS transporter	0.409435	0.339301	0.306205	0.131384	0.378621	1.04844	0.320255	0.494957	0.215261	0.102594	-2.46635	-1.23721	0.048953	0.942222	-1.13039	-1.2609	1	1	-1.51318	-0.270755	0.472	0.702653	-1.78404	-0.473938	0.461168	0.670294	4.18119	-0.64974	0.118117	0.227231	0.278141	0.379858	0.615862	0.419992	0.815293	0.612858	0.42362	0.856801	0.69208
gene-ECD_RS00260	NC_012971.2	51442	51972	+	protein_coding	ECD_RS00260	ECD_00050	kefF	WP_000600725.1	glutathione-regulated potassium-efflux system oxidoreductase KefF	9.88542	5.9579	2.9627	13.6224	22.082	11.0459	2.94562	2.89704	3.64484	16.5993	-1.08606	1.12953	0.725221	1	1.68159	0.847315	0.0954667	0.4394	1.08485	1.09834	0.897141	0.996214	3.35207	3.24612	7.11352e-07	1.24929e-05	1.58158	3.86562	0.0127215	0.0381745	1.60719	1.63622	1.61062	3.90375	4.22203	1.6884	1.17082	1.53226	2.36608
gene-ECD_RS00265	NC_012971.2	51965	53827	+	protein_coding	ECD_RS00265	ECD_00051	kefC	WP_000377129.1	glutathione-regulated potassium-efflux system protein KefC	11.5997	5.02512	3.75308	5.91799	9.30549	12.3311	4.35052	2.04466	1.92383	8.36215	-1.03336	3.10755	0.863472	1	-1.03924	2.69101	0.86907	0.997971	1.94592	2.82936	0.00226551	0.0144138	2.76282	3.89838	1.23114e-06	2.05784e-05	1.32332	4.52932	0.0963297	0.194445	3.23657	2.85588	3.3403	4.47826	4.76092	3.27899	2.9039	2.50738	3.12021
gene-ECD_RS00270	NC_012971.2	54019	54498	+	protein_coding	ECD_RS00270	ECD_00052	folA	WP_000624375.1	type 3 dihydrofolate reductase	122.992	63.3536	38.6016	37.7959	49.119	135.579	56.1367	44.7153	21.0565	50.2492	-1.07156	4.57858	0.649329	1	-1.06366	4.39278	0.695892	0.939774	-1.09147	4.66991	0.60177	0.810171	1.61385	4.84365	0.00644716	0.0311408	1.16253	5.05336	0.353504	0.521363	4.58601	4.41057	4.65475	5.17117	5.19037	4.68171	4.49557	4.77627	4.50464
gene-ECD_RS00275	NC_012971.2	54576	55418	-	protein_coding	ECD_RS00275	ECD_00053	apaH	WP_000257192.1	bis(5'-nucleosyl)-tetraphosphatase (symmetrical)	86.6895	53.1525	18.2472	9.9646	14.8814	96.8289	37.6146	15.8152	8.33312	24.1537	-1.08577	4.89568	0.581834	1	1.17711	4.79312	0.293934	0.716346	1.22432	4.20313	0.241626	0.462965	1.07535	3.99314	0.759438	0.902679	-1.36447	4.4941	0.0692306	0.150506	4.88228	4.94782	4.39793	4.10603	4.31444	4.99714	4.72078	4.12106	4.00742
gene-ECD_RS00280	NC_012971.2	55425	55802	-	protein_coding	ECD_RS00280	ECD_00054	apaG	WP_000610901.1	Co2+/Mg2+ efflux protein ApaG	60.9571	42.5304	15.2603	13.1175	17.8448	76.8457	26.8963	16.4724	9.29209	16.9915	-1.22538	3.32906	0.210752	1	1.31702	3.25388	0.125425	0.498432	-1.0171	2.95591	0.957633	1	1.26903	3.14639	0.34178	0.561432	1.24872	3.22046	0.297264	0.458731	3.31957	3.55024	3.09266	3.4025	3.48032	3.58606	3.19125	3.1143	3.09444
gene-ECD_RS00285	NC_012971.2	55805	56626	-	protein_coding	ECD_RS00285	ECD_00055	rsmA	WP_001065381.1	16S rRNA (adenine(1518)-N(6)/adenine(1519)-N(6))-dimethyltransferase RsmA	197.38	104.308	36.9305	24.1286	36.9653	213.301	91.1628	43.8453	18.0513	44.0555	-1.05049	6.02032	0.735288	1	-1.04914	5.8739	0.749265	0.956599	-1.11867	5.39715	0.475226	0.705251	1.20204	5.14457	0.2883	0.501236	-1.00207	5.5235	1	1	6.0058	5.86157	5.34452	5.29637	5.54749	6.07578	5.92963	5.50258	5.03817
gene-ECD_RS00290	NC_012971.2	56623	57612	-	protein_coding	ECD_RS00290	ECD_00056	pdxA	WP_000241277.1	4-hydroxythreonine-4-phosphate dehydrogenase PdxA	103.978	41.1515	13.7132	9.9581	10.9525	103.046	38.4209	22.1241	7.53021	21.8786	1.03801	5.30204	0.802256	1	-1.12075	4.85212	0.465939	0.832032	-1.51991	4.49005	0.0121291	0.0532536	1.18913	4.15475	0.378413	0.598644	-1.67911	4.46486	0.00265331	0.0104352	5.36227	4.81518	4.2268	4.32453	4.11542	5.30977	4.97414	4.80446	4.08796
gene-ECD_RS00295	NC_012971.2	57612	58898	-	protein_coding	ECD_RS00295	ECD_00057	surA	WP_000800457.1	peptidylprolyl isomerase SurA	481.063	189.579	61.3903	40.0681	49.9621	454.44	166.444	76.3842	34.7548	76.7689	1.08898	7.85537	0.550033	1	-1.05394	7.3845	0.716194	0.951463	-1.1724	6.80985	0.280848	0.514704	1.03684	6.61577	0.823458	0.940425	-1.2919	6.79682	0.0835069	0.17343	7.92119	7.35414	6.70249	6.65211	6.61259	7.79873	7.42948	6.92993	6.60044
gene-ECD_RS00300	NC_012971.2	58951	61305	-	protein_coding	ECD_RS00300	ECD_00058	lptD	WP_000746151.1	LPS assembly protein LptD	234.589	128.443	64.6498	44.1162	63.7632	226.083	102.313	63.4243	30.5599	57.0992	1.06742	7.70491	0.647702	1	1.04579	7.62414	0.756224	0.957784	1.08176	7.58062	0.589044	0.804121	1.29827	7.47474	0.0768636	0.203563	1.32812	7.63237	0.0507651	0.116568	7.75753	7.66248	7.64216	7.65544	7.82774	7.66384	7.59821	7.52936	7.28094
gene-ECD_RS00305	NC_012971.2	61560	62375	+	protein_coding	ECD_RS00305	ECD_00059	djlA	WP_001200578.1	co-chaperone DjlA	67.0848	31.8074	14.4238	8.79306	10.7385	67.4301	26.5741	16.9669	8.87238	12.8114	1.02345	4.40268	0.880279	1	-1.00292	4.12279	1	1	-1.10833	4.03184	0.556614	0.777302	-1.1218	3.90109	0.580946	0.769468	-1.00311	3.74424	1	1	4.48174	4.19364	4.0326	3.89285	3.82772	4.44982	4.19762	4.17244	4.04825
gene-ECD_RS00310	NC_012971.2	62492	63151	-	protein_coding	ECD_RS00310	ECD_00060	rluA	WP_000525176.1	bifunctional tRNA pseudouridine(32) synthase/23S rRNA pseudouridine(746) synthase RluA	156.173	57.7165	21.9824	17.8539	17.6704	142.297	66.0337	37.4038	13.1417	49.8998	1.12902	5.24579	0.410242	1	-1.37332	4.91672	0.038733	0.28224	-1.60299	4.63164	0.00441227	0.0243698	1.22164	4.39121	0.292103	0.506002	-2.37347	4.89975	2.03957e-07	2.429e-06	5.36413	4.72181	4.31766	4.57005	4.21467	5.19355	5.16464	4.97123	4.29442
gene-ECD_RS00315	NC_012971.2	63163	66069	-	protein_coding	ECD_RS00315	ECD_00061	rapA	WP_001117011.1	RNA polymerase-associated protein RapA	127.008	73.4926	35.6975	24.5017	23.9411	107.057	80.7327	49.0878	16.1512	61.6993	1.22043	7.03347	0.164471	1	-1.31867	7.36769	0.0548556	0.33289	-1.2957	7.28221	0.075609	0.208856	1.36427	6.90077	0.0387867	0.121608	-2.16674	7.37683	1.5453e-07	1.87552e-06	7.17943	7.16378	7.09251	7.11409	6.72564	6.89423	7.56045	7.46386	6.66968
gene-ECD_RS00320	NC_012971.2	66234	68585	-	protein_coding	ECD_RS00320	ECD_00062	polB	WP_000035693.1	DNA polymerase II	15.7384	13.1215	4.65736	3.52189	5.60181	15.5565	11.4262	8.2535	3.35247	4.82244	1.04074	3.82811	0.808026	1	-1.04533	4.40122	0.799355	0.972968	-1.66936	4.26477	0.00286187	0.0173121	-1.05836	4.06284	0.799929	0.930903	1.38125	4.11057	0.0680069	0.148609	3.94789	4.43086	3.93553	4.08703	4.3817	3.89407	4.49193	4.63691	4.16425
gene-ECD_RS00325	NC_012971.2	68660	69355	-	protein_coding	ECD_RS00325	ECD_00063	araD	WP_000888655.1	L-ribulose-5-phosphate 4-epimerase	1.56715	0.278294	0.66973	0.419069	0.181151	2.30747	0.919353	0.526248	0.205982	0.392687	-1.42796	-0.81069	0.37983	1	-3.83133	-1.32356	0.0443061	0.301061	1.34277	-0.516128	0.780907	0.928271	1.78809	-0.491548	0.692096	0.853309	-1.77637	-1.1455	0.692096	0.820652	0.511228	0.175163	0.685753	0.644502	0.250857	0.685876	0.596394	0.536616	0.387148
gene-ECD_RS00330	NC_012971.2	69640	71142	-	protein_coding	ECD_RS00330	ECD_00064	araA	WP_000151734.1	L-arabinose isomerase	3.58317	1.07392	1.35684	0.543368	0.587203	3.856	1.561	1.36467	0.858465	1.86389	-1.04603	1.13829	0.861131	1	-1.74067	0.634752	0.0814158	0.39984	1.05494	1.46465	1	1	-1.74898	1.254	0.195974	0.387374	-2.65478	1.40095	0.00470459	0.0167094	1.63214	1.05364	1.87278	1.36567	1.21996	1.67651	1.52461	1.81687	1.91466
gene-ECD_RS00335	NC_012971.2	71153	72853	-	protein_coding	ECD_RS00335	ECD_00065	araB	WP_000951777.1	ribulokinase	1.36262	0.493436	0.411051	0.274354	0.370608	1.3957	1.29571	0.732106	0.758538	0.602536	1.00432	-0.0667662	1	1	-3.12888	0.289022	0.00172226	0.0427723	-1.67067	0.457368	0.297676	0.529033	-3.03747	1.00965	0.0143062	0.0570899	-1.36266	0.389131	0.707153	0.833321	0.928794	0.640989	0.935695	0.926849	0.963156	0.925836	1.46641	1.34023	1.91466
gene-ECD_RS00340	NC_012971.2	73192	74070	+	protein_coding	ECD_RS00340	ECD_00066	araC	WP_001300811.1	arabinose operon transcriptional regulator AraC	36.4509	27.0303	13.6552	9.49013	11.2598	40.9106	28.3901	19.6677	13.3741	19.2001	-1.09099	3.713	0.582805	1	-1.26072	4.16858	0.149685	0.545885	-1.35693	4.21831	0.080655	0.218084	-1.5664	4.38224	0.0139622	0.0565461	-1.4334	4.1966	0.0428874	0.101898	3.75404	4.07341	4.05918	4.09656	3.9917	3.87077	4.38994	4.47682	4.7137
gene-ECD_RS00345	NC_012971.2	74156	74920	+	protein_coding	ECD_RS00345	ECD_00067	.	WP_001148410.1	DedA family protein	28.5159	17.2171	10.9678	46.515	144.045	27.5654	23.6989	18.9598	21.8325	77.9738	1.06417	3.05341	0.707386	1	-1.6519	3.54946	0.00330551	0.0715756	-1.62829	3.86128	0.0072751	0.0359603	1.91569	5.71884	5.75766e-05	0.000612918	2.19695	6.91786	1.33574e-07	1.65276e-06	3.24873	3.28957	3.57939	6.1233	7.38357	3.16868	3.95464	4.23591	5.20396
gene-ECD_RS00350	NC_012971.2	75034	75732	-	protein_coding	ECD_RS00350	ECD_00068	thiQ	WP_000916325.1	thiamine ABC transporter ATP-binding protein ThiQ	12.5809	7.48169	3.00085	2.33672	2.61541	13.3858	10.3746	3.98232	1.43569	6.64703	-1.03425	1.82396	0.871393	1	-1.66343	2.23683	0.0167656	0.17785	-1.24952	1.69445	0.487396	0.719116	1.46031	1.56127	0.393728	0.611501	-2.13223	2.17665	0.0050477	0.0177309	2.14688	2.16526	1.90244	2.05447	1.90833	2.18467	2.76594	2.14545	1.65747
gene-ECD_RS00355	NC_012971.2	75716	77326	-	protein_coding	ECD_RS00355	ECD_00069	thiP	WP_000235723.1	thiamine/thiamine pyrophosphate ABC transporter permease ThiP	8.16697	3.36647	1.9169	1.70187	1.91743	7.62843	4.23667	3.18297	1.60183	5.89542	1.10127	2.30647	0.621787	1	-1.50986	2.20564	0.0462254	0.305842	-1.56318	2.40921	0.0556849	0.166182	-1.0464	2.50369	0.926049	1	-2.58133	3.09622	1.33439e-05	0.000104208	2.61582	2.2062	2.33101	2.65399	2.49899	2.50022	2.69167	2.86946	2.7094
gene-ECD_RS00360	NC_012971.2	77302	78285	-	protein_coding	ECD_RS00360	ECD_00070	thiB	WP_001301364.1	thiamine ABC transporter substrate binding subunit	31.0372	17.5189	10.7177	6.22471	8.26445	25.759	14.8118	9.75227	6.55626	15.2765	1.23942	3.43428	0.178772	1	-1.01492	3.54498	0.939593	1	1.16618	3.6961	0.43298	0.670222	-1.1709	3.7085	0.475924	0.683658	-1.55368	3.98559	0.0151251	0.0440204	3.69012	3.64261	3.88443	3.68113	3.72786	3.40688	3.66228	3.67862	3.89251
gene-ECD_RS00365	NC_012971.2	78449	80104	-	protein_coding	ECD_RS00365	ECD_00071	.	WP_001295535.1	DNA-binding transcriptional regulator SgrR	25.3171	28.4223	16.6425	9.5815	12.0295	25.9318	31.8132	19.0654	8.57065	9.77876	1.00433	4.03244	0.991503	1	-1.34358	5.2031	0.051401	0.32065	-1.07943	5.23148	0.630284	0.828534	1.00542	4.94563	0.9797	1	1.46282	4.66813	0.0227683	0.0611918	4.11653	5.01655	5.20867	4.98359	4.95449	4.11066	5.43126	5.3161	4.97603
gene-ECD_RS00370	NC_012971.2	80193	80324	+	protein_coding	ECD_RS00370	.	sgrT	WP_001248770.1	glucose uptake inhibitor SgrT	139.957	176.084	151.405	30.0511	9.55159	214.239	174.51	154.277	111.867	83.3389	-1.48779	3.17212	0.0154136	0.73085	-1.18962	4.09145	0.292052	0.714544	1.04149	4.68588	0.827018	0.95624	-4.13251	4.30161	7.30191e-13	2.99221e-11	-7.29859	3.02639	1.92576e-15	6.92364e-14	3.03613	4.04361	4.75975	3.11429	1.53562	3.55066	4.28018	4.70329	5.03139
gene-ECD_RS00375	NC_012971.2	80426	81604	+	protein_coding	ECD_RS00375	ECD_00072	setA	WP_000637849.1	sugar efflux transporter SetA	31.8015	24.3142	12.2068	7.91646	7.59266	26.3551	23.9401	14.7253	7.90385	15.9373	1.24124	3.72797	0.168724	1	-1.1819	4.38755	0.297462	0.71648	-1.13661	4.33839	0.461954	0.695577	-1.11004	4.26726	0.598784	0.782836	-1.76424	4.23594	0.00127279	0.00565337	3.96518	4.32952	4.30661	4.24963	3.85638	3.67543	4.55961	4.48264	4.39282
gene-ECD_RS00380	NC_012971.2	81653	82258	-	protein_coding	ECD_RS00380	ECD_00073	leuD	WP_000818228.1	3-isopropylmalate dehydratase small subunit	100.344	35.1587	25.768	9.04858	7.07385	140.344	24.6374	12.8134	9.46295	19.8443	-1.35953	4.8086	0.039483	0.884846	1.18868	3.72045	0.316331	0.735754	2.13301	3.92403	3.24229e-05	0.000424618	-1.16258	3.54665	0.50445	0.710444	-2.35633	3.46643	1.984e-05	0.000147965	4.62693	3.92601	4.4186	3.53458	2.89861	5.05457	3.69433	3.39944	3.73468
gene-ECD_RS00385	NC_012971.2	82269	83669	-	protein_coding	ECD_RS00385	ECD_00074	leuC	WP_001140652.1	3-isopropylmalate dehydratase large subunit	64.0349	27.9271	21.0441	6.41221	7.28948	78.8971	21.4153	14.6926	8.95383	14.0947	-1.19768	5.26636	0.219993	1	1.08632	4.65213	0.600926	0.903622	1.51983	5.00443	0.00944939	0.0439703	-1.55213	4.48031	0.0167242	0.0646407	-1.62529	4.35017	0.00525244	0.0183643	5.16904	4.75897	5.30342	4.19744	4.03413	5.42267	4.64409	4.71819	4.8039
gene-ECD_RS00390	NC_012971.2	83672	84763	-	protein_coding	ECD_RS00390	ECD_00075	leuB	WP_000042353.1	3-isopropylmalate dehydrogenase	39.8288	20.9893	16.9144	5.18172	6.63888	50.835	19.4018	15.0935	6.89248	11.9511	-1.24066	4.25182	0.156428	1	-1.10959	4.01832	0.543507	0.873964	1.1892	4.48354	0.310934	0.544638	-1.4783	3.78002	0.0537516	0.157454	-1.51305	3.79912	0.0267143	0.0698752	4.1665	4.02466	4.65039	3.57605	3.57532	4.46199	4.16597	4.41112	4.10096
gene-ECD_RS00395	NC_012971.2	84763	86334	-	protein_coding	ECD_RS00395	ECD_00076	leuA	WP_000082850.1	2-isopropylmalate synthase	41.0673	36.5946	17.9766	9.31421	13.755	50.6817	24.5582	16.4961	6.74867	11.7791	-1.19963	4.79369	0.222235	1	1.24127	5.11794	0.156124	0.556065	1.15646	5.11149	0.367988	0.607101	1.24107	4.6907	0.237038	0.440875	1.38866	4.81655	0.0455474	0.106492	4.70986	5.29793	5.24385	4.87148	5.06911	4.96328	4.99488	5.04002	4.57153
gene-ECD_RS00400	NC_012971.2	86427	86513	-	protein_coding	ECD_RS00400	ECD_00077	leuL	WP_001300467.1	leu operon leader peptide	2.35072	2.96847	2.00919	2.01153	2.17381	5.6182	3.26881	0.841997	1.64786	0.785374	-2.27045	-2.42957	0.355755	1	-1.31082	-1.76194	0.731885	0.951793	2.37505	-1.60374	0.628704	0.826774	1.09293	-0.773667	1	1	3.02682	-1.46207	0.628704	0.772651	0.11068	0.229123	0.296549	0.419992	0.361623	0.245191	0.295753	0.124478	0.387148
gene-ECD_RS00405	NC_012971.2	87173	88117	+	protein_coding	ECD_RS00405	ECD_00078	leuO	WP_001115472.1	transcriptional regulator LeuO	1.58705	2.52791	0.986523	0.185189	0.733804	2.14281	0.827579	0.930206	0.303415	0.578434	-1.31073	-0.455562	0.453801	1	2.52961	0.306658	0.0103064	0.136856	1.12433	0.397708	0.860052	0.974334	-1.78404	-0.473938	0.461168	0.670294	1.50062	0.0625687	0.662502	0.795462	0.664243	1.37414	1.14866	0.419992	1.03177	0.821681	0.701057	1.05753	0.69208
gene-ECD_RS00410	NC_012971.2	88435	90159	+	protein_coding	ECD_RS00410	ECD_00079	ilvI	WP_000425661.1	acetolactate synthase 3 large subunit	20.1154	16.506	8.10664	4.5653	4.97015	22.2634	14.549	8.83291	5.94232	7.52593	-1.07587	3.81712	0.641966	1	-1.05809	4.29441	0.724975	0.951793	-1.02668	4.22212	0.895328	0.995651	-1.44682	4.23282	0.0535338	0.156937	-1.27293	3.89414	0.192839	0.334202	3.86083	4.32023	4.26725	4.01849	3.79848	3.95934	4.39774	4.30331	4.52407
gene-ECD_RS00415	NC_012971.2	90162	90653	+	protein_coding	ECD_RS00415	ECD_00080	ilvN	WP_001300383.1	acetolactate synthase small subunit	12.6088	10.1046	5.32925	2.84558	1.6657	15.0438	9.68185	6.40226	1.45695	5.13845	-1.15959	1.41417	0.479287	1	-1.14993	1.869	0.567827	0.884777	-1.1316	1.92909	0.657419	0.850161	1.74863	1.28007	0.195974	0.387374	-2.57928	1.2743	0.00691861	0.0229876	1.77344	2.10881	2.14504	1.88883	1.15991	1.92798	2.26635	2.28536	1.34428
gene-ECD_RS00425	NC_012971.2	90833	91837	+	protein_coding	ECD_RS00425	ECD_00081	cra	WP_000762401.1	catabolite repressor/activator	206.48	53.5144	28.4665	18.8063	35.0643	221.498	59.1411	35.1326	22.9667	39.3648	-1.04279	6.36965	0.772578	1	-1.32659	5.38466	0.0612466	0.350993	-1.16288	5.34151	0.341499	0.57791	-1.35773	5.43387	0.0617646	0.174791	1.05939	5.69408	0.714329	0.838924	6.3559	5.20338	5.26113	5.22864	5.75705	6.41563	5.60149	5.47361	5.65983
gene-ECD_RS00430	NC_012971.2	92439	92897	+	protein_coding	ECD_RS00430	ECD_00082	mraZ	WP_001295770.1	division/cell wall cluster transcriptional repressor MraZ	227.979	117.594	68.9297	50.0736	49.4435	229.863	123.606	96.8736	47.007	72.1979	1.02028	5.33793	0.894288	1	-1.26175	5.34925	0.121899	0.490251	-1.32419	5.5894	0.0686084	0.195709	-1.0438	5.5111	0.800519	0.931251	-1.22768	5.25801	0.198029	0.339797	5.38538	5.20842	5.40275	5.50399	5.13687	5.35711	5.53579	5.79957	5.56452
gene-ECD_RS00435	NC_012971.2	92899	93840	+	protein_coding	ECD_RS00435	ECD_00083	rsmH	WP_000970479.1	16S rRNA (cytosine(1402)-N(4))-methyltransferase RsmH	133.809	69.1563	39.0918	22.1076	21.5489	140.987	61.2095	40.1262	19.7848	33.2934	-1.02423	5.63787	0.872063	1	-1.06248	5.48762	0.689033	0.938629	1.03389	5.56845	0.837407	0.963507	1.00494	5.33538	1	1	-1.29894	5.14321	0.10695	0.210667	5.64802	5.47307	5.61691	5.36501	4.98076	5.68187	5.5586	5.56981	5.35807
gene-ECD_RS00440	NC_012971.2	93837	94202	+	protein_coding	ECD_RS00440	ECD_00084	ftsL	WP_000625658.1	cell division protein FtsL	100.021	38.2799	20.5366	10.9975	10.5067	95.5817	35.1598	20.6151	11.5553	26.1362	1.07648	3.78855	0.644703	1	-1.10252	3.30867	0.601405	0.903622	1.05715	3.28028	0.788265	0.934394	-1.16796	3.11479	0.5349	0.732485	-2.08943	3.1952	0.000407449	0.00210977	3.9329	3.36983	3.43466	3.13293	2.76392	3.83376	3.49768	3.362	3.33346
gene-ECD_RS00445	NC_012971.2	94218	95984	+	protein_coding	ECD_RS00445	ECD_00085	.	WP_000642196.1	peptidoglycan glycosyltransferase FtsI	63.8885	29.0484	15.1354	7.59305	7.70613	63.6615	28.165	16.0437	9.16813	16.8982	1.03238	5.43887	0.830322	1	-1.16389	5.21338	0.319736	0.736262	1.00118	5.13173	1	1	-1.34235	4.93308	0.0888825	0.225071	-1.84327	4.87617	0.000216336	0.00119834	5.49232	5.13789	5.16652	4.74992	4.42698	5.44738	5.3511	5.16486	5.16116
gene-ECD_RS00450	NC_012971.2	95971	97458	+	protein_coding	ECD_RS00450	ECD_00086	murE	WP_000785116.1	UDP-N-acetylmuramoyl-L-alanyl-D-glutamate--2,6-diaminopimelate ligase	229.985	106.045	51.923	17.171	16.904	237.118	89.3486	49.082	23.6049	44.4496	-1.00223	7.06208	0.98867	1	-1.01142	6.72608	0.940022	1	1.12268	6.57784	0.436889	0.674528	-1.52836	5.96698	0.00723647	0.0342586	-2.21056	5.93167	3.12122e-07	3.58282e-06	7.07067	6.73019	6.67053	5.65353	5.28125	7.07386	6.74642	6.5053	6.25573
gene-ECD_RS00455	NC_012971.2	97455	98813	+	protein_coding	ECD_RS00455	ECD_00087	murF	WP_000626688.1	UDP-N-acetylmuramoyl-tripeptide--D-alanyl-D-alanine ligase	174.616	74.541	38.4156	13.7358	17.1633	158.252	73.4508	36.7077	19.8325	35.0939	1.13509	6.44408	0.379352	1	-1.18285	6.20506	0.253102	0.669214	1.11062	6.0209	0.490696	0.721746	-1.60516	5.55845	0.00362152	0.0195768	-1.71896	5.58408	0.000531338	0.00262978	6.54722	6.09835	6.1118	5.2112	5.17529	6.3665	6.33738	5.96271	5.8794
gene-ECD_RS00460	NC_012971.2	98807	99889	+	protein_coding	ECD_RS00460	ECD_00088	mraY	WP_000964131.1	phospho-N-acetylmuramoyl-pentapeptide-transferase	136.782	52.9987	23.3496	11.0959	11.5254	130.368	53.6999	27.0558	13.7671	27.2553	1.07933	5.79925	0.600719	1	-1.21628	5.40859	0.1943	0.601934	-1.09181	5.11638	0.594358	0.805225	-1.37933	4.79744	0.0648955	0.18145	-1.98774	4.82271	3.72373e-05	0.000254321	5.87666	5.29478	5.08803	4.59716	4.30754	5.76847	5.57074	5.21122	5.04491
gene-ECD_RS00465	NC_012971.2	99892	101208	+	protein_coding	ECD_RS00465	ECD_00089	murD	WP_000796481.1	UDP-N-acetylmuramoyl-L-alanine--D-glutamate ligase	131.01	68.339	30.4384	11.0734	10.0999	143.417	61.0016	31.4262	14.9133	24.2285	-1.06413	6.11856	0.668533	1	-1.07153	5.95939	0.642537	0.919638	1.0279	5.69463	0.866392	0.979478	-1.49721	5.14359	0.0166586	0.0645837	-2.01642	4.92751	2.31799e-05	0.000169485	6.09321	5.93037	5.737	4.86592	4.39478	6.18162	6.02848	5.69805	5.43194
gene-ECD_RS00470	NC_012971.2	101208	102452	+	protein_coding	ECD_RS00470	ECD_00090	ftsW	WP_001295532.1	cell division protein FtsW	86.1308	37.805	15.5845	8.10591	6.98762	79.0802	37.1187	22.5939	11.8606	22.5014	1.12043	5.30796	0.439759	1	-1.1786	5.09837	0.283655	0.700136	-1.36593	4.91224	0.0535188	0.161233	-1.62643	4.68744	0.00635012	0.0308299	-2.70607	4.61523	8.25277e-09	1.29429e-07	5.41983	5.01655	4.71867	4.35662	3.81804	5.25982	5.2469	5.15395	5.03139
gene-ECD_RS00475	NC_012971.2	102449	103516	+	protein_coding	ECD_RS00475	ECD_00091	murG	WP_000016560.1	undecaprenyldiphospho-muramoylpentapeptide beta-N-acetylglucosaminyltransferase	93.5116	42.801	15.7123	7.70146	9.56232	95.4552	39.6091	21.3314	10.1348	25.015	1.00777	5.27951	0.96154	1	-1.11088	5.01105	0.49101	0.845873	-1.27912	4.65049	0.136724	0.316367	-1.46275	4.30402	0.0414747	0.128504	-2.19866	4.63341	3.60597e-06	3.23349e-05	5.31969	4.97571	4.51775	4.07743	4.03413	5.30881	5.12286	4.85923	4.59928
gene-ECD_RS00480	NC_012971.2	103570	105045	+	protein_coding	ECD_RS00480	ECD_00092	murC	WP_001096048.1	UDP-N-acetylmuramate--L-alanine ligase	163.776	78.2119	30.7912	11.9356	13.5392	164.725	71.8673	39.8032	16.7549	31.5714	1.02279	6.54306	0.87686	1	-1.10304	6.33975	0.504122	0.849992	-1.21802	6.04337	0.190305	0.39718	-1.5606	5.45062	0.00635042	0.0308299	-1.96027	5.48436	2.10814e-05	0.0001557	6.57363	6.28427	5.91487	5.12999	4.95891	6.54146	6.42403	6.19517	5.75746
gene-ECD_RS00485	NC_012971.2	105038	105958	+	protein_coding	ECD_RS00485	ECD_00093	.	WP_000130048.1	D-alanine--D-alanine ligase	142.115	79.9166	35.8076	17.6713	18.344	166.112	68.1632	41.4389	20.8586	33.7557	-1.13621	5.76978	0.380474	1	-1.02388	5.63625	0.878956	0.999123	-1.09044	5.497	0.582646	0.798728	-1.31229	5.19159	0.107239	0.257037	-1.54696	5.02721	0.00707721	0.0234532	5.70131	5.64544	5.46121	5.0191	4.72511	5.88223	5.67881	5.58343	5.40074
gene-ECD_RS00490	NC_012971.2	105960	106790	+	protein_coding	ECD_RS00490	ECD_00094	ftsQ	WP_000075744.1	cell division protein FtsQ	100.493	48.1706	20.8946	12.425	12.1378	97.639	50.2211	32.8804	18.9771	30.3404	1.05878	4.98679	0.70265	1	-1.25147	4.91252	0.147194	0.541184	-1.48257	4.82169	0.0156885	0.0656301	-1.69769	4.75817	0.00247777	0.0144828	-2.10091	4.57114	1.39445e-05	0.000107358	5.06864	4.79072	4.56488	4.388	4.01731	4.98875	5.10389	5.11321	5.12344
gene-ECD_RS00495	NC_012971.2	106787	108049	+	protein_coding	ECD_RS00495	ECD_00095	ftsA	WP_000588474.1	cell division protein FtsA	166.244	84.143	39.6747	17.7821	22.0118	178.905	78.4145	43.9058	22.0778	40.3582	-1.04612	6.38894	0.755611	1	-1.11869	6.23117	0.445758	0.817534	-1.04276	6.06564	0.785292	0.93145	-1.38038	5.6953	0.0428401	0.131558	-1.54145	5.73916	0.00502034	0.0176662	6.37266	6.16648	6.05351	5.47139	5.4221	6.43693	6.32618	6.11303	5.92762
gene-ECD_RS00500	NC_012971.2	108110	109261	+	protein_coding	ECD_RS00500	ECD_00096	ftsZ	WP_000462776.1	cell division protein FtsZ	761.064	450.436	178.745	71.9559	89.6904	787.787	339.375	184.66	91.5312	146.442	-1.00622	8.42184	0.965665	1	1.10565	8.36378	0.482254	0.840405	1.02726	8.05215	0.853352	0.971199	-1.41436	7.59557	0.0183196	0.069538	-1.37279	7.53014	0.0295339	0.07559	8.42136	8.43811	8.07587	7.33147	7.29126	8.43027	8.29366	8.03721	7.82903
gene-ECD_RS00505	NC_012971.2	109362	110279	+	protein_coding	ECD_RS00505	ECD_00097	lpxC	WP_000595482.1	UDP-3-O-acyl-N-acetylglucosamine deacetylase	2469.82	1234.95	766.287	571.398	642.147	2567.21	927.818	669.657	380.195	550.863	-1.01042	9.79546	0.94192	1	1.10879	9.48907	0.467767	0.833848	1.2144	9.7099	0.172807	0.371861	1.35164	9.7837	0.035145	0.112552	1.38642	9.57812	0.0221374	0.0597491	9.78951	9.56334	9.84449	9.98564	9.79595	9.80445	9.41456	9.56459	9.55142
gene-ECD_RS00510	NC_012971.2	110510	111022	+	protein_coding	ECD_RS00510	ECD_00098	secM	WP_000014321.1	secA regulator SecM	180.327	95.3989	43.5011	31.1572	36.8658	164.561	83.0153	59.117	24.5926	50.2134	1.12726	5.09104	0.41834	1	-1.04459	5.06349	0.77673	0.965305	-1.28043	5.06044	0.12101	0.290592	1.13934	4.87084	0.456671	0.670294	-1.14517	4.94214	0.407197	0.576673	5.21209	5.07113	4.91332	4.99383	4.88201	5.04419	5.13225	5.25953	4.81182
gene-ECD_RS00515	NC_012971.2	111084	113789	+	protein_coding	ECD_RS00515	ECD_00099	secA	WP_000905789.1	preprotein translocase subunit SecA	284.927	168.783	82.1028	35.7422	33.2442	258.274	148.814	89.5504	33.033	56.1064	1.13488	8.14362	0.374312	1	-1.0584	8.29178	0.69166	0.938629	-1.02775	8.20082	0.850344	0.970258	-1.02763	7.56675	0.856054	0.96268	-1.41899	7.35833	0.0166073	0.047056	8.23653	8.25455	8.1851	7.55272	7.0928	8.05464	8.33618	8.22446	7.59183
gene-ECD_RS00520	NC_012971.2	113849	114238	+	protein_coding	ECD_RS00520	ECD_00100	mutT	WP_000736007.1	8-oxo-dGTP diphosphatase MutT	26.0448	19.8659	5.37845	2.54278	1.61642	29.0047	16.5892	6.38622	2.94079	5.78156	-1.08249	2.0624	0.67067	1	-1.00243	2.3972	1	1	-1.11839	1.61414	0.758081	0.913788	-1.28355	1.27895	0.519736	0.720521	-2.98371	1.07328	0.00474403	0.0168025	2.31042	2.62379	1.90244	1.54344	0.963156	2.40251	2.62672	2.02285	1.79179
gene-ECD_RS00530	NC_012971.2	114454	114651	-	protein_coding	ECD_RS00530	ECD_00101	yacG	WP_000005042.1	DNA gyrase inhibitor YacG	96.4033	56.4121	20.305	12.6686	11.7803	119.198	41.2935	17.7585	12.671	14.8388	-1.20185	3.04381	0.273844	1	1.1379	2.82752	0.517022	0.85668	1.21294	2.31087	0.416767	0.651209	-1.11175	2.42257	0.773672	0.914252	-1.05891	1.92596	0.924869	0.982732	3.0776	3.07798	2.64355	2.54684	2.17422	3.31396	2.91483	2.4129	2.67505
gene-ECD_RS00535	NC_012971.2	114661	115404	-	protein_coding	ECD_RS00535	ECD_00102	zapD	WP_001194734.1	cell division protein ZapD	113.527	49.8116	22.2415	15.2109	18.2173	107.273	36.2172	23.5318	10.4054	20.7554	1.08868	4.98381	0.568316	1	1.14568	4.53828	0.387723	0.783135	1.00307	4.44197	1	1	1.31438	4.28877	0.147218	0.32085	1.04388	4.33385	0.831696	0.923903	5.08454	4.68367	4.49846	4.51426	4.4206	4.96572	4.49557	4.49423	4.13926
gene-ECD_RS00540	NC_012971.2	115404	116024	-	protein_coding	ECD_RS00540	ECD_00103	coaE	WP_001269520.1	dephospho-CoA kinase	42.4833	28.4873	9.85182	8.17246	15.5317	38.5674	19.3483	20.4072	6.69492	14.1936	1.13312	3.28312	0.440131	1	1.22636	3.43462	0.246121	0.663514	-1.95062	3.57459	0.000472089	0.00407967	1.09766	3.26871	0.702008	0.861313	1.30115	3.70236	0.167968	0.298985	3.49647	3.67699	3.16786	3.43292	3.95684	3.33303	3.40776	4.05221	3.31126
gene-ECD_RS00545	NC_012971.2	116249	117292	+	protein_coding	ECD_RS00545	ECD_00104	guaC	WP_001217335.1	GMP reductase	113.814	39.023	19.5896	69.7331	126.866	110.023	30.9856	20.0676	14.8994	54.1254	1.06416	5.49132	0.672536	1	1.04911	4.73432	0.762329	0.958824	1.03597	4.72265	0.830802	0.959405	4.20765	6.45106	6.57044e-19	5.32765e-17	2.78744	7.08403	8.36431e-12	1.9799e-10	5.56459	4.81518	4.7918	7.14542	7.64749	5.47683	4.74852	4.74267	5.10421
gene-ECD_RS00550	NC_012971.2	117327	118529	-	protein_coding	ECD_RS00550	ECD_00105	hofC	WP_000157266.1	protein transport protein HofC	2.55003	2.7908	1.35616	0.872835	1.51968	3.19238	2.24578	1.82678	1.54923	2.3855	-1.21635	0.463533	0.462811	1	1.03511	1.20109	1	1	-1.26796	1.36296	0.493001	0.724018	-1.96584	1.68045	0.0575192	0.166191	-1.31853	1.75804	0.354698	0.521856	1.13491	1.69492	1.64611	1.59814	1.90833	1.29604	1.66061	1.88885	2.32235
gene-ECD_RS00555	NC_012971.2	118519	119904	-	protein_coding	ECD_RS00555	ECD_00106	gspE	WP_001025145.1	type II secretion system protein GspE	5.26283	6.19555	3.5313	1.93606	3.45676	5.89441	5.33481	4.22821	2.48249	2.56352	-1.08864	1.59608	0.679965	1	-1.03362	2.56448	0.894922	1	-1.12803	2.79861	0.602818	0.810171	-1.4244	2.6993	0.175827	0.360727	1.60224	2.59092	0.0442535	0.104422	1.94259	2.74912	2.88551	2.62794	3.03856	2.03433	2.78987	3.03722	3.06821
gene-ECD_RS00560	NC_012971.2	119914	120354	-	protein_coding	ECD_RS00560	ECD_00107	ppdD	WP_000360904.1	prepilin peptidase-dependent pilin	0.772913	0.292808	0.264247	0.396833	0.428847	1.90003	0.48365	0.664433	0.812719	1.85925	-2.35582	-1.84473	0.160156	1	-1.91753	-2.17432	1	1	-2.28237	-1.27146	0.692096	0.874818	-2.21858	-0.343572	0.298737	0.51237	-3.54419	-0.226611	0.0419754	0.100168	0.180014	0.119105	0.20431	0.419992	0.361623	0.397881	0.227303	0.444087	0.823353
gene-ECD_RS00570	NC_012971.2	120557	121450	-	protein_coding	ECD_RS00570	ECD_00108	nadC	WP_001135174.1	carboxylating nicotinate-nucleotide diphosphorylase	61.6893	51.348	26.3959	28.9715	35.7511	67.2487	34.6735	21.4681	11.3857	17.6551	-1.05968	4.4723	0.707124	1	1.23359	4.7975	0.177179	0.585627	1.30473	4.77563	0.105261	0.264436	2.28749	5.18357	1.39082e-06	2.30452e-05	2.40758	5.09655	8.24169e-08	1.08307e-06	4.492	4.98161	4.99129	5.67277	5.61892	4.57203	4.68932	4.62115	4.51439
gene-ECD_RS00575	NC_012971.2	121538	122089	+	protein_coding	ECD_RS00575	ECD_00109	ampD	WP_000923721.1	1,6-anhydro-N-acetylmuramyl-L-alanine amidase AmpD	62.6135	56.9615	27.4444	10.4622	15.9885	71.4706	39.7986	19.9059	8.31094	14.2349	-1.10956	3.83461	0.505648	1	1.19221	4.27617	0.278367	0.696099	1.46281	4.07348	0.0329324	0.113272	1.13192	3.43038	0.596292	0.779966	1.33547	3.55993	0.146795	0.269804	3.85554	4.45654	4.37696	3.60304	3.83734	3.99569	4.2154	3.85967	3.43959
gene-ECD_RS00580	NC_012971.2	122086	122940	+	protein_coding	ECD_RS00580	ECD_00110	ampE	WP_000172005.1	beta-lactamase regulator AmpE	48.8757	46.894	20.3081	10.0294	11.0597	51.3692	25.6946	13.9653	8.80303	11.7475	-1.02167	4.04636	0.890867	1	1.52016	4.47731	0.00821295	0.122288	1.54288	4.23807	0.0127115	0.0552812	1.02462	4.05514	0.93268	1	1.1196	3.77179	0.556247	0.714238	4.11211	4.79296	4.56488	4.13406	3.93013	4.14127	4.2154	3.97163	4.10096
gene-ECD_RS00585	NC_012971.2	122983	124356	-	protein_coding	ECD_RS00585	ECD_00111	aroP	WP_000969915.1	aromatic amino acid transporter AroP	1426.28	672.755	311.136	160.314	187.837	1339.4	580.208	262.572	103.297	167.139	1.09544	9.51339	0.520704	1	-1.03529	9.2924	0.807674	0.977658	1.25754	8.96907	0.109139	0.271672	1.39574	8.51316	0.0212169	0.0766424	1.33661	8.40926	0.0437034	0.103514	9.57944	9.26929	9.12698	8.73582	8.60642	9.4481	9.31925	8.79704	8.2561
gene-ECD_RS00590	NC_012971.2	124897	125661	+	protein_coding	ECD_RS00590	ECD_00112	pdhR	WP_000331776.1	pyruvate dehydrogenase complex transcriptional repressor PdhR	277.674	203.229	64.5121	41.5585	48.7843	283.138	175.372	109.833	47.6942	64.7549	1.00886	6.36648	0.952861	1	-1.03588	6.72208	0.810273	0.977658	-1.60414	6.39279	0.00156906	0.0106971	-1.276	6.13082	0.119492	0.277503	-1.11604	5.89875	0.476178	0.643288	6.38922	6.70898	6.03187	5.96321	5.83831	6.37664	6.75936	6.70542	6.30991
gene-ECD_RS00595	NC_012971.2	125822	128485	+	protein_coding	ECD_RS00595	ECD_00113	aceE	WP_000003829.1	pyruvate dehydrogenase (acetyl-transferring), homodimeric type	2916.79	649.689	161.808	214.331	192.647	2429.66	509.499	276.379	162.145	258.075	1.23497	11.4207	0.136673	1	1.06225	10.1291	0.670713	0.933219	-1.60946	9.52036	0.000881048	0.00676094	1.1888	9.98764	0.225641	0.42838	-1.12636	9.68312	0.403889	0.574336	11.5654	10.1731	9.13891	10.1079	9.59627	11.261	10.086	9.82453	9.85863
gene-ECD_RS00600	NC_012971.2	128500	130392	+	protein_coding	ECD_RS00600	ECD_00114	aceF	WP_000963518.1	pyruvate dehydrogenase complex dihydrolipoyllysine-residue acetyltransferase	2782.62	613.036	127.645	170.751	141.167	2361.84	449.415	232.957	131.814	187.224	1.21199	10.872	0.175191	1	1.13632	9.5061	0.368847	0.7712	-1.71967	8.74515	0.000164191	0.00168661	1.16501	9.18048	0.287268	0.500006	-1.11512	8.7343	0.447405	0.616435	11.0047	9.59699	8.30585	9.28803	8.65651	10.7275	9.41287	9.08609	9.06807
gene-ECD_RS00605	NC_012971.2	130717	132141	+	protein_coding	ECD_RS00605	ECD_00115	lpdA	WP_000102485.1	dihydrolipoyl dehydrogenase	2384.98	787.411	341.421	302.725	287.288	2175.78	606.94	390.892	311.325	325.814	1.12763	10.2879	0.39701	1	1.08073	9.49185	0.585166	0.895481	-1.07881	9.36709	0.595115	0.805805	-1.1435	9.80247	0.347887	0.569256	1.0487	9.23484	0.739693	0.858452	10.3729	9.54849	9.31326	9.70386	9.27065	10.1998	9.43663	9.42253	9.8971
gene-ECD_RS00610	NC_012971.2	132212	134065	-	protein_coding	ECD_RS00610	ECD_00116	.	WP_000784460.1	DUF3300 domain-containing protein	0.367696	1.0099	0.691404	1.2271	2.24416	0.979223	0.421824	0.67169	0.425297	1.3636	-2.56921	-0.915388	0.0195301	0.766385	1.98476	0.0782718	0.0768534	0.388405	1.09179	0.824235	1	1	2.57971	1.76342	0.0124967	0.0519945	1.95399	2.29171	0.00797267	0.0259469	0.340037	1.16857	1.41872	2.43108	2.86139	0.755376	0.701057	1.34023	1.42918
gene-ECD_RS00615	NC_012971.2	134420	137017	+	protein_coding	ECD_RS00615	ECD_00117	acnB	WP_001307570.1	bifunctional aconitate hydratase 2/2-methylisocitrate dehydratase	1352.84	606.873	370.972	180.864	184.632	1365.8	548.495	385.329	281.43	176.579	1.01896	10.4069	0.894699	1	-1.08495	10.0974	0.565883	0.883251	1.02172	10.282	0.880153	0.985389	-1.73016	10.2746	0.000129609	0.00122566	1.24358	9.34859	0.126891	0.240887	10.4214	10.0387	10.2983	9.82705	9.4989	10.3943	10.1562	10.2674	10.6173
gene-ECD_RS00620	NC_012971.2	137192	137554	+	protein_coding	ECD_RS00620	ECD_00118	.	WP_000384306.1	YacL family protein	176.906	101.737	53.1301	48.0496	32.8227	238.14	75.9931	46.616	25.6712	41.5989	-1.30852	4.85565	0.0705448	1	1.11521	4.55133	0.487941	0.844297	1.20946	4.53447	0.265789	0.494833	1.68279	4.76543	0.00325862	0.0179719	-1.06558	4.22645	0.734127	0.853756	4.70251	4.67883	4.71031	5.116	4.24389	5.07736	4.52795	4.44732	4.39282
gene-ECD_RS00625	NC_012971.2	137592	138386	-	protein_coding	ECD_RS00625	ECD_00119	speD	WP_000734287.1	adenosylmethionine decarboxylase	99.5552	94.9378	66.695	81.4481	104.512	107.33	94.08	81.178	33.722	84.7433	-1.048	4.98422	0.754825	1	-1.18956	5.78548	0.242993	0.661128	-1.14687	6.21842	0.362006	0.599828	2.17186	6.51889	5.66599e-07	1.01376e-05	1.46673	6.71979	0.00981175	0.030903	4.99359	5.68096	6.13384	6.97763	6.97903	5.05915	5.92693	6.32894	5.87183
gene-ECD_RS00630	NC_012971.2	138402	139268	-	protein_coding	ECD_RS00630	ECD_00120	speE	WP_000818411.1	polyamine aminopropyltransferase	252.24	139.703	90.256	151.656	226.422	237.022	143.833	123.61	61.2644	97.9598	1.09476	6.35099	0.530737	1	-1.2359	6.49715	0.146669	0.540068	-1.29047	6.87215	0.0830099	0.223083	2.22611	7.52654	8.40651e-08	1.74115e-06	2.74883	7.65659	7.68991e-12	1.83164e-10	6.43071	6.35271	6.68872	7.99373	8.21284	6.30167	6.65492	7.0535	6.84602
gene-ECD_RS00635	NC_012971.2	139374	139721	-	protein_coding	ECD_RS00635	ECD_00121	.	WP_001295568.1	YacC family pilotin-like protein	112.247	63.2655	36.3328	29.1672	45.65	133.432	55.1612	30.7329	19.7743	26.1137	-1.15552	4.04154	0.345576	1	-1.04663	3.9175	0.792747	0.96977	1.25444	3.90792	0.206311	0.420007	1.32619	4.129	0.154234	0.330189	2.07805	4.15977	4.07767e-05	0.000276512	4.02057	3.97025	4.12983	4.36453	4.63976	4.21713	4.03192	3.8234	3.97954
gene-ECD_RS00640	NC_012971.2	139887	141437	+	protein_coding	ECD_RS00640	ECD_00122	cueO	WP_001189577.1	multicopper oxidase CueO	86.3234	24.4353	11.7209	7.55978	9.42965	190.03	31.9499	15.7748	9.01222	12.1148	-2.13984	6.35767	1.75691e-07	8.3695e-05	-1.56946	5.0233	0.0032148	0.0705685	-1.26806	4.75835	0.147059	0.332804	-1.32531	4.72976	0.110124	0.262794	-1.08019	4.52968	0.653361	0.790212	5.73338	4.71474	4.62837	4.5632	4.52544	6.81642	5.34505	4.95874	4.95471
gene-ECD_RS00645	NC_012971.2	141639	144029	-	protein_coding	ECD_RS00645	ECD_00123	.	WP_001297052.1	quinoprotein glucose dehydrogenase	220.964	211.596	105.616	101.103	86.0577	210.004	183.317	124.418	80.5858	62.4978	1.0824	7.6308	0.579237	1	-1.04	8.42637	0.784101	0.967058	-1.11002	8.44282	0.467401	0.699632	1.12833	8.78306	0.402287	0.620193	1.63765	7.96439	0.00066717	0.00320225	7.69339	8.40168	8.36928	8.86969	8.28049	7.57973	8.4581	8.51944	8.69589
gene-ECD_RS00650	NC_012971.2	144235	144771	+	protein_coding	ECD_RS00650	ECD_00124	hpt	WP_000683335.1	hypoxanthine phosphoribosyltransferase	272.049	131.172	65.7533	44.9729	41.5574	305.571	106.843	74.2086	40.8466	55.8581	-1.09186	5.89792	0.545787	1	1.02272	5.53991	0.88596	1	-1.06343	5.57653	0.699645	0.878822	-1.00989	5.55832	0.958064	1	-1.1301	5.16945	0.452547	0.622844	5.85695	5.58335	5.55756	5.57389	5.11332	5.98165	5.55162	5.64448	5.58779
gene-ECD_RS00655	NC_012971.2	144812	145474	-	protein_coding	ECD_RS00655	ECD_00125	can	WP_000651599.1	carbonate dehydratase	420.439	322.237	173.569	126.699	123.894	479.304	182.192	107.395	77.1958	88.3208	-1.10818	6.84063	0.474359	1	1.47333	6.90255	0.00761129	0.116962	1.71511	6.89619	0.000258016	0.00250203	1.47601	7.09151	0.00922752	0.0412747	1.66827	6.6309	0.000611486	0.00296485	6.77717	7.16378	7.24064	7.35051	6.96265	6.92409	6.60942	6.46907	6.79294
gene-ECD_RS00660	NC_012971.2	145583	146509	+	protein_coding	ECD_RS00660	ECD_00126	.	WP_000150637.1	ABC transporter ATP-binding protein	144.578	53.3508	22.0621	21.0809	29.7181	136.639	39.1146	21.099	14.6921	31.5471	1.08848	5.64913	0.562052	1	1.1362	4.95847	0.408201	0.795948	1.10966	4.67535	0.535497	0.758372	1.29028	5.07879	0.138095	0.305527	1.12035	5.30171	0.471038	0.639227	5.73482	5.08583	4.7918	5.27554	5.40926	5.61489	4.90735	4.64733	4.91846
gene-ECD_RS00665	NC_012971.2	146506	147276	+	protein_coding	ECD_RS00665	ECD_00127	.	WP_000972203.1	ABC transporter permease	148.544	53.5104	25.2413	18.6882	22.9758	125.252	35.7788	20.2374	13.7599	25.2573	1.21999	5.34622	0.175425	1	1.24581	4.63783	0.16389	0.566168	1.32349	4.49079	0.0965201	0.248204	1.22131	4.67789	0.271107	0.481714	1.08187	4.69214	0.652297	0.789437	5.51262	4.83272	4.72283	4.8491	4.79092	5.23266	4.52795	4.33586	4.57153
gene-ECD_RS00670	NC_012971.2	147381	147821	+	protein_coding	ECD_RS00670	ECD_00128	.	WP_000902004.1	PTS sugar transporter subunit IIA	44.6744	9.80907	7.2668	5.42338	14.4378	44.4924	10.4791	7.14265	4.55123	19.832	1.03291	2.92826	0.847834	1	-1.28183	1.755	0.310884	0.731346	1.0795	2.0697	0.804261	0.944575	1.07143	2.24261	0.916747	1	-1.15476	3.39504	0.497422	0.663505	3.11791	1.95719	2.37399	2.49012	3.40472	3.07664	2.23183	2.28536	2.40852
gene-ECD_RS00675	NC_012971.2	147885	149114	+	protein_coding	ECD_RS00675	ECD_00129	.	WP_000277917.1	polysaccharide deacetylase family protein	12.0823	9.92084	3.69495	3.31985	5.3815	13.7949	8.67032	7.1467	4.95362	6.99941	-1.10981	2.62424	0.555309	1	-1.04908	3.07511	0.815781	0.980429	-1.8211	3.08826	0.00348736	0.0202596	-1.65775	3.41454	0.0223202	0.079459	-1.09348	3.40889	0.686034	0.817279	2.7643	3.19105	2.79354	3.15134	3.45556	2.89352	3.25281	3.56237	3.81575
gene-ECD_RS00680	NC_012971.2	149118	149498	-	protein_coding	ECD_RS00680	ECD_00130	panD	WP_000621515.1	aspartate 1-decarboxylase	497.236	239.616	116.227	72.5736	108.708	594.164	153.39	85.3665	48.5404	85.1853	-1.16157	6.31982	0.299381	1	1.30128	5.75266	0.0769012	0.388405	1.4448	5.61766	0.0173118	0.070865	1.34449	5.55048	0.0715432	0.193507	1.51761	5.69794	0.00700626	0.0232383	6.22618	5.95059	5.87803	5.7653	5.98611	6.43958	5.57763	5.35791	5.3472
gene-ECD_RS00685	NC_012971.2	149772	150674	+	protein_coding	ECD_RS00685	ECD_00131	.	WP_000339954.1	recombination-promoting nuclease RpnC	6.86994	5.79147	4.32321	3.29464	3.4208	9.27922	6.84984	7.13879	4.366	4.69137	-1.31256	1.51115	0.178227	1	-1.41906	2.10297	0.111977	0.473793	-1.55483	2.73429	0.0466481	0.145819	-1.47215	2.86958	0.117687	0.27515	-1.15273	2.37697	0.592362	0.743782	1.77344	2.16526	2.60799	2.75374	2.49899	2.06202	2.57257	3.15865	3.24255
gene-ECD_RS00690	NC_012971.2	150748	151599	-	protein_coding	ECD_RS00690	ECD_00132	panC	WP_000905386.1	pantoate--beta-alanine ligase	216.515	122.914	73.6538	39.5743	53.5696	229.394	82.3619	48.4059	25.7449	46.915	-1.0299	6.19083	0.840001	1	1.24317	5.97915	0.141022	0.527933	1.61468	6.05586	0.00161717	0.0109274	1.38233	5.81821	0.0433599	0.132196	1.35796	5.9034	0.0454988	0.106492	6.18829	6.14559	6.37373	6.04671	6.1241	6.23023	5.83648	5.69303	5.58779
gene-ECD_RS00695	NC_012971.2	151611	152405	-	protein_coding	ECD_RS00695	ECD_00133	panB	WP_000805449.1	3-methyl-2-oxobutanoate hydroxymethyltransferase	198.339	120.926	63.4702	46.1539	62.0889	192.966	94.8849	53.1665	29.0334	39.2776	1.05736	5.90358	0.702212	1	1.06166	5.96148	0.688493	0.938629	1.26688	5.88548	0.119749	0.28829	1.42954	5.91966	0.0246233	0.0857412	1.87982	5.83556	4.40948e-05	0.000296376	5.96525	6.02398	6.06339	6.16693	6.23556	5.88611	5.93902	5.72779	5.65983
gene-ECD_RS00700	NC_012971.2	152518	153792	-	protein_coding	ECD_RS00700	ECD_00134	.	WP_000713138.1	fimbrial-like adhesin	0.588141	0.303831	0.045699	0.320268	0.395548	1.20484	0.446096	0.287269	0.281105	1.28617	-1.98026	-1.02768	0.104849	1	-1.74484	-1.16757	0.439814	0.812079	-5.33548	-1.26656	0.225712	0.445532	1.02414	0.0568704	1	1	-2.7085	0.692009	0.0306351	0.0776266	0.370017	0.331342	0.105769	0.838733	0.815293	0.661945	0.54107	0.536616	0.823353
gene-ECD_RS00720	NC_012971.2	155671	158271	-	protein_coding	ECD_RS00720	ECD_00138	htrE	WP_000153162.1	Yad fimbria usher protein HtrE	0.209676	0.17376	0.067205	0.044855	0.193896	0.348996	0.164006	0.197146	0.192915	0.183888	-1.6085	-1.59308	0.407173	1	-1.13039	-1.2609	1	1	-2.6879	-0.781181	0.2392	0.461798	-4.52754	-0.214887	0.118117	0.27515	1.24941	-0.215269	1	1	0.278141	0.379858	0.296549	0.293111	0.815293	0.426571	0.42362	0.705573	1.05472
gene-ECD_RS00735	NC_012971.2	160105	160584	-	protein_coding	ECD_RS00735	ECD_00141	folK	WP_000215124.1	2-amino-4-hydroxy-6-hydroxymethyldihydropteridine diphosphokinase	12.64	9.95364	6.3122	4.01049	3.54603	16.7292	6.81342	7.78321	1.49337	5.97866	-1.28616	1.46342	0.217773	1	1.21647	1.5889	0.422219	0.805531	-1.16144	2.14837	0.631477	0.82919	2.40044	1.56949	0.0211185	0.0765363	-1.41577	1.7177	0.248847	0.402797	1.75083	2.06497	2.30904	2.23791	1.83343	2.01557	1.85461	2.48434	1.34428
gene-ECD_RS00740	NC_012971.2	160581	161999	-	protein_coding	ECD_RS00740	ECD_00142	pcnB	WP_000174632.1	polynucleotide adenylyltransferase PcnB	155.174	92.2735	59.6626	41.1918	42.9599	150.576	101.108	85.3852	35.0074	62.5493	1.06013	6.38316	0.686429	1	-1.31534	6.65972	0.0595686	0.343844	-1.34849	7.0216	0.041406	0.134024	1.05822	6.78177	0.712612	0.870437	-1.22418	6.67675	0.173368	0.306592	6.44045	6.46379	6.80124	6.83118	6.53642	6.35721	6.85533	7.22927	6.75027
gene-ECD_RS00745	NC_012971.2	162038	162964	-	protein_coding	ECD_RS00745	ECD_00143	gluQRS	WP_000937398.1	tRNA glutamyl-Q(34) synthetase GluQRS	20.1498	10.5866	5.90836	4.0274	7.0725	17.626	10.584	7.98126	4.02099	13.7097	1.17592	2.76354	0.333669	1	-1.19994	2.86437	0.348373	0.758418	-1.27247	3.04913	0.242745	0.464876	-1.10989	2.97279	0.712292	0.870325	-1.62914	3.72074	0.00952672	0.0302301	3.05009	2.91469	3.02686	3.0372	3.44301	2.84652	3.14562	3.33649	3.1704
gene-ECD_RS00750	NC_012971.2	163001	163456	-	protein_coding	ECD_RS00750	ECD_00144	.	WP_001155227.1	RNA polymerase-binding protein DksA	1101.5	394.323	216.583	150.186	225.48	1415.82	280.8	174.781	95.2614	186.852	-1.24947	7.78342	0.118514	1	1.16981	6.79767	0.280309	0.699556	1.31505	6.82874	0.0631105	0.183739	1.41781	6.82122	0.0210679	0.0765363	1.43517	7.03957	0.0140198	0.0413622	7.62083	6.91696	7.02164	7.05788	7.28424	7.94069	6.6927	6.62998	6.55865
gene-ECD_RS00755	NC_012971.2	163634	164338	-	protein_coding	ECD_RS00755	ECD_00145	sfsA	WP_000396020.1	DNA/RNA nuclease SfsA	123.191	46.3397	21.4884	13.239	14.3071	143.812	25.8166	11.7414	9.96428	23.4543	-1.13479	5.1778	0.391656	1	1.49505	4.1931	0.0128822	0.157858	1.9413	3.92459	0.000263561	0.00254932	1.19471	4.07413	0.37903	0.598666	-1.37809	4.19066	0.0720447	0.155356	5.12356	4.50928	4.37696	4.24963	4.01731	5.30108	3.95992	3.48321	4.00742
gene-ECD_RS00760	NC_012971.2	164353	164883	-	protein_coding	ECD_RS00760	ECD_00146	thpR	WP_001294674.1	RNA 2',3'-cyclic phosphodiesterase	45.5757	26.9929	11.4119	7.58018	12.5843	44.0523	14.3264	9.6568	5.93974	11.8383	1.06427	3.20219	0.705011	1	1.56898	2.98994	0.0155144	0.169414	1.25373	2.86534	0.288022	0.520955	1.14738	2.91691	0.648346	0.818432	1.26392	3.1995	0.269378	0.427216	3.38343	3.39955	3.15559	3.13293	3.46799	3.3024	2.82504	2.86946	2.95823
gene-ECD_RS00765	NC_012971.2	164957	167386	+	protein_coding	ECD_RS00765	ECD_00147	hrpB	WP_001301345.1	ATP-dependent helicase HrpB	37.2836	21.176	10.862	7.53787	7.21204	35.1142	21.0071	14.9221	7.10919	12.4283	1.09226	5.08255	0.552014	1	-1.19082	5.23475	0.251109	0.668815	-1.29439	5.31034	0.102186	0.259275	-1.04865	5.18907	0.774946	0.914907	-1.44874	5.02322	0.0231883	0.0620578	5.18283	5.14141	5.14807	5.18463	4.776	5.05915	5.38684	5.51115	5.25136
gene-ECD_RS00775	NC_012971.2	167582	170107	+	protein_coding	ECD_RS00775	ECD_00148	mrcB	WP_000918147.1	bifunctional glycosyl transferase/transpeptidase	109.192	48.2314	22.6746	11.3851	10.6315	108.001	45.906	27.0279	12.2591	25.048	1.04006	6.72137	0.785451	1	-1.14254	6.44419	0.362208	0.765174	-1.12317	6.31355	0.439259	0.674528	-1.19721	5.93625	0.255446	0.463353	-1.98067	5.91886	9.50083e-06	7.57482e-05	6.76206	6.36104	6.24364	5.82098	5.37336	6.70592	6.55111	6.40914	6.07652
gene-ECD_RS00780	NC_012971.2	170327	172570	+	protein_coding	ECD_RS00780	ECD_00149	fhuA	WP_000124402.1	ferrichrome porin FhuA	29.3463	233.973	89.5809	27.5815	60.2874	47.1109	196.846	87.454	28.9091	30.175	-1.56045	5.04108	0.00265661	0.29166	-1.00994	8.45846	0.945448	1	1.08707	7.97782	0.563488	0.783384	-1.16541	7.01821	0.306521	0.524304	2.37603	7.17906	5.27894e-09	8.59745e-08	4.73743	8.45502	8.0413	6.91302	7.67791	5.3599	8.46925	7.92132	7.13219
gene-ECD_RS00785	NC_012971.2	172621	173418	+	protein_coding	ECD_RS00785	ECD_00150	fhuC	WP_001158929.1	Fe3+-hydroxamate ABC transporter ATP-binding protein FhuC	16.8292	71.0368	29.4253	7.60248	8.76879	22.1379	49.0014	19.7363	7.09632	10.7886	-1.27855	2.58951	0.15661	1	1.2076	5.11451	0.218075	0.633118	1.58195	4.65588	0.00586926	0.0305153	-1.03783	3.60768	0.914355	1	-1.03443	3.44681	0.894922	0.964249	2.64063	5.27727	4.98437	3.66841	3.5286	2.94401	5.01278	4.34868	3.7179
gene-ECD_RS00790	NC_012971.2	173418	174308	+	protein_coding	ECD_RS00790	ECD_00151	fhuD	WP_000015989.1	Fe(3+)-hydroxamate ABC transporter substrate-binding protein FhuD	12.7773	36.8835	11.771	2.02959	4.81117	16.4573	29.843	15.1276	4.66616	9.81585	-1.25187	2.33664	0.202458	1	1.02955	4.43883	0.860979	0.996414	-1.21081	3.93447	0.289601	0.522572	-2.54914	2.66558	0.000464327	0.00362321	-1.71417	3.16446	0.0115232	0.0351038	2.44326	4.51744	3.87698	2.16731	2.89861	2.71315	4.47727	4.13593	3.31126
gene-ECD_RS00795	NC_012971.2	174305	176287	+	protein_coding	ECD_RS00795	ECD_00152	fhuB	WP_000044065.1	Fe(3+)-hydroxamate ABC transporter permease FhuB	19.1484	42.4242	10.7836	2.41222	3.338	23.381	36.0682	14.5916	4.91615	10.2681	-1.18692	4.02161	0.264019	1	-1.02058	5.82636	0.894889	1	-1.27492	4.9957	0.134015	0.311801	-2.26388	3.92683	5.04413e-05	0.000543028	-2.58461	4.17741	1.86402e-07	2.23389e-06	3.98226	5.83463	4.85384	3.35565	3.45556	4.21508	5.86351	5.19356	4.45488
gene-ECD_RS00800	NC_012971.2	176445	177725	-	protein_coding	ECD_RS00800	ECD_00153	hemL	WP_000045290.1	glutamate-1-semialdehyde 2,1-aminomutase	511.149	273.327	127.268	85.794	117.223	468.397	175.05	88.6364	57.3007	91.4768	1.12261	7.91529	0.417166	1	1.30071	7.68997	0.0672524	0.365098	1.52376	7.46312	0.00383046	0.0219444	1.34653	7.53314	0.0434568	0.132385	1.52404	7.55046	0.00381987	0.0140788	8.00164	7.87255	7.74037	7.73616	7.82774	7.83547	7.49509	7.13623	7.30922
gene-ECD_RS00805	NC_012971.2	177950	179371	+	protein_coding	ECD_RS00805	ECD_00154	clcA	WP_000845394.1	H(+)/Cl(-) exchange transporter ClcA	32.024	20.4317	9.46523	8.65581	10.5511	31.6231	18.6991	12.415	11.3421	18.9799	1.04175	4.12531	0.802026	1	-1.0986	4.35124	0.557553	0.879275	-1.23579	4.30713	0.219892	0.439438	-1.45667	4.87715	0.0307124	0.101513	-1.51223	4.83733	0.012733	0.0381789	4.22918	4.34793	4.21503	4.63035	4.5607	4.17337	4.47727	4.50572	5.15494
gene-ECD_RS00810	NC_012971.2	179453	179797	+	protein_coding	ECD_RS00810	ECD_00155	erpA	WP_001295564.1	iron-sulfur cluster insertion protein ErpA	297.976	195.19	108.257	119.205	171.945	378.68	133.744	88.5414	73.1362	96.2527	-1.23534	5.48707	0.148502	1	1.21572	5.35789	0.196183	0.601934	1.2975	5.43798	0.0952956	0.246385	1.46572	6.06883	0.015087	0.0597678	2.12432	6.04127	9.14476e-07	9.52204e-06	5.3604	5.51982	5.6369	6.32932	6.49752	5.65863	5.24474	5.26968	5.78591
gene-ECD_RS00815	NC_012971.2	179844	180467	-	protein_coding	ECD_RS00815	ECD_00156	.	WP_000964221.1	TRIC cation channel family protein	19.5554	10.5538	5.4158	3.92636	5.3544	19.5827	12.4191	9.15671	4.36524	6.02246	1.02727	2.24716	0.923778	1	-1.41203	2.4257	0.0851771	0.411941	-1.59176	2.55113	0.0472654	0.147164	-1.23539	2.46508	0.508817	0.71343	1.05727	2.34356	0.8762	0.951339	2.52547	2.43005	2.43614	2.51876	2.59281	2.49345	2.84801	3.00519	2.77575
gene-ECD_RS00820	NC_012971.2	180505	181305	-	protein_coding	ECD_RS00820	ECD_00157	btuF	WP_001319823.1	vitamin B12 ABC transporter substrate-binding protein BtuF	26.979	9.83375	6.91051	5.97182	6.68969	27.5469	9.31978	5.85298	4.02707	7.42134	1.00751	3.07847	0.968969	1	-1.13753	2.51138	0.553873	0.878041	1.25256	2.73858	0.339257	0.575605	1.33288	3.0677	0.230014	0.433952	1.07198	2.99617	0.780128	0.884935	3.23657	2.64379	3.04027	3.35565	3.18132	3.22693	2.80169	2.75857	2.98652
gene-ECD_RS00825	NC_012971.2	181298	181996	-	protein_coding	ECD_RS00825	ECD_00158	mtnN	WP_000689844.1	5'-methylthioadenosine/S-adenosylhomocysteine nucleosidase	316.863	162.288	97.7777	80.3663	102.903	315.267	106.696	64.0315	43.891	75.5611	1.03393	6.40924	0.818208	1	1.26705	6.08216	0.108431	0.465978	1.62046	6.17674	0.00137668	0.00969781	1.64659	6.45169	0.00120647	0.00787307	1.6196	6.45583	0.00127265	0.00565337	6.44882	6.25936	6.49549	6.77442	6.77276	6.40124	5.92288	5.80888	6.0633
gene-ECD_RS00830	NC_012971.2	182080	183597	+	protein_coding	ECD_RS00830	ECD_00159	dgt	WP_000057067.1	dGTPase	38.3967	30.6659	16.7737	11.029	17.1098	46.0908	19.9988	10.3269	8.12205	9.90254	-1.16685	4.62493	0.304151	1	1.27729	4.7955	0.11569	0.480801	1.72338	4.72589	0.00103947	0.00770621	1.2211	4.89224	0.258876	0.46657	2.05433	4.86957	1.28991e-05	0.000100941	4.56834	5.00113	5.09768	5.05865	5.32633	4.78226	4.6604	4.34229	4.77985
gene-ECD_RS00835	NC_012971.2	183727	185151	+	protein_coding	ECD_RS00835	ECD_00160	degP	WP_000753946.1	serine endoprotease DegP	75.5381	29.405	15.6604	126.043	638.412	79.3813	25.1457	12.9029	10.3624	32.9411	-1.02154	5.40848	0.887306	1	-1.02654	4.8275	0.873192	0.997971	1.28793	4.70364	0.129293	0.30655	10.9342	7.56878	1.0219e-46	5.5635e-44	23.0457	9.48178	5.30164e-79	4.04091e-76	5.42519	4.85434	4.91332	8.44219	10.4214	5.45523	4.89085	4.56184	5.03139
gene-ECD_RS00840	NC_012971.2	185306	186463	+	protein_coding	ECD_RS00840	ECD_00161	.	WP_000929439.1	DNA-binding transcriptional regulator CdaR	34.7919	3.28954	2.66677	2.46838	8.2203	46.1287	3.1312	2.08754	2.41416	9.44077	-1.28877	4.17231	0.0969278	1	-1.1423	1.49123	0.644287	0.920307	1.3545	1.88032	0.27539	0.507993	-1.08723	2.58723	0.858204	0.964499	1.03556	3.83511	0.887307	0.959313	4.06248	1.82326	2.33101	2.70473	3.93909	4.40906	1.96383	1.9905	2.80781
gene-ECD_RS00845	NC_012971.2	186552	186938	-	protein_coding	ECD_RS00845	ECD_00162	.	WP_000272188.1	DUF3461 family protein	364.459	254.086	160.346	91.6469	128.687	427.437	172.873	91.6145	57.6048	98.1657	-1.14005	5.8801	0.36704	1	1.22436	5.89826	0.172108	0.580959	1.85724	5.96623	5.08709e-05	0.000631495	1.43069	5.87047	0.0246926	0.0857827	1.559	5.94786	0.00364949	0.0135294	5.80714	6.05605	6.35776	6.11863	6.24823	5.99308	5.76886	5.47945	5.61069
gene-ECD_RS00850	NC_012971.2	187100	187912	-	protein_coding	ECD_RS00850	ECD_00163	yaeI	WP_000625625.1	phosphodiesterase YaeI	10.146	6.43259	3.44009	1.21978	2.24868	9.10402	5.07208	4.77546	2.0279	3.52984	1.14628	1.61523	0.525168	1	1.05638	1.80453	0.844502	0.991677	-1.30718	2.12615	0.330449	0.565316	-1.84141	1.54969	0.110704	0.263635	-1.31853	1.75804	0.354698	0.521856	2.07589	2.16526	2.21762	1.54344	1.90833	1.92798	2.10404	2.53007	2.18262
gene-ECD_RS00855	NC_012971.2	187966	188790	-	protein_coding	ECD_RS00855	ECD_00164	dapD	WP_001186650.1	2,3,4,5-tetrahydropyridine-2,6-dicarboxylate N-succinyltransferase	782.602	432.854	190.267	90.2946	105.45	882.348	308.947	141.446	88.9723	89.447	-1.09598	8.04364	0.5201	1	1.16713	7.78836	0.281448	0.699556	1.42753	7.44649	0.0144704	0.0612741	-1.09562	7.23803	0.540268	0.738586	1.40207	6.81272	0.0222991	0.060143	7.98145	7.90088	7.68598	7.17833	7.04484	8.11317	7.67892	7.17543	7.30922
gene-ECD_RS00860	NC_012971.2	188821	191493	-	protein_coding	ECD_RS00860	ECD_00165	glnD	WP_001094566.1	bifunctional uridylyltransferase/uridylyl-removing protein GlnD	35.1183	58.0425	35.64	15.1674	19.056	35.5008	28.4067	15.8127	8.28645	16.053	1.01763	5.18329	0.909093	1	1.70205	6.36123	0.000297024	0.0123039	2.39168	6.46605	8.57085e-09	2.91638e-07	1.64594	5.9836	0.0016478	0.0103456	1.41174	6.03787	0.0233116	0.0623005	5.23263	6.70601	6.97006	6.30897	6.28031	5.20809	5.94835	5.72779	5.60158
gene-ECD_RS00865	NC_012971.2	191555	192349	-	protein_coding	ECD_RS00865	ECD_00166	map	WP_001018194.1	type I methionyl aminopeptidase	250.903	241.04	104.074	64.865	87.7809	276.494	161.689	90.0237	44.3616	52.9431	-1.07123	6.33258	0.634237	1	1.24184	6.85039	0.135528	0.517534	1.22686	6.61776	0.167908	0.365655	1.31495	6.4588	0.0741535	0.199358	1.97174	6.31045	7.23403e-06	5.95958e-05	6.29957	7.00803	6.7684	6.65211	6.72952	6.39762	6.69824	6.47639	6.26153
gene-ECD_RS00870	NC_012971.2	192717	193442	+	protein_coding	ECD_RS00870	ECD_00167	rpsB	WP_000246882.1	30S ribosomal protein S2	8946.07	3083.7	715.891	773.213	886.213	8444.06	2810.76	1371.44	665.871	1207.5	1.08988	11.2455	0.543647	1	-1.09418	10.6096	0.525882	0.859406	-1.80511	9.89451	3.73685e-05	0.000480404	1.04433	10.0515	0.761492	0.904346	-1.14562	10.0222	0.339611	0.505964	11.3068	10.5441	9.40838	10.0834	9.92204	11.1827	10.6738	10.2595	10.0209
gene-ECD_RS00875	NC_012971.2	193700	194551	+	protein_coding	ECD_RS00875	ECD_00168	tsf	WP_000818114.1	elongation factor Ts	3616.02	1029.39	223.902	252.303	274.137	3619.65	862.255	397.737	202.173	395.53	1.02769	10.2107	0.847357	1	-1.00552	9.19535	0.969565	1	-1.67382	8.37974	0.000353355	0.00319594	1.12235	8.61742	0.424333	0.642229	-1.21312	8.60546	0.178301	0.313859	10.2314	9.19359	7.96605	8.70071	8.46277	10.1921	9.20153	8.70689	8.53461
gene-ECD_RS00880	NC_012971.2	194698	195423	+	protein_coding	ECD_RS00880	ECD_00169	pyrH	WP_000224573.1	UMP kinase	375.691	116.856	53.7721	50.7011	58.0042	311.332	115.948	63.3655	31.2991	82.7271	1.24137	6.58581	0.132869	1	-1.19108	5.95492	0.237097	0.653346	-1.11036	5.75318	0.497105	0.728642	1.4567	5.91324	0.0177523	0.067865	-1.19914	6.12798	0.232635	0.382875	6.74607	5.84655	5.69948	6.17144	6.00969	6.43738	6.09482	5.84777	5.6377
gene-ECD_RS00885	NC_012971.2	195715	196272	+	protein_coding	ECD_RS00885	ECD_00170	frr	WP_000622418.1	ribosome recycling factor	1687.41	737.628	335.293	229.992	280.18	1793.08	587.375	323.734	173.681	324.617	-1.03296	8.54385	0.8199	1	1.04613	8.06809	0.753353	0.957784	1.09915	7.86671	0.513495	0.743797	1.19093	7.83439	0.232389	0.435848	1.02653	7.8619	0.858165	0.940135	8.52399	8.10497	7.93813	7.95889	7.88566	8.57064	8.04014	7.80232	7.70789
gene-ECD_RS00890	NC_012971.2	196364	197560	+	protein_coding	ECD_RS00890	ECD_00171	ispC	WP_000811923.1	1-deoxy-D-xylulose-5-phosphate reductoisomerase	77.9096	39.9683	20.8338	13.8404	14.641	82.368	37.3005	22.0312	9.94084	32.0232	-1.02771	5.20621	0.855958	1	-1.12028	5.08296	0.456805	0.827024	1.00358	5.02963	1	1	1.25199	4.8615	0.199579	0.39287	-1.83867	5.23562	0.000151642	0.000876946	5.22342	5.03939	5.06854	5.04395	4.776	5.26181	5.19856	5.06353	4.73052
gene-ECD_RS00895	NC_012971.2	197749	198507	+	protein_coding	ECD_RS00895	ECD_00172	ispU	WP_001295562.1	(2E,6E)-farnesyl-diphosphate-specific ditrans,polycis-undecaprenyl-diphosphate synthase	216.997	113.987	59.0342	35.9691	45.4323	205.155	115.591	92.7494	35.6048	122.431	1.0881	5.94645	0.561397	1	-1.21729	6.00025	0.182982	0.591974	-1.48034	6.1836	0.00918643	0.0429564	-1.10062	5.79727	0.555453	0.751982	-2.26553	6.40987	7.4573e-08	9.97184e-07	6.02712	5.87433	5.89472	5.74727	5.72633	5.90726	6.15364	6.45284	5.88316
gene-ECD_RS00900	NC_012971.2	198520	199377	+	protein_coding	ECD_RS00900	ECD_00173	cdsA	WP_000922446.1	phosphatidate cytidylyltransferase	153.504	64.1127	32.8683	19.5128	23.4381	129.317	71.5109	51.824	22.4737	65.9385	1.22111	5.54702	0.171544	1	-1.33889	5.42471	0.0523125	0.323363	-1.48556	5.52031	0.010716	0.0482156	-1.28049	5.21244	0.139235	0.307609	-2.36492	5.67767	4.78692e-08	6.60977e-07	5.71013	5.23504	5.24095	5.05865	4.96769	5.428	5.64641	5.79957	5.40599
gene-ECD_RS00905	NC_012971.2	199389	200741	+	protein_coding	ECD_RS00905	ECD_00174	rseP	WP_001295561.1	sigma E protease regulator RseP	223.961	100.258	40.6961	37.0788	64.6246	218.974	112.504	72.3874	33.9071	90.8509	1.05214	6.84886	0.72387	1	-1.34703	6.73027	0.0403861	0.290275	-1.67596	6.58966	0.000513269	0.00437599	-1.0168	6.61384	0.921707	1	-1.18201	7.16872	0.254227	0.40984	6.89655	6.51424	6.18753	6.6128	7.05208	6.82385	6.93997	6.92459	6.63659
gene-ECD_RS00910	NC_012971.2	200771	203203	+	protein_coding	ECD_RS00910	ECD_00175	bamA	WP_001240896.1	outer membrane protein assembly factor BamA	526.314	238.964	94.9076	62.3625	71.4096	528.13	227.842	131.845	61.4584	134.071	1.02518	8.94597	0.861254	1	-1.14455	8.699	0.343796	0.753788	-1.30899	8.44368	0.0607993	0.178648	-1.09579	8.26327	0.529029	0.727546	-1.57858	8.39922	0.0015474	0.00667852	8.96653	8.60174	8.24058	8.19956	8.03728	8.93072	8.79605	8.62792	8.3311
gene-ECD_RS00915	NC_012971.2	203325	203810	+	protein_coding	ECD_RS00915	ECD_00176	skp	WP_000758956.1	molecular chaperone Skp	1506.35	727.742	317.828	144.636	146.835	1731.43	540.685	279.751	142.626	225.79	-1.11733	8.2395	0.435826	1	1.12123	7.80144	0.425249	0.807238	1.2057	7.5285	0.197749	0.406483	-1.09645	7.15501	0.538071	0.736298	-1.29288	6.9475	0.0813329	0.169886	8.16204	7.88705	7.66289	7.0952	6.76144	8.32157	7.7227	7.39446	7.22712
gene-ECD_RS00920	NC_012971.2	203814	204839	+	protein_coding	ECD_RS00920	ECD_00177	lpxD	WP_001139294.1	UDP-3-O-(3-hydroxymyristoyl)glucosamine N-acyltransferase	457.33	248.88	93.7602	47.2475	58.7395	420.999	203.519	117.52	49.1153	121.538	1.11749	7.43778	0.436974	1	1.01871	7.39851	0.899022	1	-1.18104	7.09919	0.255769	0.481828	-1.15584	6.66006	0.339331	0.558855	-1.73961	6.96066	0.000180737	0.00102651	7.52311	7.41942	6.98399	6.56383	6.52009	7.36377	7.39284	7.22232	6.77075
gene-ECD_RS00925	NC_012971.2	204944	205399	+	protein_coding	ECD_RS00925	ECD_00178	fabZ	WP_000210739.1	3-hydroxyacyl-ACP dehydratase FabZ	433.543	212.099	115.127	55.5201	57.9253	403.338	171.037	131.246	58.0057	125.417	1.10575	6.19861	0.487188	1	1.03302	5.98936	0.829401	0.985131	-1.07419	6.15461	0.640325	0.837432	-1.16164	5.72979	0.352049	0.572479	-1.82023	5.81541	0.000104133	0.000634964	6.28686	6.03254	6.11971	5.64055	5.35004	6.14378	5.98639	6.22154	5.85275
gene-ECD_RS00930	NC_012971.2	205403	206191	+	protein_coding	ECD_RS00930	ECD_00179	lpxA	WP_000565966.1	acyl-ACP--UDP-N-acetylglucosamine O-acyltransferase	434.946	208.013	122.293	59.5174	63.44	391.522	184.365	120.14	59.0535	104.526	1.14281	6.97144	0.351801	1	-1.06395	6.81986	0.670512	0.933219	1.08028	6.92431	0.601175	0.810171	-1.10323	6.57888	0.521664	0.722406	-1.38529	6.49373	0.029014	0.0747111	7.07466	6.78638	6.98832	6.51846	6.25542	6.8836	6.87504	6.87782	6.65874
gene-ECD_RS00935	NC_012971.2	206191	207339	+	protein_coding	ECD_RS00935	ECD_00180	lpxB	WP_000139655.1	lipid-A-disaccharide synthase	71.4341	43.4923	23.4283	10.0524	11.6864	75.6602	41.0244	32.0684	15.4718	31.3391	-1.02959	5.02359	0.847383	1	-1.13229	5.15375	0.416715	0.802476	-1.28969	5.33568	0.104937	0.263796	-1.71084	4.92583	0.00185765	0.0113454	-2.25407	5.04993	7.60659e-07	8.05242e-06	5.04444	5.10038	5.17566	4.54243	4.40775	5.08526	5.27472	5.53378	5.2916
gene-ECD_RS00940	NC_012971.2	207336	207932	+	protein_coding	ECD_RS00940	ECD_00181	rnhB	WP_000569405.1	ribonuclease HII	107.566	47.9094	18.3486	10.0644	11.9323	105.032	54.9004	33.0071	16.8098	35.7089	1.05353	4.61201	0.731828	1	-1.37547	4.50586	0.0425403	0.295841	-1.69455	4.27817	0.00217444	0.0139508	-1.85594	4.06424	0.0015254	0.00964061	-2.51461	4.25388	2.60727e-07	3.04794e-06	4.70251	4.32643	3.93553	3.65557	3.55215	4.63023	4.76672	4.65767	4.49482
gene-ECD_RS00945	NC_012971.2	207969	211451	+	protein_coding	ECD_RS00945	ECD_00182	dnaE	WP_001294774.1	DNA polymerase III subunit alpha	107.394	56.2411	19.5225	11.2046	13.8099	106.012	53.7664	33.0199	14.1182	35.6645	1.04213	7.1593	0.773778	1	-1.1476	7.13215	0.340713	0.75193	-1.59367	6.84872	0.00157225	0.0106997	-1.40096	6.50239	0.0266859	0.0907224	-2.17122	6.84673	2.17443e-07	2.58154e-06	7.19809	7.03952	6.48818	6.25467	6.19873	7.13897	7.23674	7.15459	6.73576
gene-ECD_RS00950	NC_012971.2	211464	212423	+	protein_coding	ECD_RS00950	ECD_00183	accA	WP_000055746.1	acetyl-CoA carboxylase carboxyl transferase subunit alpha	463.917	231.086	80.4806	49.0374	56.3424	503.039	198.33	101.029	42.7104	90.8187	-1.05406	7.47886	0.712866	1	-1.03027	7.23061	0.837625	0.988599	-1.18284	6.78452	0.25513	0.481301	1.03257	6.48757	0.846111	0.957232	-1.35525	6.58707	0.0414865	0.0994372	7.44824	7.21775	6.67053	6.522	6.36585	7.52377	7.26048	6.91061	6.47626
gene-ECD_RS00955	NC_012971.2	212522	214663	+	protein_coding	ECD_RS00955	ECD_00184	ldcC	WP_001020950.1	lysine decarboxylase LdcC	13.3987	9.40431	6.01162	2.94123	4.12029	11.9311	9.49282	5.26661	4.51776	7.24106	1.1552	3.39105	0.368992	1	-1.21163	3.90038	0.252115	0.668815	1.21123	3.95617	0.296105	0.529033	-1.70696	4.05651	0.00536841	0.0272424	-1.47723	4.0587	0.030445	0.0774023	3.60759	3.85055	4.15469	3.71865	3.83734	3.41764	4.11004	3.89505	4.44472
gene-ECD_RS00960	NC_012971.2	214720	215109	+	protein_coding	ECD_RS00960	ECD_00185	.	WP_000901106.1	VOC family protein	85.8254	53.8035	35.8563	21.3893	26.5093	100.979	50.1322	25.7327	21.1369	16.8191	-1.14368	3.81159	0.389762	1	-1.11847	3.89767	0.499607	0.847845	1.47838	3.95327	0.0306661	0.106341	-1.09869	4.09986	0.64925	0.819031	1.87338	3.59685	0.00113663	0.00511415	3.81252	3.90544	4.26725	4.09656	4.05076	3.9933	4.05679	3.73828	4.22488
gene-ECD_RS00965	NC_012971.2	215174	216472	+	protein_coding	ECD_RS00965	ECD_00186	tilS	WP_000176582.1	tRNA lysidine(34) synthetase TilS	62.2932	32.804	14.847	11.5411	11.9384	62.2469	30.2667	20.0193	10.3743	16.569	1.02948	4.96118	0.848385	1	-1.10756	4.9078	0.515916	0.85668	-1.27043	4.84466	0.143216	0.326825	1.00051	4.86796	1	1	-1.16685	4.67221	0.361936	0.528887	5.02455	4.87775	4.71031	4.90441	4.60641	4.98393	5.02039	5.04396	4.9037
gene-ECD_RS00970	NC_012971.2	216521	216781	-	protein_coding	ECD_RS00970	ECD_00187	rof	WP_000062312.1	Rho-binding antiterminator	202.946	179.345	100.683	62.8045	64.4897	261.647	131.57	76.9024	40.9218	51.8347	-1.25322	4.5435	0.133928	1	1.1355	4.8798	0.414919	0.80168	1.38927	4.89168	0.0432622	0.138316	1.38001	4.78718	0.0685379	0.187507	1.47939	4.42022	0.0236209	0.0629937	4.43642	5.00886	5.14186	5.02909	4.71992	4.74857	4.83156	4.68319	4.58084
gene-ECD_RS00975	NC_012971.2	216768	216968	-	protein_coding	ECD_RS00975	ECD_00188	.	WP_000417058.1	YaeP family protein	144.821	128.165	72.7607	49.918	42.6542	204.615	77.1097	52.1158	26.7469	25.1554	-1.37333	3.75719	0.042252	0.898039	1.38441	3.89757	0.0516367	0.32065	1.48128	4.01605	0.0273146	0.0987626	1.67751	3.9824	0.0101985	0.0447257	2.01488	3.2952	0.000557496	0.00273768	3.62635	4.18342	4.32862	4.34866	3.79848	4.05202	3.74418	3.79558	3.64878
gene-ECD_RS00980	NC_012971.2	217134	217679	+	protein_coding	ECD_RS00980	ECD_00189	.	WP_001185290.1	YaeQ family protein	95.3893	49.0735	25.1848	17.2012	23.7845	106.274	43.7518	24.4179	12.7347	18.0205	-1.08299	4.40614	0.604653	1	-1.07022	4.21556	0.686864	0.938629	1.09453	4.11661	0.614694	0.819664	1.21455	4.07261	0.335209	0.553023	1.56924	4.01575	0.0128611	0.0384722	4.41321	4.23708	4.24428	4.25814	4.36185	4.52305	4.33	4.12106	3.99354
gene-ECD_RS00985	NC_012971.2	217676	218098	+	protein_coding	ECD_RS00985	ECD_00190	arfB	WP_000635543.1	aminoacyl-tRNA hydrolase	31.104	14.0423	5.78533	6.06789	8.79288	27.7324	14.4546	6.06118	3.38921	7.26889	1.15367	2.27526	0.450985	1	-1.23531	2.17363	0.328439	0.745039	1.01292	1.73983	1	1	1.60695	2.11524	0.14816	0.321732	1.43742	2.29828	0.154138	0.280927	2.61582	2.31	2.06862	2.57438	2.723	2.4452	2.55871	2.05449	2.02788
gene-ECD_RS00990	NC_012971.2	218112	218822	+	protein_coding	ECD_RS00990	ECD_00191	nlpE	WP_000239183.1	envelope stress response activation lipoprotein NlpE	85.1417	51.9419	23.5197	13.7016	13.2997	94.1818	47.5977	22.6664	14.2154	17.9708	-1.07529	4.61728	0.631537	1	-1.1	4.69689	0.543465	0.873964	1.10116	4.39227	0.585366	0.801795	-1.15347	4.35685	0.473715	0.681255	-1.136	3.94474	0.484344	0.652238	4.62071	4.67883	4.51295	4.30822	3.93013	4.72133	4.81124	4.38024	4.50464
gene-ECD_RS00995	NC_012971.2	219022	219846	-	protein_coding	ECD_RS00995	ECD_00192	.	WP_001301405.1	YaeF family permuted papain-like enzyme	4.13157	3.2869	1.20064	0.565667	1.52825	2.70841	3.27475	2.13102	1.30331	1.24232	1.56705	0.190019	0.1128	1	-1.19533	1.05269	0.508817	0.850857	-1.66712	0.907401	0.153582	0.344699	-2.53418	0.847963	0.0798343	0.208818	1.45908	0.825899	0.349715	0.517377	1.21968	1.48918	1.19733	0.926849	1.53562	0.885072	1.66061	1.66116	1.7262
gene-ECD_RS01000	NC_012971.2	219899	221617	-	protein_coding	ECD_RS01000	ECD_00193	proS	WP_001260712.1	proline--tRNA ligase	415.45	172.735	82.5018	57.7915	62.8204	388.654	154.187	83.7368	36.8209	85.2206	1.09964	8.05462	0.504993	1	-1.07153	7.67997	0.630936	0.913148	1.04561	7.50206	0.760554	0.914344	1.41151	7.35922	0.0199451	0.0733694	-1.1406	7.4453	0.367176	0.534699	8.1264	7.63588	7.54031	7.59115	7.35457	7.98988	7.73508	7.47632	7.09694
gene-ECD_RS01005	NC_012971.2	221728	222435	-	protein_coding	ECD_RS01005	ECD_00194	tsaA	WP_000094031.1	tRNA (N6-threonylcarbamoyladenosine(37)-N6)-methyltransferase TrmO	80.4956	27.1753	14.8135	12.359	14.3355	84.1267	26.4102	14.5887	9.01085	21.2317	-1.01593	4.48865	0.924401	1	-1.16655	3.80525	0.363427	0.766356	1.07756	3.74078	0.728477	0.897738	1.23325	3.96282	0.307377	0.525527	-1.2451	4.11706	0.226924	0.37535	4.53729	3.78901	3.87698	4.16156	4.02574	4.55913	3.99637	3.77673	3.87748
gene-ECD_RS01010	NC_012971.2	222432	222836	-	protein_coding	ECD_RS01010	ECD_00195	rcsF	WP_001202329.1	Rcs stress response system protein RcsF	143.411	85.9262	43.1604	40.33	44.8288	143.618	77.7674	38.7069	23.186	39.4781	1.02724	4.4853	0.86158	1	-1.08642	4.6022	0.60769	0.905366	1.18327	4.4079	0.322803	0.556149	1.56389	4.71104	0.0115149	0.0491412	1.35034	4.58304	0.0762495	0.161797	4.56348	4.59655	4.57412	5.02411	4.82516	4.52637	4.71141	4.34229	4.40335
gene-ECD_RS01015	NC_012971.2	222954	223769	-	protein_coding	ECD_RS01015	ECD_00196	metQ	WP_000874224.1	methionine ABC transporter substrate-binding lipoprotein MetQ	302.592	191.714	180.012	59.3353	79.2641	295.563	142.542	92.4649	54.6398	94.704	1.05318	6.55292	0.71969	1	1.1204	6.62595	0.435732	0.812079	2.06596	7.15487	8.64819e-07	1.8209e-05	-1.02392	6.5678	0.882856	0.982068	-1.00458	6.61221	0.980397	1	6.60391	6.71786	7.59071	6.56211	6.62097	6.52994	6.55548	6.55177	6.59585
gene-ECD_RS01020	NC_012971.2	223809	224462	-	protein_coding	ECD_RS01020	ECD_00197	metI	WP_001294600.1	methionine ABC transporter permease MetI	141.345	72.8568	53.7228	25.5994	34.5084	117.338	63.813	47.8277	25.0996	43.3577	1.23917	5.02749	0.147248	1	-1.05141	5.02979	0.749114	0.956599	1.19202	5.4043	0.264002	0.491986	-1.09016	5.08871	0.623146	0.802408	-1.0564	5.13491	0.744028	0.863163	5.21105	5.03371	5.55056	5.05865	5.12906	4.91094	5.10389	5.30299	5.17966
gene-ECD_RS01025	NC_012971.2	224455	225486	-	protein_coding	ECD_RS01025	ECD_00198	metN	WP_000593994.1	methionine ABC transporter ATP-binding protein MetN	101.398	80.3298	88.8677	44.4291	80.3277	82.0051	64.8274	63.884	44.7317	55.3506	1.27196	5.18941	0.102412	1	1.03224	5.76788	0.83512	0.98745	1.47624	6.6526	0.00858667	0.0409559	-1.11946	6.55554	0.462797	0.671402	1.72592	6.62593	0.000259795	0.00140836	5.38538	5.81381	6.91565	6.48438	6.97577	5.04766	5.76886	6.35934	6.64549
gene-ECD_RS01030	NC_012971.2	225674	226246	+	protein_coding	ECD_RS01030	ECD_00199	gmhB	WP_001140174.1	D-glycero-beta-D-manno-heptose 1,7-bisphosphate 7-phosphatase	114.332	97.3533	56.9446	31.0506	31.3552	130.269	72.0892	42.6994	21.392	24.9223	-1.10757	4.75325	0.495482	1	1.12496	5.13829	0.439213	0.812079	1.41517	5.19124	0.0286171	0.102212	1.30523	4.93764	0.124975	0.287088	1.49602	4.50717	0.0178403	0.0499922	4.73022	5.25469	5.44619	5.14385	4.81058	4.87235	5.0895	4.95874	4.77175
gene-ECD_RS01035	NC_012971.2	226610	228163	+	rRNA	ECD_RS01035	ECD_r00001	.	.	16S ribosomal RNA	0.131604	0.041547	0.112484	0.225229	0.202833	0.134799	0.137252	0.141416	0.046127	0.131906	1.00416	-2.91477	1	1	-3.59615	-2.34049	0.628704	0.910677	-1.17666	-1.27635	1	1	4.06728	-0.500307	0.225712	0.42838	1.79422	-0.877104	0.731885	0.852805	0.11068	0.0607815	0.296549	0.744884	0.560505	0.11022	0.227303	0.345214	0.206522
gene-ECD_RS01045	NC_012971.2	228339	228414	+	tRNA	ECD_RS01045	ECD_t00002	.	.	tRNA-Ala	4.48493	2.54859	3.06666	5.37291	1.65896	2.7563	7.48385	8.67478	10.375	8.09142	1.64688	-2.65161	0.731885	1	-3.41066	-1.42036	0.0727117	0.381686	-2.61086	-0.498956	0.194536	0.402484	-2.12391	0.541593	0.186747	0.378559	-3.92652	-0.566125	0.0727117	0.156379	0.180014	0.175163	0.383243	0.838733	0.250857	0.11022	0.54107	0.856801	1.42918
gene-ECD_RS01050	NC_012971.2	228580	231508	+	rRNA	ECD_RS01050	ECD_r00002	.	.	23S ribosomal RNA	4.84109	2.93173	2.32748	0.617401	0.430457	5.10167	4.56339	6.57758	3.81781	3.42921	-1.02439	2.49798	0.890367	1	-1.8676	3.04775	0.000684897	0.0248585	-2.66099	4.03627	5.41067e-08	1.52741e-06	-6.84847	3.78164	3.05857e-17	2.03744e-15	-6.66444	2.91452	7.72352e-14	2.31767e-12	2.70673	2.74912	3.30742	2.16731	1.53562	2.73625	3.54766	4.62643	4.64437
gene-ECD_RS01065	NC_012971.2	232094	232897	+	protein_coding	ECD_RS01065	ECD_00200	dkgB	WP_000997050.1	2,5-didehydrogluconate reductase DkgB	15.1774	11.1622	7.46449	6.23975	8.31131	15.6327	5.92472	3.82669	3.20963	7.6486	-1.00125	2.26713	1	1	1.56853	2.32743	0.0306505	0.24906	2.06723	2.58783	0.00168847	0.0113089	1.74621	2.99177	0.026569	0.0904059	1.29196	3.18573	0.224554	0.373864	2.52547	2.80349	3.14323	3.41779	3.46799	2.52696	2.26635	2.25844	2.7094
gene-ECD_RS01070	NC_012971.2	232894	233808	-	protein_coding	ECD_RS01070	ECD_00201	.	WP_000648577.1	LysR family transcriptional regulator	55.0582	56.3084	38.6533	16.3209	21.5647	51.74	50.4281	29.6217	18.9585	16.7272	1.09468	4.23613	0.55672	1	-1.07505	5.15867	0.63916	0.918144	1.38472	5.31991	0.0384095	0.127981	-1.29144	5.05537	0.131429	0.29607	1.53298	4.62746	0.0103253	0.0320699	4.3675	5.14317	5.55989	4.89897	4.94118	4.24358	5.24474	5.1019	5.25718
gene-ECD_RS01075	NC_012971.2	234049	234849	+	protein_coding	ECD_RS01075	ECD_00202	.	WP_001230983.1	endonuclease/exonuclease/phosphatase family protein	135.491	239.476	149.558	80.6923	109.79	158.918	186.307	129.04	66.9388	67.5598	-1.14015	5.50246	0.37029	1	1.07077	6.95095	0.638	0.917239	1.22999	7.14926	0.156999	0.350511	1.08412	6.90975	0.596291	0.779966	1.93261	6.65328	1.03789e-05	8.24039e-05	5.43675	7.00948	7.29825	6.97505	7.06032	5.62189	6.91162	7.00169	6.85946
gene-ECD_RS01080	NC_012971.2	234853	235476	+	protein_coding	ECD_RS01080	ECD_00203	.	WP_000016015.1	methyltransferase domain-containing protein	30.0433	43.1463	19.0487	7.47877	12.9314	33.6822	36.118	28.7615	8.6156	14.8919	-1.08978	2.94309	0.626937	1	-1.00488	4.17674	1	1	-1.42245	4.24339	0.0416961	0.13455	-1.28042	3.39196	0.277704	0.489393	1.03273	3.60189	0.903648	0.969501	3.05471	4.24365	4.04595	3.32354	3.71748	3.16442	4.25031	4.52843	3.64878
gene-ECD_RS01085	NC_012971.2	235524	236882	-	protein_coding	ECD_RS01085	ECD_00204	mltD	WP_000644685.1	murein transglycosylase D	144.318	92.2142	49.9917	25.6259	30.1054	129.068	130.684	133.355	57.1239	88.2878	1.15026	6.16039	0.333151	1	-1.70117	6.8185	0.000262456	0.0113661	-2.51338	7.28469	4.49927e-10	2.09106e-08	-2.47825	6.87098	2.65735e-09	7.03274e-08	-2.46549	6.74158	2.21156e-09	3.83102e-08	6.27552	6.40126	6.48695	6.09267	5.96871	6.07635	7.16078	7.80697	7.38954
gene-ECD_RS01090	NC_012971.2	236954	237709	-	protein_coding	ECD_RS01090	ECD_00205	gloB	WP_001052717.1	hydroxyacylglutathione hydrolase	28.134	18.2761	9.63401	5.4785	7.50482	29.4637	12.0375	11.3369	5.12013	11.4783	-1.01802	3.07389	0.937812	1	1.26454	3.06298	0.203923	0.613172	-1.10871	3.34833	0.634692	0.831493	-1.0391	3.07183	0.943845	1	-1.2856	3.31585	0.217993	0.365175	3.21609	3.35171	3.39348	3.16951	3.25492	3.23911	3.04977	3.52898	3.2189
gene-ECD_RS01095	NC_012971.2	237743	238465	+	protein_coding	ECD_RS01095	ECD_00206	.	WP_001297210.1	class I SAM-dependent methyltransferase	61.2878	65.1893	31.1077	20.0903	27.2042	66.7356	38.9409	25.3298	11.9965	17.9561	-1.05848	4.15661	0.708826	1	1.39444	4.75961	0.0322839	0.255788	1.30321	4.7075	0.111452	0.275397	1.50568	4.56491	0.025626	0.0881697	1.80135	4.53563	0.000560964	0.00274786	4.1919	5.01847	4.9242	4.86033	4.93671	4.26954	4.55613	4.55632	4.29442
gene-ECD_RS01100	NC_012971.2	238462	238929	-	protein_coding	ECD_RS01100	ECD_00207	rnhA	WP_000917883.1	ribonuclease HI	69.6275	55.321	33.7398	21.1899	29.7691	82.0606	45.7267	27.0788	15.1635	29.4918	-1.14563	3.77433	0.385269	1	1.00782	4.1116	0.971428	1	1.3221	4.19256	0.113758	0.279217	1.25651	4.12869	0.238221	0.442342	1.20039	4.27851	0.308996	0.472925	3.7766	4.19024	4.43392	4.33262	4.45848	3.95934	4.17962	4.05221	4.02116
gene-ECD_RS01105	NC_012971.2	238994	239725	+	protein_coding	ECD_RS01105	ECD_00208	dnaQ	WP_001300756.1	DNA polymerase III subunit epsilon	74.8762	76.9125	48.7942	23.5888	28.9366	72.8786	56.819	35.9263	16.6474	23.896	1.05691	4.38177	0.715235	1	1.12761	5.14996	0.431897	0.810419	1.44124	5.31031	0.0198549	0.0786696	1.27418	4.90967	0.159749	0.336869	1.43999	4.76534	0.0272493	0.0708853	4.48346	5.26764	5.57378	5.10188	5.04026	4.40726	5.09911	5.05964	4.7636
gene-ECD_RS01115	NC_012971.2	240264	241049	+	protein_coding	ECD_RS01115	ECD_00209	.	WP_001053631.1	hypothetical protein	1.6479	0.90357	0.444782	0.519518	0.401021	1.4214	0.633176	0.745585	0.638388	0.956238	1.19115	-0.951172	0.755864	1	1.18592	-0.896647	0.82237	0.983545	-1.56672	-0.422879	0.439814	0.674528	-1.35892	0.235784	0.797512	0.929739	-1.9815	-0.14906	0.227948	0.37639	0.589763	0.559087	0.542413	0.838733	0.560505	0.50937	0.48354	0.783168	1.05472
gene-ECD_RS01130	NC_012971.2	243993	244763	-	protein_coding	ECD_RS01130	ECD_00214	yafV	WP_001118052.1	2-oxoglutaramate amidase	43.9441	44.1314	26.9039	21.7146	23.1394	45.1017	29.3239	18.4322	10.5059	13.4705	1.00231	3.72765	1	1	1.2536	4.35723	0.156577	0.556095	1.54871	4.49018	0.00954611	0.0443121	1.85807	4.65707	0.000639183	0.00467548	2.04212	4.33399	4.66292e-05	0.000311761	3.82881	4.56542	4.81148	5.05865	4.80079	3.82571	4.25462	4.20805	4.20093
gene-ECD_RS01135	NC_012971.2	244917	245390	+	protein_coding	ECD_RS01135	ECD_00215	ivy	WP_000532698.1	C-lysozyme inhibitor	37.681	14.9832	7.25258	5.53808	4.92088	49.2024	10.6495	6.95447	3.78069	5.04528	-1.26918	2.99178	0.156024	1	1.17178	2.16759	0.4788	0.83856	1.10648	2.15105	0.749201	0.909424	1.31607	2.24863	0.406621	0.622687	1.15942	1.78589	0.613926	0.761323	2.99343	2.51938	2.45628	2.60141	2.17422	3.29852	2.33302	2.33774	2.27726
gene-ECD_RS01140	NC_012971.2	245433	247877	-	protein_coding	ECD_RS01140	ECD_00216	.	WP_000973107.1	acyl-CoA dehydrogenase FadE	26.1531	4.01381	6.55349	7.61092	7.14201	20.1339	3.57664	6.9209	15.0107	9.47363	1.3362	4.44937	0.0542893	0.975928	-1.06962	2.77874	0.753179	0.957784	1.00492	4.39456	0.981083	1	-2.19243	5.84494	9.37352e-07	1.58767e-05	-1.11525	4.8076	0.509474	0.673	4.69661	2.91469	4.45408	5.2068	4.77099	4.29699	2.99935	4.44732	6.31828
gene-ECD_RS01145	NC_012971.2	248117	248695	+	protein_coding	ECD_RS01145	ECD_00217	lpcA	WP_000284050.1	D-sedoheptulose 7-phosphate isomerase	287.166	194.585	105.665	51.6849	68.7021	282.199	147.473	80.7182	50.1401	51.3342	1.04682	5.98708	0.753759	1	1.09915	6.16603	0.521883	0.858022	1.38918	6.10578	0.0296172	0.104996	-1.07866	5.91415	0.64339	0.815146	1.59155	5.61304	0.00282028	0.010934	6.04059	6.2496	6.33755	5.87736	5.92879	5.97559	6.11509	5.87017	5.98483
gene-ECD_RS01150	NC_012971.2	248901	249668	+	protein_coding	ECD_RS01150	ECD_00218	.	WP_000333379.1	class II glutamine amidotransferase	100.836	76.9222	31.8645	17.394	19.2076	102.648	54.7111	27.7563	16.5204	26.3346	1.01056	4.91116	0.948074	1	1.17119	5.19391	0.301079	0.718526	1.21825	4.87104	0.227164	0.446939	-1.05603	4.74242	0.774468	0.914626	-1.1527	4.5912	0.398854	0.568874	4.96318	5.33532	5.04214	4.74387	4.53729	4.94852	5.11341	4.76675	4.81971
gene-ECD_RS01155	NC_012971.2	249639	250379	-	protein_coding	ECD_RS01155	ECD_00219	.	WP_001225679.1	murein L,D-transpeptidase	134.318	107.171	52.6836	36.5279	62.7852	146.908	91.3414	60.8965	25.5385	65.008	-1.0632	5.32498	0.678475	1	-1.02311	5.74512	0.88215	1	-1.08915	5.73868	0.580708	0.797632	1.28624	5.54709	0.119481	0.277503	1.14865	6.03823	0.364243	0.531443	5.31489	5.75295	5.69948	5.73511	6.15134	5.40115	5.78532	5.82043	5.37956
gene-ECD_RS01160	NC_012971.2	250535	250813	-	protein_coding	ECD_RS01160	ECD_00220	yafQ	WP_000615981.1	type II toxin-antitoxin system mRNA interferase toxin YafQ	10.9953	21.29	7.51826	10.2451	23.0471	12.5136	25.2278	18.3791	6.4231	11.0206	-1.10602	0.392554	0.735851	1	-1.42181	2.2849	0.0880224	0.421954	-2.29859	2.21675	0.000990729	0.00743242	1.43268	2.31866	0.266072	0.475164	2.48292	2.79559	8.34791e-05	0.000521539	1.13491	2.31	1.90244	2.70473	3.4176	1.21612	2.72928	2.86946	2.27726
gene-ECD_RS01165	NC_012971.2	250816	251076	-	protein_coding	ECD_RS01165	ECD_00221	dinJ	WP_000729704.1	type II toxin-antitoxin system antitoxin DinJ	48.0592	53.4324	25.2265	27.938	57.9682	51.6339	43.3117	31.9959	18.6757	12.0424	-1.04436	2.33689	0.808569	1	1.02767	3.21242	0.90231	1	-1.19489	3.26135	0.389877	0.626136	1.34485	3.65326	0.171126	0.354051	5.71169	3.75645	3.43979e-17	1.50679e-15	2.5584	3.36382	3.26238	3.91456	4.57226	2.61061	3.32828	3.49479	3.51921
gene-ECD_RS01170	NC_012971.2	251262	252035	+	protein_coding	ECD_RS01170	ECD_00222	.	WP_001353765.1	C40 family peptidase	1.05691	1.001	0.301119	0.30147	0.570133	0.541288	0.826705	0.662501	0.370449	0.617949	1.98804	-1.77696	0.258407	1	1.00856	-0.707613	1	1	-2.03795	-0.683885	0.401742	0.634672	-1.35357	-0.352242	0.731885	0.882105	1.09552	-0.294447	1	1	0.399387	0.600619	0.383243	0.53661	0.735261	0.212614	0.596394	0.705573	0.69208
gene-ECD_RS01175	NC_012971.2	252211	252708	+	protein_coding	ECD_RS01175	ECD_00223	rayT	WP_000006260.1	REP-associated tyrosine transposase RayT	1.50578	1.68541	0.702006	0.46855	0.253175	3.08469	0.99935	1.02967	0.575758	1.37204	-1.98026	-1.02768	0.104849	1	1.39879	-0.776381	0.662502	0.930278	-1.37364	-0.507552	0.593113	0.804121	-1.35357	-0.352242	0.731885	0.882105	-4.35655	-0.474013	0.0443061	0.104422	0.370017	0.640989	0.542413	0.53661	0.250857	0.661945	0.48354	0.705573	0.69208
gene-ECD_RS01180	NC_012971.2	252924	254663	-	protein_coding	ECD_RS01180	.	flhA	WP_001301256.1	flagellar type III secretion system protein FlhA	0.744395	0.667905	0.435324	0.402306	0.470992	0.922989	0.776342	0.378898	0.370768	0.667568	-1.20397	-0.713275	0.674636	1	-1.39222	0.0216403	0.36518	0.766356	1.21655	0.0969579	0.840383	0.963507	-1.02445	0.702168	1	1	-1.18998	0.619979	0.865308	0.943275	0.589763	0.827454	0.991956	1.23369	1.15991	0.685876	1.0571	0.856801	1.25406
gene-ECD_RS01185	NC_012971.2	254608	255393	+	protein_coding	ECD_RS01185	.	lafU	WP_000207564.1	putative lateral flagellar export/assembly protein LafU	0.520389	0.657142	0.444782	0.148434	0.320817	0.177675	0.814083	0.838783	0.455991	0.608515	2.89434	-2.65149	0.298737	1	-1.4786	-0.947784	0.643095	0.919638	-1.7598	-0.342739	0.319467	0.552651	-3.25319	-0.465086	0.298737	0.51237	-1.5776	-0.561262	0.559728	0.715813	0.21347	0.426796	0.542413	0.293111	0.464488	0.0744075	0.596394	0.856801	0.823353
gene-ECD_RS01190	NC_012971.2	255464	256519	+	protein_coding	ECD_RS01190	ECD_00226	dinB	WP_001226164.1	DNA polymerase IV	23.1755	13.8177	4.85554	6.62891	7.34278	20.8288	8.28114	5.75763	3.66555	5.88807	1.14456	3.16864	0.407197	1	1.38964	3.08382	0.0731544	0.38243	-1.11715	2.85708	0.653695	0.847358	1.6252	3.49199	0.0290165	0.0967471	1.48248	3.31393	0.0521323	0.119039	3.39805	3.42289	2.94373	3.85965	3.66445	3.22284	2.99935	3.08396	3.2189
gene-ECD_RS01195	NC_012971.2	256571	256864	+	protein_coding	ECD_RS01195	ECD_00227	yafN	WP_000554757.1	type I toxin-antitoxin system antitoxin YafN	11.3618	5.92936	4.75645	3.37308	6.64712	9.97516	5.07833	4.48492	2.92579	5.11294	1.17121	0.333327	0.602568	1	-1.02798	0.350683	1	1	1.12472	0.920557	0.888764	0.991244	1.03652	1.10026	1	1	1.54298	1.37568	0.221422	0.369457	1.20312	1.11225	1.49857	1.54344	1.97954	1.07827	1.1339	1.39069	1.50936
gene-ECD_RS01200	NC_012971.2	256867	257265	+	protein_coding	ECD_RS01200	ECD_00228	yafO	WP_001263493.1	type II toxin-antitoxin system mRNA interferase toxin YafO	3.24623	2.26541	1.75238	1.16961	1.10597	4.37507	2.85099	0.917966	1.25758	1.71247	-1.30809	-0.651942	0.495638	1	-1.50558	-0.246929	0.395171	0.788037	2.00297	-0.218334	0.352234	0.589058	-1.19207	0.310416	1	1	-1.29683	-0.0752324	0.643095	0.783515	0.589763	0.68026	0.935695	0.926849	0.735261	0.732579	0.933651	0.536616	1.05472
gene-ECD_RS01210	NC_012971.2	257961	258227	+	protein_coding	ECD_RS01210	ECD_00230	.	WP_001321003.1	hypothetical protein	2.04257	0.483627	0.65468	0.873924	1.65275	1.04608	0.266279	1.37179	1.07388	1.02363	1.97803	-2.23647	0.401742	1	1.46313	-2.54633	1	1	-1.93228	-1.00826	0.731885	0.897738	-1.35357	-0.352242	0.731885	0.882105	1.89115	-0.553954	0.559728	0.715813	0.278141	0.119105	0.296549	0.53661	0.735261	0.145165	0.0798136	0.536616	0.69208
gene-ECD_RS01215	NC_012971.2	258160	258696	+	protein_coding	ECD_RS01215	ECD_00231	.	WP_001329160.1	peptide chain release factor H	1.65032	0.601156	0.434015	0.21726	0.117394	2.47057	1.19156	1.36413	0.400457	1.52687	-1.45091	-1.06701	0.41243	1	-2.34121	-1.1606	0.194536	0.601934	-2.89731	-0.414427	0.13207	0.309735	-1.97884	-0.764497	1	1	-9.87762	-0.389856	0.00444385	0.015959	0.42817	0.281138	0.383243	0.293111	0.130874	0.587673	0.596394	0.926858	0.547655
gene-ECD_RS01220	NC_012971.2	258753	260210	-	protein_coding	ECD_RS01220	ECD_00232	pepD	WP_001293003.1	cytosol nonspecific dipeptidase	315.84	232.883	135.995	64.656	88.8101	324.945	165.795	86.1158	54.1793	86.089	-1.00011	7.48867	1	1	1.17012	7.71394	0.273888	0.692626	1.67591	7.69248	0.000382679	0.0033759	1.07325	7.46015	0.634082	0.80765	1.22692	7.46905	0.160327	0.287803	7.49618	7.82844	8.02158	7.51591	7.61502	7.49634	7.60286	7.28034	7.41448
gene-ECD_RS01225	NC_012971.2	260471	260929	+	protein_coding	ECD_RS01225	ECD_00233	gpt	WP_001291990.1	xanthine phosphoribosyltransferase	261.842	170.905	85.4322	69.3913	69.6329	315.511	148.544	96.5545	34.5135	101.226	-1.17132	5.67033	0.278122	1	-1.04336	5.74176	0.779056	0.965305	-1.06493	5.72838	0.688074	0.873793	1.80781	5.58883	0.000283165	0.00240343	-1.22223	5.7464	0.194367	0.335464	5.58071	5.73558	5.7058	5.96582	5.61892	5.80444	5.7957	5.7949	5.1298
gene-ECD_RS01230	NC_012971.2	261021	262265	+	protein_coding	ECD_RS01230	ECD_00234	frsA	WP_000189541.1	esterase FrsA	112.14	101.176	53.5865	41.2324	44.2549	113.012	63.216	32.3022	17.9636	31.3923	1.02078	5.75309	0.889923	1	1.33323	6.2012	0.050436	0.32029	1.76038	6.09777	0.000197659	0.00198231	2.06394	6.20883	4.03915e-06	5.98958e-05	1.6765	6.05324	0.000711946	0.0033873	5.79269	6.40859	6.46103	6.64563	6.39219	5.76356	5.99927	5.65742	5.61523
gene-ECD_RS01235	NC_012971.2	262323	262724	+	protein_coding	ECD_RS01235	ECD_00235	.	WP_000174677.1	sigma factor-binding protein Crl	429.545	210.556	176.684	113.912	114.947	599.775	150.152	126.827	97.8938	73.9365	-1.35731	6.31118	0.0343544	0.87283	1.16814	5.71318	0.2978	0.71648	1.47837	6.28381	0.00907709	0.0427599	1.0465	6.4384	0.771482	0.912513	1.84877	5.749	7.62367e-05	0.000485038	6.09433	5.84331	6.55039	6.48256	6.14167	6.52953	5.62329	5.99365	6.41773
gene-ECD_RS01245	NC_012971.2	263558	264595	-	protein_coding	ECD_RS01245	ECD_00238	phoE	WP_000749880.1	phosphoporin PhoE	0.262701	0.497604	0.449067	0.337193	0.668059	0.403619	0.342469	0.211716	0.207173	0.131652	-1.47861	-2.42945	0.759851	1	1.20596	-1.26796	1	1	2.20506	-0.701655	0.355755	0.593081	1.448	-0.248921	1	1	5.72611	-0.366357	0.0267805	0.0699523	0.145763	0.426796	0.685753	0.744884	1.03177	0.212614	0.361103	0.345214	0.547655
gene-ECD_RS01250	NC_012971.2	264883	265986	+	protein_coding	ECD_RS01250	ECD_00239	proB	WP_001285288.1	glutamate 5-kinase	222.914	111.057	54.8887	28.8502	32.6052	218.523	109.994	72.5902	36.9447	38.4342	1.04939	6.55067	0.738576	1	-1.18892	6.48415	0.235972	0.650715	-1.24612	6.47568	0.139216	0.321062	-1.42377	6.22355	0.0223303	0.079459	1.00896	5.75917	0.964989	1	6.59917	6.37008	6.32392	5.96582	5.78713	6.53035	6.61697	6.63784	6.46876
gene-ECD_RS01255	NC_012971.2	265998	267251	+	protein_coding	ECD_RS01255	ECD_00240	proA	WP_000893272.1	glutamate-5-semialdehyde dehydrogenase	196.304	84.6439	40.3777	22.1429	21.9184	196.894	74.2149	38.8467	24.7514	31.2759	1.02563	6.56727	0.861591	1	-1.05252	6.18378	0.730013	0.951793	1.10307	5.98153	0.518564	0.745473	-1.24282	5.91518	0.172669	0.356083	-1.19971	5.51491	0.247234	0.400769	6.59956	6.16475	6.0683	5.77127	5.40603	6.56343	6.2376	5.92897	6.0798
gene-ECD_RS01260	NC_012971.2	267366	267441	+	tRNA	ECD_RS01260	ECD_t00005	.	.	tRNA-Thr	34.0855	16.9906	4.59999	3.83779	17.4191	44.1007	23.387	17.3496	17.9205	13.4857	-1.25687	0.254922	0.417355	1	-1.64775	0.289019	0.177052	0.585627	-3.4975	0.233106	0.0101133	0.0460709	-5.07441	0.923772	0.00169524	0.0106259	1.5316	0.863231	0.282622	0.441605	1.00719	0.895777	0.542413	0.644502	1.58212	1.18287	1.27622	1.39069	1.97238
gene-ECD_RS01265	NC_012971.2	267568	267978	-	protein_coding	ECD_RS01265	ECD_00241	.	WP_001111356.1	hypothetical protein	4.64425	3.45599	1.70121	0.993531	1.07368	4.75701	1.55686	1.96056	1.04645	2.8262	1.00431	-0.329801	1	1	1.83917	-0.245312	0.232679	0.644901	-1.08496	0.157093	1	1	-1.16768	0.148903	1	1	-2.19289	0.333482	0.111707	0.217535	0.802574	0.961011	0.935695	0.838733	0.735261	0.799916	0.596394	0.993671	0.943671
gene-ECD_RS01270	NC_012971.2	267957	268913	-	protein_coding	ECD_RS01270	ECD_00242	paoD	WP_000122394.1	molybdenum cofactor insertion chaperone PaoD	5.27131	3.91298	1.88742	1.46293	1.91032	4.59671	4.45747	2.60254	1.57296	2.64171	1.17934	0.903051	0.510817	1	-1.36657	1.60245	0.190841	0.599506	-1.29798	1.51854	0.388953	0.62542	-1.19437	1.68223	0.682922	0.846573	-1.16205	1.66115	0.667032	0.79939	1.56893	1.80561	1.74764	1.88883	1.90833	1.41535	2.14172	2.02285	2.08133
gene-ECD_RS01275	NC_012971.2	268923	271121	-	protein_coding	ECD_RS01275	ECD_00243	.	WP_000667062.1	aldehyde oxidoreductase molybdenum-binding subunit PaoC	3.00708	1.84972	1.24535	0.530554	1.06071	3.61991	1.90755	1.06599	1.01052	1.1186	-1.16997	1.5113	0.442536	1	-1.23742	1.64183	0.394759	0.788037	1.23897	1.76722	0.501896	0.733407	-2.10979	1.88374	0.0264049	0.0900888	1.12733	1.80418	0.689157	0.819974	1.83922	1.89178	2.19383	1.70168	2.17422	2.00609	2.12301	1.9574	2.52882
gene-ECD_RS01280	NC_012971.2	271118	272074	-	protein_coding	ECD_RS01280	ECD_00244	.	WP_000643325.1	aldehyde oxidoreductase FAD-binding subunit PaoB	1.63838	0.742117	0.547961	0.5486	0.856349	0.948526	0.445747	0.306181	0.149805	0.499783	1.76948	-0.914374	0.166093	1	1.38009	-0.967592	0.643095	0.919638	1.87429	-0.520408	0.401742	0.634672	3.17843	-0.0572436	0.2392	0.442949	2.01882	0.127097	0.211789	0.357453	0.688239	0.559087	0.752414	1.00989	1.15991	0.426571	0.42362	0.444087	0.387148
gene-ECD_RS01285	NC_012971.2	272071	272760	-	protein_coding	ECD_RS01285	ECD_00245	paoA	WP_000070679.1	aldehyde dehydrogenase iron-sulfur subunit	1.28438	0.280714	0.675554	0.507256	1.09636	1.31557	0.309116	0.636989	0.415547	0.792203	1.00429	-1.3298	1	1	-1.3073	-2.02592	1	1	1.12316	-0.431313	1	1	1.09532	-0.137083	1	1	1.63557	0.125001	0.407173	0.576673	0.42817	0.175163	0.685753	0.744884	1.09726	0.426571	0.227303	0.623566	0.69208
gene-ECD_RS01290	NC_012971.2	273177	273791	+	protein_coding	ECD_RS01290	ECD_00246	.	WP_001019920.1	YagU family protein	148.092	99.8383	47.3711	14.1331	24.8062	154.639	58.3801	34.6615	18.9986	32.5528	-1.01506	5.16309	0.922872	1	1.42452	5.12702	0.0207641	0.201354	1.45023	5.01426	0.0204639	0.0803171	-1.49423	4.40073	0.0318057	0.104493	-1.10332	4.60598	0.5726	0.725941	5.1902	5.38964	5.28665	4.15245	4.58374	5.21118	4.89361	4.76675	4.70521
gene-ECD_RS01300	NC_012971.2	274038	274367	-	protein_coding	ECD_RS01300	ECD_00247	.	WP_001303809.1	YkgJ family cysteine cluster protein	4.54473	4.89123	1.41252	4.77282	3.43857	2.75073	3.23166	2.66377	2.38939	3.31285	1.69296	-0.950935	0.21141	1	1.25897	0.0975215	0.558746	0.879275	-1.76402	-0.00367369	0.286221	0.518929	1.78888	1.42186	0.166093	0.346838	1.23257	0.785879	0.635239	0.778424	0.664243	1.05364	0.685753	2.01481	1.43788	0.426571	0.890035	1.05753	1.42918
gene-ECD_RS01305	NC_012971.2	274680	275390	-	protein_coding	ECD_RS01305	ECD_00248	.	WP_001301243.1	fimbria/pilus periplasmic chaperone	5.8487	5.26684	3.278	1.55887	2.57127	8.44592	4.1998	3.29693	2.01637	2.49862	-1.40293	1.00131	0.132114	1	1.04457	1.34623	0.934166	1	1.05497	1.64639	0.919675	1	-1.43493	1.50288	0.37983	0.598666	1.2228	1.42128	0.633545	0.777331	1.39029	1.80561	2.01532	1.65084	1.90833	1.7119	1.76087	1.9574	2.02788
gene-ECD_RS01310	NC_012971.2	275359	277002	-	protein_coding	ECD_RS01310	ECD_00249	ecpD	WP_001301239.1	fimbrial adhesin EcpD	3.44172	3.53453	1.45312	1.59675	2.53082	4.07744	2.63801	1.87145	1.26446	1.9534	-1.15141	1.27883	0.515053	1	1.11594	1.91651	0.663092	0.930278	-1.21283	1.85115	0.522052	0.748561	1.1352	2.3341	0.689157	0.852443	1.5394	2.41558	0.0845181	0.174769	1.6808	2.28474	2.04222	2.60141	2.86139	1.82398	2.1602	2.25844	2.44974
gene-ECD_RS01315	NC_012971.2	276992	279517	-	protein_coding	ECD_RS01315	ECD_00250	.	WP_001131058.1	fimbrial biogenesis outer membrane usher protein	1.59227	1.12463	0.668935	0.669714	0.574003	1.21629	0.985107	0.782997	0.624307	0.811491	1.34573	0.505095	0.262185	1	-1.05133	1.02706	0.923644	1	-1.10247	1.31072	0.906204	1	-1.03634	1.84094	1	1	-1.18771	1.36463	0.62586	0.771395	1.36073	1.53274	1.68076	2.09307	1.67085	1.11399	1.58056	1.77949	2.13286
gene-ECD_RS01320	NC_012971.2	279543	280211	-	protein_coding	ECD_RS01320	ECD_00251	.	WP_000716394.1	fimbrial chaperone EcpB	1.1209	0.675559	0.17419	0.087196	1.03654	0.939365	0.425092	0.109497	0.321443	0.714937	1.22439	-1.65163	0.832022	1	1.31538	-1.44969	1	1	1.6176	-1.7941	1	1	-3.70806	-0.930287	0.628704	0.802408	1.71106	-0.000463686	0.499675	0.663505	0.370017	0.379858	0.20431	0.153987	1.03177	0.308219	0.295753	0.124478	0.547655
gene-ECD_RS01325	NC_012971.2	280269	280904	-	protein_coding	ECD_RS01325	ECD_00252	ecpA	WP_000150118.1	common pilus major fimbrillin subunit EcpA	1.07187	0.710612	0.45807	0.183442	1.09032	2.30558	1.00608	0.806252	0.563536	0.107433	-2.0775	-1.10787	0.0925345	1	-1.68562	-1.01509	0.472	0.834102	-1.64112	-0.592934	0.593113	0.804121	-3.25319	-0.465086	0.298737	0.51237	10.7899	-0.452472	0.00788025	0.025712	0.340037	0.379858	0.465022	0.293111	1.03177	0.63761	0.596394	0.705573	0.823353
gene-ECD_RS01335	NC_012971.2	282295	282522	+	protein_coding	ECD_RS01335	ECD_00254	.	WP_001147279.1	hypothetical protein	3.28895	0.849529	0.51111	0.255853	1.10597	0.918765	0.623654	0.642576	0.943182	1.79809	3.57503	-2.06634	0.0660007	1	1.12786	-2.18253	1	1	-1.17292	-1.59866	1	1	-3.70806	-0.930287	0.628704	0.802408	-1.35636	-0.659672	0.759851	0.87013	0.370017	0.175163	0.20431	0.153987	0.464488	0.11022	0.155442	0.239064	0.547655
gene-ECD_RS01360	NC_012971.2	285912	286763	-	protein_coding	ECD_RS01360	ECD_00257	.	WP_000621009.1	helix-turn-helix domain-containing protein	7.04113	5.60769	2.05164	1.78016	4.95741	6.96622	2.75374	2.32142	1.17787	2.08511	1.03972	1.23096	0.911475	1	1.69412	1.40787	0.0456023	0.304361	-1.06588	1.33342	1	1	1.35653	1.50123	0.558746	0.752955	2.81853	2.15689	0.000137509	0.000808711	1.73939	2.06497	1.71459	1.97403	2.88012	1.7002	1.52461	1.77949	1.65747
gene-ECD_RS01380	NC_012971.2	289855	290709	+	protein_coding	ECD_RS01380	ECD_00261	.	WP_000339594.1	DNA-binding transcriptional regulator RclR	2.39196	1.05719	0.749628	0.409364	1.62209	2.94005	1.33046	0.428384	0.50303	1.19873	-1.19402	-0.107578	0.594164	1	-1.50558	-0.246929	0.395171	0.788037	1.83792	-0.287046	0.472	0.702653	-1.35772	0.0649102	0.780907	0.917963	1.60412	0.899641	0.226333	0.374697	0.845886	0.68026	0.877151	0.744884	1.62716	0.965481	0.933651	0.536616	0.943671
gene-ECD_RS01385	NC_012971.2	291236	291955	+	protein_coding	ECD_RS01385	ECD_00262	.	WP_001102108.1	(Fe-S)-binding protein	50.1814	4.84231	1.94222	2.67366	3.67736	48.3934	4.54228	1.7296	0.995581	15.2788	1.06671	3.77603	0.687687	1	-1.12572	1.35749	0.683547	0.937459	1.19044	0.887246	0.776602	0.926337	2.40044	1.56949	0.0211185	0.0765363	-3.48634	3.19841	1.39139e-08	2.07945e-07	3.91522	1.73277	1.49857	2.23791	2.31852	3.8284	1.85461	1.34023	1.34428
gene-ECD_RS01390	NC_012971.2	291966	293393	+	protein_coding	ECD_RS01390	ECD_00263	.	WP_000023927.1	iron-sulfur cluster-binding protein	42.201	4.34045	2.12175	2.28762	2.64876	36.0377	3.983	2.6675	1.20474	9.1869	1.20462	4.42981	0.216638	1	-1.10142	2.1484	0.659137	0.930278	-1.18416	2.16264	0.578171	0.79747	1.70464	2.41369	0.0800549	0.208822	-2.91242	3.50743	1.12309e-07	1.4267e-06	4.61446	2.35922	2.30904	2.86944	2.74361	4.35785	2.47262	2.50738	2.23072
gene-ECD_RS01395	NC_012971.2	293386	294081	+	protein_coding	ECD_RS01395	ECD_00264	.	WP_000370307.1	lactate utilization protein C	26.1518	3.98888	1.50689	0.670511	1.26805	21.6702	2.34946	1.99974	1.75085	2.15978	1.24133	2.69139	0.209671	1	1.41239	0.758081	0.281076	0.699556	-1.24859	0.76427	0.546629	0.76786	-2.86971	0.957605	0.0211438	0.0765363	-1.42843	0.851504	0.443645	0.611918	3.01731	1.51112	1.24441	0.926849	1.21996	2.74766	1.20681	1.43944	1.85453
gene-ECD_RS01410	NC_012971.2	295205	296875	-	protein_coding	ECD_RS01410	ECD_00267	betA	WP_001159087.1	choline dehydrogenase	97.9115	75.2669	70.7148	11.4854	8.18658	98.492	65.9058	54.5786	37.1922	25.3928	1.02265	5.98039	0.879134	1	-1.05112	6.42729	0.735012	0.952003	1.37499	7.05978	0.0298359	0.105435	-3.59948	6.41414	6.71107e-16	3.87514e-14	-2.60709	5.22454	4.25356e-09	7.01746e-08	6.01769	6.40639	7.27859	5.25015	4.43334	5.98587	6.47751	6.82261	7.07075
gene-ECD_RS01415	NC_012971.2	296889	298361	-	protein_coding	ECD_RS01415	ECD_00268	betB	WP_000089084.1	betaine-aldehyde dehydrogenase	187.806	135.791	127.292	33.3849	30.4717	203.316	119.846	108.264	89.1521	58.308	-1.05236	6.79096	0.722955	1	-1.05947	7.10189	0.690423	0.938629	1.24777	7.78569	0.125967	0.299849	-2.96895	7.5585	4.77059e-13	2.06599e-11	-1.60879	6.46586	0.00152089	0.00657157	6.76629	7.06941	7.94126	6.58429	6.10033	6.83927	7.15215	7.62334	8.1444
gene-ECD_RS01420	NC_012971.2	298375	298962	-	protein_coding	ECD_RS01420	ECD_00269	betI	WP_001301261.1	transcriptional regulator BetI	149.327	96.9561	85.2197	40.7746	42.4558	167.321	96.9719	97.9208	104.719	61.4715	-1.08922	5.16245	0.563824	1	-1.20059	5.38864	0.225219	0.636338	-1.0827	6.09346	0.60372	0.810704	-2.855	6.48085	1.8657e-11	6.97078e-10	-1.21733	5.38816	0.214681	0.360646	5.13888	5.28525	6.05351	5.56362	5.27064	5.25883	5.54284	6.16649	7.05748
gene-ECD_RS01425	NC_012971.2	299091	301124	+	protein_coding	ECD_RS01425	ECD_00270	betT	WP_000131044.1	choline BCCT transporter BetT	42.3638	30.0601	26.8129	7.77219	7.25244	40.8177	30.8295	34.6821	30.4137	15.7886	1.06768	5.02609	0.660574	1	-1.23112	5.50918	0.166342	0.570082	-1.21879	6.30635	0.186871	0.394333	-4.34928	6.35194	9.00909e-20	7.8031e-18	-1.83001	4.98415	0.000232794	0.00127835	5.11252	5.3837	6.17391	4.97844	4.53729	5.02086	5.67721	6.4558	7.06413
gene-ECD_RS01435	NC_012971.2	301999	303087	+	protein_coding	ECD_RS01435	ECD_00271	.	WP_001301264.1	DNA-binding transcriptional activator/c-di-GMP phosphodiesterase PdeL	6.32255	2.3715	1.92616	1.12491	2.37342	6.28371	2.87259	1.74894	2.10635	4.20381	1.03503	1.42868	0.920161	1	-1.45246	1.13293	0.168878	0.574182	1.16806	1.43937	0.654527	0.848148	-2.07463	1.93506	0.020365	0.0744827	-1.48781	2.33296	0.117687	0.227092	1.88146	1.44426	1.90244	1.75079	2.29079	1.84539	1.8085	1.74112	2.56679
gene-ECD_RS01440	NC_012971.2	303129	304061	-	protein_coding	ECD_RS01440	ECD_00272	.	WP_001084399.1	LysR family transcriptional regulator	13.225	11.7641	5.80792	3.43879	6.48648	16.3152	11.5827	5.96708	4.14879	3.88141	-1.19909	2.41769	0.297635	1	-1.18177	3.01229	0.38865	0.783135	1.03291	2.83355	0.954712	1	-1.34059	2.90112	0.250393	0.457673	1.98515	2.80955	0.00217945	0.00884545	2.53873	3.05575	3.01334	2.84703	3.33855	2.75899	3.26993	2.97244	3.2189
gene-ECD_RS01450	NC_012971.2	304908	305513	+	protein_coding	ECD_RS01450	ECD_00274	.	WP_000023635.1	ankyrin repeat domain-containing protein	7.08707	5.54016	2.78833	1.05888	1.1443	9.21797	1.87714	1.57145	0.828008	2.02953	-1.26384	0.962699	0.306895	1	2.44886	0.77047	0.00441553	0.085081	1.87537	0.906318	0.085967	0.229265	1.14788	0.512467	1	1	-1.48598	0.574083	0.4885	0.655981	1.41925	1.69492	1.68076	1.16288	1.03177	1.64022	0.933651	1.11867	1.05472
gene-ECD_RS01460	NC_012971.2	306406	307953	+	protein_coding	ECD_RS01460	ECD_00276	fdrA	WP_000111813.1	acyl-CoA synthetase FdrA	1.45326	1.37637	0.790437	0.414521	0.244343	1.2179	0.45928	0.236608	0.416755	0.57381	1.22647	-0.236511	0.571921	1	2.4805	0.16378	0.0211185	0.202102	3.48842	0.283287	0.0143062	0.0607813	-1.11638	0.646266	1	1	-1.95554	0.0519378	0.258407	0.41343	0.908509	1.27501	1.37708	1.16288	0.650527	0.777818	0.649675	0.536616	1.25406
gene-ECD_RS01465	NC_012971.2	307953	309371	+	protein_coding	ECD_RS01465	ECD_00277	.	WP_000083450.1	DUF1116 domain-containing protein	2.06578	1.31949	1.0676	0.534424	0.355408	1.8207	1.70351	0.567858	0.454642	0.529671	1.16663	0.155777	0.637132	1	-1.54711	0.74082	0.156318	0.556095	1.98498	0.740096	0.0895125	0.235976	1.05651	0.755852	1	1	-1.24935	0.0561876	0.662502	0.795462	1.09956	1.16857	1.57423	1.30119	0.815293	0.984901	1.55285	0.993671	1.25406
gene-ECD_RS01475	NC_012971.2	309793	310743	+	protein_coding	ECD_RS01475	ECD_00278	.	WP_000661620.1	carbamate kinase family protein	2.36555	1.35782	0.367612	0.490721	0.46402	2.34957	1.34568	0.847309	0.376876	0.790329	1.03558	-0.128138	1	1	-1.18836	0.0491729	0.656336	0.929538	-2.14596	-0.194283	0.160156	0.354238	1.16749	0.14101	1	1	-1.42484	-0.00910889	0.499675	0.663505	0.908509	0.895777	0.542413	0.926849	0.735261	0.885072	1.01711	0.993671	0.823353
gene-ECD_RS01480	NC_012971.2	310753	312135	+	protein_coding	ECD_RS01480	ECD_00279	.	WP_000665120.1	amidohydrolase family protein	18.0902	12.6047	5.9404	3.58527	4.148	16.9138	9.87024	4.18441	2.95435	3.60659	1.10023	3.22697	0.557879	1	1.06379	3.50737	0.737057	0.952823	1.50589	3.18757	0.0415607	0.134341	1.09125	3.23989	0.746214	0.894284	1.36722	2.93544	0.166054	0.2962	3.42686	3.65744	3.55158	3.4025	3.2692	3.3024	3.57546	3.02129	3.28872
gene-ECD_RS01485	NC_012971.2	312512	313561	+	protein_coding	ECD_RS01485	ECD_00280	yahK	WP_000692754.1	NADPH-dependent aldehyde reductase YahK	8.89468	5.84152	4.43935	5.83344	6.30405	8.24613	4.13037	2.23249	3.07208	4.03458	1.10951	1.81329	0.625036	1	1.17784	1.95813	0.465574	0.832032	2.10638	2.22803	0.00298969	0.0179429	1.70609	3.28069	0.0178675	0.0681546	1.85654	2.9688	0.00419917	0.015241	2.21453	2.34707	2.82485	3.68113	3.45556	2.09814	2.1602	1.9574	2.98652
gene-ECD_RS01495	NC_012971.2	315033	315278	+	protein_coding	ECD_RS01495	ECD_00282	.	WP_000290616.1	hypothetical protein	11.0847	2.09965	0.947423	2.13419	10.2505	8.23154	2.60109	4.16891	1.45695	7.77712	1.38363	-0.0465631	0.299181	1	-1.4786	-0.947784	0.643095	0.919638	-4.04312	-0.117317	0.0103193	0.0467065	1.31083	0.220264	0.797512	0.929739	1.56495	1.71386	0.145184	0.26781	1.04485	0.426796	0.383243	1.00989	2.26252	0.821681	0.596394	1.17733	0.823353
gene-ECD_RS01500	NC_012971.2	315295	315966	-	protein_coding	ECD_RS01500	ECD_00283	.	WP_000976975.1	LysE family transporter	19.2745	1.15293	1.21389	2.08337	0.938102	19.3269	1.05798	0.654051	0.853355	3.6604	1.02591	2.3332	0.927456	1	-1.10038	-0.647548	1	1	1.9515	-0.0265954	0.286221	0.518929	2.18009	1.19456	0.0925345	0.231701	-3.25389	1.16095	0.00172226	0.00728472	2.59693	0.600619	1.04611	1.88883	0.963156	2.56617	0.649675	0.623566	1.15783
gene-ECD_RS01505	NC_012971.2	316113	316388	+	protein_coding	ECD_RS01505	ECD_00284	.	WP_000691956.1	DUF1471 domain-containing protein	13.5848	8.42141	17.9444	28.3218	33.5759	17.7095	4.89433	3.98118	10.9081	18.8148	-1.26663	0.77426	0.325981	1	1.43092	0.512267	0.276933	0.696099	4.75479	2.04812	6.73552e-08	1.8205e-06	2.33173	3.48126	0.000140465	0.0013185	2.1205	3.38176	0.000168726	0.000966938	1.29974	1.34999	2.90029	4.00843	3.90291	1.51223	1.0571	1.2337	2.89993
gene-ECD_RS01510	NC_012971.2	316486	318072	-	protein_coding	ECD_RS01510	ECD_00285	prpR	WP_000941027.1	propionate catabolism operon regulatory protein PrpR	4.55332	0.244099	0.293719	1.17625	0.675292	4.70787	0.403194	0.184634	0.587186	0.774982	-1.00507	1.52485	1	1	-1.96005	-1.0859	0.319467	0.736262	1.66913	-0.606025	0.559728	0.78022	1.79511	1.64152	0.13189	0.29607	1.03609	0.820809	1	1	1.93258	0.331342	0.685753	2.20304	1.38641	1.93798	0.596394	0.444087	1.58532
gene-ECD_RS01515	NC_012971.2	318311	319201	+	protein_coding	ECD_RS01515	ECD_00286	prpB	WP_000052206.1	methylisocitrate lyase	0.688595	0.217388	0.130789	0.523766	0.495267	0.235105	0.159588	0.575506	0.241353	0.383432	2.93231	-2.23636	0.157928	1	1.12786	-2.18253	1	1	-3.94653	-0.88577	0.189409	0.396178	1.91933	-0.0491151	0.559728	0.752955	1.52256	-0.462063	0.780907	0.884935	0.309421	0.175163	0.20431	0.926849	0.735261	0.11022	0.155442	0.705573	0.547655
gene-ECD_RS01525	NC_012971.2	320844	322295	+	protein_coding	ECD_RS01525	ECD_00288	prpD	WP_001275862.1	2-methylcitrate dehydratase	1.50239	0.533588	0.401284	0.241051	0.390747	1.63505	0.685504	0.504502	0.543044	0.235288	-1.05769	-0.107465	0.915187	1	-1.53584	-0.428144	0.356672	0.761835	-1.18217	-0.0113245	0.832022	0.959405	-2.46957	0.478021	0.11103	0.263635	1.9503	-0.289824	0.439814	0.607735	0.887935	0.600619	0.81613	0.744884	0.891118	0.925836	0.845061	0.926858	1.42918
gene-ECD_RS01530	NC_012971.2	322335	324221	+	protein_coding	ECD_RS01530	ECD_00289	prpE	WP_000010267.1	propionate--CoA ligase	2.20372	1.47126	1.04985	0.494622	0.801787	2.22023	1.54476	1.43635	1.06364	0.869031	1.02103	0.729113	1	1	-1.25954	1.12348	0.410208	0.797603	-1.28802	1.63888	0.415057	0.64987	-2.37863	1.69071	0.013932	0.056544	1.09678	1.23694	0.897141	0.966093	1.39029	1.51112	1.8425	1.48658	1.71324	1.37176	1.73645	2.11576	2.40852
gene-ECD_RS01535	NC_012971.2	324457	325716	+	protein_coding	ECD_RS01535	ECD_00290	codB	WP_000076233.1	cytosine permease	13.2555	8.09614	1.89597	2.63894	2.35151	9.31015	9.93095	3.48827	1.99116	3.4706	1.46431	2.46774	0.0299745	0.804456	-1.47205	3.08398	0.0358245	0.268755	-1.73121	2.13792	0.0284866	0.101841	1.19136	2.62942	0.540518	0.738586	-1.24034	2.37524	0.399794	0.569789	2.90917	2.96326	2.04222	2.89151	2.44969	2.4452	3.46089	2.6796	2.67505
gene-ECD_RS01540	NC_012971.2	325706	326989	+	protein_coding	ECD_RS01540	ECD_00291	.	WP_001301240.1	cytosine/isoguanine deaminase	42.7926	31.5781	13.7498	8.63204	9.96668	41.7108	33.4996	13.6352	5.91766	12.2926	1.05539	4.38635	0.722381	1	-1.27341	4.94486	0.11687	0.482953	1.07015	4.48943	0.703112	0.881724	1.31157	4.26047	0.162237	0.341029	-1.037	4.30856	0.850497	0.935478	4.48688	4.80855	4.58788	4.48553	4.34172	4.41265	5.14622	4.49423	4.11384
gene-ECD_RS01545	NC_012971.2	327326	328225	-	protein_coding	ECD_RS01545	ECD_00292	cynR	WP_000952503.1	transcriptional regulator CynR	11.892	17.9345	9.77582	7.77792	7.28468	11.4049	23.5409	14.2438	8.20359	8.04747	1.07259	2.03019	0.745355	1	-1.57536	3.79944	0.00646825	0.106712	-1.3726	3.78382	0.0822349	0.221326	-1.17256	3.8989	0.432429	0.649838	1.07651	3.27839	0.736161	0.855078	2.37097	3.55553	3.64227	3.85965	3.44301	2.28991	4.16597	4.06779	4.07485
gene-ECD_RS01550	NC_012971.2	328334	328993	+	protein_coding	ECD_RS01550	ECD_00293	.	WP_000658652.1	carbonic anhydrase CynT	2.27236	1.46737	1.76565	1.2374	1.52825	1.90435	1.61583	1.2209	0.543044	1.13879	1.22594	-0.777112	0.665796	1	-1.31886	-0.252387	0.610546	0.905366	1.52928	0.519361	0.395171	0.630388	2.02758	0.559382	0.258407	0.466063	1.58908	0.494976	0.278164	0.437689	0.664243	0.71849	1.3342	1.36567	1.33303	0.562042	0.890035	0.993671	0.823353
gene-ECD_RS01555	NC_012971.2	329024	329494	+	protein_coding	ECD_RS01555	ECD_00294	cynS	WP_000616243.1	cyanase	3.76315	3.15281	3.46383	1.73393	1.87381	3.55802	4.52845	3.57714	2.28286	2.90138	1.08757	-0.481738	0.899603	1	-1.71974	0.511563	0.115131	0.480415	1.02751	1.18095	1	1	-1.45919	1.11882	0.4885	0.695433	-1.29934	0.779006	0.635239	0.778424	0.757921	0.992554	1.64611	1.36567	1.21996	0.709416	1.4364	1.61946	1.7262
gene-ECD_RS01560	NC_012971.2	329500	330681	+	protein_coding	ECD_RS01560	ECD_00295	cynX	WP_001301263.1	cyanate transporter CynX	2.82604	2.6219	1.77461	1.23381	0.960007	2.89465	3.48867	1.98318	1.03096	1.56078	1.00432	0.435735	1	1	-1.59551	1.46338	0.0599592	0.344652	-1.05282	1.57232	0.916747	1	1.07584	1.57706	1	1	-1.36457	1.14438	0.419497	0.588407	1.20312	1.61611	1.90244	1.93206	1.43788	1.19959	2.10404	1.9574	1.85453
gene-ECD_RS01565	NC_012971.2	330784	331395	-	protein_coding	ECD_RS01565	ECD_00296	lacA	WP_001320653.1	galactoside O-acetyltransferase	0.891123	0.949473	0.761654	0.476589	1.13308	0.91276	1.16171	1.67574	0.468509	0.89317	1.00427	-1.91477	1	1	-1.46146	-0.816001	0.662502	0.930278	-2.05525	0.1155	0.154702	0.346806	-1.09045	-0.240451	1	1	1.50062	0.0625687	0.662502	0.795462	0.278141	0.472254	0.685753	0.644502	1.03177	0.277049	0.649675	1.17733	0.69208
gene-ECD_RS01570	NC_012971.2	331461	332714	-	protein_coding	ECD_RS01570	ECD_00297	lacY	WP_000291549.1	lactose permease	0.380539	2.00798	0.696968	0.37215	0.754073	0.61251	1.53079	1.34357	0.628788	3.21477	-1.55476	-1.77746	0.499675	1	1.09235	0.77284	0.829731	0.985131	-1.80914	0.809531	0.141576	0.32407	-1.86312	0.602296	0.286221	0.49876	-3.56415	1.79718	3.33746e-05	0.000231677	0.246168	1.42126	1.0983	0.926849	1.2776	0.368609	1.34244	1.61946	1.42918
gene-ECD_RS01575	NC_012971.2	332766	335840	-	protein_coding	ECD_RS01575	ECD_00298	.	WP_000177906.1	beta-galactosidase	0.75376	10.6872	2.69068	1.10029	1.47607	1.65766	13.8956	5.3362	2.51761	8.44373	-2.13364	0.55692	0.00263222	0.29166	-1.56065	4.81316	0.00409451	0.0825619	-1.86791	3.96535	0.000507185	0.00433381	-2.54036	3.54751	1.65847e-05	0.000210681	-4.80345	4.32851	6.36739e-17	2.69624e-15	0.928794	4.51744	3.56091	2.91325	2.97028	1.55183	5.13692	4.405	4.13926
gene-ECD_RS01585	NC_012971.2	337122	338069	-	protein_coding	ECD_RS01585	ECD_00300	mhpR	WP_001310587.1	DNA-binding transcriptional activator MhpR	35.9551	3.20097	2.88874	5.41501	5.31987	42.5733	2.84986	4.71358	7.41015	9.08151	-1.15098	3.84258	0.36629	1	-1.06855	1.12891	0.856069	0.995056	-1.53597	2.22643	0.088958	0.235593	-1.52074	3.6654	0.0465174	0.139353	-1.43468	3.23933	0.08378	0.173903	3.83688	1.59571	2.19383	3.44788	3.10376	4.02648	1.66061	2.69975	4.00742
gene-ECD_RS01590	NC_012971.2	338146	339810	+	protein_coding	ECD_RS01590	ECD_00301	.	WP_001007410.1	bifunctional 3-(3-hydroxy-phenyl)propionate/3-hydroxycinnamic acid hydroxylase	0.982644	0.620437	0.524923	0.455464	0.265035	1.25813	0.811313	0.571951	0.387469	0.574526	-1.24334	-0.378902	0.546645	1	-1.56471	-0.0457202	0.282622	0.699581	-1.02645	0.401106	1	1	1.05651	0.755852	1	1	-1.80887	0.172527	0.286221	0.446653	0.711842	0.755733	1.0983	1.30119	0.735261	0.843122	1.0571	1.11867	1.25406
gene-ECD_RS01595	NC_012971.2	339812	340756	+	protein_coding	ECD_RS01595	ECD_00302	.	WP_000543457.1	3-carboxyethylcatechol 2,3-dioxygenase	1.22636	0.409931	0.184973	0.06173	0.266838	1.10835	0.300938	0.310069	0.758538	0.50613	1.1371	-1.06669	0.870082	1	1.13121	-1.54612	1	1	-1.55447	-1.13627	1	1	-12.0659	0.00838522	0.00788025	0.036314	-1.5776	-0.561262	0.559728	0.715813	0.537884	0.331342	0.296549	0.153987	0.464488	0.482295	0.295753	0.444087	1.34428
gene-ECD_RS01600	NC_012971.2	340774	341640	+	protein_coding	ECD_RS01600	ECD_00303	.	WP_000121898.1	2-hydroxy-6-oxonona-2,4-dienedioate hydrolase	2.43748	1.78724	0.604843	0.067283	0.218133	2.41613	0.574021	0.84491	0.496068	0.630473	1.03765	-0.214294	1	1	2.56956	-0.256057	0.0348449	0.264383	-1.31158	-0.070896	0.662502	0.853549	-7.28999	-0.456203	0.0757931	0.201991	-2.37553	-0.563694	0.2392	0.390737	0.867064	1.02342	0.752414	0.153987	0.361623	0.843122	0.48354	0.926858	0.943671
gene-ECD_RS01605	NC_012971.2	341650	342459	+	protein_coding	ECD_RS01605	ECD_00304	mhpD	WP_000160727.1	2-keto-4-pentenoate hydratase	2.1882	1.43476	0.503538	0.360089	0.233483	2.67236	1.05328	0.452183	0.088496	0.67484	-1.18627	-0.306109	0.640866	1	1.13355	-0.268751	0.865308	0.997788	1.17772	-0.601667	1	1	3.40533	-0.634374	0.381173	0.598666	-2.37553	-0.563694	0.2392	0.390737	0.757921	0.827454	0.615862	0.644502	0.361623	0.86425	0.750673	0.536616	0.206522
gene-ECD_RS01610	NC_012971.2	342456	343406	+	protein_coding	ECD_RS01610	ECD_00305	.	WP_000044314.1	acetaldehyde dehydrogenase	4.80279	3.12298	1.28664	0.920102	0.596597	4.47886	1.869	1.54056	0.979878	0.790329	1.10291	0.807813	0.730399	1	1.39027	0.857935	0.299181	0.716643	-1.12741	0.895886	0.776602	0.926337	-1.18239	1.06476	0.860052	0.965698	-1.11235	0.118718	0.832022	0.923903	1.47549	1.57503	1.37708	1.42739	0.891118	1.38644	1.27622	1.48659	1.58532
gene-ECD_RS01615	NC_012971.2	343403	344416	+	protein_coding	ECD_RS01615	ECD_00306	dmpG	WP_001013494.1	4-hydroxy-2-oxovalerate aldolase	5.24392	3.11997	1.09178	1.09305	0.621701	5.78441	2.31379	2.02278	1.69661	1.14553	-1.07216	1.13826	0.770606	1	1.12288	1.06761	0.708175	0.946924	-1.74051	1.09035	0.113782	0.279217	-1.72041	1.64232	0.13189	0.29607	-1.54277	0.483652	0.470867	0.639227	1.61972	1.63622	1.29	1.65084	0.963156	1.6884	1.52461	1.81687	2.23072
gene-ECD_RS01620	NC_012971.2	344794	346005	+	protein_coding	ECD_RS01620	ECD_00307	.	WP_000107627.1	3-(3-hydroxy-phenyl)propionate transporter	5.62466	3.51587	1.49032	1.2514	0.780204	5.1275	2.63972	1.75277	1.41944	1.4094	1.12828	1.35591	0.602365	1	1.10927	1.48694	0.702204	0.943618	-1.10774	1.4041	0.73463	0.900217	-1.25978	1.82615	0.527753	0.726089	-1.51478	0.987812	0.312326	0.475159	1.87101	1.94111	1.74764	1.97403	1.2776	1.74645	1.83174	1.85331	2.23072
gene-ECD_RS01625	NC_012971.2	346107	346646	+	protein_coding	ECD_RS01625	ECD_00308	.	WP_001096705.1	DUF2058 domain-containing protein	93.4194	45.9123	25.4646	14.6916	22.8814	93.2308	47.2661	30.3867	13.1417	15.8166	1.03079	4.28004	0.841886	1	-1.23574	4.21384	0.188208	0.596228	-1.12434	4.265	0.505659	0.737209	1.00542	3.9578	1	1	1.71983	3.89489	0.00320006	0.0121589	4.36936	4.13124	4.24428	4.02848	4.29363	4.32774	4.42092	4.405	4.02116
gene-ECD_RS01630	NC_012971.2	346872	347705	-	protein_coding	ECD_RS01630	ECD_00309	.	WP_000419042.1	S-formylglutathione hydrolase	35.8837	49.4682	30.3908	8.11366	8.84381	28.1314	69.9031	94.5096	55.0076	17.2048	1.31209	3.36918	0.0898794	1	-1.69616	5.21463	0.000506575	0.0196995	-2.92969	6.0251	4.03023e-12	2.6946e-10	-7.53022	5.80065	2.3171e-30	4.01385e-28	-1.63506	3.89144	0.00770619	0.0253175	3.66313	4.83272	5.09125	3.81416	3.59812	3.30626	5.57419	6.61415	6.63659
gene-ECD_RS01635	NC_012971.2	347798	348907	-	protein_coding	ECD_RS01635	ECD_00310	.	WP_000842100.1	S-(hydroxymethyl)glutathione dehydrogenase	130.507	217.773	170.81	35.7364	36.518	137.136	279.262	417.48	237.325	61.6795	-1.02146	5.83641	0.886016	1	-1.53935	7.67683	0.00272221	0.0624961	-2.30298	8.6756	8.86414e-09	2.96326e-07	-7.38283	8.32662	2.435e-37	6.62841e-35	-1.42005	6.21099	0.0203125	0.0555715	5.84499	7.3408	7.95724	6.27789	5.95553	5.87509	7.96002	9.15749	9.14617
gene-ECD_RS01640	NC_012971.2	348942	349217	-	protein_coding	ECD_RS01640	ECD_00311	frmR	WP_001141271.1	formaldehyde-responsive transcriptional repressor FrmR	176.602	280.714	195.277	41.2146	33.5759	221.369	370.166	534.805	306.985	82.6862	-1.21846	4.40144	0.19344	1	-1.58289	6.0608	0.00185641	0.0453054	-2.58037	6.97813	2.15413e-10	1.08018e-08	-8.27665	6.67078	1.47974e-36	3.75954e-34	-2.06975	4.43555	3.10108e-05	0.000217991	4.32221	5.718	6.1571	4.52135	3.90291	4.59432	6.37049	7.51237	7.51501
gene-ECD_RS01645	NC_012971.2	349403	350176	-	protein_coding	ECD_RS01645	ECD_00312	yaiO	WP_000596085.1	YaiO family outer membrane beta-barrel protein	10.4811	12.8461	7.75381	5.65256	11.3212	11.6377	18.0038	9.84288	7.31636	6.62089	-1.07927	1.74048	0.702912	1	-1.68177	3.16257	0.00394835	0.0808988	-1.19589	3.1306	0.380641	0.615662	-1.43835	3.39303	0.104287	0.251702	2.03188	3.32219	0.000464808	0.002365	2.05759	2.93106	3.14323	3.24001	3.82772	2.14205	3.60274	3.37459	3.7179
gene-ECD_RS01655	NC_012971.2	351119	352081	+	protein_coding	ECD_RS01655	ECD_00315	tauA	WP_001018416.1	taurine ABC transporter substrate-binding protein	10.9725	56.5188	28.619	24.7755	4.25507	12.7616	42.8204	22.3641	10.7932	11.4944	-1.13048	2.15115	0.500208	1	1.09951	5.11842	0.539406	0.873964	1.35794	4.97369	0.0593076	0.175075	2.06366	5.11205	2.32703e-05	0.000276271	-2.26896	3.36512	6.76552e-05	0.000433334	2.35607	5.22013	5.20867	5.55673	2.84242	2.50022	5.08709	4.78101	4.54324
gene-ECD_RS01660	NC_012971.2	352094	352861	+	protein_coding	ECD_RS01660	ECD_00316	tauB	WP_000939399.1	taurine ABC transporter ATP-binding subunit	7.27866	39.596	17.3737	14.0519	2.62669	8.72827	25.9206	12.6859	6.5335	11.8328	-1.16543	1.27091	0.4788	1	1.27243	4.18672	0.140781	0.527547	1.45305	3.8963	0.0379564	0.126776	1.93287	4.0158	0.000892225	0.00614877	-3.77733	2.90562	1.17336e-08	1.78867e-07	1.66879	4.41057	4.20316	4.44879	2.01386	1.82398	4.08124	3.69878	3.55743
gene-ECD_RS01665	NC_012971.2	352858	353685	+	protein_coding	ECD_RS01665	ECD_00317	tauC	WP_000114585.1	taurine ABC transporter permease TauC	8.06854	20.1178	10.4852	6.55206	1.44658	8.60177	15.5416	5.39671	3.63604	7.42691	-1.03628	1.43568	0.880934	1	1.07827	3.43315	0.665928	0.930278	2.05992	3.10775	0.000479246	0.00413214	1.61906	3.13784	0.0466186	0.139453	-4.2961	2.32602	7.97031e-08	1.05836e-06	1.84989	3.59716	3.62458	3.52049	1.48758	1.88727	3.49768	2.69975	2.89993
gene-ECD_RS01670	NC_012971.2	353682	354533	+	protein_coding	ECD_RS01670	ECD_00318	tauD	WP_000004024.1	taurine dioxygenase	14.5623	38.0413	21.2003	12.0503	2.5157	12.5392	22.6141	10.2314	6.81482	12.1097	1.19454	2.16869	0.349689	1	1.40117	4.2194	0.0385079	0.281677	2.19786	4.11808	1.09155e-05	0.000165767	1.58951	4.04306	0.0207571	0.0756989	-4.03669	3.06515	7.86789e-10	1.41437e-08	2.54532	4.49834	4.61947	4.38022	2.08016	2.33601	4.03693	3.55133	3.75126
gene-ECD_RS01675	NC_012971.2	354640	355614	-	protein_coding	ECD_RS01675	ECD_00319	hemB	WP_001300813.1	porphobilinogen synthase	324.983	140.253	68.3063	63.779	81.2091	350.277	81.8887	44.7787	34.1867	86.2679	-1.04774	6.98346	0.745582	1	1.42673	6.27855	0.015511	0.169414	1.61875	6.14004	0.00146265	0.0101165	1.67768	6.58768	0.000700389	0.00507449	1.11958	6.8211	0.446123	0.614891	6.96045	6.52574	6.45854	6.91975	6.91008	7.02721	6.01965	5.77367	6.1812
gene-ECD_RS01680	NC_012971.2	356137	359043	+	protein_coding	ECD_RS01680	ECD_00321	.	WP_000556441.1	autotransporter outer membrane beta-barrel domain-containing protein	4.01005	3.44253	1.68365	1.22408	2.29869	4.63586	3.69301	3.85546	2.3672	2.56199	-1.1237	2.2867	0.512494	1	-1.28751	2.94713	0.172647	0.581749	-2.15588	3.35187	8.58505e-05	0.000973739	-2.14757	3.45462	0.000454737	0.00355852	1.06703	3.31147	0.776646	0.882995	2.47119	2.93918	2.88551	2.97655	3.46799	2.61061	3.2614	3.88629	3.97954
gene-ECD_RS01690	NC_012971.2	359755	360912	-	protein_coding	ECD_RS01690	ECD_00323	ampH	WP_000830738.1	D-alanyl-D-alanine-carboxypeptidase/endopeptidase AmpH	48.5674	26.7066	13.4345	10.9818	18.2915	49.023	20.4449	12.5885	8.35669	17.9965	1.01915	4.44457	0.902815	1	1.08814	4.31325	0.602162	0.903622	1.13251	4.2701	0.490211	0.721311	1.18172	4.52085	0.361245	0.580398	1.20875	4.87397	0.248908	0.402797	4.51901	4.43374	4.41346	4.67556	5.04026	4.49284	4.3177	4.24279	4.44472
gene-ECD_RS01700	NC_012971.2	361264	362484	+	protein_coding	ECD_RS01700	ECD_00324	sbmA	WP_001297134.1	peptide antibiotic transporter SbmA	16.0796	7.82596	2.24286	4.92092	8.2092	15.2119	8.21017	5.7595	3.9334	3.8053	1.08736	2.88755	0.615114	1	-1.25911	2.86366	0.215367	0.628477	-2.41562	2.6399	0.000123038	0.00131713	1.12495	3.49006	0.64807	0.818432	2.56276	3.4116	2.8847e-06	2.65545e-05	3.11349	2.88138	2.19383	3.65557	4.00882	3.00711	3.17317	3.27066	3.49972
gene-ECD_RS01705	NC_012971.2	362497	363591	+	protein_coding	ECD_RS01705	ECD_00325	yaiW	WP_000092061.1	surface-exposed outer membrane lipoprotein YaiW	37.2917	22.9365	10.057	7.29846	9.7871	35.5826	18.4397	11.5065	5.43342	9.17274	1.07811	3.94457	0.635807	1	1.03617	4.04849	0.852261	0.995056	-1.07803	3.91633	0.706417	0.884173	1.20779	3.8475	0.343765	0.563963	1.26876	3.8683	0.196906	0.338174	4.08072	4.14884	3.94268	4.03841	4.09952	3.97884	4.1005	4.04435	3.78387
gene-ECD_RS01720	NC_012971.2	364454	365548	-	protein_coding	ECD_RS01720	ECD_00328	.	WP_000413677.1	D-alanine--D-alanine ligase	152.653	83.6091	31.1819	20.5103	26.8282	155.403	71.4862	40.4066	18.6569	31.4494	1.01051	6.01982	0.94454	1	-1.02637	5.95229	0.863834	0.997788	-1.22098	5.63382	0.195807	0.403706	-1.01143	5.45524	0.955269	1	1.01457	5.46312	0.936535	0.991151	6.04814	5.9546	5.51019	5.47139	5.49984	6.03328	5.99156	5.79255	5.48743
gene-ECD_RS01730	NC_012971.2	366011	366271	+	protein_coding	ECD_RS01730	ECD_00329	iraP	WP_000792970.1	anti-adapter protein IraP	4.44025	2.96847	0.66973	0.894014	0.241534	5.35066	2.72401	0.561331	0.549286	1.57075	-1.17015	-0.879256	0.7633	1	-1.10038	-0.647548	1	1	1.2518	-1.43103	1	1	1.44051	-0.625433	1	1	-4.99206	-1.01182	0.131529	0.24729	0.537884	0.600619	0.296549	0.53661	0.130874	0.612858	0.649675	0.239064	0.387148
gene-ECD_RS01735	NC_012971.2	366372	367787	+	protein_coding	ECD_RS01735	ECD_00330	phoA	WP_001301326.1	alkaline phosphatase	5.05505	4.24044	2.46892	1.60667	3.69517	5.42435	3.76571	4.29383	3.29048	4.77714	-1.04305	1.53804	0.850002	1	-1.06593	2.08013	0.819516	0.983367	-1.63732	2.62306	0.0305866	0.10633	-2.2725	2.87633	0.00084764	0.00593815	-1.08687	3.07179	0.707689	0.833437	1.9225	2.32246	2.47614	2.43108	3.15079	1.96756	2.39674	3.08396	3.45991
gene-ECD_RS01740	NC_012971.2	367906	368226	+	protein_coding	ECD_RS01740	ECD_00331	psiF	WP_001301327.1	phosphate starvation-inducible protein PsiF	3.18556	2.61475	2.72273	7.996	7.46273	3.69796	2.8793	2.73846	4.68947	5.74718	-1.12739	-1.06685	0.870082	1	-1.3184	-0.433914	0.581089	0.893706	1.05465	0.353442	1	1	1.53081	2.13899	0.186636	0.378559	1.54174	1.65201	0.164415	0.293645	0.48407	0.640989	1.0983	2.57438	2.20426	0.535946	0.798639	1.05753	2.08133
gene-ECD_RS01745	NC_012971.2	368328	369443	+	protein_coding	ECD_RS01745	ECD_00332	adrA	WP_000484048.1	diguanylate cyclase AdrA	1.09953	0.983504	0.730942	0.261355	0.734342	2.06475	1.27413	1.05023	0.835003	0.79593	-1.81974	-0.455824	0.0785181	1	-1.55055	0.0266266	0.297807	0.71648	-1.35049	0.495446	0.610546	0.815559	-3.48082	0.556219	0.0250426	0.0866823	1.09634	0.442923	0.854227	0.937362	0.564057	0.792039	1.04611	0.644502	1.15991	0.905598	1.09601	1.28795	1.58532
gene-ECD_RS01750	NC_012971.2	369460	370269	-	protein_coding	ECD_RS01750	ECD_00333	proC	WP_001295331.1	pyrroline-5-carboxylate reductase	201.735	83.4552	37.9092	25.8544	35.1003	224.995	63.0214	34.9086	17.4337	23.9568	-1.08416	6.05406	0.577698	1	1.10312	5.42799	0.517527	0.85668	1.15244	5.23305	0.372602	0.610998	1.33357	5.15756	0.0877815	0.222875	1.74222	5.08153	0.000613672	0.00297167	6.01591	5.52522	5.36063	5.37287	5.4537	6.13076	5.38684	5.16123	4.96896
gene-ECD_RS01755	NC_012971.2	370389	370847	+	protein_coding	ECD_RS01755	ECD_00334	.	WP_000158159.1	YaiI/YqxD family protein	64.0123	41.6362	18.4066	9.91304	11.5368	82.4526	27.1065	16.4382	10.4634	14.1419	-1.25204	3.69519	0.152268	1	1.27939	3.51842	0.15751	0.556252	1.18814	3.3689	0.391839	0.629022	-1.17332	3.29036	0.48494	0.693473	-1.03062	3.04977	0.913654	0.976152	3.63871	3.78	3.58854	3.29071	3.16613	3.93957	3.45342	3.362	3.49972
gene-ECD_RS01760	NC_012971.2	371030	371554	+	protein_coding	ECD_RS01760	ECD_00335	aroL	WP_000193393.1	shikimate kinase AroL	730.922	523.4	281.677	156.781	196.806	904.415	437.007	280.457	149.644	198.736	-1.20281	7.36491	0.196455	1	-1.00228	7.5192	0.988784	1	1.06587	7.54892	0.661608	0.853549	-1.06129	7.35803	0.690115	0.853309	1.17778	7.17055	0.264439	0.420433	7.2347	7.52465	7.60036	7.32134	7.29126	7.4995	7.52792	7.5088	7.40665
gene-ECD_RS01765	NC_012971.2	371604	371795	+	protein_coding	ECD_RS01765	ECD_00336	yaiA	WP_001142439.1	protein YaiA	403.7	273.389	100.146	85.3749	109.336	520.423	204.773	107.21	65.7083	112.456	-1.25312	5.09164	0.126551	1	1.11215	5.05852	0.491936	0.845938	-1.00874	4.66542	0.967898	1	1.16843	4.89038	0.371391	0.591345	1.15628	4.89037	0.382255	0.551074	4.96441	5.16928	4.70611	5.02909	5.02771	5.2806	5.02039	4.71819	4.81182
gene-ECD_RS01775	NC_012971.2	372053	372730	+	protein_coding	ECD_RS01775	ECD_00337	.	WP_001276425.1	AroM family protein	132.823	64.6594	20.4534	13.8523	18.2241	171.991	55.4721	37.9234	19.0306	37.7918	-1.25872	5.31129	0.11715	1	-1.02986	4.89482	0.8528	0.995056	-1.74668	4.64364	0.000792109	0.00618592	-1.5271	4.52996	0.0201356	0.0738564	-1.74315	4.68558	0.000985239	0.0045075	5.17436	4.91733	4.25581	4.25814	4.29363	5.4981	4.95839	5.02811	4.8431
gene-ECD_RS01780	NC_012971.2	372802	373086	+	protein_coding	ECD_RS01780	ECD_00338	ppnP	WP_000941942.1	pyrimidine/purine nucleoside phosphorylase	488.917	228.127	162.124	58.7438	68.1279	691.401	168.886	96.3865	61.8727	83.911	-1.37465	6.01252	0.028175	0.804366	1.12523	5.35847	0.43866	0.812079	1.78483	5.56255	0.00019588	0.00196965	-1.17105	5.14258	0.352894	0.573264	-1.03558	4.90447	0.850691	0.935478	5.78992	5.47027	5.93833	5.05865	4.91871	6.24188	5.3041	5.1207	5.28022
gene-ECD_RS01795	NC_012971.2	374510	375421	-	protein_coding	ECD_RS01795	ECD_00342	rdgC	WP_001298537.1	recombination-associated protein RdgC	100.462	63.1483	39.9943	23.5385	31.5202	104.892	48.0214	33.5746	14.0691	32.2908	-1.01495	5.17161	0.923447	1	1.09543	5.20223	0.555475	0.879021	1.26411	5.42033	0.131342	0.309735	1.50437	5.12253	0.015603	0.0611758	1.16091	5.33892	0.342872	0.510025	5.19858	5.29951	5.60343	5.40774	5.46925	5.2194	5.17149	5.27304	4.83535
gene-ECD_RS01800	NC_012971.2	375546	376454	+	protein_coding	ECD_RS01800	ECD_00343	mak	WP_001219309.1	fructokinase	35.8478	23.5812	14.2301	9.75449	7.97542	41.3272	17.52	11.7657	7.4915	12.2524	-1.12064	3.75749	0.468577	1	1.12118	3.76756	0.507179	0.850857	1.28333	3.92622	0.168171	0.366	1.17083	4.01423	0.435152	0.653545	-1.2914	3.6671	0.185444	0.324037	3.7766	3.93415	4.16084	4.17961	3.57532	3.92958	3.78046	3.8234	3.96539
gene-ECD_RS01805	NC_012971.2	376699	377883	-	protein_coding	ECD_RS01805	ECD_00344	araJ	WP_012767698.1	MFS transporter AraJ	9.83732	7.13747	3.83526	2.01832	3.8835	9.6637	5.75973	3.09087	2.11719	2.7677	1.04716	2.16851	0.841345	1	1.03227	2.4979	0.890656	1	1.31613	2.4326	0.266666	0.496223	-1.16579	2.39026	0.625935	0.802408	1.66701	2.51307	0.0374492	0.0915451	2.47119	2.73053	2.79354	2.49012	2.98766	2.41688	2.69167	2.46092	2.67505
gene-ECD_RS01810	NC_012971.2	378009	381155	-	protein_coding	ECD_RS01810	ECD_00345	sbcC	WP_000698909.1	exonuclease subunit SbcC	26.5795	11.2839	7.12825	3.96682	4.44709	23.2754	8.83342	5.54	2.52834	7.20837	1.17473	4.91837	0.27843	1	1.06411	4.52706	0.699323	0.941514	1.36534	4.67535	0.0619951	0.181741	1.41064	4.38651	0.0670011	0.185164	-1.36268	4.64952	0.0667746	0.146418	5.07092	4.6245	4.92058	4.6499	4.4647	4.84604	4.53858	4.48845	4.17658
gene-ECD_RS01815	NC_012971.2	381152	382354	-	protein_coding	ECD_RS01815	ECD_00346	sbcD	WP_001221319.1	exonuclease subunit SbcD	22.7803	12.3439	6.78081	6.3523	9.01327	21.9404	8.39212	4.62783	2.14509	5.79336	1.06808	3.37811	0.686246	1	1.22514	3.18548	0.27452	0.693304	1.55415	3.16015	0.0304005	0.10633	2.6584	3.39947	2.54001e-05	0.000298765	1.84928	3.67118	0.00122886	0.00549672	3.54655	3.44586	3.54219	3.97781	4.11542	3.45989	3.18224	2.97244	2.7094
gene-ECD_RS01820	NC_012971.2	382544	383233	+	protein_coding	ECD_RS01820	ECD_00347	phoB	WP_000113933.1	phosphate response regulator transcription factor PhoB	20.0561	24.3285	22.1244	14.4568	22.8407	22.2634	25.4505	31.9556	19.8424	25.2515	-1.07902	2.50129	0.659711	1	-1.25565	3.66702	0.186971	0.59495	-1.3608	4.56511	0.0643067	0.186367	-1.52569	4.61539	0.0177542	0.067865	1.07575	4.52865	0.669982	0.80242	2.67706	3.60738	4.38748	4.34066	4.62873	2.77022	3.91166	4.81373	4.92578
gene-ECD_RS01825	NC_012971.2	383291	384586	+	protein_coding	ECD_RS01825	ECD_00348	phoR	WP_000893580.1	phosphate regulon sensor histidine kinase PhoR	8.31096	7.97089	5.30513	4.14102	5.35066	9.32093	9.98424	11.4742	6.30535	9.43721	-1.09014	2.1512	0.637093	1	-1.5032	3.11967	0.0239811	0.213532	-2.0368	3.7821	0.000121707	0.00130655	-1.69197	3.82026	0.0100148	0.044072	-1.48244	3.71841	0.0360784	0.0889934	2.37836	2.97909	3.31846	3.50626	3.51668	2.47983	3.50493	4.27	4.21295
gene-ECD_RS01830	NC_012971.2	384993	386312	+	protein_coding	ECD_RS01830	ECD_00349	brnQ	WP_000149639.1	branched-chain amino acid transporter carrier protein BrnQ	88.8288	51.4068	18.5835	14.3185	20.1061	73.1587	38.9415	22.1981	12.49	20.1877	1.24904	5.36495	0.129474	1	1.09968	5.43562	0.534618	0.86921	-1.12551	5.09559	0.468603	0.700882	1.031	5.17841	0.876887	0.977205	1.18447	5.21091	0.289214	0.449142	5.54584	5.53061	5.04546	5.22864	5.35674	5.23266	5.39661	5.21122	5.18577
gene-ECD_RS01835	NC_012971.2	386388	387761	+	protein_coding	ECD_RS01835	ECD_00350	proY	WP_001295329.1	proline-specific permease ProY	64.4994	22.6492	10.8137	6.36839	7.11155	54.6819	21.6808	13.8084	7.98204	17.0073	1.21339	4.98035	0.191856	1	-1.14906	4.48387	0.386082	0.782221	-1.20312	4.4277	0.274037	0.506476	-1.39327	4.35207	0.0773704	0.204196	-2.01001	4.4831	5.25175e-05	0.000343301	5.15188	4.44233	4.3503	4.16156	3.97438	4.88145	4.63421	4.60522	4.61748
gene-ECD_RS01840	NC_012971.2	387917	389734	+	protein_coding	ECD_RS01840	ECD_00351	malZ	WP_001300528.1	maltodextrin glucosidase	22.9861	15.1999	7.56375	3.40124	7.17788	22.3152	9.69855	7.13196	3.07546	7.4792	1.05964	3.9898	0.717843	1	1.30543	4.0336	0.105261	0.461622	1.12543	4.0979	0.515748	0.744639	-1.0054	3.61251	1	1	1.14133	4.21835	0.459707	0.629041	4.11211	4.27926	4.24428	3.69375	4.3685	4.03349	3.91711	4.08322	3.70093
gene-ECD_RS01845	NC_012971.2	389739	390320	-	protein_coding	ECD_RS01845	ECD_00352	acpH	WP_001009885.1	ACP phosphodiesterase	45.5644	37.496	19.7225	12.128	15.0561	46.9107	25.2869	13.5935	6.03507	12.9141	-1.00081	3.37801	1	1	1.23512	3.73019	0.221493	0.633118	1.53919	3.64958	0.02066	0.0809202	1.80558	3.45125	0.00798987	0.0365978	1.38614	3.52713	0.0992813	0.199452	3.50325	3.95832	3.99868	3.8708	3.82772	3.50431	3.67519	3.42388	3.09444
gene-ECD_RS01850	NC_012971.2	390413	391483	+	protein_coding	ECD_RS01850	ECD_00353	queA	WP_001266503.1	tRNA preQ1(34) S-adenosylmethionine ribosyltransferase-isomerase QueA	137.997	64.8656	41.4557	42.4845	43.0276	122.831	72.2251	50.3406	17.7364	52.6971	1.15572	5.74937	0.320276	1	-1.33658	5.75949	0.0509304	0.32029	-1.1442	5.96114	0.376254	0.614981	2.15378	6.01627	1.44386e-06	2.36161e-05	-1.02975	6.14218	0.850792	0.935478	5.8734	5.5638	5.88175	6.47345	6.13778	5.66842	5.97469	6.07303	5.38489
gene-ECD_RS01855	NC_012971.2	391539	392666	+	protein_coding	ECD_RS01855	ECD_00354	tgt	WP_000667319.1	tRNA guanosine(34) transglycosylase Tgt	380.017	154.771	61.4174	45.8711	53.7632	359.221	157.824	84.4885	30.5029	83.3499	1.08827	7.32556	0.554345	1	-1.2241	7.01655	0.162196	0.563473	-1.2962	6.70027	0.0791368	0.215576	1.35239	6.44646	0.0486972	0.144599	-1.30347	6.71977	0.0739461	0.158498	7.39342	6.87473	6.51482	6.65695	6.52902	7.27214	7.16421	6.88554	6.22638
gene-ECD_RS01860	NC_012971.2	392689	393021	+	protein_coding	ECD_RS01860	ECD_00355	yajC	WP_000007629.1	preprotein translocase subunit YajC	376.68	182.835	67.1902	50.9769	66.6374	431.328	145.823	82.4929	41.1148	90.693	-1.1131	5.69277	0.462756	1	1.04447	5.31523	0.777811	0.965305	-1.15682	4.98443	0.371976	0.610772	1.11501	4.9712	0.547792	0.743724	-1.14428	5.17086	0.406383	0.576673	5.64112	5.37774	4.91695	5.07802	5.10538	5.79278	5.31651	5.1207	4.92578
gene-ECD_RS01865	NC_012971.2	393049	394896	+	protein_coding	ECD_RS01865	ECD_00356	secD	WP_000934822.1	protein translocase subunit SecD	326.874	136.465	51.1093	35.1964	39.4344	317.958	130.575	64.3348	29.3244	86.3338	1.05756	7.84021	0.694956	1	-1.14861	7.49709	0.335525	0.746058	-1.18609	7.0761	0.243998	0.466337	1.07943	6.92181	0.614463	0.796503	-1.84069	7.28653	3.30478e-05	0.000229827	7.88579	7.40154	6.95775	6.98406	6.79143	7.8054	7.60033	7.20216	6.87468
gene-ECD_RS01870	NC_012971.2	394907	395878	+	protein_coding	ECD_RS01870	ECD_00357	secF	WP_000046637.1	protein translocase subunit SecF	471.305	206.313	58.3265	38.4095	39.2381	480.737	184.105	82.0713	38.3483	79.5749	1.00853	7.47498	0.953328	1	-1.07121	7.11379	0.634921	0.914469	-1.32583	6.42994	0.0577358	0.17123	-1.11011	6.25359	0.504747	0.710599	-1.70501	6.28367	0.000414362	0.00213109	7.48873	7.0731	6.22909	6.19159	5.86911	7.47653	7.17163	6.6313	6.34037
gene-ECD_RS01875	NC_012971.2	396006	396353	+	protein_coding	ECD_RS01875	ECD_00358	.	WP_000974813.1	HNH nuclease family protein	142.61	63.8221	26.1195	27.9938	54.3452	154.5	59.0429	35.3639	18.1264	24.5429	-1.05312	4.3159	0.743122	1	-1.11049	3.97378	0.53232	0.866954	-1.27553	3.77112	0.182427	0.386237	1.38846	4.04387	0.0971649	0.2389	2.63183	4.30734	5.93998e-08	8.08473e-07	4.34692	3.98208	3.68555	4.30822	4.88201	4.41802	4.12422	4.01248	3.8623
gene-ECD_RS01885	NC_012971.2	396530	397414	-	protein_coding	ECD_RS01885	ECD_00359	.	WP_001295328.1	nucleoside-specific channel-forming protein Tsx	212.216	71.13	30.6804	49.2382	64.0377	172.948	78.8891	37.496	35.4764	210.078	1.26227	6.03717	0.107837	1	-1.33133	5.61427	0.0552395	0.334687	-1.15155	5.25889	0.37318	0.611432	1.24816	6.24944	0.153135	0.329344	-2.75806	7.32765	9.03935e-12	2.12648e-10	6.21383	5.42475	5.18775	6.4118	6.4324	5.88288	5.82928	5.38616	6.09612
gene-ECD_RS01890	NC_012971.2	397713	398252	-	protein_coding	ECD_RS01890	ECD_00360	.	WP_001301329.1	DUF3251 domain-containing protein	11.6143	6.45642	4.10024	2.48461	5.25337	8.92223	4.87143	3.52703	1.59293	2.53065	1.3385	1.12998	0.196403	1	1.10377	1.21207	0.793209	0.96977	1.23271	1.48047	0.510322	0.740044	1.39927	1.32688	0.428549	0.646812	2.4594	1.6606	0.00337687	0.0127292	1.78461	1.73277	1.95998	1.84427	2.39864	1.49878	1.63441	1.74112	1.50936
gene-ECD_RS01895	NC_012971.2	398403	398852	+	protein_coding	ECD_RS01895	ECD_00361	nrdR	WP_000543535.1	transcriptional regulator NrdR	191.333	121.524	71.6031	52.1121	60.3788	197.375	86.4219	60.882	32.3365	47.0701	-1.00278	5.07335	0.989214	1	1.17136	5.08275	0.300806	0.718526	1.24807	5.25034	0.160962	0.355196	1.44912	5.27023	0.0257392	0.0883714	1.52539	5.0892	0.00909053	0.0290394	5.11141	5.22677	5.42846	5.53236	5.38979	5.11531	5.00514	5.11696	5.01088
gene-ECD_RS01900	NC_012971.2	398856	399959	+	protein_coding	ECD_RS01900	ECD_00362	ribD	WP_001150456.1	bifunctional diaminohydroxyphosphoribosylaminopyrimidine deaminase/5-amino-6-(5-phosphoribosylamino)uracil reductase RibD	173.885	83.5124	39.5832	25.944	27.6944	159.765	58.9896	39.1483	16.492	36.1443	1.11963	6.14772	0.43499	1	1.17932	5.82997	0.267167	0.683499	1.07304	5.78865	0.648919	0.842313	1.41462	5.57063	0.0329938	0.107253	-1.09732	5.59933	0.55116	0.708675	6.24501	5.96458	5.85924	5.81522	5.55625	6.08425	5.73073	5.75934	5.32522
gene-ECD_RS01905	NC_012971.2	400048	400518	+	protein_coding	ECD_RS01905	ECD_00363	ribE	WP_001021161.1	6,7-dimethyl-8-ribityllumazine synthase	593.42	371.758	147.955	94.3755	153.653	586.184	324.841	161.283	60.7241	135.495	1.04142	6.73957	0.778437	1	-1.04893	6.90266	0.743133	0.954204	-1.02715	6.52943	0.86091	0.975016	1.39764	6.20839	0.0317032	0.104246	1.34868	6.57117	0.0445542	0.104683	6.78101	6.87896	6.5232	6.44015	6.7815	6.72301	6.9473	6.56144	5.96364
gene-ECD_RS01910	NC_012971.2	400538	400957	+	protein_coding	ECD_RS01910	ECD_00364	nusB	WP_000801125.1	transcription antitermination factor NusB	742.414	376.163	148.441	93.7518	127.882	763.599	327.383	166.565	58.1988	135.354	1.00018	6.92617	1	1	-1.04476	6.75151	0.764807	0.960672	-1.05732	6.39036	0.712243	0.888251	1.44862	6.01321	0.0184421	0.0697544	1.12367	6.25978	0.441958	0.610347	6.93749	6.73194	6.36444	6.26738	6.35585	6.93723	6.79453	6.44391	5.74095
gene-ECD_RS01915	NC_012971.2	401035	402012	+	protein_coding	ECD_RS01915	ECD_00365	thiL	WP_000742109.1	thiamine-phosphate kinase	57.8547	72.9483	35.8655	25.6481	30.1666	58.7596	50.0148	26.8148	11.7271	34.0939	1.01287	4.45768	0.935677	1	1.21498	5.44137	0.196327	0.601934	1.41933	5.29333	0.0257873	0.0947996	1.96632	5.2061	6.79061e-05	0.000697548	1.05232	5.4434	0.757278	0.87013	4.52735	5.60136	5.54821	5.62747	5.50589	4.5097	5.32677	5.05574	4.67945
gene-ECD_RS01920	NC_012971.2	401990	402508	+	protein_coding	ECD_RS01920	ECD_00366	pgpA	WP_000154044.1	phosphatidylglycerophosphatase A	172.857	171.3	93.0692	47.4319	68.5064	183.781	134.933	102.329	58.0084	71.3555	-1.03351	5.1545	0.82627	1	1.05755	5.85156	0.709102	0.946924	-1.03602	6.00806	0.823649	0.953791	-1.35973	5.81473	0.0526407	0.154795	1.14182	5.65549	0.391293	0.561453	5.16904	5.91296	6.00135	5.60092	5.76966	5.2153	5.8336	6.05163	6.03648
gene-ECD_RS01925	NC_012971.2	402562	403536	-	protein_coding	ECD_RS01925	ECD_00367	yajO	WP_001199799.1	1-deoxyxylulose-5-phosphate synthase YajO	44.0489	24.3026	12.9083	9.45317	11.0563	46.4791	17.6465	9.6169	7.64606	14.2962	-1.02571	4.08857	0.869481	1	1.14718	3.89584	0.413733	0.801188	1.4241	3.82469	0.0541187	0.162399	1.1118	4.10268	0.620834	0.802408	-1.08713	4.09843	0.647412	0.786488	4.14932	4.06972	4.12355	4.23244	4.10749	4.18391	3.88414	3.64783	4.08796
gene-ECD_RS01930	NC_012971.2	403716	405578	-	protein_coding	ECD_RS01930	ECD_00368	dxs	WP_000006818.1	1-deoxy-D-xylulose-5-phosphate synthase	122.986	52.0534	23.8946	13.5581	14.8211	120.387	49.4203	31.8101	14.775	31.7615	1.05092	6.4466	0.731298	1	-1.13969	6.11345	0.375129	0.775036	-1.25438	6.0369	0.135397	0.314125	-1.21164	5.75912	0.232492	0.435848	-1.80162	5.86963	0.000133971	0.000792803	6.49716	6.03633	5.88547	5.63729	5.41248	6.42632	6.22229	6.20753	5.90926
gene-ECD_RS01935	NC_012971.2	405603	406502	-	protein_coding	ECD_RS01935	ECD_00369	ispA	WP_000347217.1	(2E,6E)-farnesyl diphosphate synthase	103.317	48.4231	24.0187	17.3059	18.8421	112.342	46.4498	27.9992	14.3364	37.3524	-1.057	5.22265	0.708864	1	-1.15148	4.96968	0.360009	0.76467	-1.09839	4.89573	0.576154	0.796128	1.08559	4.86613	0.650851	0.820508	-1.66651	5.09848	0.00156935	0.00675797	5.21931	4.90908	4.86894	4.95768	4.73028	5.2972	5.10628	4.99995	4.8431
gene-ECD_RS01940	NC_012971.2	406502	406744	-	protein_coding	ECD_RS01940	ECD_00370	xseB	WP_001124935.1	exodeoxyribonuclease VII small subunit	154.296	82.3658	48.1958	35.7689	36.579	184.479	77.5333	56.6737	30.3837	67.7652	-1.1622	3.98708	0.328537	1	-1.12994	3.83761	0.470272	0.834102	-1.10795	4.02449	0.595209	0.805805	1.05869	4.05205	0.799929	0.930903	-1.55718	4.11433	0.013613	0.0403728	3.96518	3.84192	4.02588	4.15245	3.84689	4.16913	4.00662	4.16521	4.07485
gene-ECD_RS01945	NC_012971.2	406950	408398	+	protein_coding	ECD_RS01945	ECD_00371	thiI	WP_000668690.1	tRNA 4-thiouridine(8) synthase ThiI	144.669	61.6679	34.7025	26.7316	27.8875	138.448	56.7693	39.5337	16.3251	43.0525	1.07494	6.30258	0.617347	1	-1.10506	5.9721	0.500489	0.848849	-1.07344	6.09207	0.643709	0.839266	1.4725	5.98016	0.0142697	0.0570899	-1.29797	6.13194	0.0855675	0.176747	6.37034	5.92016	6.05846	6.24399	5.95111	6.26738	6.06203	6.15924	5.69454
gene-ECD_RS01950	NC_012971.2	408452	409042	-	protein_coding	ECD_RS01950	ECD_00372	yajL	WP_001276309.1	protein deglycase YajL	140.148	85.1024	45.647	20.9254	18.6668	153.712	51.6082	29.4998	16.7379	27.1692	-1.06616	5.06241	0.667209	1	1.37359	4.86198	0.040445	0.290275	1.64185	4.83442	0.00249135	0.0153882	1.12426	4.51353	0.534844	0.732485	-1.22362	4.2223	0.254889	0.410211	5.05716	5.1094	5.17869	4.63689	4.13894	5.1469	4.66688	4.48845	4.47499
gene-ECD_RS01955	NC_012971.2	409005	409916	-	protein_coding	ECD_RS01955	ECD_00373	panE	WP_000705853.1	2-dehydropantoate 2-reductase	101.285	72.3515	37.8221	22.8349	26.6816	96.5469	48.1773	24.7392	17.1345	19.4044	1.07919	5.11877	0.607605	1	1.25099	5.31027	0.137621	0.521344	1.62226	5.19338	0.00231901	0.0146226	1.19846	5.21631	0.279052	0.490755	1.63505	4.89216	0.00274973	0.0107589	5.21002	5.49112	5.52457	5.36501	5.23471	5.10314	5.17603	4.84573	5.11065
gene-ECD_RS01960	NC_012971.2	410084	410575	+	protein_coding	ECD_RS01960	ECD_00374	yajQ	WP_001138904.1	nucleotide binding protein YajQ	636.4	363.37	201.801	94.9713	108.143	838.056	265.89	162.736	71.9732	96.5196	-1.2801	7.1213	0.0847062	1	1.13844	6.80753	0.372239	0.772985	1.31598	6.83593	0.0623813	0.182639	1.18669	6.38233	0.265828	0.475164	1.3325	6.13571	0.057596	0.129345	6.94342	6.90871	7.02922	6.51135	6.34241	7.29711	6.72331	6.63653	6.26731
gene-ECD_RS01965	NC_012971.2	410703	412067	-	protein_coding	ECD_RS01965	ECD_00375	.	WP_001000978.1	MFS transporter	65.474	22.1363	12.4217	8.84632	10.068	59.186	18.3341	10.5721	6.40673	18.1706	1.138	5.03497	0.383081	1	1.00579	4.33476	0.987569	1	1.24678	4.33078	0.200039	0.410526	1.2416	4.41586	0.239442	0.443183	-1.51719	4.71445	0.012718	0.0381745	5.1637	4.40179	4.53205	4.60386	4.43966	4.98273	4.39385	4.229	4.30569
gene-ECD_RS01970	NC_012971.2	412484	413419	+	protein_coding	ECD_RS01970	ECD_00376	.	WP_001297127.1	sel1 repeat family protein	1.52947	1.10366	0.684756	0.373939	1.07761	1.71581	0.835537	0.93915	0.842415	0.729995	-1.08998	-0.6518	0.89174	1	1.09939	-0.400568	1	1	-1.28878	0.160746	0.694067	0.875567	-2.46957	0.478021	0.11103	0.263635	1.74594	0.448668	0.195373	0.3363	0.639841	0.755733	0.877151	0.744884	1.33303	0.685876	0.701057	1.05753	1.42918
gene-ECD_RS01975	NC_012971.2	413475	414017	-	protein_coding	ECD_RS01975	ECD_00377	.	WP_000227786.1	GNAT family N-acetyltransferase	16.9486	18.5488	8.79899	5.69379	29.6046	16.5885	15.4501	13.7604	9.37276	14.345	1.051	1.82946	0.840101	1	1.00011	2.76774	1	1	-1.4728	2.97412	0.0637412	0.18507	-1.82811	3.10736	0.0117157	0.0495785	2.45284	4.1034	7.69123e-07	8.11947e-06	2.19791	2.94725	2.8555	2.80114	4.65615	2.14205	2.94711	3.3493	3.57617
gene-ECD_RS01980	NC_012971.2	414001	414312	-	protein_coding	ECD_RS01980	ECD_00378	.	WP_001297137.1	DUF1778 domain-containing protein	31.245	29.5919	15.8739	14.5836	54.1501	32.4512	35.3204	29.5832	19.5287	26.9368	-1.0096	1.95312	0.96995	1	-1.43238	2.91866	0.0573702	0.341468	-1.75486	3.17679	0.00626433	0.0320018	-1.48804	3.47635	0.0641795	0.179844	2.38941	4.18556	1.25105e-06	1.2481e-05	2.26327	2.83862	2.90029	3.29071	4.72511	2.27421	3.29523	3.62694	3.81575
gene-ECD_RS01985	NC_012971.2	414497	415387	-	protein_coding	ECD_RS01985	ECD_00379	cyoE	WP_000971336.1	protoheme IX farnesyltransferase	1171.76	389.921	104.827	140.893	101.459	1257.97	288.217	112.224	89.381	149.155	-1.0436	8.70038	0.764192	1	1.12699	7.7722	0.404915	0.794201	-1.00876	6.93823	0.95611	1	1.41763	7.69365	0.0174722	0.0670558	-1.23605	7.25201	0.147551	0.270474	8.67262	7.86138	6.94177	7.92719	7.0998	8.73405	7.68969	6.95425	7.42615
gene-ECD_RS01990	NC_012971.2	415399	415728	-	protein_coding	ECD_RS01990	ECD_00380	.	WP_000019869.1	cytochrome o ubiquinol oxidase subunit IV	817.431	271.756	82.2794	108.361	85.3912	884.888	209.196	80.8011	69.5096	105.804	-1.0523	6.75457	0.723379	1	1.08215	5.8481	0.597049	0.900032	1.08065	5.09991	0.633504	0.830275	1.40189	5.8942	0.0333963	0.108133	-1.04179	5.44346	0.798493	0.899406	6.73027	5.92528	5.18775	6.13028	5.44114	6.80314	5.81332	5.079	5.65102
gene-ECD_RS01995	NC_012971.2	415728	416342	-	protein_coding	ECD_RS01995	ECD_00381	.	WP_000179819.1	cytochrome o ubiquinol oxidase subunit III	943.64	251.748	74.6569	123.403	97.2771	931.696	195.602	85.7604	65.3878	121.101	1.04191	7.79291	0.773849	1	1.07215	6.64123	0.633726	0.913438	-1.0824	5.96742	0.603463	0.810644	1.69718	6.86797	0.000470939	0.00366275	-1.04672	6.52986	0.763446	0.872411	7.82824	6.70304	5.92935	7.20501	6.5096	7.76928	6.60353	6.0418	6.44856
gene-ECD_RS02000	NC_012971.2	416332	418323	-	protein_coding	ECD_RS02000	ECD_00382	cyoB	WP_000467180.1	cytochrome o ubiquinol oxidase subunit I	1580.59	301.235	113.257	190.641	142.221	1552.33	269.253	144.191	109.538	171.196	1.04744	10.2286	0.743798	1	-1.07298	8.69562	0.621562	0.909318	-1.19963	8.34023	0.205264	0.418321	1.56522	9.23178	0.0018454	0.0113096	-1.0121	8.74652	0.93417	0.989377	10.2628	8.64719	8.20718	9.5202	8.74058	10.196	8.74857	8.46897	8.87492
gene-ECD_RS02005	NC_012971.2	418345	419292	-	protein_coding	ECD_RS02005	ECD_00383	cyoA	WP_001239440.1	cytochrome o ubiquinol oxidase subunit II	2689.87	386.023	185.986	311.486	282.286	2646.03	329.834	219.684	162.191	248.372	1.04576	9.92557	0.752467	1	-1.0257	7.94911	0.860276	0.99599	-1.113	7.92685	0.458697	0.694616	1.72716	8.81545	0.000159301	0.00145936	1.35172	8.45457	0.0361024	0.088995	9.95886	7.93603	7.85288	9.15781	8.65854	9.89437	7.97249	8.0067	8.37122
gene-ECD_RS02010	NC_012971.2	419754	421229	-	protein_coding	ECD_RS02010	ECD_00384	ampG	WP_000098413.1	muropeptide MFS transporter AmpG	53.068	16.0098	6.51353	6.79778	5.85132	52.4642	16.9553	8.43708	3.39954	13.5174	1.04055	4.90675	0.792496	1	-1.27121	4.16737	0.140065	0.526936	-1.22036	3.81638	0.271324	0.502939	1.79716	3.94784	0.00374586	0.020078	-1.94156	4.27384	0.000172974	0.000988312	4.97907	4.06602	3.76035	4.34866	3.80829	4.92357	4.39385	4.0285	3.55743
gene-ECD_RS02015	NC_012971.2	421273	421851	-	protein_coding	ECD_RS02015	ECD_00385	.	WP_001300776.1	lipoprotein	320.132	107.607	44.7817	39.6956	51.2816	307.524	84.8493	44.5342	20.9227	47.4398	1.07089	6.12782	0.636861	1	1.05646	5.34044	0.725666	0.951793	1.06714	5.04239	0.6903	0.874818	1.70586	5.15195	0.00170178	0.0106494	1.28556	5.3193	0.115367	0.223862	6.19511	5.41022	5.12309	5.50399	5.5149	6.09769	5.33289	5.03209	4.7554
gene-ECD_RS02020	NC_012971.2	422156	422473	+	protein_coding	ECD_RS02020	ECD_00386	bolA	WP_000973448.1	transcriptional regulator BolA	161.638	62.9399	57.1671	145.836	85.2434	221.994	40.4669	28.1036	39.8984	52.2126	-1.33501	4.55159	0.0548424	0.979155	1.29548	3.57674	0.136161	0.518393	2.15769	4.13545	1.54383e-05	0.000225423	3.28594	5.87931	6.11275e-13	2.53214e-11	1.94123	4.95818	4.91765e-05	0.000324242	4.3951	3.84192	4.62837	6.50062	5.38652	4.7947	3.49768	3.58422	4.81971
gene-ECD_RS02030	NC_012971.2	422817	424115	+	protein_coding	ECD_RS02030	ECD_00387	tig	WP_001198386.1	trigger factor	1641.72	705.335	285.771	266.569	294.14	1547.89	741.287	475.952	188.558	385.401	1.09107	9.63811	0.539085	1	-1.26161	9.43172	0.102459	0.456809	-1.56935	9.28245	0.00164501	0.0110762	1.27143	9.22296	0.0942417	0.233977	-1.10167	9.24074	0.498057	0.663505	9.70125	9.25656	8.92371	9.38722	9.17126	9.57566	9.59134	9.5728	9.04135
gene-ECD_RS02035	NC_012971.2	424361	424984	+	protein_coding	ECD_RS02035	ECD_00388	clpP	WP_000122253.1	ATP-dependent Clp endopeptidase proteolytic subunit ClpP	1600.16	1298.94	507.778	259.513	403.701	1749.68	992.048	569.947	254.677	330.578	-1.06292	8.64962	0.667922	1	1.09074	9.01636	0.5421	0.873964	-1.05764	8.73382	0.696099	0.877259	-1.09119	8.35397	0.547614	0.743724	1.4524	8.32425	0.0095989	0.0303832	8.60845	9.08003	8.69577	8.29319	8.57156	8.69626	8.95497	8.77643	8.41871
gene-ECD_RS02040	NC_012971.2	425110	426384	+	protein_coding	ECD_RS02040	ECD_00389	clpX	WP_000130305.1	ATP-dependent protease ATP-binding subunit ClpX	1908.09	1076.58	386.158	152.356	232.632	2172.44	882.155	454.288	170.181	269.184	-1.10676	9.96464	0.474567	1	1.01663	9.82567	0.907832	1	-1.10852	9.40473	0.470195	0.701885	-1.24199	8.71662	0.132707	0.297323	1.02784	8.78431	0.848897	0.934474	9.89106	9.83894	9.33041	8.55494	8.80662	10.0373	9.81517	9.47882	8.86686
gene-ECD_RS02050	NC_012971.2	427922	430276	+	protein_coding	ECD_RS02050	ECD_00391	lon	WP_001295325.1	endopeptidase La	13.3737	11.2679	6.30911	2.52659	3.7744	15.9221	9.41917	5.5368	2.64812	4.03292	-1.15728	3.73319	0.352261	1	-1.00347	4.15494	0.986085	1	1.20916	4.16154	0.276043	0.50895	-1.16516	3.6638	0.496397	0.702978	1.11299	3.68773	0.590568	0.74259	3.73112	4.22385	4.3503	3.64262	3.84689	3.92707	4.22859	4.09087	3.84695
gene-ECD_RS02055	NC_012971.2	430485	430757	+	protein_coding	ECD_RS02055	ECD_00392	hupB	WP_001043542.1	DNA-binding protein HU-beta	3980.63	1520.45	624.497	190.816	191.892	4898.06	1025.56	549.537	227.649	367.918	-1.19612	8.862	0.207706	1	1.23501	7.96829	0.140726	0.527547	1.20601	7.67059	0.196109	0.403766	-1.32649	6.873	0.0602212	0.171655	-1.61199	6.69013	0.00133794	0.00586754	8.73028	8.11709	7.80461	6.66658	6.32029	8.98809	7.81378	7.53568	7.07075
gene-ECD_RS02060	NC_012971.2	430949	432820	+	protein_coding	ECD_RS02060	ECD_00393	ppiD	WP_000969378.1	peptidylprolyl isomerase	376.251	181.656	84.3184	46.5865	44.519	383.745	149.143	91.6845	40.6274	94.3884	1.00863	8.09535	0.952399	1	1.01463	7.81447	0.920425	1	-1.02459	7.70573	0.868517	0.979871	1.03127	7.376	0.838652	0.952639	-1.78259	7.45008	7.87096e-05	0.000498137	8.1065	7.83062	7.69396	7.40426	6.98337	8.09415	7.80976	7.72884	7.36011
gene-ECD_RS02065	NC_012971.2	432971	433342	+	protein_coding	ECD_RS02065	ECD_00394	.	WP_000680290.1	hypothetical protein	18.8753	8.50442	5.01217	4.8612	5.42284	17.8319	6.30696	6.10448	4.81733	5.51029	1.08879	1.42162	0.724693	1	1.12288	1.06761	0.708175	0.946924	-1.147	1.47152	0.660914	0.852944	-1.1014	1.97038	0.81167	0.934021	1.16972	1.58235	0.739742	0.858452	1.90212	1.63622	1.77996	2.16731	2.01386	1.81316	1.52461	1.92353	2.27726
gene-ECD_RS02070	NC_012971.2	433448	433846	+	protein_coding	ECD_RS02070	ECD_00395	.	WP_001194534.1	long-chain acyl-CoA thioesterase FadM	9.39699	4.85445	4.673	9.2107	6.16185	8.40014	4.63286	5.3242	11.8571	13.5285	1.1504	0.504925	0.631477	1	-1.14495	0.563307	0.723655	0.951793	-1.07327	1.42536	0.823019	0.953791	-1.4304	3.14277	0.115434	0.271555	-1.84343	2.45129	0.0117464	0.0356983	1.29974	1.19593	1.77996	3.01727	2.23368	1.18287	1.30971	1.85331	3.47995
gene-ECD_RS02075	NC_012971.2	433898	434593	-	protein_coding	ECD_RS02075	ECD_00396	queC	WP_000817236.1	7-cyano-7-deazaguanine synthase QueC	78.8471	35.5288	23.6917	16.0923	21.3758	89.7908	28.0913	16.1032	11.535	21.7941	-1.10699	4.49786	0.503883	1	1.05357	4.01462	0.760765	0.958481	1.56095	4.15786	0.0106081	0.047843	1.25443	4.30251	0.222922	0.426055	1.16641	4.39133	0.382118	0.551074	4.48517	4.12769	4.49359	4.49996	4.54904	4.62559	4.05679	3.88629	4.18881
gene-ECD_RS02080	NC_012971.2	434658	436358	-	protein_coding	ECD_RS02080	ECD_00397	.	WP_001238194.1	SgrR family transcriptional regulator	53.9436	2.12557	1.84973	2.9493	3.26135	53.6935	1.88086	1.03356	1.26423	9.47989	1.03351	5.13948	0.826403	1	-1.06207	1.36725	0.871359	0.997971	1.89504	1.73446	0.0235088	0.089116	2.09423	2.90976	0.00410751	0.0217413	-2.44204	3.86804	2.3405e-06	2.18618e-05	5.20066	1.76965	2.35266	3.41779	3.22592	5.15442	1.83174	1.66116	2.48982
gene-ECD_RS02085	NC_012971.2	436458	437276	+	protein_coding	ECD_RS02085	ECD_00398	cof	WP_000113027.1	HMP-PP phosphatase	33.4612	28.2222	14.371	11.6099	17.3958	36.1493	22.5704	14.937	7.7896	9.42736	-1.05016	3.4602	0.770637	1	1.04162	3.92578	0.825062	0.984612	1.02104	3.94238	0.926161	1	1.34002	4.0303	0.14469	0.317088	2.19324	3.97935	1.75896e-05	0.000132478	3.54655	4.03606	4.0326	4.27503	4.4893	3.61127	3.98086	4.0044	3.87748
gene-ECD_RS02090	NC_012971.2	437429	437887	+	protein_coding	ECD_RS02090	ECD_00399	.	WP_000884589.1	DNA-binding transcriptional regulator DecR	39.3579	50.3572	28.689	26.4348	39.8295	50.6582	33.767	21.7048	13.1182	17.8634	-1.25107	2.9966	0.182854	1	1.2422	3.80884	0.195051	0.601934	1.40242	3.89814	0.0598589	0.176565	1.81128	4.21263	0.00227172	0.0134892	2.65003	4.25607	5.28451e-08	7.24434e-07	3.00781	4.03606	4.18518	4.61053	4.83479	3.29464	3.74418	3.72851	3.7999
gene-ECD_RS02095	NC_012971.2	437917	439689	+	protein_coding	ECD_RS02095	ECD_00400	.	WP_001235579.1	SmdA family multidrug ABC transporter permease/ATP-binding protein	23.3004	16.6418	11.042	7.92927	8.28451	24.0237	11.3081	8.84168	5.13457	10.4823	-1.00226	4.01597	0.991412	1	1.22587	4.16704	0.21227	0.625115	1.3252	4.49855	0.0936483	0.243614	1.38854	4.56472	0.0691464	0.188226	-1.06383	4.5245	0.722048	0.845124	4.0965	4.36912	4.73112	4.81487	4.53138	4.09957	4.0909	4.34229	4.36076
gene-ECD_RS02100	NC_012971.2	439682	441463	+	protein_coding	ECD_RS02100	ECD_00401	.	WP_001256174.1	SmdB family multidrug efflux ABC transporter permease/ATP-binding protein	30.7572	13.9128	8.04352	4.74663	4.95267	30.8771	11.0515	7.44047	5.02819	11.6563	1.02472	4.40359	0.873756	1	1.0487	4.02157	0.791033	0.969646	1.14718	4.14448	0.440735	0.67564	-1.17769	4.17125	0.404655	0.622584	-1.97803	4.32241	9.72783e-05	0.000597948	4.48346	4.13124	4.30105	4.11543	3.83734	4.44982	4.06662	4.11357	4.33898
gene-ECD_RS02105	NC_012971.2	441644	441982	+	protein_coding	ECD_RS02105	ECD_00402	glnK	WP_000780338.1	P-II family nitrogen regulator	1.80985	0.38091	0.343755	5.67857	27.3361	2.26574	0.419449	1.7287	0.634352	1.20934	-1.21398	-1.65183	0.832022	1	-1.3005	-2.34887	1	1	-4.50125	-0.776637	0.0727117	0.204354	7.81093	1.3104	4.04722e-05	0.00045446	26.3318	2.87938	1.84874e-25	1.47465e-23	0.309421	0.119105	0.20431	2.23791	3.90291	0.368609	0.155442	0.783168	0.547655
gene-ECD_RS02110	NC_012971.2	442012	443298	+	protein_coding	ECD_RS02110	ECD_00403	amtB	WP_000685032.1	ammonium transporter AmtB	11.1764	8.07679	3.75767	8.9292	30.761	12.1531	8.83874	6.83018	4.78993	6.1585	-1.057	2.5413	0.74706	1	-1.3134	3.0172	0.13736	0.520873	-1.71158	3.1207	0.00895351	0.0423511	1.67571	4.1749	0.00765575	0.035624	5.93504	5.12763	3.01395e-24	2.08839e-22	2.72425	2.98694	2.87059	4.53543	5.92203	2.79244	3.33643	3.56237	3.83144
gene-ECD_RS02115	NC_012971.2	443347	444207	-	protein_coding	ECD_RS02115	ECD_00404	tesB	WP_000075876.1	acyl-CoA thioesterase II	52.8899	33.5194	21.9937	25.7457	30.8247	56.7692	23.3686	17.6966	13.2374	14.3639	-1.04338	4.18531	0.786976	1	1.19482	4.15183	0.27824	0.696099	1.31879	4.45388	0.103455	0.261276	1.74867	5.08747	0.00101507	0.00686007	2.55118	4.80564	2.62516e-08	3.76108e-07	4.22918	4.33876	4.68493	5.45296	5.35674	4.28725	4.09571	4.30331	4.67076
gene-ECD_RS02120	NC_012971.2	444425	444997	+	protein_coding	ECD_RS02120	ECD_00405	.	WP_000779826.1	lipoprotein	48.0647	51.3809	68.2318	101.194	100.777	49.2317	27.173	26.7191	70.1806	120.795	1.00433	3.42865	0.987513	1	1.57489	4.01493	0.00579243	0.0998866	2.70918	5.13602	1.07832e-09	4.66987e-08	1.29673	6.6361	0.0882338	0.223874	-1.00782	6.45125	0.963829	1	3.5531	4.36611	5.70159	6.81972	6.45911	3.5474	3.75029	4.30988	6.44856
gene-ECD_RS02125	NC_012971.2	445028	445339	-	protein_coding	ECD_RS02125	.	.	WP_000409911.1	MGMT family protein	60.742	71.6	39.9648	18.323	15.154	81.9114	48.765	27.9397	15.1635	21.8999	-1.31073	3.10276	0.102259	1	1.22301	3.76992	0.241487	0.659246	1.51753	3.7752	0.0237629	0.0893981	1.08661	3.44251	0.725221	0.881039	-1.21475	3.01352	0.377242	0.546227	3.06849	3.98992	4.1109	3.58961	3.02179	3.41764	3.71947	3.55133	3.47995
gene-ECD_RS02130	NC_012971.2	445718	446071	+	protein_coding	ECD_RS02130	ECD_00407	.	WP_000878140.1	DUF1428 domain-containing protein	22.5311	6.38346	4.77325	5.93232	11.5752	25.6424	3.81592	4.34556	5.66975	10.6159	-1.1062	1.73471	0.609909	1	1.39133	0.489193	0.32863	0.745039	1.16481	1.15045	0.704975	0.883479	-1.06245	2.14891	0.913556	1	1.29612	2.49543	0.278879	0.437954	2.03905	1.32543	1.68076	2.33772	2.84242	2.15068	1.0571	1.53226	2.40852
gene-ECD_RS02135	NC_012971.2	446113	447663	-	protein_coding	ECD_RS02135	ECD_00408	pdeB	WP_001319841.1	cyclic-guanylate-specific phosphodiesterase PdeB	8.35105	9.74082	4.80858	4.92702	7.3974	9.22912	7.93018	4.81746	3.37381	5.41862	-1.07424	2.40345	0.68331	1	1.02322	3.32973	0.908759	1	1.05924	3.26791	0.786881	0.933044	1.31294	3.73346	0.19147	0.382839	1.623	3.82035	0.00928902	0.029525	2.59693	3.46847	3.42447	3.97781	4.19237	2.68374	3.43836	3.3493	3.61293
gene-ECD_RS02140	NC_012971.2	447827	448297	-	protein_coding	ECD_RS02140	ECD_00409	.	WP_000136192.1	hypothetical protein	131.131	43.454	19.7933	27.9906	69.1973	134.908	34.4162	24.8845	16.8932	26.4026	-1.00008	4.59303	1	1	1.05177	3.74481	0.770727	0.964928	-1.18449	3.74943	0.368713	0.607771	1.48969	4.43304	0.0329343	0.107184	3.11556	5.02509	1.03796e-11	2.39737e-10	4.64849	3.87191	3.71927	4.72556	5.64653	4.64861	3.80415	3.94655	4.17658
gene-ECD_RS02145	NC_012971.2	448413	448964	-	protein_coding	ECD_RS02145	ECD_00410	maa	WP_000102564.1	maltose O-acetyltransferase	42.8538	25.966	9.60553	9.72241	21.0135	53.7611	18.8045	10.2184	7.27207	23.0234	-1.21942	3.36293	0.220493	1	1.15018	3.17558	0.450985	0.822346	-1.00239	2.82686	1	1	1.20201	3.2898	0.448306	0.665302	1.08545	4.08423	0.644484	0.784706	3.35373	3.39955	2.98589	3.50626	4.20727	3.61439	3.21796	2.98891	3.26582
gene-ECD_RS02150	NC_012971.2	449136	449354	-	protein_coding	ECD_RS02150	ECD_00411	hha	WP_001291435.1	hemolysin expression modulator Hha	140.388	160.968	58.2665	51.9416	82.039	186.203	78.888	55.5256	22.2574	51.7917	-1.28923	3.78391	0.103198	1	1.69947	4.23192	0.00110169	0.0332855	1.11357	3.99825	0.569112	0.788686	2.0971	4.05297	0.000213248	0.0018828	1.88324	4.38346	0.000259738	0.00140836	3.69901	4.6144	4.14232	4.52135	4.81058	4.04047	3.88969	3.99628	3.51921
gene-ECD_RS02155	NC_012971.2	449380	449754	-	protein_coding	ECD_RS02155	ECD_00412	tomB	WP_000344800.1	Hha toxicity modulator TomB	86.168	127.062	100.374	112.158	203.915	118.239	65.4089	37.5059	17.7771	39.7211	-1.3338	3.88311	0.0628404	1	1.61805	4.6904	0.00215245	0.0506356	2.83907	5.06391	2.26388e-10	1.12047e-08	5.66881	5.59378	1.67835e-22	1.82749e-20	6.10261	6.06923	2.96294e-28	2.97151e-26	3.76537	5.03371	5.64788	6.3613	6.86025	4.1542	4.36626	4.19391	3.93668
gene-ECD_RS02160	NC_012971.2	450300	453449	-	protein_coding	ECD_RS02160	ECD_00413	.	WP_001132469.1	multidrug efflux RND transporter permease subunit	580.145	157.557	43.8571	39.297	69.9249	497.029	130.863	63.7191	33.0419	89.6067	1.20075	9.35093	0.197682	1	1.00296	8.36801	0.984306	1	-1.36899	7.73996	0.0300492	0.105715	1.0696	7.85498	0.646986	0.818432	-1.07746	8.42968	0.604331	0.753388	9.47877	8.37407	7.50268	7.90702	8.37842	9.21525	8.36981	7.95367	7.81036
gene-ECD_RS02165	NC_012971.2	453472	454665	-	protein_coding	ECD_RS02165	ECD_00414	acrA	WP_001295324.1	multidrug efflux RND transporter periplasmic adaptor subunit AcrA	525.27	195.693	68.0264	53.3022	84.8987	480.947	155.293	72.7015	48.2081	103.579	1.12352	7.85261	0.414039	1	1.04975	7.24924	0.737583	0.95285	-1.00703	6.73573	0.966144	1	-1.00564	6.94832	0.975445	1	-1.0258	7.27466	0.864398	0.942822	7.93973	7.29212	6.74198	6.95292	7.26389	7.77243	7.22252	6.752	6.96097
gene-ECD_RS02170	NC_012971.2	454807	455454	+	protein_coding	ECD_RS02170	ECD_00415	acrR	WP_000101737.1	multidrug efflux transporter transcriptional repressor AcrR	8.73177	10.7607	6.74381	1.80045	4.76695	11.2067	10.862	7.00884	2.98674	4.63952	-1.24724	1.34046	0.292999	1	-1.21145	2.3858	0.380641	0.777816	1.02109	2.53907	1	1	-1.83849	1.76533	0.0903745	0.227338	1.22135	2.13935	0.49354	0.660422	1.6808	2.49756	2.74525	1.70168	2.49899	1.90777	2.72928	2.71963	2.36608
gene-ECD_RS02175	NC_012971.2	455582	458944	+	protein_coding	ECD_RS02175	ECD_00416	mscK	WP_000177732.1	mechanosensitive channel MscK	30.8117	17.4897	8.40299	6.43535	5.54861	32.8679	15.2425	10.1941	5.49923	13.2063	-1.03695	5.36456	0.807265	1	-1.04618	5.32916	0.76724	0.963093	-1.14308	5.31066	0.39597	0.631135	1.05243	5.35819	0.766342	0.908972	-2.00081	5.40551	1.35093e-05	0.000104855	5.37156	5.32915	5.24385	5.41918	4.86331	5.42267	5.39271	5.43206	5.3472
gene-ECD_RS02185	NC_012971.2	459156	459317	-	protein_coding	ECD_RS02185	ECD_00417	rsmS	WP_000051153.1	pleiotropic regulatory protein RsmS	6.31212	5.97816	3.23703	1.08027	1.55655	11.6377	4.82755	2.7131	1.76992	2.95242	-1.7857	-0.713565	0.121317	1	1.03128	-0.445443	1	1	1.26122	-0.355176	1	1	-1.78404	-0.473938	0.461168	0.670294	-1.5776	-0.561262	0.559728	0.715813	0.48407	0.71849	0.752414	0.419992	0.464488	0.777818	0.701057	0.623566	0.69208
gene-ECD_RS02190	NC_012971.2	459331	459858	-	protein_coding	ECD_RS02190	ECD_00418	priC	WP_000844874.1	primosomal replication protein N''	37.055	20.5431	11.256	8.28614	10.7455	37.9547	19.2553	10.2666	7.87414	9.05857	1.00433	2.93824	0.983094	1	-1.12507	2.95837	0.545763	0.873964	1.16329	2.88501	0.508035	0.738132	-1.05652	3.16008	0.839645	0.952915	1.41006	2.90143	0.126432	0.240196	3.10905	3.04074	3.13075	3.24001	3.25492	3.10354	3.19125	2.93892	3.31126
gene-ECD_RS02195	NC_012971.2	459928	460305	+	protein_coding	ECD_RS02195	ECD_00419	.	WP_001188905.1	DUF454 family protein	6.49247	52.437	30.3664	24.5375	41.3599	8.68209	34.984	32.5572	16.6878	14.6416	-1.29889	0.205983	0.356288	1	1.24848	3.58582	0.190698	0.599506	-1.01025	3.92851	0.975133	1	1.32201	4.00314	0.164535	0.34434	3.35586	3.94674	2.0453e-10	3.95667e-09	0.968527	3.82887	3.99868	4.24106	4.61761	1.16596	3.53356	4.01248	3.8623
gene-ECD_RS02200	NC_012971.2	460458	461009	+	protein_coding	ECD_RS02200	ECD_00420	apt	WP_000127356.1	adenine phosphoribosyltransferase	230.571	165.621	112.311	73.4464	79.6	244.138	145.671	92.8942	42.9831	139.378	-1.02928	5.65542	0.845365	1	-1.05582	5.971	0.715905	0.951463	1.28304	6.17372	0.0972017	0.24962	1.53658	6.02141	0.00624864	0.0306571	-1.47215	6.35771	0.0102751	0.0319661	5.66172	5.9526	6.35643	6.30897	6.07007	5.70255	6.02974	6.00178	5.69882
gene-ECD_RS02205	NC_012971.2	461138	463069	+	protein_coding	ECD_RS02205	ECD_00421	dnaX	WP_000122013.1	DNA polymerase III subunit gamma/tau	163.829	75.0241	36.4618	25.6345	36.9694	153.495	66.5703	47.6225	24.8215	46.931	1.09798	6.88207	0.514981	1	-1.06516	6.64161	0.665971	0.930278	-1.23067	6.68264	0.160469	0.354725	-1.07663	6.63723	0.628251	0.802408	-1.06736	6.79952	0.662113	0.795462	6.95891	6.60886	6.53863	6.59442	6.7627	6.8252	6.69903	6.83519	6.6999
gene-ECD_RS02210	NC_012971.2	463122	463451	+	protein_coding	ECD_RS02210	ECD_00422	.	WP_000467098.1	YbaB/EbfC family nucleoid-associated protein	202.24	101.542	41.1397	21.3893	23.1148	274.438	77.129	42.1764	22.5906	39.9613	-1.31907	4.9177	0.062042	1	1.09668	4.42306	0.565456	0.883178	1.03516	4.13667	0.868363	0.979871	-1.17415	3.9117	0.435582	0.653545	-1.45315	3.83697	0.0428284	0.101821	4.756	4.54429	4.2268	3.8708	3.64268	5.14258	4.41708	4.17963	4.08796
gene-ECD_RS02215	NC_012971.2	463451	464056	+	protein_coding	ECD_RS02215	ECD_00423	recR	WP_001195025.1	recombination protein RecR	298.895	101.001	40.0943	27.242	34.537	280.342	82.1248	45.572	24.6037	70.0188	1.09679	6.07803	0.523996	1	1.02451	5.33645	0.876516	0.998028	-1.07099	5.04469	0.67893	0.866421	-1.00422	5.00916	1	1	-1.70435	5.4207	0.000740413	0.00350959	6.16229	5.38519	5.03211	5.03901	5.02351	6.03094	5.3511	5.12816	5.04491
gene-ECD_RS02220	NC_012971.2	464166	466040	+	protein_coding	ECD_RS02220	ECD_00424	htpG	WP_000678201.1	molecular chaperone HtpG	690.762	960.956	434.218	134.247	227.282	809.722	908.065	557.666	208.317	182.28	-1.13949	9.07747	0.357954	1	-1.13436	10.3237	0.37453	0.775036	-1.21016	10.1981	0.179942	0.382432	-1.72538	9.37173	0.00015033	0.00139394	1.48296	9.07025	0.00596477	0.0204606	8.98292	10.231	10.0551	8.9279	9.32847	9.17096	10.4128	10.3301	9.71359
gene-ECD_RS02225	NC_012971.2	466221	466865	+	protein_coding	ECD_RS02225	ECD_00425	adk	WP_001220233.1	adenylate kinase	606.457	217.817	92.6844	91.7976	124.028	673.037	187.276	124.02	70.3482	120.447	-1.0788	7.309	0.596096	1	-1.03211	6.5734	0.83048	0.985131	-1.26082	6.46554	0.119432	0.287709	1.17354	6.73019	0.292677	0.506765	1.22468	6.77635	0.171043	0.303325	7.26219	6.5643	6.30461	6.84962	6.92482	7.37093	6.60942	6.63523	6.62089
gene-ECD_RS02230	NC_012971.2	467101	468063	+	protein_coding	ECD_RS02230	ECD_00426	hemH	WP_001250117.1	ferrochelatase	162.251	239.551	108.788	42.0396	23.1083	160.97	129.938	61.1589	14.4406	17.4544	1.0369	5.90419	0.804625	1	1.53574	6.98933	0.00311276	0.0689694	1.88763	6.71174	1.97285e-05	0.000281593	2.61732	5.76684	5.03785e-09	1.2467e-07	1.57429	4.78489	0.00602646	0.0206166	5.95231	7.27378	7.10612	6.30692	5.10935	5.90088	6.6598	6.19871	4.94753
gene-ECD_RS02235	NC_012971.2	468060	469019	-	protein_coding	ECD_RS02235	ECD_00427	aes	WP_000801849.1	acetyl esterase	13.6342	4.23702	3.09541	2.06601	2.10135	10.5467	3.99918	3.58638	3.06141	4.98222	1.32959	2.17732	0.125523	1	-1.13274	1.57676	0.659944	0.930278	-1.09149	2.0766	0.804261	0.944575	-1.64489	2.39657	0.0957073	0.235773	-1.98983	2.24749	0.00870765	0.0280515	2.60955	1.89178	2.28672	2.27195	2.01386	2.27421	2.0256	2.38828	2.86987
gene-ECD_RS02240	NC_012971.2	469171	470475	+	protein_coding	ECD_RS02240	ECD_00428	.	WP_000671574.1	inosine/guanosine kinase	48.6338	33.5932	19.6454	16.7628	19.5643	50.2962	31.8164	23.5759	9.11815	26.5456	-1.00531	4.63597	0.97736	1	-1.13691	4.96844	0.404725	0.794201	-1.13076	5.16251	0.441884	0.676314	1.65295	5.09792	0.00311457	0.0172616	-1.1408	5.36989	0.405666	0.576433	4.68622	4.91733	5.10726	5.43429	5.30223	4.69357	5.09672	5.27975	4.73052
gene-ECD_RS02245	NC_012971.2	470608	472284	-	protein_coding	ECD_RS02245	ECD_00429	.	WP_000546237.1	Kef family K(+) transporter	114.106	59.0587	27.1702	13.6357	17.9686	117.501	50.4926	31.8001	15.4306	21.0646	-1.00101	6.22299	0.996394	1	-1.02631	6.06552	0.863439	0.997788	-1.10282	5.97044	0.520877	0.747669	-1.25818	5.64594	0.156834	0.332422	1.01453	5.49968	0.938052	0.992205	6.24045	6.06628	5.9185	5.49681	5.53572	6.24188	6.1032	6.0575	5.82168
gene-ECD_RS02250	NC_012971.2	472522	473742	-	protein_coding	ECD_RS02250	ECD_00430	.	WP_001251610.1	fosmidomycin MFS transporter	76.7132	44.5763	14.1729	8.45634	15.9021	68.3393	30.5116	16.0786	7.92551	15.7248	1.15476	5.09276	0.33052	1	1.21699	5.051	0.199301	0.608602	-1.06894	4.55654	0.698924	0.878502	-1.04208	4.36526	0.830796	0.947386	1.20265	4.75251	0.272132	0.431046	5.22957	5.22013	4.56023	4.388	4.91871	5.0279	4.94513	4.65251	4.44472
gene-ECD_RS02255	NC_012971.2	473960	475612	+	protein_coding	ECD_RS02255	ECD_00431	.	WP_000771748.1	bifunctional UDP-sugar hydrolase/5'-nucleotidase	42.1893	40.1915	27.7409	14.1866	15.6362	45.2413	28.9892	19.2773	10.2774	15.0874	-1.0424	4.79804	0.784294	1	1.15492	5.37212	0.34099	0.75193	1.52707	5.63591	0.00607899	0.0312646	1.24133	5.36386	0.198212	0.390381	1.23251	5.14697	0.193717	0.335134	4.81712	5.50075	5.92755	5.53236	5.31949	4.87496	5.29786	5.3291	5.22785
gene-ECD_RS02260	NC_012971.2	475649	476128	-	protein_coding	ECD_RS02260	ECD_00432	ybaK	WP_000186631.1	Cys-tRNA(Pro)/Cys-tRNA(Cys) deacylase YbaK	94.1611	64.5642	24.8847	19.5663	23.2462	102.994	46.9534	20.7552	13.8884	24.484	-1.06326	4.18843	0.692889	1	1.14543	4.28169	0.402082	0.791494	1.27218	3.81808	0.183142	0.387322	1.26673	4.0466	0.233098	0.436554	1.12911	4.00202	0.518496	0.678335	4.21892	4.43661	4.05258	4.25814	4.1544	4.30281	4.25031	3.72851	3.93668
gene-ECD_RS02265	NC_012971.2	476332	477126	-	protein_coding	ECD_RS02265	ECD_00433	.	WP_000365173.1	TraB family protein	42.8748	31.0233	16.7104	24.361	32.1942	39.0851	21.9103	8.01644	7.30343	10.7433	1.12843	3.65375	0.446689	1	1.17944	3.93503	0.317903	0.73585	2.21062	3.67838	3.29951e-05	0.000430632	2.99724	4.66533	4.07652e-09	1.02208e-07	3.56138	4.63355	5.02956e-13	1.34983e-11	3.83688	4.12414	4.19719	5.2629	5.3057	3.67543	3.90072	3.14402	3.75126
gene-ECD_RS02270	NC_012971.2	477264	477605	+	protein_coding	ECD_RS02270	ECD_00434	.	WP_000806442.1	HigA family addiction module antidote protein	68.5696	60.7885	39.0147	31.7257	34.6538	81.8722	32.2221	28.9159	22.2172	21.7769	-1.16061	3.31191	0.362846	1	1.57116	3.51882	0.008999	0.128446	1.43154	3.90492	0.0453456	0.142974	1.28398	4.24312	0.19549	0.387343	1.89154	3.78666	0.00075148	0.00355763	3.34243	3.89296	4.20316	4.45622	4.23664	3.53757	3.29523	3.71867	4.11384
gene-ECD_RS02275	NC_012971.2	478022	480526	-	protein_coding	ECD_RS02275	ECD_00435	copA	WP_000083955.1	copper-exporting P-type ATPase CopA	152.752	30.4908	20.213	12.7614	14.7975	343.249	50.0089	23.6283	15.2234	19.0662	-2.18435	7.89232	5.99342e-08	3.80682e-05	-1.96874	6.24067	4.41866e-06	0.000343664	-1.10147	6.12134	0.523988	0.748561	-1.32635	6.17004	0.0688125	0.18772	-1.08334	5.86656	0.608545	0.75765	7.23062	5.69781	6.0683	5.97101	5.8287	8.35262	6.66142	6.20577	6.37289
gene-ECD_RS02280	NC_012971.2	480788	481720	+	protein_coding	ECD_RS02280	ECD_00436	glsA	WP_000883034.1	glutaminase A	2.84959	2.28362	0.624507	0.937853	1.75676	2.69426	1.44784	1.6488	1.45976	1.17175	1.08772	0.0671683	0.844178	1	1.31215	0.441841	0.453801	0.823933	-2.46785	0.551995	0.0306351	0.10633	-1.72371	1.33221	0.21141	0.408561	1.77678	1.06775	0.121317	0.232332	1.02615	1.27501	0.81613	1.42739	1.79447	0.965481	1.0571	1.53226	1.97238
gene-ECD_RS02285	NC_012971.2	481723	483015	+	protein_coding	ECD_RS02285	ECD_00437	.	WP_000982170.1	amino acid permease	3.32155	2.29695	0.946324	1.12789	1.65768	3.51021	2.41937	1.86958	1.49684	1.58533	-1.02724	0.807668	0.945065	1	-1.2636	1.21921	0.431129	0.810419	-1.85606	1.27913	0.0544345	0.163089	-1.4729	1.88848	0.265924	0.475164	1.24256	1.62666	0.518493	0.678335	1.41925	1.57503	1.37708	1.93206	2.08016	1.4437	1.8085	1.9905	2.36608
gene-ECD_RS02290	NC_012971.2	483140	483547	+	protein_coding	ECD_RS02290	ECD_00438	.	WP_001026747.1	Cu(I)-responsive transcriptional regulator	55.3053	42.7263	28.9904	16.1564	19.1594	72.051	34.1542	31.9587	19.326	16.0771	-1.26632	3.3252	0.14533	1	1.04209	3.52157	0.817539	0.981613	-1.03873	3.99128	0.8332	0.960183	-1.32963	3.91073	0.154258	0.330189	1.41679	3.35192	0.0771968	0.163171	3.29243	3.65744	4.03929	3.77908	3.67521	3.60187	3.60274	4.09087	4.16425
gene-ECD_RS02295	NC_012971.2	483548	484006	-	protein_coding	ECD_RS02295	ECD_00439	.	WP_000970309.1	NfeD family protein	76.9336	58.375	37.1941	13.7258	21.2882	81.3878	43.3705	26.0138	14.0553	20.5429	-1.02836	3.80902	0.863315	1	1.12119	4.08727	0.489225	0.844358	1.51701	4.22337	0.0162386	0.0673397	-1.13842	3.72754	0.544337	0.741907	1.23226	3.75528	0.281752	0.441024	3.88439	4.23708	4.5415	3.71865	3.97438	3.92204	4.08124	3.97163	3.89251
gene-ECD_RS02300	NC_012971.2	484003	484920	-	protein_coding	ECD_RS02300	ECD_00440	.	WP_000904502.1	SPFH/Band 7/PHB domain protein	74.2602	70.1907	38.1462	21.796	31.5889	67.6203	52.9739	28.1684	15.7731	19.352	1.12971	4.64995	0.417228	1	1.10376	5.35862	0.518776	0.856934	1.43704	5.28364	0.0215422	0.0831785	1.24264	5.136	0.203312	0.398662	1.94092	5.05509	4.77591e-05	0.000317091	4.78549	5.45761	5.54587	5.30872	5.48156	4.61628	5.31857	5.03606	5.00398
gene-ECD_RS02305	NC_012971.2	485066	485743	+	protein_coding	ECD_RS02305	ECD_00441	fetA	WP_001157551.1	iron ABC transporter ATP-binding protein FetA	9.14978	8.85615	5.07039	1.9789	4.27708	11.8437	5.87229	2.59305	1.16298	3.2249	-1.25793	1.47726	0.260522	1	1.25583	1.88894	0.345344	0.755081	2.07006	1.81633	0.0111375	0.0497016	1.52527	1.28586	0.333362	0.551255	1.57503	1.9021	0.101375	0.202094	1.77344	2.32246	2.45628	1.84427	2.42439	2.01557	2.06535	1.66116	1.42918
gene-ECD_RS02310	NC_012971.2	485730	486509	+	protein_coding	ECD_RS02310	ECD_00442	fetB	WP_001295323.1	iron export ABC transporter permease subunit FetB	15.9939	12.3334	3.06273	1.64533	4.04106	17.6356	5.83357	4.13226	2.11369	3.76677	-1.07181	2.34817	0.695672	1	1.75994	2.36602	0.00749102	0.116524	-1.27043	1.88588	0.417355	0.65186	-1.42564	1.6924	0.35226	0.572479	1.2751	2.14032	0.391841	0.562027	2.55187	2.88978	2.04222	1.79829	2.52302	2.6354	2.21425	2.31179	2.18262
gene-ECD_RS02315	NC_012971.2	486572	487426	-	protein_coding	ECD_RS02315	ECD_00443	cnoX	WP_001300573.1	chaperedoxin	511.162	931.99	385.513	97.5652	144.293	609.815	760.609	403.195	161.473	148.003	-1.15969	7.524	0.299579	1	1.02074	9.03834	0.88583	1	1.01472	8.73931	0.919684	1	-1.84016	7.83848	3.2513e-05	0.000373214	1.15951	7.43649	0.310184	0.474172	7.4212	9.05551	8.7526	7.34052	7.54559	7.63379	9.02596	8.73157	8.21634
gene-ECD_RS02320	NC_012971.2	487487	488296	-	protein_coding	ECD_RS02320	ECD_00444	ybbO	WP_000148941.1	NADP(+)-dependent aldehyde reductase	128.851	61.8541	27.191	15.9159	21.6361	131.549	42.658	18.2682	10.9735	21.7636	1.00762	5.3431	0.962131	1	1.20786	4.93681	0.221194	0.633118	1.57929	4.56514	0.00660692	0.0333055	1.30416	4.47877	0.151288	0.326477	1.18228	4.61687	0.322619	0.485777	5.38171	5.10399	4.89499	4.69451	4.776	5.37102	4.84018	4.26325	4.32797
gene-ECD_RS02325	NC_012971.2	488286	488909	-	protein_coding	ECD_RS02325	ECD_00445	tesA	WP_001295836.1	multifunctional acyl-CoA thioesterase I/protease I/lysophospholipase L1	68.8264	38.0763	18.3017	14.0227	20.2053	67.5881	20.2808	8.68714	8.27098	11.8259	1.04756	4.03717	0.774333	1	1.56365	3.71217	0.00867594	0.126371	2.23391	3.45937	3.88468e-05	0.000491845	1.524	3.83989	0.0401185	0.125321	2.03081	3.84042	0.000155021	0.000893772	4.14932	4.07341	3.9918	4.16156	4.32131	4.08614	3.47572	2.93892	3.59467
gene-ECD_RS02330	NC_012971.2	488880	489566	+	protein_coding	ECD_RS02330	ECD_00446	.	WP_001110573.1	ABC transporter ATP-binding protein	32.9443	20.2997	13.7397	7.8968	6.97391	39.6393	19.5593	15.4611	7.19948	8.05609	-1.16957	3.2669	0.340478	1	-1.15655	3.33793	0.423954	0.806136	-1.06028	3.68438	0.774563	0.925058	-1.0137	3.43367	1	1	1.02953	2.86656	0.905047	0.969948	3.29634	3.36382	3.73584	3.52049	3.03856	3.50094	3.55466	3.81418	3.53845
gene-ECD_RS02335	NC_012971.2	489563	491977	+	protein_coding	ECD_RS02335	ECD_00447	.	WP_000561803.1	ABC transporter permease	16.09	7.83325	5.06665	2.3672	3.13245	16.712	7.09494	5.09591	2.76042	4.58346	-1.00966	3.93322	0.954728	1	-1.08724	3.72801	0.634479	0.914178	1.05513	3.97499	0.78473	0.931072	-1.29618	3.68847	0.213868	0.411851	-1.23005	3.68879	0.281338	0.440864	4.01346	3.76638	4.08527	3.58961	3.63167	4.02648	3.87857	4.01248	3.93668
gene-ECD_RS02340	NC_012971.2	492407	496687	+	protein_coding	ECD_RS02340	ECD_00448	.	WP_000014858.1	rhs element protein RhsD	1.05099	0.497692	0.27221	0.163516	0.176708	1.43534	0.298935	0.359338	0.20093	0.319213	-1.32696	1.06674	0.202952	1	1.38461	0.413269	0.376211	0.775036	-1.24223	0.898765	0.570099	0.789193	-1.36197	0.877131	0.564053	0.755839	-1.51376	0.699059	0.41243	0.581491	1.46164	1.27501	1.3342	1.23369	1.09726	1.73503	1.01711	1.53226	1.50936
gene-ECD_RS02365	NC_012971.2	499277	500371	-	protein_coding	ECD_RS02365	ECD_00453	mnmH	WP_001157938.1	tRNA 2-selenouridine(34) synthase MnmH	27.0193	20.6959	11.334	6.97882	7.02369	29.2058	17.0112	12.8445	4.97518	10.1711	-1.05073	3.57059	0.763745	1	1.01347	3.91669	0.951655	1	-1.06781	4.08005	0.732019	0.897738	1.26118	3.75759	0.272985	0.483208	-1.21737	3.70413	0.303014	0.465264	3.64792	4.00932	4.10454	3.97781	3.6536	3.71377	3.99122	4.19391	3.66637
gene-ECD_RS02370	NC_012971.2	500440	501366	-	protein_coding	ECD_RS02370	ECD_00454	allS	WP_000460145.1	HTH-type transcriptional activator AllS	1.10309	0.348243	0.062855	0.062928	0.204014	0.979223	0.383477	0.474134	0.386633	0.221125	1.15733	-1.23661	0.860052	1	-1.31297	-1.53867	0.759851	0.958237	-6.3787	-1.12666	0.131529	0.309735	-6.09601	-0.598405	0.131529	0.29607	1.09324	-1.14282	1	1	0.48407	0.281138	0.105769	0.153987	0.361623	0.426571	0.361103	0.623566	0.823353
gene-ECD_RS02375	NC_012971.2	501596	502078	+	protein_coding	ECD_RS02375	ECD_00455	allA	WP_000776388.1	ureidoglycolate lyase	2.96395	2.80714	1.44762	1.32853	1.69674	4.04789	3.23835	0.606656	1.4841	1.69758	-1.32565	-0.509006	0.44289	1	-1.38224	0.219559	0.406933	0.7957	2.48978	-0.29111	0.13207	0.309735	-1.23898	0.709109	0.679314	0.844061	1.18672	0.394956	0.707153	0.833321	0.639841	0.928763	0.935695	1.16288	1.15991	0.799916	1.17082	0.444087	1.34428
gene-ECD_RS02380	NC_012971.2	502156	502971	+	protein_coding	ECD_RS02380	ECD_00456	allR	WP_000141275.1	HTH-type transcriptional repressor AllR	177.111	158.483	77.5459	43.0359	44.3446	208.109	117.623	68.3163	38.9155	42.286	-1.14221	5.91665	0.359833	1	1.12241	6.35043	0.431303	0.810419	1.20461	6.24356	0.216672	0.433685	-1.00545	6.09282	0.980031	1	1.24717	5.62279	0.156335	0.283416	5.84165	6.4461	6.3856	6.10453	5.79455	6.03036	6.28151	6.12052	6.11226
gene-ECD_RS02385	NC_012971.2	503061	504842	+	protein_coding	ECD_RS02385	ECD_00457	gcl	WP_001096881.1	glyoxylate carboligase	3.44298	1.34056	1.1444	0.458295	0.424515	3.13473	1.47619	0.863259	0.683833	0.613491	1.12967	1.2064	0.61221	1	-1.32065	0.951786	0.371611	0.772563	1.40469	1.29602	0.339533	0.575605	-1.65238	1.21023	0.250097	0.45735	-1.21298	0.532365	0.860052	0.940135	1.76218	1.37414	1.87278	1.36567	1.09726	1.64022	1.63441	1.53226	1.85453
gene-ECD_RS02395	NC_012971.2	505731	506609	+	protein_coding	ECD_RS02395	ECD_00459	glxR	WP_000765842.1	2-hydroxy-3-oxopropionate reductase	0.46533	0.440711	0.331436	0.066365	0.788902	1.50933	0.323534	0.166675	0.081549	0.388666	-3.10916	-1.3793	0.0211438	0.770112	1.13121	-1.54612	1	1	2.05025	-1.14585	0.461168	0.694668	-1.32012	-1.35609	1	1	2.37803	-0.13566	0.227948	0.37639	0.21347	0.331342	0.465022	0.153987	1.03177	0.587673	0.295753	0.239064	0.206522
gene-ECD_RS02405	NC_012971.2	508292	509653	+	protein_coding	ECD_RS02405	ECD_00462	allB	WP_000006899.1	allantoinase AllB	1.65172	0.379232	0.470581	0.17132	0.323997	1.64055	0.522001	0.591623	0.210519	0.602005	1.03558	-0.128138	1	1	-1.64095	-0.87714	0.499675	0.847845	-1.1824	0.104368	0.840383	0.963507	-1.35357	-0.352242	0.731885	0.882105	-1.55285	0.0540623	0.499675	0.663505	0.908509	0.426796	0.877151	0.53661	0.735261	0.885072	0.649675	0.993671	0.69208
gene-ECD_RS02410	NC_012971.2	509710	511011	+	protein_coding	ECD_RS02410	ECD_00463	.	WP_001298987.1	uracil/xanthine transporter	1.15189	0.843004	0.358012	0.268822	0.290509	1.55527	0.273028	0.281312	0.385386	0.367352	-1.31073	-0.455562	0.453801	1	2.53895	-0.678024	0.0938808	0.438455	1.34277	-0.516128	0.780907	0.928271	-1.58009	0.156814	0.593113	0.778004	-1.06198	-0.378126	1	1	0.664243	0.792039	0.685753	0.744884	0.650527	0.821681	0.361103	0.536616	1.05472
gene-ECD_RS02415	NC_012971.2	511033	512178	+	protein_coding	ECD_RS02415	ECD_00464	glxK	WP_000706355.1	glycerate 3-kinase	3.98556	3.04229	0.864337	0.916248	1.26521	4.87442	3.28806	2.49293	1.18844	1.72906	-1.18853	1.0015	0.452724	1	-1.29662	1.46175	0.313433	0.733268	-2.70412	1.34004	0.00191784	0.0125152	-1.43871	1.43377	0.36518	0.584503	-1.14829	1.33973	0.711532	0.83667	1.47549	1.73277	1.19733	1.59814	1.67085	1.64022	2.0053	2.17454	1.97238
gene-ECD_RS02420	NC_012971.2	512406	513191	-	protein_coding	ECD_RS02420	ECD_00465	allE	WP_000540946.1	(S)-ureidoglycine aminohydrolase	14.224	7.96784	3.11348	2.37494	2.72694	15.9019	4.25132	3.63473	3.00954	4.95505	-1.08669	2.20198	0.646747	1	1.56	1.82561	0.0590874	0.343844	-1.09971	1.81364	0.851571	0.970655	-1.40719	2.18893	0.281076	0.493441	-1.52596	2.0954	0.11674	0.225835	2.42195	2.37127	2.06862	2.20304	2.08016	2.52032	1.87713	2.17454	2.60378
gene-ECD_RS02425	NC_012971.2	513202	514437	-	protein_coding	ECD_RS02425	ECD_00466	allC	WP_001301144.1	allantoate deiminase	6.94946	4.96246	2.63991	1.03832	1.63212	9.82989	3.68138	2.42994	1.33388	1.99012	-1.37462	2.0108	0.0852877	1	1.12272	1.98855	0.633142	0.913438	1.15254	2.05278	0.617619	0.822055	-1.42564	1.6924	0.35226	0.572479	-1.02514	1.7043	1	1	2.12067	2.34707	2.39501	1.79829	2.01386	2.48666	2.21425	2.23101	2.18262
gene-ECD_RS02430	NC_012971.2	514459	515508	-	protein_coding	ECD_RS02430	ECD_00467	allD	WP_000703906.1	ureidoglycolate dehydrogenase	2.01267	0.245959	0.221968	0.055557	0.180116	1.72903	0.473977	0.069765	0.204805	0.325369	1.19653	-0.3058	0.640866	1	-2.26817	-1.42772	0.2392	0.655193	3.13251	-1.43601	0.381173	0.615662	-3.70806	-0.930287	0.628704	0.802408	-1.49904	-0.882257	0.731885	0.852805	0.867064	0.229123	0.383243	0.153987	0.361623	0.755376	0.48354	0.124478	0.547655
gene-ECD_RS02435	NC_012971.2	515825	517492	+	protein_coding	ECD_RS02435	ECD_00468	.	WP_000580858.1	acyl-CoA synthetase FdrA	0.899137	0.270953	0.139728	0.034973	0.151176	0.586071	0.340991	0.351337	0.515697	0.163855	1.57311	-0.914452	0.282622	1	-1.50055	-1.09275	0.620334	0.908568	-2.3244	-0.588559	0.282135	0.514704	-14.4538	0.19663	0.00250381	0.0145903	1.09423	-0.879682	1	1	0.664243	0.379858	0.383243	0.153987	0.464488	0.454702	0.54107	0.783168	1.50936
gene-ECD_RS02440	NC_012971.2	517502	518761	+	protein_coding	ECD_RS02440	ECD_00469	.	WP_000495379.1	DUF1116 domain-containing protein	1.94774	0.768621	1.0636	0.370377	0.400257	3.04797	1.12852	1.2209	0.568903	0.488054	-1.51939	0.332726	0.11674	1	-1.75534	-0.0406072	0.166093	0.569739	-1.08115	0.987836	0.89174	0.99224	-1.69536	0.534295	0.381255	0.598666	-1.02486	-0.0730368	1	1	0.968527	0.71849	1.4592	0.926849	0.815293	1.29604	1.09601	1.53226	1.34428
gene-ECD_RS02445	NC_012971.2	518772	519587	+	protein_coding	ECD_RS02445	ECD_00470	.	WP_001301143.1	DUF2877 domain-containing protein	1.25314	0.949473	0.57124	0.357441	0.077255	2.22485	1.30692	1.16703	0.175691	0.586143	-1.71987	-0.745242	0.153582	1	-1.64471	-0.377826	0.278164	0.696099	-1.90963	0.0570963	0.211789	0.426375	1.78809	-0.491548	0.692096	0.853309	-5.80632	-0.887399	0.0757931	0.161367	0.48407	0.600619	0.685753	0.644502	0.130874	0.755376	0.890035	1.11867	0.387148
gene-ECD_RS02450	NC_012971.2	519584	520477	+	protein_coding	ECD_RS02450	ECD_00471	.	WP_000855388.1	carbamate kinase	2.21136	1.44439	0.5214	0.652511	0.352575	2.34316	1.90863	1.63878	0.80181	1.07001	-1.02989	-0.259442	1	1	-1.58212	0.25695	0.218659	0.633118	-2.92892	0.424913	0.0191693	0.0767374	-1.36111	0.653318	0.523805	0.722483	-2.51556	0.0498142	0.11103	0.216992	0.824392	0.895777	0.685753	1.08841	0.560505	0.843122	1.24193	1.48659	1.34428
gene-ECD_RS02455	NC_012971.2	520614	521681	-	protein_coding	ECD_RS02455	ECD_00472	purK	WP_000815553.1	5-(carboxyamino)imidazole ribonucleotide synthase	34.5323	90.3778	31.8611	24.7976	32.1105	33.6055	102.584	56.3121	34.2972	31.2848	1.05708	3.81187	0.731035	1	-1.36252	6.24925	0.0349754	0.264383	-1.66524	5.89079	0.000831196	0.00643839	-1.5377	6.02387	0.00595016	0.0295646	1.22067	5.55948	0.202439	0.345962	3.94291	6.02969	5.50537	5.70428	5.71854	3.86816	6.47012	6.22849	6.3155
gene-ECD_RS02460	NC_012971.2	521678	522187	-	protein_coding	ECD_RS02460	ECD_00473	purE	WP_001295318.1	5-(carboxyamino)imidazole ribonucleotide mutase	37.5608	77.477	29.019	53.3017	91.3469	35.5976	88.104	48.9794	41.7441	44.3459	1.08541	2.85354	0.623488	1	-1.365	4.96436	0.041815	0.294016	-1.59009	4.65306	0.00530092	0.0282148	1.1483	5.62605	0.400682	0.619603	2.44931	5.63097	1.37268e-08	2.05957e-07	3.08214	4.77266	4.34491	5.7412	6.15326	2.97833	5.20747	4.98771	5.54563
gene-ECD_RS02465	NC_012971.2	522305	523027	-	protein_coding	ECD_RS02465	ECD_00474	lpxH	WP_000212242.1	UDP-2,3-diacylglucosamine diphosphatase	36.1127	17.235	11.2826	7.5036	11.3351	36.3135	14.2587	11.753	5.25468	10.1121	1.02302	3.33888	0.894633	1	1.00692	3.06605	1	1	1.01877	3.42188	0.933914	1	1.28369	3.26533	0.275148	0.485904	1.33277	3.45586	0.147703	0.270623	3.48281	3.21799	3.54219	3.52049	3.73816	3.45293	3.20911	3.51767	3.19485
gene-ECD_RS02470	NC_012971.2	523030	523524	-	protein_coding	ECD_RS02470	ECD_00475	ppiB	WP_000255997.1	peptidylprolyl isomerase B	516.446	247.692	113.59	109.834	177.659	560.02	159.141	94.4159	59.6624	91.9316	-1.0541	6.67836	0.714723	1	1.29653	6.17962	0.0774568	0.388405	1.27674	6.03629	0.106961	0.267649	1.65547	6.40178	0.00106959	0.00711378	2.29816	6.57285	3.55162e-08	5.01305e-07	6.6535	6.37008	6.21733	6.72765	7.06032	6.72878	6.00056	5.87017	6.00917
gene-ECD_RS02475	NC_012971.2	523698	525083	+	protein_coding	ECD_RS02475	ECD_00476	cysS	WP_000912345.1	cysteine--tRNA ligase	147.015	66.6138	36.4901	29.1672	40.8899	145.748	59.4524	38.6353	17.4291	33.0792	1.03766	6.28643	0.799211	1	-1.07137	5.996	0.642897	0.919638	1.00234	6.0469	1	1	1.50489	6.02905	0.00929244	0.0415164	1.47007	6.16755	0.0109019	0.0334788	6.32992	5.96656	6.06667	6.30487	6.4324	6.27726	6.06449	6.06335	5.72425
gene-ECD_RS02480	NC_012971.2	525119	525640	-	protein_coding	ECD_RS02480	ECD_00477	.	WP_001143561.1	metal-dependent hydrolase	5.09323	4.57639	1.67433	0.670511	2.29458	3.74546	3.54121	2.10499	1.51054	4.18866	1.39711	-0.0866351	0.290235	1	1.07624	0.710606	0.911849	1	-1.18299	0.492138	0.865308	0.978833	-2.46957	0.478021	0.11103	0.263635	-1.53152	1.30873	0.210671	0.356831	1.02615	1.37414	1.0983	0.744884	1.48758	0.799916	1.30971	1.2337	1.42918
gene-ECD_RS02485	NC_012971.2	525748	525960	-	protein_coding	ECD_RS02485	ECD_00478	ybcJ	WP_000190288.1	ribosome-associated protein YbcJ	31.6851	23.037	13.404	6.57289	6.21526	35.077	22.6975	14.7883	5.04802	10.586	-1.07605	1.47746	0.73245	1	-1.1824	1.87115	0.48494	0.841578	-1.03948	1.98705	0.931369	1	1.16983	1.47563	0.770192	0.91127	-1.42964	1.38636	0.276933	0.436486	1.86049	2.09435	2.24102	1.88883	1.58212	1.93798	2.28331	2.28536	1.7262
gene-ECD_RS02490	NC_012971.2	525962	526828	-	protein_coding	ECD_RS02490	ECD_00479	folD	WP_000729160.1	bifunctional methylenetetrahydrofolate dehydrogenase/methenyltetrahydrofolate cyclohydrolase FolD	147.743	143.128	53.8982	34.4489	44.7173	149.639	104.308	50.6946	26.8703	38.1436	1.01568	5.63254	0.917656	1	1.14306	6.27866	0.362714	0.765667	1.1283	5.85076	0.430001	0.666693	1.15296	5.75843	0.377172	0.597425	1.3942	5.65274	0.0323973	0.081442	5.67078	6.38724	5.95434	5.87459	5.89236	5.64877	6.19679	5.78314	5.67295
gene-ECD_RS02505	NC_012971.2	528784	531393	+	protein_coding	ECD_RS02505	ECD_00482	.	WP_001318685.1	fimbrial biogenesis usher protein	1.12312	0.742117	0.357189	0.402306	0.990291	0.561819	0.435841	0.589398	0.714072	0.994807	2.05023	-0.148593	0.0210435	0.770112	1.41563	0.275529	0.419497	0.803772	-1.55018	0.770313	0.297807	0.529033	-1.96584	1.68045	0.0575192	0.166191	1.18331	1.91355	0.568163	0.722478	1.09956	1.19593	1.14866	1.59814	2.29079	0.63761	0.933651	1.53226	2.32235
gene-ECD_RS02525	NC_012971.2	533816	533892	+	tRNA	ECD_RS02525	ECD_t00007	.	.	tRNA-Arg	10.624	1.67699	3.78354	4.54554	11.4619	13.6025	6.46333	6.65943	5.5856	5.32422	-1.24209	-1.28263	0.718867	1	-4.38566	-1.62697	0.118117	0.484027	-1.64112	-0.592934	0.593113	0.804121	-1.35772	0.0649102	0.780907	0.917963	2.5271	0.129193	0.0938808	0.190714	0.399387	0.119105	0.465022	0.744884	1.21996	0.482295	0.48354	0.705573	0.943671
gene-ECD_RS02530	NC_012971.2	533908	535071	-	protein_coding	ECD_RS02530	ECD_00486	.	WP_001318654.1	site-specific integrase	22.8408	17.4723	8.35954	5.46259	8.88199	29.1542	15.331	10.1322	6.03507	6.39837	-1.2407	3.54435	0.175055	1	-1.05329	3.80845	0.779013	0.965305	-1.14197	3.78267	0.475741	0.705741	-1.22814	3.79757	0.329865	0.548002	1.65022	3.66288	0.00923559	0.0293796	3.50662	3.86341	3.77645	3.73094	4.05076	3.79303	3.93331	3.95496	4.00742
gene-ECD_RS02565	NC_012971.2	536910	537242	+	protein_coding	ECD_RS02565	ECD_00493	emrE	WP_001070454.1	SMR family multidrug efflux protein EmrE	26.4085	13.572	3.49949	6.13125	7.95105	37.5342	9.18064	7.03939	1.72209	7.18157	-1.38124	2.04827	0.0789422	1	1.23093	1.50449	0.446901	0.81771	-1.8894	1.22872	0.0490435	0.151586	3.17332	1.55907	0.00360939	0.0195389	1.31559	1.88058	0.332943	0.498956	2.14688	2.00437	1.3342	2.30521	2.31852	2.52032	1.78488	1.9574	1.15783
gene-ECD_RS02580	NC_012971.2	539488	540039	+	protein_coding	ECD_RS02580	ECD_00495	ybcL	WP_001306955.1	Raf kinase inhibitor-like protein YbcL	3.08745	0.58482	0.422221	2.21924	1.02783	3.7949	0.257596	0.796236	0.129858	1.11404	-1.19386	-0.354206	0.633545	1	1.84571	-1.89974	0.692096	0.938629	-1.7515	-0.785719	0.759851	0.913788	13.9966	0.701454	0.00041343	0.00334519	1.09592	-0.00478817	1	1	0.735066	0.281138	0.383243	1.75079	0.891118	0.843122	0.155442	0.623566	0.206522
gene-ECD_RS02585	NC_012971.2	540049	540846	+	protein_coding	ECD_RS02585	ECD_00496	.	WP_000881075.1	helix-turn-helix transcriptional regulator	6.57789	2.26541	0.949204	1.09651	2.21195	5.9501	1.51459	0.458983	0.449134	1.79809	1.13701	0.982627	0.613392	1	1.24445	0.252697	0.682922	0.937459	2.16802	-0.152843	0.258407	0.483883	2.17093	0.618148	0.186747	0.378559	1.46021	1.26948	0.305676	0.469162	1.60719	1.14068	0.991956	1.42739	1.87137	1.48521	0.975986	0.536616	0.823353
gene-ECD_RS02640	NC_012971.2	545787	546284	+	protein_coding	ECD_RS02640	ECD_00507	.	WP_001135280.1	lysozyme RrrD	2.19023	0.518588	0.234002	0.234275	0.759524	1.1217	0.99935	0.294192	0.287879	0.960427	1.99311	-1.42897	0.175453	1	-2.26817	-1.42772	0.2392	0.655193	-1.17292	-1.59866	1	1	-1.34167	-0.939663	1	1	-1.06198	-0.378126	1	1	0.511228	0.229123	0.20431	0.293111	0.650527	0.277049	0.48354	0.239064	0.387148
gene-ECD_RS02650	NC_012971.2	546774	547067	-	protein_coding	ECD_RS02650	ECD_00509	iss	WP_000738423.1	increased serum survival lipoprotein Iss	464.907	95.5286	33.4933	104.962	62.6116	488.783	82.946	62.2906	54.1271	67.6303	-1.022	5.75302	0.88339	1	-1.0423	4.26376	0.806771	0.977658	-1.75183	4.15559	0.00143537	0.00998214	1.74365	5.56199	0.00066762	0.00486482	1.10103	4.73509	0.572883	0.726058	5.76263	4.30146	3.79238	5.92092	4.84436	5.79347	4.35828	4.55632	5.13613
gene-ECD_RS02675	NC_012971.2	548683	550491	+	protein_coding	ECD_RS02675	.	.	WP_072094231.1	host specificity protein J	3.24085	3.96165	1.70709	0.967404	1.35908	3.74413	2.67251	2.22717	1.902	2.45511	-1.12286	1.31005	0.59361	1	1.2345	2.14787	0.350101	0.758418	-1.22876	2.2168	0.44128	0.675932	-2.18044	2.47058	0.00547566	0.0276028	-1.51729	2.28016	0.108368	0.212771	1.71624	2.53017	2.33101	2.13067	2.23368	1.83473	2.28331	2.5744	3.06821
gene-ECD_RS02690	NC_012971.2	552004	553452	-	protein_coding	ECD_RS02690	ECD_00531	cusS	WP_000253837.1	Cu(+)/Ag(+) sensor histidine kinase CusS	13.3613	7.79761	8.84654	6.1998	5.91684	14.3604	9.5188	8.94818	4.6007	5.51713	-1.04475	2.958	0.817851	1	-1.46502	3.22608	0.0314221	0.250036	1.04918	4.04531	0.815699	0.952691	1.21171	4.01107	0.339965	0.559271	1.2752	3.54743	0.226853	0.37535	3.09566	3.09261	4.14852	4.19744	3.79848	3.15159	3.58916	4.08322	3.93668
gene-ECD_RS02695	NC_012971.2	553442	554125	-	protein_coding	ECD_RS02695	ECD_00532	cusR	WP_000770941.1	copper response regulator transcription factor CusR	39.866	43.5147	45.2332	39.913	29.4005	51.3488	38.3547	44.552	26.6187	18.4804	-1.252	3.58793	0.155937	1	-1.05806	4.35808	0.735396	0.952003	1.07747	5.28945	0.642948	0.839039	1.34838	5.53048	0.0679826	0.186928	1.89149	4.54272	0.000174889	0.000996264	3.53997	4.38108	5.37128	5.74727	4.96769	3.83911	4.45873	5.2663	5.32522
gene-ECD_RS02700	NC_012971.2	554282	555655	+	protein_coding	ECD_RS02700	ECD_00533	cusC	WP_000074253.1	Cu(+)/Ag(+) efflux RND transporter outer membrane channel CusC	88.4138	106.855	112.42	113.103	100.112	104.688	98.0036	92.82	74.2382	60.0725	-1.15101	5.67223	0.334882	1	-1.10098	6.68487	0.509139	0.851022	1.28534	7.48747	0.0841341	0.225323	1.37014	8.0216	0.0307835	0.10166	1.98195	7.28558	3.33308e-06	3.01004e-05	5.59585	6.62719	7.66289	8.23397	7.7018	5.79484	6.76465	7.30275	7.78138
gene-ECD_RS02705	NC_012971.2	555813	556145	+	protein_coding	ECD_RS02705	ECD_00534	cusF	WP_000709865.1	Cu(+)/Ag(+) efflux RND transporter periplasmic metallochaperone CusF	79.8398	69.0236	57.3916	48.5244	49.978	117.425	58.7134	61.5947	42.6216	56.6318	-1.42957	3.66062	0.0231179	0.770112	-1.02111	3.96137	0.921765	1	-1.01128	4.65851	0.951655	1	1.02389	4.95892	0.919662	1	1.04958	4.62384	0.771441	0.879438	3.50662	4.02847	4.69767	5.00904	4.70424	3.98368	4.05679	4.71324	4.97603
gene-ECD_RS02710	NC_012971.2	556161	557384	+	protein_coding	ECD_RS02710	ECD_00535	cusB	WP_000717157.1	Cu(+)/Ag(+) efflux RND transporter periplasmic adaptor subunit CusB	37.5942	30.6996	30.6566	19.9214	23.0736	55.3361	34.5608	32.8564	22.6641	28.5815	-1.43076	4.45014	0.0174318	0.755676	-1.35132	4.88373	0.0504299	0.32029	-1.00989	5.62627	0.956209	1	-1.2649	5.74244	0.140597	0.309898	-1.0415	5.44647	0.798869	0.899406	4.24342	4.70287	5.6435	5.58747	5.44429	4.73716	5.12286	5.65742	5.9203
gene-ECD_RS02715	NC_012971.2	557396	560539	+	protein_coding	ECD_RS02715	ECD_00536	cusA	WP_000573928.1	Cu(+)/Ag(+) efflux RND transporter permease subunit CusA	15.6117	16.0589	10.2115	4.76843	9.7448	20.1661	22.0255	18.3833	12.0154	15.9518	-1.25563	4.43539	0.132946	1	-1.64632	5.47869	0.000929996	0.0297833	-1.69617	5.82365	0.000544553	0.00460154	-2.80075	5.78402	2.20081e-10	7.04816e-09	-1.37626	5.78208	0.0378348	0.0923693	4.33176	5.11478	5.42335	4.90441	5.55916	4.64556	5.81769	6.17191	6.35943
gene-ECD_RS02720	NC_012971.2	560641	562017	+	protein_coding	ECD_RS02720	ECD_00537	pheP	WP_000786310.1	phenylalanine transporter	78.8644	36.6192	17.6027	15.1661	19.7774	64.1975	52.8707	44.846	18.3759	27.4898	1.26372	5.24697	0.111516	1	-1.73304	5.5232	0.000259888	0.0113661	-2.40016	5.75258	1.79077e-08	5.41899e-07	-1.3471	5.57073	0.0636654	0.17893	-1.16864	5.48119	0.324892	0.48862	5.43763	5.11299	5.02875	5.36895	5.39305	5.10868	5.88866	6.26614	5.78993
gene-ECD_RS02725	NC_012971.2	562085	563332	-	protein_coding	ECD_RS02725	ECD_00538	.	WP_001153155.1	mechanosensitive ion channel YbdG	78.6587	31.1957	10.9717	5.79605	8.73878	76.8759	24.0407	15.9069	6.77761	9.30744	1.05257	5.22384	0.730277	1	1.08094	4.6484	0.618173	0.908568	-1.36591	4.41232	0.0654826	0.188528	-1.29986	4.02489	0.195552	0.387343	1.11658	3.97694	0.555638	0.713937	5.29549	4.75208	4.23847	3.90375	4.1233	5.2235	4.64409	4.66793	4.26007
gene-ECD_RS02730	NC_012971.2	563440	564093	-	protein_coding	ECD_RS02730	ECD_00539	nfsB	WP_000351477.1	oxygen-insensitive NAD(P)H nitroreductase	311.251	140.58	77.5105	64.2214	97.3561	350.732	89.3599	49.6199	38.8003	81.4916	-1.09538	6.37856	0.528005	1	1.31048	5.75842	0.069275	0.368725	1.65761	5.73466	0.0010389	0.00770621	1.48844	6.09019	0.0111373	0.0476904	1.4208	6.35525	0.0190941	0.052692	6.32849	5.96059	6.06994	6.35932	6.59852	6.45837	5.57763	5.35474	5.79394
gene-ECD_RS02735	NC_012971.2	564187	564555	-	protein_coding	ECD_RS02735	ECD_00540	.	WP_000360951.1	MmcQ/YjbR family DNA-binding protein	35.6558	27.2954	15.1588	14.5441	18.28	40.3061	19.6527	11.9112	7.57613	8.88814	-1.0988	2.44265	0.588364	1	1.15683	2.66991	0.479266	0.838991	1.34995	2.70838	0.202952	0.414849	1.72455	3.09138	0.0237765	0.0836791	2.44216	2.86996	5.39748e-05	0.000351621	2.61582	2.94725	3.05355	3.50626	3.48032	2.73051	2.76594	2.6796	2.80781
gene-ECD_RS02740	NC_012971.2	564620	564868	-	protein_coding	ECD_RS02740	ECD_00541	.	WP_000682514.1	DUF1158 domain-containing protein	17.7956	5.70446	2.34002	4.45122	2.53175	16.5451	1.9987	4.41287	3.45455	4.39053	1.10624	0.763421	0.724643	1	2.35669	-0.337109	0.0682606	0.365367	-1.76657	0.27108	0.257411	0.483487	1.15744	1.1801	0.865308	0.9682	-1.45272	0.437181	0.581089	0.732803	1.44765	0.961011	0.81613	1.65084	0.963156	1.35693	0.48354	1.2337	1.50936
gene-ECD_RS02745	NC_012971.2	564934	566052	-	protein_coding	ECD_RS02745	ECD_00542	.	WP_001130654.1	glutamate--cysteine ligase	2.37593	3.1157	4.26975	9.33142	10.4222	2.49602	1.14365	1.4402	3.52324	6.28931	-1.02115	0.138323	1	1	2.26194	0.851091	0.00619366	0.104828	3.13522	2.11268	2.92013e-05	0.000391879	2.37932	3.87898	2.94932e-05	0.000341639	1.96966	3.74387	0.00035162	0.00185342	1.02615	1.73277	2.8555	4.40344	4.21467	1.04164	1.01711	1.57652	3.24255
gene-ECD_RS02780	NC_012971.2	569945	570565	-	protein_coding	ECD_RS02780	ECD_00549	entD	WP_001749708.1	enterobactin synthase subunit EntD	13.9416	448.414	145.432	25.1749	44.3618	17.8782	382.273	279.213	108.388	128.183	-1.24633	1.94292	0.239381	1	-1.02336	7.55348	0.873527	0.997971	-1.809	7.37266	5.03252e-05	0.000628818	-4.7852	6.44872	3.69809e-22	3.80903e-20	-2.4291	6.15726	8.4771e-09	1.32403e-07	2.12946	7.54374	6.89366	4.9629	5.40926	2.38068	7.57688	7.74347	7.18502
gene-ECD_RS02785	NC_012971.2	570740	572980	-	protein_coding	ECD_RS02785	ECD_00550	fepA	WP_001034916.1	siderophore enterobactin receptor FepA	61.2352	2410.86	752.837	157.615	401.591	95.158	1678.5	979.625	377.665	314.136	-1.51056	6.07073	0.00445064	0.360881	1.19651	11.6905	0.20584	0.615787	-1.22613	11.2596	0.15105	0.339618	-2.66424	10.2873	1.43225e-11	5.40425e-10	1.52044	10.1341	0.00332408	0.0125551	5.76827	11.8145	11.1056	9.41581	10.4058	6.35442	11.5558	11.3996	10.8282
gene-ECD_RS02790	NC_012971.2	573224	574426	+	protein_coding	ECD_RS02790	ECD_00551	fes	WP_000125832.1	enterochelin esterase	2.89004	86.8906	56.1354	30.2098	41.8174	3.4826	53.7805	34.587	24.1919	14.029	-1.17098	0.608619	0.54302	1	1.34586	5.92677	0.0448913	0.302263	1.72231	6.1267	0.000327827	0.00306574	1.12304	6.05772	0.465341	0.67379	3.54381	5.60617	4.92329e-15	1.67524e-13	1.23605	6.14296	6.47836	6.15329	6.26258	1.37176	5.72143	5.70554	5.98833
gene-ECD_RS02795	NC_012971.2	574429	574647	+	protein_coding	ECD_RS02795	ECD_00552	.	WP_000885798.1	enterobactin biosynthesis protein YbdZ	0.933848	14.4459	8.51383	3.19641	3.16642	0.637682	13.3103	7.35882	3.92777	2.49598	1.47664	-3.06671	1	1	-1.10576	1.21016	0.793209	0.96977	1.22665	1.25167	0.62586	0.826774	-1.36197	0.877131	0.564053	0.755839	1.50062	0.0625687	0.662502	0.795462	0.11068	1.63622	1.77996	1.23369	1.03177	0.0744075	1.73645	1.57652	1.50936
gene-ECD_RS02800	NC_012971.2	574644	578525	+	protein_coding	ECD_RS02800	ECD_00553	entF	WP_000077809.1	enterobactin non-ribosomal peptide synthetase EntF	11.3267	151.265	95.4148	17.7919	16.9537	15.7747	85.0156	57.4972	27.8455	24.7472	-1.35376	4.33839	0.0454478	0.902678	1.48218	8.3568	0.00600052	0.102089	1.7611	8.56709	8.66033e-05	0.000976649	-1.74013	7.51472	0.000175139	0.00157791	-1.22729	6.7891	0.16657	0.296912	4.18137	8.61605	8.92054	7.07002	6.6458	4.59748	8.05009	8.1063	7.86471
gene-ECD_RS02805	NC_012971.2	578741	579874	+	protein_coding	ECD_RS02805	ECD_00554	fepE	WP_000096701.1	LPS O-antigen length regulator	0.66127	1.1387	0.462433	0.154324	0.333547	0.615751	0.564259	0.322988	0.063211	0.723043	1.10347	-1.59279	1	1	1.67305	-0.326076	0.297676	0.71648	1.50782	-0.435522	0.797512	0.940092	2.08142	-0.948999	0.628704	0.802408	-1.80662	-0.0112678	0.258407	0.41343	0.370017	0.895777	0.752414	0.419992	0.650527	0.33873	0.596394	0.536616	0.206522
gene-ECD_RS02810	NC_012971.2	579871	580686	-	protein_coding	ECD_RS02810	ECD_00555	fepC	WP_000140647.1	iron-enterobactin ABC transporter ATP-binding protein	10.6935	66.9379	16.2089	4.00334	6.33495	23.1042	47.0492	23.969	6.50056	6.2801	-2.0992	2.41336	3.25281e-05	0.0112695	1.18514	5.07336	0.26723	0.683499	-1.39316	4.37904	0.0511728	0.156141	-1.80343	3.17293	0.0116824	0.0495785	1.19938	2.87056	0.4398	0.607735	2.13819	5.22512	4.1912	2.86944	3.13528	3.02598	4.98714	4.64733	3.63097
gene-ECD_RS02815	NC_012971.2	580683	581675	-	protein_coding	ECD_RS02815	ECD_00556	fepG	WP_000640979.1	iron-enterobactin ABC transporter permease	8.23818	27.6982	7.51069	2.58481	2.85682	11.1806	28.6391	13.795	5.26966	6.46807	-1.31895	1.90759	0.140911	1	-1.24112	4.36637	0.177382	0.585792	-1.72992	3.74693	0.00289791	0.017447	-2.26272	3.04209	0.000782576	0.0055332	-1.90126	2.67911	0.00518982	0.018162	2.06677	4.27285	3.42447	2.57438	2.39864	2.38068	4.57001	4.15795	3.61293
gene-ECD_RS02820	NC_012971.2	581672	582676	-	protein_coding	ECD_RS02820	ECD_00557	fepD	WP_001295314.1	Fe(3+)-siderophore ABC transporter permease	5.90136	44.6489	15.2479	4.58549	10.4754	9.72702	42.9409	26.2401	13.1238	9.72223	-1.60139	1.61445	0.0174168	0.755676	-1.15448	5.01369	0.351906	0.759575	-1.62125	4.72012	0.00334211	0.0196253	-3.17835	4.22348	3.81498e-09	9.6284e-08	1.28122	3.83676	0.177156	0.312277	1.72786	4.94983	4.39272	3.30722	4.07535	2.23419	5.15085	5.06353	4.87372
gene-ECD_RS02825	NC_012971.2	582787	584037	+	protein_coding	ECD_RS02825	ECD_00558	entS	WP_001041789.1	enterobactin transporter EntS	9.10035	55.9969	23.6606	9.69909	20.2072	12.6703	51.7738	31.0933	14.6114	14.4739	-1.35315	2.39951	0.0837551	1	-1.10988	5.62482	0.4871	0.84379	-1.23822	5.43952	0.167885	0.365655	-1.67459	4.97736	0.00262256	0.0150748	1.66013	4.93859	0.00195807	0.00811108	2.44326	5.57556	5.30897	4.61053	5.28828	2.80888	5.72299	5.61029	5.33075
gene-ECD_RS02830	NC_012971.2	584041	584997	-	protein_coding	ECD_RS02830	ECD_00559	fepB	WP_001234314.1	Fe2+-enterobactin ABC transporter substrate-binding protein	5.84119	119.953	35.861	13.1054	21.3429	6.05598	70.2051	40.1097	19.3998	17.778	-1.00782	1.16417	1	1	1.42329	6.02796	0.0168933	0.178339	-1.0539	5.52898	0.74311	0.906238	-1.64551	5.00929	0.0036881	0.0198242	1.4276	4.71831	0.0318397	0.0803842	1.66879	6.27628	5.5174	4.65636	4.98941	1.67651	5.77487	5.59154	5.35265
gene-ECD_RS02835	NC_012971.2	585372	586547	+	protein_coding	ECD_RS02835	ECD_00560	entC	WP_001301140.1	isochorismate synthase EntC	7.24606	280.162	88.8366	31.5978	129.351	11.1627	171.938	96.3012	37.9133	25.2161	-1.49702	2.0711	0.0278376	0.804366	1.35737	7.57589	0.0336985	0.259387	-1.02145	7.10869	0.887482	0.990241	-1.33408	6.39133	0.0601892	0.171655	6.0994	7.06032	1.53405e-30	1.71949e-28	2.11182	7.78519	7.10213	6.18491	7.84631	2.57901	7.3467	7.13253	6.59585
gene-ECD_RS02840	NC_012971.2	586557	588167	+	protein_coding	ECD_RS02840	ECD_00561	entE	WP_000026804.1	(2,3-dihydroxybenzoyl)adenylate synthase	6.81286	230.563	64.0895	12.3838	34.866	9.62222	138.486	76.8914	22.4701	17.4318	-1.37265	2.35905	0.0716944	1	1.3869	7.73569	0.022847	0.212885	-1.13048	7.16735	0.402008	0.634672	-2.0171	5.86417	1.08735e-05	0.000147469	2.3784	5.91251	2.53551e-08	3.64635e-07	2.40032	7.95742	7.08525	5.30461	6.41965	2.78137	7.48779	7.26098	6.29867
gene-ECD_RS02845	NC_012971.2	588181	589038	+	protein_coding	ECD_RS02845	ECD_00562	entB	WP_001007155.1	enterobactin biosynthesis bifunctional isochorismatase/aryl carrier protein EntB	15.5728	508.01	130.319	18.9009	24.9811	27.9142	227.708	144.8	34.9219	42.6052	-1.74198	2.84733	0.000980528	0.169854	1.85845	7.80442	1.77552e-05	0.00120239	-1.04698	7.22463	0.755195	0.913606	-2.05386	5.5834	9.93006e-06	0.000136128	-1.43384	5.30329	0.0228218	0.0612217	2.63447	8.18735	7.19942	5.01408	5.05682	3.33303	7.29747	7.26521	6.0297
gene-ECD_RS02850	NC_012971.2	589038	589784	+	protein_coding	ECD_RS02850	ECD_00563	dhbA	WP_000347664.1	2,3-dihydro-2,3-dihydroxybenzoate dehydrogenase	16.7918	417.031	106.939	14.4469	18.9881	26.6405	201.773	118.853	36.9444	42.4417	-1.54186	2.64839	0.0116824	0.654732	1.72171	7.35966	0.000174666	0.00821793	-1.04725	6.74032	0.757424	0.913788	-2.842	5.32626	6.44593e-10	1.96524e-08	-1.87888	4.95253	0.000117319	0.000707439	2.5584	7.70475	6.71821	4.44879	4.48319	3.09463	6.92586	6.78421	5.91295
gene-ECD_RS02855	NC_012971.2	589787	590200	+	protein_coding	ECD_RS02855	ECD_00564	entH	WP_000637953.1	proofreading thioesterase EntH	12.0205	301.767	84.022	12.9632	14.9226	23.95	145.628	97.4947	24.5865	34.4939	-1.93522	1.53727	0.00109634	0.181658	1.72611	6.04186	0.000229346	0.0102828	-1.09334	5.57566	0.562385	0.782493	-2.10716	4.02177	0.000143472	0.00134342	-1.94238	3.79707	0.000411906	0.00212706	1.55594	6.39685	5.53644	3.50626	3.36538	2.25033	5.62163	5.66256	4.51439
gene-ECD_RS02865	NC_012971.2	592658	592855	+	protein_coding	ECD_RS02865	ECD_00566	.	WP_000460431.1	YbdD/YjiX family protein	30.2982	29.9995	18.8336	9.42779	9.86997	39.8503	23.6989	24.0479	9.77479	15.1839	-1.27816	1.44247	0.231591	1	1.05442	1.98453	0.857341	0.995832	-1.20273	2.46419	0.452939	0.687983	-1.15215	2.04381	0.729274	0.882105	-1.29236	1.83329	0.431194	0.601493	1.73939	2.31	2.55295	2.20304	1.97954	1.99656	2.2492	2.77765	2.36608
gene-ECD_RS02870	NC_012971.2	592865	593953	-	protein_coding	ECD_RS02870	ECD_00567	hcxA	WP_001120460.1	hydroxycarboxylate dehydrogenase HcxA	25.6658	29.7624	53.5046	39.3182	59.1619	22.5701	22.7196	23.0726	29.6206	31.4344	1.16976	3.34474	0.329816	1	1.09124	4.37863	0.585078	0.895481	2.46055	5.74713	8.67608e-09	2.92607e-07	1.19375	6.2529	0.258114	0.466063	2.2381	6.13648	1.50457e-07	1.83193e-06	3.57257	4.49834	6.26805	6.38677	6.61539	3.36673	4.37815	4.99588	6.13455
gene-ECD_RS02875	NC_012971.2	594062	595222	+	protein_coding	ECD_RS02875	ECD_00568	ybdL	WP_000183906.1	methionine-oxo-acid transaminase	24.309	29.5294	71.0139	38.5882	63.312	20.5689	18.1263	15.0798	21.6712	27.2486	1.21569	3.33345	0.224327	1	1.35696	4.31911	0.0559982	0.33598	4.99579	6.01886	2.13178e-23	6.77018e-21	1.60122	6.14191	0.00267803	0.0153013	2.76292	6.23909	4.23301e-11	8.91271e-10	3.5854	4.57587	6.76336	6.45133	6.80374	3.32924	4.15679	4.49423	5.78188
gene-ECD_RS02880	NC_012971.2	595223	595852	-	protein_coding	ECD_RS02880	ECD_00569	.	WP_000502936.1	ParB-like nuclease domain-containing protein	5.62681	5.84152	2.58962	1.94448	2.00129	5.09842	3.83696	4.06965	2.73074	1.84376	1.13496	0.435866	0.679501	1	1.2674	1.20303	0.378093	0.776772	-1.47849	1.48066	0.230947	0.452554	-1.55768	1.69747	0.230971	0.434682	1.28873	0.896332	0.546629	0.703806	1.25224	1.78774	1.64611	1.75079	1.53562	1.14884	1.55285	2.05449	2.23072
gene-ECD_RS02895	NC_012971.2	597642	598403	-	protein_coding	ECD_RS02895	ECD_00573	dsbG	WP_000913828.1	thiol:disulfide interchange protein DsbG	34.7117	22.6229	9.71108	6.0478	6.61842	34.8214	18.5672	11.7283	5.4561	8.15985	1.02547	3.3558	0.882789	1	1.01499	3.52397	0.959189	1	-1.13786	3.39018	0.527437	0.75155	-1.00312	3.19726	1	1	-1.03657	2.98513	0.910723	0.97466	3.49986	3.64261	3.41422	3.30722	3.10376	3.46681	3.62286	3.58422	3.31126
gene-ECD_RS02900	NC_012971.2	598775	599338	+	protein_coding	ECD_RS02900	ECD_00574	ahpC	WP_000052796.1	alkyl hydroperoxide reductase subunit C	5946.82	7500.55	4459.04	1771.13	1039.61	7156.68	4718.85	3021.33	1077.01	808.3	-1.16985	10.4704	0.268657	1	1.3241	11.2729	0.0480202	0.311763	1.56627	11.3933	0.00162994	0.0109942	1.47897	10.659	0.00609006	0.0300637	1.52968	9.51263	0.00296327	0.0114186	10.3539	11.4617	11.6813	10.9143	9.78822	10.5801	11.0568	11.0343	10.35
gene-ECD_RS02905	NC_012971.2	599583	601148	+	protein_coding	ECD_RS02905	ECD_00575	ahpF	WP_000887629.1	alkyl hydroperoxide reductase subunit F	920.09	720.802	653.768	226.484	76.3249	1130.64	540.988	484.99	113.748	65.6224	-1.19453	9.26788	0.210747	1	1.10992	9.48212	0.463395	0.830277	1.43058	10.1493	0.0119941	0.0527822	1.79067	9.06077	5.52892e-05	0.000590216	1.38328	7.27856	0.0265132	0.0693968	9.13641	9.55709	10.3854	9.42175	7.50015	9.39243	9.40684	9.86928	8.58289
gene-ECD_RS02910	NC_012971.2	601269	601697	-	protein_coding	ECD_RS02910	ECD_00576	uspG	WP_000278509.1	universal stress protein UspG	384.554	177.89	74.7006	276.579	554.874	381.033	172.024	93.915	54.1373	105.597	1.03822	5.98162	0.797488	1	-1.16082	5.78242	0.316231	0.735754	-1.1846	5.51895	0.277687	0.510944	4.59347	7.12935	4.01867e-22	4.0303e-20	6.2485	7.70104	3.66913e-32	4.77022e-30	6.02947	5.69661	5.42079	7.84618	8.49008	5.9762	5.90792	5.65999	5.66859
gene-ECD_RS02915	NC_012971.2	601918	603156	+	protein_coding	ECD_RS02915	ECD_00577	.	WP_000646137.1	glutathione-dependent formaldehyde dehydrogenase	5.0069	5.00255	3.00973	2.40117	3.56161	6.5374	2.86911	2.66055	2.60346	2.48163	-1.26886	1.4841	0.242011	1	1.4515	1.84994	0.107744	0.465978	1.20004	2.21281	0.485661	0.717663	-1.205	2.71565	0.499591	0.705948	1.70488	2.44246	0.0311206	0.0787522	1.77344	2.35922	2.55295	2.75374	2.93489	2.02498	1.94264	2.33774	2.98652
gene-ECD_RS02925	NC_012971.2	603387	603797	-	protein_coding	ECD_RS02925	ECD_00578	rnk	WP_000089731.1	nucleoside diphosphate kinase regulator	307.681	81.0587	34.8748	19.3029	31.9037	322.288	56.3929	30.6561	15.5223	80.6298	-1.01823	5.63826	0.903978	1	1.19733	4.35638	0.260898	0.675347	1.20717	4.11128	0.285405	0.518929	1.11825	3.88631	0.578339	0.769033	-2.12431	4.95745	5.2022e-06	4.52639e-05	5.6526	4.53629	4.30105	4.02848	4.37511	5.67815	4.28861	4.04435	3.87748
gene-ECD_RS02930	NC_012971.2	604027	604833	-	protein_coding	ECD_RS02930	ECD_00579	rna	WP_000643397.1	ribonuclease I	106.015	68.9645	28.1585	16.192	20.7791	115.944	52.067	26.3241	13.8567	23.0299	-1.06312	5.10695	0.680919	1	1.10336	5.14809	0.523035	0.858589	1.13516	4.81111	0.439832	0.674528	1.05088	4.63746	0.783803	0.91843	1.07307	4.61921	0.687019	0.818197	5.10251	5.25143	4.93859	4.71322	4.71472	5.18833	5.11341	4.76197	4.64437
gene-ECD_RS02935	NC_012971.2	604947	606410	-	protein_coding	ECD_RS02935	ECD_00580	citT	WP_000050323.1	citrate/succinate antiporter CitT	1.49007	1.27893	0.358196	0.438305	0.473665	1.14469	1.11695	1.20088	0.440667	1.40016	1.33735	-0.329551	0.40873	1	-1.04815	0.458707	1	1	-3.12701	0.638214	0.00582377	0.0303202	-1.11638	0.646266	1	1	-2.46949	1.01325	0.0211185	0.0574206	0.887935	1.16857	0.752414	1.16288	1.03177	0.709416	1.20681	1.66116	1.25406
gene-ECD_RS02950	NC_012971.2	607869	609401	-	protein_coding	ECD_RS02950	ECD_00583	citF	WP_000192245.1	citrate lyase subunit alpha	2.66814	2.02158	0.836179	0.532735	0.699079	2.73292	3.84933	2.29366	1.21574	1.15885	1.00432	0.717506	1	1	-2.28196	1.78658	0.000426635	0.0169365	-2.57497	1.64411	0.00139798	0.00977559	-2.52177	1.56582	0.00916578	0.0410468	-1.39104	1.08407	0.406933	0.576673	1.37559	1.61611	1.41872	1.36567	1.38641	1.37176	2.51631	2.4129	2.32235
gene-ECD_RS02955	NC_012971.2	609412	610320	-	protein_coding	ECD_RS02955	ECD_00584	citE	WP_000622357.1	citrate (pro-3S)-lyase subunit beta	2.92482	2.48597	0.769195	0.770092	0.277406	2.38131	3.51963	1.53116	1.02515	0.751678	1.26245	-0.027019	0.471942	1	-1.69673	1.07544	0.0595211	0.343844	-1.8659	0.545464	0.180027	0.382432	-1.47448	0.931362	0.451618	0.667099	-2.24131	-0.301371	0.194536	0.335464	1.02615	1.32543	0.935695	1.23369	0.464488	0.86425	1.83174	1.43944	1.58532
gene-ECD_RS02965	NC_012971.2	610628	611686	-	protein_coding	ECD_RS02965	ECD_00586	citC	WP_000467700.1	[citrate (pro-3S)-lyase] ligase	0.514983	0.792573	0.385142	0.385591	1.13104	0.791231	1.40985	1.38345	0.879947	1.61302	-1.48595	-1.65193	0.523805	1	-2.12306	-0.0703493	0.0591425	0.343844	-3.33939	0.381037	0.00962572	0.0445189	-2.5064	0.674526	0.0938808	0.233385	-1.19786	1.11683	0.682922	0.81459	0.278141	0.640989	0.615862	0.838733	1.48758	0.397881	1.1339	1.48659	1.58532
gene-ECD_RS02975	NC_012971.2	612602	614260	+	protein_coding	ECD_RS02975	ECD_00589	dpiB	WP_012767702.1	sensor histidine kinase DpiB	6.69792	6.2268	3.23117	1.65263	3.22992	7.66025	5.57116	4.76878	3.71588	4.15978	-1.11166	2.21024	0.557512	1	-1.07396	2.85468	0.734536	0.952003	-1.39009	3.08939	0.110123	0.273405	-2.49549	3.23098	7.61059e-05	0.000771382	-1.08275	3.10258	0.750851	0.866156	2.41478	2.97909	2.99968	2.65399	3.18132	2.54015	3.06946	3.42388	3.83144
gene-ECD_RS02980	NC_012971.2	614229	614909	+	protein_coding	ECD_RS02980	ECD_00590	dpiA	WP_000126500.1	two-component response regulator DpiA	17.4181	8.91194	2.73793	1.2849	3.05482	19.6867	9.50043	5.7011	2.73675	5.71905	-1.09862	2.29456	0.597698	1	-1.27927	2.23106	0.243446	0.66133	-1.95801	1.90289	0.0139437	0.0596404	-2.35526	1.59542	0.0155637	0.0611361	-1.57203	2.07954	0.095148	0.192749	2.49178	2.33482	1.77996	1.42739	2.04739	2.60434	2.62672	2.53007	2.32235
gene-ECD_RS02985	NC_012971.2	614950	616335	-	protein_coding	ECD_RS02985	ECD_00591	dcuC	WP_000955063.1	anaerobic C4-dicarboxylate transporter DcuC	1.57393	2.37574	0.714669	0.589237	1.09161	1.71291	1.69278	1.84984	1.60327	1.82404	-1.05769	-0.107465	0.915187	1	1.16858	1.09816	0.642453	0.919638	-2.42759	1.23635	0.00630869	0.0321853	-3.00476	1.73297	0.00172226	0.0107599	-1.40295	1.55075	0.308151	0.472011	0.887935	1.67562	1.19733	1.36567	1.71324	0.925836	1.52461	2.05449	2.52882
gene-ECD_RS02990	NC_012971.2	616923	617483	+	protein_coding	ECD_RS02990	ECD_00592	.	WP_001103094.1	lipid IV(A) palmitoyltransferase PagP	10.2074	15.1916	4.46606	2.07966	3.25878	9.83291	8.7445	4.96193	2.93883	7.67315	1.06779	1.14709	0.816369	1	1.44651	2.29894	0.0822686	0.402224	-1.04675	1.81168	0.924869	1	-1.56718	1.63713	0.218659	0.41917	-1.97575	2.10515	0.0140226	0.0413622	1.69271	2.73986	2.09454	1.70168	1.90833	1.62792	2.30007	2.14545	2.18262
gene-ECD_RS02995	NC_012971.2	617652	617861	+	protein_coding	ECD_RS02995	ECD_00593	cspE	WP_000034825.1	transcription antiterminator/RNA stability regulator CspE	52.589	50.1141	13.873	16.9448	32.4208	77.1413	27.7615	10.8136	11.6056	19.8475	-1.42559	2.39944	0.0428284	0.898039	1.50311	2.57543	0.0423184	0.294836	1.36018	1.79794	0.298548	0.529033	1.31213	2.66665	0.342654	0.562626	1.94076	2.98671	0.002133	0.00867541	2.40757	3.00252	2.26405	2.97655	3.49254	2.83587	2.50189	1.92353	2.63986
gene-ECD_RS03000	NC_012971.2	617916	618299	-	protein_coding	ECD_RS03000	ECD_00594	crcB	WP_000939738.1	fluoride efflux transporter CrcB	95.8653	58.5113	25.1881	25.5213	31.6844	110.74	55.3591	32.2393	18.4805	26.1566	-1.12288	3.93431	0.453679	1	-1.1357	4.00727	0.443772	0.815044	-1.20589	3.81574	0.301532	0.532996	1.24174	4.11919	0.269398	0.47953	1.44029	3.9719	0.0442289	0.104422	3.94041	3.99771	3.76842	4.3164	4.27252	4.09734	4.17053	4.02051	4.02116
gene-ECD_RS03005	NC_012971.2	618392	619180	+	protein_coding	ECD_RS03005	ECD_00595	.	WP_000959109.1	deaminated glutathione amidase	26.0069	17.5117	15.2866	12.3471	13.6628	27.7004	12.4351	7.14897	5.81449	7.53422	-1.03537	3.03472	0.857299	1	1.17298	3.11051	0.396632	0.788427	2.26741	3.53034	2.77224e-05	0.000377321	1.90828	3.87744	0.00159135	0.0100242	2.15504	3.5895	8.13677e-05	0.000509183	3.16997	3.35171	4.06575	4.30822	4.10749	3.21464	3.14562	2.98891	3.43959
gene-ECD_RS03010	NC_012971.2	619309	619512	+	protein_coding	ECD_RS03010	ECD_00596	tatE	WP_000503930.1	twin-arginine translocase subunit TatE	523.646	207.302	91.1128	86.9298	107.231	702.711	159.619	120.653	50.2476	101.152	-1.30447	5.58626	0.068641	1	1.08187	4.76668	0.618848	0.908568	-1.24767	4.77728	0.180996	0.384061	1.5555	4.83119	0.011657	0.0495785	1.2607	4.89307	0.159192	0.28739	5.41445	4.86716	4.6591	5.13925	5.08534	5.79002	4.75765	4.96708	4.52407
gene-ECD_RS03015	NC_012971.2	619613	620578	-	protein_coding	ECD_RS03015	ECD_00597	lipA	WP_000042632.1	lipoyl synthase	813.534	498.601	221.123	129.833	167.716	798.302	323.835	200.879	87.5616	150.448	1.04835	8.22588	0.740395	1	1.2826	8.15865	0.0820659	0.402224	1.16821	8.0166	0.281099	0.514704	1.3335	7.72934	0.0496906	0.146983	1.32583	7.74295	0.0517812	0.118521	8.26398	8.33095	8.12858	7.92586	7.93687	8.19609	7.97314	7.90515	7.51258
gene-ECD_RS03020	NC_012971.2	620787	621740	-	protein_coding	ECD_RS03020	ECD_00598	.	WP_000378033.1	DNA-binding transcriptional regulator	2.00082	0.744451	0.671836	0.366883	1.38768	1.68344	0.745247	0.230358	0.601105	0.787844	1.22146	-0.455168	0.617782	1	-1.19914	-0.70141	1	1	3.01818	-0.443928	0.102725	0.260078	-1.80246	0.243569	0.439814	0.65602	2.082	0.71493	0.068727	0.149753	0.802574	0.559087	0.877151	0.744884	1.58212	0.685876	0.649675	0.345214	1.15783
gene-ECD_RS03030	NC_012971.2	621999	622640	-	protein_coding	ECD_RS03030	ECD_00599	lipB	WP_000284027.1	lipoyl(octanoyl) transferase LipB	48.8452	35.7014	19.7852	19.6265	24.8431	59.4936	26.1352	13.0077	8.93231	19.4765	-1.18395	3.74462	0.281148	1	1.13789	3.85362	0.450022	0.821376	1.61361	3.76785	0.0098507	0.0452302	1.97482	4.22477	0.000437164	0.0034709	1.51668	4.3288	0.0155871	0.0446299	3.72534	4.02466	4.13609	4.66279	4.64525	3.95196	3.8504	3.49479	3.73468
gene-ECD_RS03035	NC_012971.2	622741	623004	-	protein_coding	ECD_RS03035	ECD_00600	.	WP_000850550.1	YbeD family protein	306.253	498.171	150.522	83.5243	228.999	537.45	459.704	245.011	108.337	185.054	-1.70586	5.41624	0.000279353	0.0591453	-1.10773	6.53085	0.483865	0.840405	-1.53368	6.04134	0.004762	0.0259628	-1.44206	5.70548	0.0219693	0.0783941	1.47169	6.25991	0.0103578	0.0321445	5.02337	6.4701	5.7246	5.44552	6.52456	5.77546	6.61613	6.33217	5.96364
gene-ECD_RS03040	NC_012971.2	623114	624325	-	protein_coding	ECD_RS03040	ECD_00601	dacA	WP_001092082.1	D-alanyl-D-alanine carboxypeptidase DacA	209.912	110.697	46.5363	40.9111	47.1763	214.721	83.8259	43.6984	20.0496	54.9101	1.00568	6.62885	0.970004	1	1.10006	6.41709	0.515492	0.856449	1.13016	6.12031	0.416388	0.650884	1.83486	6.21598	0.000102587	0.000989769	1.02182	6.41593	0.890351	0.961226	6.64663	6.49853	6.22175	6.5961	6.44503	6.63854	6.36253	6.04771	5.73262
gene-ECD_RS03045	NC_012971.2	624465	625553	-	protein_coding	ECD_RS03045	ECD_00602	rlpA	WP_001231428.1	endolytic peptidoglycan transglycosylase RlpA	159.191	100.077	40.61	34.39	52.7942	158.76	77.2988	42.9163	24.6838	43.5439	1.03151	6.05769	0.832045	1	1.07851	6.13123	0.609627	0.905366	1.00423	5.85247	0.98485	1	1.25292	6.02942	0.150861	0.326009	1.44191	6.19957	0.0153522	0.0442566	6.09993	6.20233	5.87616	6.19603	6.45287	6.05584	6.09482	5.87017	5.87562
gene-ECD_RS03050	NC_012971.2	625564	626676	-	protein_coding	ECD_RS03050	ECD_00603	mrdB	WP_000131719.1	peptidoglycan glycosyltransferase MrdB	44.0385	26.6842	9.68491	6.97078	8.72258	45.6724	25.2958	15.0062	7.02005	21.4253	-1.00815	4.26612	0.970806	1	-1.13793	4.40933	0.421558	0.805531	-1.45966	4.12519	0.0288491	0.102944	-1.11964	4.01066	0.603048	0.787061	-2.06444	4.49954	2.60142e-05	0.00018741	4.32986	4.3781	3.91385	3.9983	3.96563	4.34099	4.55613	4.42933	4.15181
gene-ECD_RS03055	NC_012971.2	626679	628580	-	protein_coding	ECD_RS03055	ECD_00604	mrdA	WP_000776191.1	peptidoglycan DD-transpeptidase MrdA	38.7449	19.4168	13.0502	8.46493	9.5787	39.5755	23.5867	17.8705	6.97221	23.4943	1.00713	4.84213	0.966721	1	-1.45812	4.92248	0.0141072	0.162424	-1.29022	5.21943	0.106109	0.266215	1.09185	4.90963	0.640099	0.813138	-2.06186	5.40011	5.40547e-06	4.67126e-05	4.89394	4.67883	5.06199	5.00399	4.82998	4.88404	5.20524	5.41996	4.88127
gene-ECD_RS03060	NC_012971.2	628611	629078	-	protein_coding	ECD_RS03060	ECD_00605	rlmH	WP_000776104.1	23S rRNA (pseudouridine(1915)-N(3))-methyltransferase RlmH	65.4033	40.8355	26.6432	21.4392	27.2098	59.3821	43.7518	32.5572	12.2533	28.3238	1.13299	3.4965	0.43508	1	-1.28602	3.87197	0.133479	0.511511	-1.15133	4.14299	0.42364	0.659245	1.57281	4.01619	0.0241778	0.084767	1.14246	4.18275	0.467041	0.635677	3.69309	3.78	4.1109	4.34866	4.33495	3.52767	4.11951	4.30331	3.73468
gene-ECD_RS03065	NC_012971.2	629082	629399	-	protein_coding	ECD_RS03065	ECD_00606	rsfS	WP_001161664.1	ribosome silencing factor	152.849	141.31	95.2786	76.4952	90.3976	163.147	123.189	105.964	44.4067	84.6574	-1.03757	4.275	0.820098	1	-1.04648	4.94207	0.774994	0.965305	-1.04794	5.34573	0.772384	0.924002	1.54893	5.28494	0.00908787	0.0409384	1.26989	5.28056	0.135034	0.251891	4.31837	4.95183	5.34182	5.58409	5.46925	4.36897	5.01532	5.40776	4.96896
gene-ECD_RS03070	NC_012971.2	629659	630270	-	protein_coding	ECD_RS03070	ECD_00607	.	WP_001241888.1	adenosylcobalamin/alpha-ribazole phosphatase	29.5184	17.618	5.42678	3.81271	7.41653	33.2016	11.1524	8.1393	5.6221	12.5044	-1.09333	2.89246	0.616219	1	1.31563	2.68648	0.160037	0.558931	-1.41228	2.42731	0.142062	0.324579	-1.63729	2.61802	0.0765952	0.203418	-1.41692	3.08019	0.108201	0.212554	3.00781	3.03318	2.41572	2.4609	2.97028	3.1212	2.69167	2.83344	3.06821
gene-ECD_RS03075	NC_012971.2	630294	630935	-	protein_coding	ECD_RS03075	ECD_00608	nadD	WP_000838889.1	nicotinate-nucleotide adenylyltransferase	47.4648	27.7566	12.2523	7.17823	14.9255	49.0523	21.7055	13.9205	8.93231	21.2858	-1.0046	3.58028	0.988651	1	1.06523	3.53787	0.741682	0.953731	-1.0705	3.43194	0.741614	0.905573	-1.38292	3.43473	0.139993	0.308924	-1.19895	4.00524	0.317688	0.480822	3.68715	3.68666	3.49431	3.30722	3.94799	3.69325	3.60274	3.58422	3.73468
gene-ECD_RS03080	NC_012971.2	630937	631968	-	protein_coding	ECD_RS03080	ECD_00609	holA	WP_000620554.1	DNA polymerase III subunit delta	68.5012	33.4082	14.4537	9.55283	11.4841	69.6908	26.2479	18.3134	8.47401	23.1731	1.01116	4.77943	0.94555	1	1.06027	4.48716	0.712852	0.949556	-1.1938	4.42726	0.295039	0.529033	1.01384	4.26068	0.96995	1	-1.69617	4.60116	0.00168661	0.00716573	4.83604	4.58366	4.35567	4.32453	4.23664	4.8206	4.50283	4.59987	4.30569
gene-ECD_RS03085	NC_012971.2	631968	632549	-	protein_coding	ECD_RS03085	ECD_00610	lptE	WP_001269673.1	LPS assembly lipoprotein LptE	416.873	260.586	119.436	52.922	54.1585	451.47	213.901	131.278	55.6704	94.9776	-1.05276	6.60204	0.721616	1	1.01485	6.65016	0.921818	1	-1.03569	6.53186	0.817122	0.953184	-1.16961	6.01677	0.317108	0.535919	-1.4744	5.88117	0.0112686	0.0344659	6.57885	6.67354	6.51962	5.91824	5.59927	6.65227	6.65248	6.56967	6.14086
gene-ECD_RS03090	NC_012971.2	632564	635146	-	protein_coding	ECD_RS03090	ECD_00611	leuS	WP_001157886.1	leucine--tRNA ligase	364.739	235.785	139.519	68.2488	83.2974	363.404	211.143	142.849	60.831	101.394	1.0325	8.49822	0.822359	1	-1.07497	8.71841	0.612382	0.906155	1.03652	8.85286	0.802731	0.944575	1.00902	8.40573	0.952604	1	-1.02347	8.35787	0.873166	0.949348	8.52482	8.66856	8.88105	8.41531	8.34469	8.47881	8.7726	8.82941	8.40239
gene-ECD_RS03095	NC_012971.2	635381	635863	+	protein_coding	ECD_RS03095	ECD_00612	.	WP_001044880.1	zinc ribbon-containing protein	95.1288	48.256	33.657	31.6431	34.979	144.712	34.5915	19.5647	18.4028	34.2345	-1.47867	4.4761	0.009385	0.567718	1.16203	3.86376	0.3809	0.777816	1.82496	4.05533	0.000725295	0.00574657	1.54595	4.62274	0.0158624	0.0620654	1.21509	4.5465	0.250887	0.40524	4.2414	4.04737	4.47397	4.93129	4.72511	4.78087	3.8447	3.65817	4.32797
gene-ECD_RS03110	NC_012971.2	638089	639228	+	protein_coding	ECD_RS03110	ECD_00615	.	WP_001319229.1	hypothetical protein	4.30553	5.43698	2.24888	1.58629	1.49306	5.51259	3.55483	3.98397	2.45227	2.39746	-1.24418	1.13808	0.32083	1	1.27358	1.92502	0.293982	0.716346	-1.66722	2.20379	0.04134	0.133968	-1.71559	2.30424	0.0651021	0.181894	-1.34856	1.67865	0.336846	0.502435	1.54284	2.35922	2.12001	2.16731	1.83343	1.75778	2.08483	2.71963	2.80781
gene-ECD_RS03115	NC_012971.2	639288	640958	-	protein_coding	ECD_RS03115	ECD_00616	.	WP_000367881.1	molecular chaperone HscC	1.87664	1.39097	0.9066	0.733108	0.867702	2.63258	1.19132	0.920603	0.686361	1.30849	-1.36267	0.583142	0.21718	1	-1.02802	0.737904	1	1	1.04488	1.07153	1	1	-1.04073	1.41703	1	1	-1.26654	1.41315	0.474229	0.641464	1.15227	1.34999	1.57423	1.75079	1.67085	1.41535	1.37444	1.53226	1.79179
gene-ECD_RS03120	NC_012971.2	641042	641977	-	protein_coding	ECD_RS03120	ECD_00617	rihA	WP_001207520.1	pyrimidine-specific ribonucleoside hydrolase RihA	82.1547	10.8297	7.84357	8.78756	12.3252	87.0589	7.216	5.08706	4.36524	36.4998	-1.03011	4.93005	0.845383	1	1.24993	2.63012	0.26832	0.684908	1.63521	2.98427	0.019895	0.0786696	1.80897	3.66483	0.00541811	0.0273852	-2.48898	4.93251	4.32749e-08	5.99712e-07	4.95331	2.95528	3.40389	4.07743	4.19984	4.99475	2.67891	2.77765	3.28872
gene-ECD_RS03140	NC_012971.2	643880	644266	-	protein_coding	ECD_RS03140	.	.	WP_000631380.1	amino acid ABC transporter ATP-binding protein	50.7318	24.5244	12.9481	12.511	14.1719	73.4347	20.392	11.7357	5.55673	9.35752	-1.40692	3.21196	0.0367082	0.884846	1.00184	2.68207	1	1	1.17058	2.64106	0.531601	0.754818	2.0213	2.87594	0.00604355	0.0299116	1.79927	2.71952	0.00921812	0.0293731	3.11349	2.87293	2.91491	3.37144	3.21121	3.55716	2.87063	2.71963	2.48982
gene-ECD_RS03145	NC_012971.2	644266	644940	-	protein_coding	ECD_RS03145	ECD_00621	gltK	WP_000272824.1	glutamate/aspartate ABC transporter permease GltK	31.5101	7.65205	6.73302	6.91371	14.3826	38.3785	11.2701	5.8603	4.03542	5.26375	-1.1839	3.18722	0.3078	1	-1.76666	2.27231	0.0065977	0.107587	1.21884	2.47898	0.415344	0.649966	1.53932	2.95467	0.0845181	0.216755	3.24408	3.27884	2.27562e-08	3.29749e-07	3.21609	2.15135	2.79354	3.32354	3.96563	3.43539	2.82504	2.5524	2.77575
gene-ECD_RS03150	NC_012971.2	644940	645680	-	protein_coding	ECD_RS03150	ECD_00622	gltJ	WP_000020941.1	glutamate/aspartate ABC transporter permease GltJ	58.1431	9.2359	8.02049	16.0597	33.009	65.6799	12.665	11.1709	5.32051	6.91574	-1.09807	4.14362	0.545102	1	-1.64525	2.60977	0.0101265	0.135887	-1.31199	3.18904	0.17072	0.368641	2.71136	4.01266	1.13739e-06	1.90951e-05	5.6686	4.44584	2.34243e-20	1.35258e-18	4.15363	2.47541	3.13075	4.58367	5.24197	4.28137	3.08888	3.48321	3.24255
gene-ECD_RS03155	NC_012971.2	645850	646758	-	protein_coding	ECD_RS03155	ECD_00623	gltI	WP_001301404.1	glutamate/aspartate ABC transporter substrate-binding protein GltI	338.98	42.8297	52.5616	149.462	414.791	387.001	47.4759	48.997	40.2175	35.4792	-1.10979	6.98624	0.467549	1	-1.33057	4.92202	0.0639766	0.358212	1.13845	5.87666	0.395069	0.630388	3.34181	7.41695	2.95467e-15	1.58595e-13	13.9011	8.2503	1.49141e-58	4.37214e-56	6.92049	4.75208	5.98585	8.04077	9.15213	7.06961	5.15085	5.8019	6.31271
gene-ECD_RS03160	NC_012971.2	647213	649090	+	protein_coding	ECD_RS03160	ECD_00624	.	WP_001276742.1	rhomboid family intramembrane serine protease	8.34894	5.4663	2.42001	1.18036	2.21548	7.58495	6.58723	4.60274	2.9772	3.6747	1.13225	2.53827	0.500612	1	-1.44619	3.07813	0.0452059	0.302777	-1.79078	3.07306	0.00451452	0.0248625	-2.79773	3.04555	2.29327e-05	0.000273115	-1.39388	2.94405	0.120553	0.231157	2.83049	2.9712	2.79354	2.40062	2.86139	2.67778	3.44591	3.5402	3.70093
gene-ECD_RS03165	NC_012971.2	649217	650755	-	protein_coding	ECD_RS03165	ECD_00625	lnt	WP_000853065.1	apolipoprotein N-acyltransferase	85.6677	52.1464	18.3621	9.02118	12.0838	79.717	56.3137	28.9873	12.9949	26.1944	1.1055	5.61482	0.492703	1	-1.29633	5.94235	0.0791479	0.392751	-1.48739	5.52433	0.0105467	0.0476226	-1.60134	5.13116	0.00491651	0.0253543	-1.82231	5.31248	0.000173581	0.000990293	5.7116	5.76784	5.24385	4.79744	4.85859	5.56979	6.13624	5.80423	5.45743
gene-ECD_RS03170	NC_012971.2	650780	651658	-	protein_coding	ECD_RS03170	ECD_00626	corC	WP_001278605.1	CNNM family magnesium/cobalt transport protein CorC	224.289	189.726	99.0995	43.9997	43.6048	231.483	188.539	116.006	49.9082	77.0337	-1.00326	6.26762	0.983875	1	-1.19291	6.93021	0.223356	0.634759	-1.10302	6.90373	0.506152	0.737333	-1.26117	6.40341	0.127981	0.293286	-1.4853	6.16878	0.00900904	0.0289246	6.28293	6.80926	6.84199	6.24185	5.87612	6.28756	7.06168	6.98228	6.57272
gene-ECD_RS03175	NC_012971.2	651748	652215	-	protein_coding	ECD_RS03175	ECD_00627	ybeY	WP_000084473.1	rRNA maturation RNase YbeY	98.4691	97.3981	50.0494	21.4392	28.018	147.112	86.4401	65.4275	34.0029	38.9817	-1.4522	4.46492	0.0132376	0.691077	-1.06536	4.97574	0.686337	0.938629	-1.23172	5.09906	0.190251	0.39718	-1.76287	4.751	0.00129432	0.00830412	-1.16972	4.43398	0.366981	0.53462	4.24545	4.97176	4.9809	4.34866	4.37511	4.75989	5.06029	5.27304	5.13613
gene-ECD_RS03180	NC_012971.2	652212	653291	-	protein_coding	ECD_RS03180	ECD_00628	.	WP_000490838.1	PhoH family protein	280.889	253.893	117.396	68.0028	86.5055	301.61	205.061	130.5	64.1154	88.2564	-1.04379	6.9179	0.765801	1	1.03141	7.4924	0.83097	0.985131	-1.04745	7.4061	0.751759	0.911245	-1.04834	7.1848	0.754176	0.900831	1.16573	7.03229	0.29737	0.458731	6.89816	7.52161	7.37958	7.15799	7.14696	6.95949	7.47724	7.44607	7.22564
gene-ECD_RS03185	NC_012971.2	653405	654829	-	protein_coding	ECD_RS03185	ECD_00629	miaB	WP_000162740.1	tRNA (N6-isopentenyl adenosine(37)-C2)-methylthiotransferase MiaB	262.015	110.914	69.7154	70.9838	94.8925	265.339	121.638	85.5398	39.1358	74.1294	1.01583	7.17484	0.913489	1	-1.31647	6.93177	0.0576959	0.341468	-1.15614	7.12904	0.321592	0.554772	1.63114	7.30272	0.000996175	0.00677932	1.52242	7.40001	0.00400469	0.0146467	7.19547	6.73253	7.03006	7.61705	7.67725	7.17297	7.12595	7.23791	6.91572
gene-ECD_RS03190	NC_012971.2	654975	656150	+	protein_coding	ECD_RS03190	ECD_00630	ubiF	WP_000184540.1	2-octaprenyl-3-methyl-6-methoxy-1,4-benzoquinol hydroxylase	111.705	87.2385	47.7627	29.4152	30.5553	116.08	60.9399	33.6992	22.9796	29.5156	-1.01015	5.68736	0.947358	1	1.19251	5.9765	0.234038	0.647257	1.50405	5.93623	0.00751597	0.0368166	1.15118	5.97031	0.371522	0.591345	1.23117	5.62104	0.182149	0.319159	5.70646	6.11636	6.21586	6.08312	5.78465	5.72076	5.86633	5.63666	5.88316
gene-ECD_RS03195	NC_012971.2	656304	656378	-	tRNA	ECD_RS03195	ECD_t00008	.	.	tRNA-Gln	2.72684	3.44342	3.88443	0.777793	0.84054	1.86203	2.84386	2.93015	0.955758	2.7331	1.47664	-3.06671	1	1	1.00836	-1.89188	1	1	1.39194	-1.01766	0.731885	0.897738	-1.32012	-1.35609	1	1	-2.54928	-1.46765	0.628704	0.772651	0.11068	0.229123	0.465022	0.153987	0.130874	0.0744075	0.227303	0.345214	0.206522
gene-ECD_RS03200	NC_012971.2	656416	656490	-	tRNA	ECD_RS03200	ECD_t00009	.	.	tRNA-Gln	5.45367	8.60856	4.66132	7.00013	3.36216	10.2412	9.47955	15.6275	4.77879	9.11034	-1.80862	-1.84463	0.352234	1	-1.31737	-0.757497	0.832022	0.985131	-3.11135	0.12293	0.0231566	0.0881616	1.31083	0.220264	0.797512	0.929739	-2.24131	-0.301371	0.194536	0.335464	0.21347	0.516324	0.542413	1.00989	0.464488	0.368609	0.649675	1.28795	0.823353
gene-ECD_RS03215	NC_012971.2	656739	656813	-	tRNA	ECD_RS03215	ECD_t00012	.	.	tRNA-Gln	15.4521	12.052	6.99198	2.33338	10.927	14.8962	14.2193	13.674	3.82303	9.11034	1.06658	-1.0272	1	1	-1.41211	-0.292918	0.4885	0.844297	-1.83027	0.168055	0.235318	0.458017	-1.78404	-0.473938	0.461168	0.670294	1.421	0.293833	0.564053	0.717732	0.537884	0.68026	0.752414	0.419992	1.15991	0.50937	0.890035	1.17733	0.69208
gene-ECD_RS03225	NC_012971.2	656930	657006	-	tRNA	ECD_RS03225	ECD_t00014	.	.	tRNA-Met	15.9361	26.8319	15.8909	5.30313	9.00578	18.1367	14.7733	17.1242	8.37839	6.21159	-1.10559	-0.844451	0.88215	1	1.50956	0.328689	0.293588	0.716346	-1.01531	0.827184	1	1	-1.74142	0.396202	0.472	0.679559	1.71106	-0.000463686	0.499675	0.663505	0.564057	1.24913	1.37708	0.838733	1.03177	0.612858	0.933651	1.39069	1.25406
gene-ECD_RS03230	NC_012971.2	657387	659051	-	protein_coding	ECD_RS03230	ECD_00631	asnB	WP_000337081.1	asparagine synthase B	113.454	125.716	61.0311	17.5178	19.6883	126.064	145.225	87.1125	39.9954	18.7952	-1.08012	6.26029	0.594264	1	-1.3867	7.37986	0.0233014	0.213503	-1.34492	7.28251	0.042134	0.135253	-2.53819	6.64	1.49299e-09	4.27804e-08	1.24578	5.48149	0.163202	0.292413	6.22207	7.13448	7.06245	5.84097	5.65471	6.33184	7.60328	7.48723	7.16968
gene-ECD_RS03235	NC_012971.2	659448	660200	-	protein_coding	ECD_RS03235	ECD_00632	nagD	WP_000153129.1	ribonucleotide monophosphatase NagD	175.09	108.121	46.8144	25.255	30.2226	208.18	72.324	41.2478	21.7045	35.2073	-1.15579	5.7934	0.319681	1	1.24532	5.61557	0.142366	0.529287	1.20443	5.40231	0.237311	0.460251	1.04645	5.17688	0.807655	0.934021	1.02094	5.09204	0.906534	0.970995	5.7116	5.7882	5.55523	5.23728	5.14076	5.91677	5.47804	5.29308	5.17352
gene-ECD_RS03240	NC_012971.2	660248	661468	-	protein_coding	ECD_RS03240	ECD_00633	nagC	WP_000187594.1	DNA-binding transcriptional regulator NagC	72.1908	58.0602	37.4127	19.7315	20.0325	73.6577	49.5522	41.9364	16.9665	22.0484	1.00823	5.09927	0.959727	1	-1.02452	5.58265	0.87605	0.998028	-1.0562	5.94191	0.720248	0.894093	1.0459	5.51626	0.801021	0.931355	1.08057	5.15572	0.640111	0.783134	5.14431	5.59239	5.92213	5.57047	5.24197	5.13282	5.62662	5.99975	5.50709
gene-ECD_RS03245	NC_012971.2	661477	662625	-	protein_coding	ECD_RS03245	ECD_00634	nagA	WP_000271154.1	N-acetylglucosamine-6-phosphate deacetylase	113.618	71.251	110.6	50.4144	72.3676	117.957	62.1244	77.9078	23.3325	25.9276	-1.0092	5.67768	0.95254	1	-1.04666	5.80557	0.762109	0.958824	1.50655	7.11065	0.00517839	0.0277956	1.94296	6.41097	1.76833e-05	0.000221681	3.31892	6.35096	9.55245e-15	3.1656e-13	5.69762	5.79605	7.38287	6.81828	6.98012	5.71059	5.86069	6.79595	5.87183
gene-ECD_RS03250	NC_012971.2	662685	663485	-	protein_coding	ECD_RS03250	ECD_00635	nagB	WP_001237072.1	glucosamine-6-phosphate deaminase	144.597	201.269	223.537	80.6195	138.909	144.011	126.571	127.942	30.5162	26.5292	1.0329	5.47545	0.827428	1	1.32464	6.56067	0.0539568	0.330063	1.85413	7.4928	2.39505e-05	0.000331911	2.37553	6.47588	2.74744e-08	6.08751e-07	6.2253	6.60551	3.85918e-30	4.20209e-28	5.5285	6.76085	7.87502	6.97375	7.39745	5.48282	6.35954	6.98946	5.74095
gene-ECD_RS03255	NC_012971.2	663818	665764	+	protein_coding	ECD_RS03255	ECD_00636	nagE	WP_001023126.1	PTS N-acetyl glucosamine transporter subunit IIABC	187.111	40.0915	53.7776	38.8896	32.4754	189.789	33.3756	22.9882	16.3834	34.6726	1.0142	7.14054	0.922453	1	1.00066	5.70335	1	1	2.48239	6.58646	1.76929e-09	7.25029e-08	2.13455	6.75157	7.45916e-07	1.30398e-05	1.11395	6.50059	0.471714	0.63923	7.16025	5.72857	7.10532	7.2017	6.58859	7.14005	5.72764	5.80888	6.11867
gene-ECD_RS03260	NC_012971.2	665967	667631	+	protein_coding	ECD_RS03260	ECD_00637	glnS	WP_001287154.1	glutamine--tRNA ligase	376.762	218.083	100.05	56.8279	74.5506	381.129	208.038	137.312	53.7291	99.9675	1.01693	7.92241	0.906738	1	-1.14513	8.02045	0.343962	0.753788	-1.29319	7.96294	0.0747849	0.208033	-1.05127	7.55179	0.736459	0.885761	-1.12746	7.63715	0.409343	0.578637	7.94004	7.92484	7.77134	7.52122	7.55436	7.91592	8.1196	8.1408	7.59299
gene-ECD_RS03265	NC_012971.2	668208	669614	+	protein_coding	ECD_RS03265	ECD_00638	chiP	WP_001258839.1	chitoporin	2.13185	0.688317	0.828237	0.580442	0.896098	2.03473	1.1622	1.19747	0.458519	1.31119	1.07758	0.239115	0.856069	1	-2.01724	0.0737979	0.0768534	0.388405	-1.3599	0.964404	0.406933	0.6391	1.13689	0.807486	1	1	-1.22892	1.20375	0.600301	0.750081	1.11734	0.71849	1.3342	1.36567	1.53562	1.06007	1.20681	1.61946	1.25406
gene-ECD_RS03275	NC_012971.2	670074	670520	-	protein_coding	ECD_RS03275	ECD_00640	fur	WP_000131702.1	ferric iron uptake transcriptional regulator	1105.53	737.649	271.259	169.131	191.378	1163.46	454.732	248.276	108.244	160.96	-1.02302	7.6069	0.873915	1	1.35131	7.57976	0.0363739	0.270216	1.15949	7.2054	0.311407	0.544638	1.40517	6.96879	0.0231891	0.082208	1.41405	6.78341	0.0192458	0.0530337	7.59746	7.78632	7.31557	7.19949	7.02078	7.63013	7.35424	7.10351	6.71266
gene-ECD_RS03280	NC_012971.2	670513	670599	-	protein_coding	ECD_RS03280	.	uof	WP_001406816.1	fur leader peptide	160.633	102.412	47.5508	18.7743	26.8103	166.941	67.8278	53.0458	23.07	32.2003	-1.01025	2.46719	0.955231	1	1.25745	2.44381	0.277755	0.696099	-1.05107	2.5113	0.8413	0.96369	-1.36445	1.98395	0.40873	0.624637	-1.00981	1.89222	1	1	2.689	2.79457	2.67825	2.05447	2.17422	2.70145	2.51631	2.73923	2.40852
gene-ECD_RS03290	NC_012971.2	670809	671339	-	protein_coding	ECD_RS03290	ECD_00641	fldA	WP_001018618.1	flavodoxin FldA	335.462	169.375	78.1276	64.9259	97.8255	308.629	98.1428	49.3876	33.2085	84.9269	1.11815	6.04076	0.441141	1	1.43759	5.67073	0.0150881	0.168805	1.67862	5.43994	0.000970951	0.00732732	1.758	5.71651	0.00047228	0.0036657	1.3699	6.08422	0.0382408	0.0931219	6.13854	5.92936	5.78556	6.07831	6.30824	5.97983	5.41596	5.05574	5.28022
gene-ECD_RS03295	NC_012971.2	671479	671841	-	protein_coding	ECD_RS03295	ECD_00642	ybfE	WP_000291238.1	LexA regulated protein	71.5513	34.5054	13.4832	12.6954	20.1452	72.3268	30.9456	19.3729	10.8609	17.5054	1.01768	3.33508	0.920688	1	-1.07653	3.1311	0.723228	0.951793	-1.35331	2.9389	0.160852	0.35516	1.05116	3.1618	0.839645	0.952915	1.36817	3.27824	0.134453	0.250931	3.47594	3.22465	2.88551	3.30722	3.58677	3.45293	3.32009	3.27066	3.24255
gene-ECD_RS03300	NC_012971.2	671912	672676	-	protein_coding	ECD_RS03300	ECD_00643	ybfF	WP_000773301.1	esterase	38.5856	36.2066	17.3657	10.5231	16.234	41.5306	23.7918	13.8847	6.65282	12.5937	-1.04626	3.56414	0.784817	1	1.26761	4.05521	0.147402	0.541184	1.32707	3.94369	0.113942	0.279249	1.42192	3.76071	0.0918694	0.230794	1.53263	3.96527	0.0183864	0.0510719	3.64486	4.28245	4.19719	4.04826	4.3006	3.70501	3.95992	3.81418	3.57617
gene-ECD_RS03305	NC_012971.2	672861	673406	+	protein_coding	ECD_RS03305	ECD_00644	seqA	WP_000848387.1	replication initiation negative regulator SeqA	315.634	138.588	62.6418	47.8642	67.8897	306.161	106.254	62.3864	36.4973	63.0716	1.06054	6.0296	0.686131	1	1.08652	5.60072	0.58182	0.894012	1.06559	5.44117	0.69186	0.874818	1.17938	5.55201	0.315924	0.534597	1.28012	5.64084	0.111429	0.217535	6.09152	5.68459	5.5126	5.68545	5.8287	6.00799	5.56728	5.42299	5.45236
gene-ECD_RS03310	NC_012971.2	673432	675072	+	protein_coding	ECD_RS03310	ECD_00645	pgm	WP_001320171.1	alpha-D-glucose phosphate-specific phosphoglucomutase	620.517	225.798	105.171	49.163	67.4199	561.843	168.102	93.5648	49.011	71.1173	1.13615	8.54409	0.369476	1	1.11895	7.86995	0.433278	0.81121	1.19289	7.69538	0.223362	0.442659	-1.10846	7.36167	0.487635	0.695433	1.12749	7.29832	0.412288	0.581491	8.63666	7.95392	7.82217	7.29261	7.3893	8.453	7.79247	7.56892	7.44028
gene-ECD_RS03315	NC_012971.2	675286	675780	+	protein_coding	ECD_RS03315	ECD_00646	.	WP_000856353.1	lipoprotein	4.40701	1.82606	0.23542	0.824931	1.65561	5.36039	1.57992	1.03591	0.289624	2.89874	-1.18167	-0.0274019	0.607586	1	-1.03823	-0.491852	1	1	-3.94653	-0.88577	0.189409	0.396178	2.48326	-0.257365	0.298737	0.51237	-1.46784	0.777288	0.428549	0.599559	0.887935	0.68026	0.20431	0.838733	1.15991	1.00406	0.701057	0.705573	0.387148
gene-ECD_RS03320	NC_012971.2	675821	676471	-	protein_coding	ECD_RS03320	ECD_00647	.	WP_001208814.1	DUF2625 domain-containing protein	0.73302	0.297531	0.268509	6.98938	112.427	0.643559	0.327634	0.562624	0.11011	1.15454	1.16821	-2.14918	1	1	-1.3073	-2.02592	1	1	-1.93228	-1.00826	0.731885	0.897738	51.7281	2.31136	8.43573e-15	4.3444e-13	114.467	5.79959	3.25816e-85	4.13895e-82	0.246168	0.175163	0.296549	3.29071	6.7976	0.212614	0.227303	0.536616	0.206522
gene-ECD_RS03330	NC_012971.2	676820	678139	-	protein_coding	ECD_RS03330	ECD_00648	potE	WP_000075845.1	putrescine-ornithine antiporter	5.52597	3.81516	2.11878	1.45836	2.14911	4.44348	3.878	3.38521	2.38939	1.81171	1.27891	1.37095	0.254704	1	-1.2198	1.93103	0.422597	0.805661	-1.50406	2.23841	0.106797	0.267535	-1.81819	2.44007	0.0348294	0.111918	1.4093	1.9346	0.218837	0.365624	1.94259	2.12313	2.21762	2.23791	2.39864	1.6884	2.34921	2.69975	2.95823
gene-ECD_RS03335	NC_012971.2	678136	680334	-	protein_coding	ECD_RS03335	ECD_00649	speF	WP_000040191.1	ornithine decarboxylase SpeF	0.71302	0.704657	0.609427	0.557082	0.602024	1.04787	0.937609	1.19924	0.717144	0.776802	-1.42628	-0.330113	0.287635	1	-1.59376	0.507406	0.183258	0.592364	-1.84922	1.39911	0.0527116	0.159685	-1.42844	1.63193	0.406933	0.622687	-1.08443	1.17734	0.894526	0.964094	0.688239	1.02342	1.4592	1.75079	1.58212	0.905598	1.40575	2.08545	2.13286
gene-ECD_RS03345	NC_012971.2	680930	681607	-	protein_coding	ECD_RS03345	ECD_00651	kdpE	WP_000186074.1	two-component system response regulator KdpE	10.4569	6.47546	5.3282	3.0974	3.81218	12.0496	5.66256	4.10567	2.43168	3.93034	-1.12	1.57694	0.578339	1	-1.04963	1.62965	0.88607	1	1.37614	2.08766	0.249549	0.475041	1.1449	2.02621	0.729274	0.882105	1.15307	1.93028	0.637132	0.77999	1.91235	1.97309	2.51506	2.33772	2.29079	2.03433	2.0256	2.14545	2.18262
gene-ECD_RS03350	NC_012971.2	681604	684288	-	protein_coding	ECD_RS03350	ECD_00652	kdbD	WP_001301349.1	two-component system sensor histidine kinase KdbD	13.2787	9.81087	6.83573	3.99759	4.74271	13.7572	10.8035	8.53945	4.6453	6.15838	-1.00711	3.80769	0.970548	1	-1.32177	4.35486	0.080445	0.396605	-1.17705	4.71357	0.327493	0.561438	-1.29184	4.5829	0.155814	0.331181	-1.09173	4.33956	0.633736	0.777331	3.89732	4.21385	4.64162	4.44133	4.33495	3.90685	4.59739	4.86816	4.79593
gene-ECD_RS03355	NC_012971.2	684281	684853	-	protein_coding	ECD_RS03355	ECD_00653	kdpC	WP_001297248.1	K(+)-transporting ATPase subunit C	2.9743	2.02819	1.62699	1.32347	1.76029	3.65582	2.2334	2.04548	1.37609	2.98113	-1.19386	-0.354206	0.633545	1	-1.31936	-0.0166677	0.546629	0.873964	-1.18309	0.574762	0.870082	0.979871	-1.15441	0.870489	0.847719	0.957232	-1.4208	1.02113	0.393728	0.563618	0.735066	0.827454	1.14866	1.30119	1.33303	0.843122	1.01711	1.28795	1.42918
gene-ECD_RS03360	NC_012971.2	684862	686910	-	protein_coding	ECD_RS03360	ECD_00654	kdpB	WP_000087944.1	potassium-transporting ATPase subunit KdpB	1.53043	1.76456	0.90997	0.483985	0.584563	1.53352	1.73491	1.43004	1.01453	1.16714	1.02658	0.333188	1	1	-1.1798	1.4419	0.583017	0.894477	-1.47878	1.66326	0.188261	0.396178	-2.31959	1.7493	0.0166986	0.0646073	-1.67452	1.38362	0.115131	0.223517	1.15227	1.76965	1.77996	1.54344	1.48758	1.13152	1.94264	2.20305	2.44974
gene-ECD_RS03365	NC_012971.2	686933	688606	-	protein_coding	ECD_RS03365	ECD_00655	kdpA	WP_000741131.1	potassium-transporting ATPase subunit KdpA	0.325787	0.154275	0.382874	0.557557	0.715513	0.458834	0.339769	0.525116	0.385386	0.775522	-1.3634	-1.71328	0.662502	1	-2.58729	-1.33079	0.157928	0.556252	-1.28878	0.160746	0.694067	0.875567	1.29764	0.905195	0.707153	0.864878	1.09664	0.928636	0.88215	0.955892	0.278141	0.229123	0.877151	1.48658	1.48758	0.368609	0.54107	1.05753	1.25406
gene-ECD_RS03375	NC_012971.2	689008	689214	+	protein_coding	ECD_RS03375	ECD_00657	.	WP_000424924.1	YbfA family protein	190.681	384.578	208.859	29.0263	30.7589	253.331	291.599	257.627	59.908	40.9305	-1.29141	4.14446	0.0948261	1	1.09864	5.66616	0.530748	0.865434	-1.16226	5.93492	0.321712	0.554772	-2.29308	4.26545	1.41487e-05	0.000183403	-1.11871	3.37095	0.614092	0.761323	4.03467	5.7564	5.84404	3.65557	3.40472	4.38368	5.62329	6.0575	4.78791
gene-ECD_RS03390	NC_012971.2	691299	691625	+	protein_coding	ECD_RS03390	ECD_00659	.	WP_000873944.1	hypothetical protein	3.961	4.9361	1.78185	0.535178	0.385569	3.84364	4.34842	7.84061	1.53447	2.50743	1.05971	-0.879102	1	1	-1.05718	0.266328	1	1	-4.10417	1.05475	0.000134587	0.00139758	-3.08764	-0.112023	0.118117	0.27515	-5.21661	-0.30598	0.0160841	0.0458119	0.589763	1.05364	0.81613	0.419992	0.250857	0.562042	1.09601	2.05449	1.05472
gene-ECD_RS03400	NC_012971.2	693173	693742	+	protein_coding	ECD_RS03400	ECD_00661	.	WP_000832333.1	hypothetical protein	2.51156	2.49195	0.715554	0.92107	0.552987	1.83753	2.74408	2.31327	1.00606	1.55835	1.4027	-0.91453	0.443645	1	-1.31981	0.247773	0.495638	0.847845	-3.00735	0.281736	0.0211438	0.0818893	-1.21113	0.455787	1	1	-2.33754	-0.0134258	0.160156	0.287631	0.639841	0.961011	0.615862	1.00989	0.560505	0.482295	1.17082	1.39069	1.15783
gene-ECD_RS03425	NC_012971.2	697673	698182	+	protein_coding	ECD_RS03425	ECD_00667	.	WP_001076004.1	YbgA family protein	4.01005	3.03831	2.05647	2.28762	4.44991	3.14902	3.48513	3.15996	1.54608	2.27759	1.30832	-0.403577	0.464237	1	-1.37474	0.393658	0.376211	0.775036	-1.44455	0.870667	0.312326	0.544997	1.32756	1.17408	0.610546	0.792503	2.31361	1.38258	0.0101184	0.0315723	0.845886	1.02342	1.24441	1.70168	2.14354	0.685876	1.27622	1.57652	1.42918
gene-ECD_RS03430	NC_012971.2	698179	699600	+	protein_coding	ECD_RS03430	ECD_00668	phrB	WP_000628034.1	deoxyribodipyrimidine photo-lyase	9.63597	6.71976	5.16286	4.26637	5.09821	8.69144	7.04966	6.33629	3.52864	5.23748	1.14041	2.34092	0.486804	1	-1.25911	2.86366	0.215367	0.628477	-1.15627	3.39102	0.47381	0.704721	1.08725	3.52578	0.736546	0.885761	1.15752	3.37187	0.491569	0.659173	2.66502	2.88138	3.40389	3.66841	3.57532	2.50695	3.17317	3.59502	3.55743
gene-ECD_RS03435	NC_012971.2	699639	701120	-	protein_coding	ECD_RS03435	ECD_00669	dtpD	WP_001032697.1	dipeptide permease DtpD	2.94395	2.43967	1.10085	0.905325	1.23358	2.49716	1.77502	1.5323	1.01573	1.79809	1.21228	0.682386	0.463102	1	1.14455	1.23967	0.666647	0.930278	-1.31007	1.38725	0.42843	0.664529	-1.24597	1.65477	0.682922	0.846573	-1.22464	1.7007	0.526363	0.685333	1.43352	1.76965	1.64611	1.84427	1.90833	1.2646	1.63441	1.92353	2.08133
gene-ECD_RS03440	NC_012971.2	701391	702134	+	protein_coding	ECD_RS03440	ECD_00670	ybgI	WP_000798859.1	radiation resistance protein YbgI	107.296	89.6435	55.917	19.9153	23.4707	141.529	55.7114	37.2176	18.6912	16.8982	-1.2822	5.15256	0.0917746	1	1.34035	5.28258	0.0533093	0.3274	1.5943	5.47195	0.00276645	0.0168687	-1.04355	4.88196	0.812089	0.93416	1.65146	4.41109	0.0034114	0.0127709	5.00558	5.50623	5.78953	4.88804	4.77099	5.35432	5.09432	5.13187	4.94753
gene-ECD_RS03445	NC_012971.2	702157	702813	+	protein_coding	ECD_RS03445	ECD_00671	pxpB	WP_001188343.1	5-oxoprolinase subunit PxpB	99.0916	77.1429	59.3307	16.8699	17.1754	104.048	60.0588	30.7732	21.7118	19.8639	-1.02071	4.68363	0.895908	1	1.06999	5.0346	0.660994	0.930278	2.04568	5.25139	7.6277e-06	0.000121628	-1.43072	4.71195	0.0428284	0.131558	1.02835	4.08261	0.901876	0.968237	4.72153	5.12015	5.69736	4.48553	4.16971	4.74999	5.02544	4.69328	4.98307
gene-ECD_RS03450	NC_012971.2	702807	703739	+	protein_coding	ECD_RS03450	ECD_00672	pxpC	WP_000912724.1	5-oxoprolinase subunit PxpC	104.339	93.7668	60.0151	18.1318	20.4054	120.792	68.4295	37.7653	19.2842	25.7052	-1.12537	5.33582	0.421849	1	1.14147	5.7761	0.374765	0.775036	1.68635	5.86845	0.000626801	0.00511507	-1.18249	5.16494	0.325732	0.543743	-1.05916	4.89283	0.732638	0.852805	5.28373	5.89012	6.21142	5.0732	4.89127	5.45	5.70264	5.47068	5.30851
gene-ECD_RS03455	NC_012971.2	703729	704463	+	protein_coding	ECD_RS03455	ECD_00673	pxpA	WP_000687130.1	5-oxoprolinase subunit PxpA	80.7848	64.125	27.5081	8.49222	11.7504	82.3663	44.0122	28.5042	12.4834	20.5447	1.00896	4.52985	0.957037	1	1.21367	4.84587	0.214837	0.628477	1.02417	4.71427	0.891246	0.99224	-1.63363	4.00467	0.0137968	0.0560551	-1.46968	4.02345	0.0346383	0.0860537	4.59397	5.01847	4.77587	3.70625	3.80829	4.58162	4.74852	4.74267	4.37153
gene-ECD_RS03460	NC_012971.2	704499	705290	+	protein_coding	ECD_RS03460	ECD_00674	nei	WP_001114026.1	endonuclease VIII	34.774	33.6679	15.523	5.22948	4.21862	42.4952	28.2771	15.0762	6.60704	11.2154	-1.18786	3.56071	0.279461	1	-1.00821	4.16528	0.972347	1	1.09265	3.95791	0.645954	0.839936	-1.40399	3.29614	0.128341	0.293935	-2.23254	3.06144	0.00018864	0.00106033	3.5531	4.23048	4.09172	3.16951	2.59281	3.78197	4.24166	3.97163	3.61293
gene-ECD_RS03465	NC_012971.2	705287	706333	-	protein_coding	ECD_RS03465	ECD_00675	.	WP_001297246.1	AbrB family transcriptional regulator	4.62286	6.96824	3.83991	2.28435	1.92674	4.46834	4.75335	2.58872	0.958496	2.28411	1.06417	0.913125	0.844502	1	1.22086	2.17986	0.358075	0.762939	1.57243	2.16296	0.0810025	0.218575	2.13483	1.89767	0.0264049	0.0900888	1.00324	1.68469	1	1	1.52962	2.55151	2.64355	2.49012	2.01386	1.4715	2.31664	2.11576	1.65747
gene-ECD_RS03470	NC_012971.2	706485	707546	-	protein_coding	ECD_RS03470	ECD_00676	.	WP_001272429.1	fimbrial protein	1.34801	1.2159	0.164595	0.769004	0.890402	1.24924	0.937243	1.24159	0.809964	1.15809	1.10933	-0.777186	0.885577	1	1.08009	-0.106597	1	1	-6.8438	0.075973	0.00148807	0.010247	-1.16939	0.970863	0.854227	0.9623	-1.09285	0.743053	1	1	0.639841	0.895777	0.296549	1.36567	1.2776	0.587673	0.845061	1.39069	1.50936
gene-ECD_RS03475	NC_012971.2	707543	708274	-	protein_coding	ECD_RS03475	ECD_00677	.	WP_000143517.1	molecular chaperone	0.465648	0.882024	0.636792	0.478151	1.03345	0.667736	0.874139	0.700514	0.097926	0.373375	-1.38437	-2.23681	0.780907	1	-1.18703	-0.822406	1	1	-1.03595	-0.351035	1	1	4.06728	-0.500307	0.225712	0.42838	3.21936	-0.133423	0.0884894	0.181113	0.180014	0.516324	0.685753	0.744884	1.09726	0.245191	0.596394	0.705573	0.206522
gene-ECD_RS03480	NC_012971.2	708289	710748	-	protein_coding	ECD_RS03480	ECD_00678	.	WP_000381918.1	fimbrial biogenesis outer membrane usher protein	0.554235	0.629894	0.402655	0.545403	0.486898	0.340615	0.578021	0.655114	0.728474	0.749936	1.66693	-1.06644	0.250097	1	-1.10097	0.23859	0.89174	1	-1.52885	0.838979	0.240748	0.462176	-1.48211	1.78107	0.242949	0.447934	-1.29319	1.17437	0.506904	0.671001	0.615019	1.02342	1.19733	1.84427	1.48758	0.397881	1.09601	1.57652	2.27726
gene-ECD_RS03485	NC_012971.2	710799	711365	-	protein_coding	ECD_RS03485	ECD_00679	.	WP_000472430.1	type 1 fimbrial protein	1.32254	0.910958	0.513814	1.13171	1.11183	0.862051	1.12852	0.645976	0.379269	1.32558	1.56807	-1.77706	0.499675	1	-1.4786	-0.947784	0.643095	0.919638	-1.17977	-0.79025	1	1	2.62632	0.204808	0.194536	0.386335	-1.00242	0.178708	1	1	0.370017	0.426796	0.465022	1.16288	0.963156	0.245191	0.596394	0.536616	0.547655
gene-ECD_RS03490	NC_012971.2	711755	713038	-	protein_coding	ECD_RS03490	ECD_00680	gltA	WP_000785834.1	citrate (Si)-synthase	745.951	262.631	245.409	139.158	212.197	848.137	168.328	168.472	212.812	128.726	-1.10525	8.61889	0.481613	1	1.29972	7.63626	0.0681846	0.365367	1.54589	8.40486	0.00248586	0.0153875	-1.7004	8.86419	0.000237911	0.00206063	1.9605	8.27622	3.45516e-06	3.10986e-05	8.54857	7.81857	8.68781	8.43469	8.68441	8.69257	7.44228	8.06126	9.19888
gene-ECD_RS03500	NC_012971.2	713732	714136	+	protein_coding	ECD_RS03500	ECD_00681	sdhC	WP_000263347.1	succinate dehydrogenase cytochrome b556 subunit	1726.66	36.8255	50.7854	62.9436	97.596	1691.17	42.4824	44.4948	55.2216	76.0882	1.0503	8.05621	0.73071	1	-1.38459	3.57654	0.0577233	0.341468	1.2112	4.6257	0.247932	0.472671	1.02511	5.61134	0.892101	0.988344	1.52538	5.62782	0.00664237	0.0222998	8.09617	3.45155	4.7997	5.65029	5.91977	8.02563	3.88414	4.53405	5.61523
gene-ECD_RS03505	NC_012971.2	714130	714477	+	protein_coding	ECD_RS03505	ECD_00682	sdhD	WP_000254365.1	succinate dehydrogenase membrane anchor subunit	470.536	14.1002	12.7249	25.3118	28.9841	469.521	15.3225	15.7874	12.9769	19.0453	1.03094	5.97585	0.835322	1	-1.30392	1.9456	0.245119	0.663149	-1.16876	2.68399	0.539422	0.762797	1.75295	3.77658	0.00749102	0.0352448	1.8089	3.57941	0.00213286	0.00867541	6.01887	2.09435	2.76153	4.17062	4.01731	5.97559	2.39674	2.95578	3.41898
gene-ECD_RS03510	NC_012971.2	714477	716243	+	protein_coding	ECD_RS03510	ECD_00683	sdhA	WP_000775540.1	succinate dehydrogenase flavoprotein subunit	796.176	70.8489	48.7038	35.0601	34.856	844.078	63.5725	48.5042	37.4027	48.4518	-1.03057	9.12139	0.832256	1	-1.07714	6.43875	0.612563	0.906155	1.06562	6.769	0.669123	0.859753	-1.18618	7.03328	0.253507	0.461027	-1.16875	6.65519	0.294708	0.45617	9.102	6.39979	6.82467	6.91437	6.5511	9.14536	6.50577	6.73379	7.15885
gene-ECD_RS03515	NC_012971.2	716259	716975	+	protein_coding	ECD_RS03515	ECD_00684	.	WP_001235264.1	succinate dehydrogenase iron-sulfur subunit SdhB	487.084	88.4268	46.6457	22.6992	16.1777	544.585	69.4109	49.2445	33.0916	45.3611	-1.08684	7.15106	0.561052	1	1.06125	5.36242	0.699403	0.941514	1.00526	5.45002	0.990181	1	-1.62066	5.36991	0.00332554	0.0182881	-2.35667	4.88482	2.70149e-07	3.12952e-06	7.09976	5.43483	5.481	5.0191	4.20727	7.21905	5.3511	5.47361	5.69882
gene-ECD_RS03525	NC_012971.2	717276	720077	+	protein_coding	ECD_RS03525	ECD_00685	sucA	WP_001181473.1	2-oxoglutarate dehydrogenase E1 component	526.707	291.898	95.1769	26.3983	21.6884	528.755	133.465	78.1425	38.5526	62.2556	1.02473	9.15106	0.863584	1	1.8219	8.7221	2.92798e-05	0.00185976	1.2926	8.27117	0.0744123	0.207148	-1.62379	7.55108	0.00100092	0.00679945	-2.41331	7.28954	2.71909e-09	4.58515e-08	9.17094	9.09305	8.44775	7.16819	6.53198	9.13576	8.22976	8.07868	7.86376
gene-ECD_RS03530	NC_012971.2	720092	721309	+	protein_coding	ECD_RS03530	ECD_00686	odhB	WP_000099823.1	2-oxoglutarate dehydrogenase complex dihydrolipoyllysine-residue succinyltransferase	1484.31	710.948	176.187	45.2595	35.8679	1321.54	323.67	158.957	71.3287	126.726	1.15543	9.36088	0.308918	1	1.82976	8.80221	2.55399e-05	0.0016497	1.17629	8.0187	0.260284	0.486723	-1.75225	7.1961	0.000168795	0.00153527	-2.97033	7.03196	5.286e-13	1.38931e-11	9.46327	9.17524	8.13523	6.74745	6.06189	9.25516	8.30564	7.90189	7.55098
gene-ECD_RS03535	NC_012971.2	721675	722841	+	protein_coding	ECD_RS03535	ECD_00687	sucC	WP_001048602.1	ADP-forming succinate--CoA ligase subunit beta	696.43	376.209	94.3648	26.9428	20.5273	592.834	178.929	97.7972	42.3211	81.5598	1.20848	8.17789	0.183647	1	1.75148	7.8453	0.000101214	0.0052125	1.02401	7.15227	0.873807	0.980681	-1.74636	6.38418	0.000303441	0.00254717	-3.33997	6.29535	9.42062e-15	3.1493e-13	8.31231	8.19775	7.1776	5.9475	5.21271	8.04006	7.39284	7.1436	6.74199
gene-ECD_RS03540	NC_012971.2	722841	723710	+	protein_coding	ECD_RS03540	ECD_00688	sucD	WP_000025458.1	succinate--CoA ligase subunit alpha	854.957	497.589	135.018	35.0007	29.0566	746.819	208.795	105.755	46.14	106.34	1.17767	8.06705	0.250987	1	1.98521	7.76201	2.15415e-06	0.000186579	1.35489	7.06019	0.0382629	0.127688	-1.46566	6.18343	0.0135886	0.0554455	-3.07651	6.28257	4.13636e-13	1.14229e-11	8.18489	8.17752	7.27008	5.90203	5.28828	7.94983	7.1931	6.83519	6.44602
gene-ECD_RS03545	NC_012971.2	723814	724536	-	protein_coding	ECD_RS03545	ECD_00689	mngR	WP_000509900.1	mannosyl-D-glycerate transport/metabolism system transcriptional repressor MngR	14.0491	10.716	6.20542	5.0024	3.57491	17.5773	8.94853	7.90289	5.45297	5.67033	-1.21603	2.15105	0.280278	1	-1.00243	2.3972	1	1	-1.19968	2.72204	0.435591	0.67399	-1.21157	2.99196	0.463102	0.671568	-1.33267	2.2425	0.288381	0.448397	2.31042	2.62379	2.77762	2.99705	2.29079	2.54015	2.62672	3.00519	3.24255
gene-ECD_RS03550	NC_012971.2	724645	726621	+	protein_coding	ECD_RS03550	ECD_00690	mngA	WP_000242633.1	PTS 2-O-a-mannosyl-D-glycerate transporter subunit IIABC	2.37926	0.55518	0.206305	0.324572	0.286982	1.87192	0.57539	0.704006	0.253805	0.622102	1.3068	0.74089	0.284377	1	-1.2421	-0.132367	0.747807	0.956599	-3.17337	0.332211	0.0143062	0.0607813	1.14788	0.512467	1	1	-1.81189	0.481766	0.278164	0.437689	1.50281	0.792039	0.615862	1.16288	0.891118	1.2646	0.933651	1.43944	1.05472
gene-ECD_RS03555	NC_012971.2	726639	729272	+	protein_coding	ECD_RS03555	ECD_00691	mngB	WP_000648976.1	mannosylglycerate hydrolase	7.42788	7.08392	2.23421	1.46168	2.63267	7.2371	5.47935	3.61541	1.71449	3.83921	1.05581	2.90293	0.745339	1	1.07694	3.59623	0.677464	0.936638	-1.52409	3.29853	0.0317029	0.109438	-1.30356	3.13495	0.271889	0.482388	-1.22589	3.56251	0.300718	0.462112	3.10905	3.74801	3.11817	3.07626	3.51668	3.03997	3.64926	3.66843	3.41898
gene-ECD_RS03565	NC_012971.2	730119	731687	+	protein_coding	ECD_RS03565	ECD_00692	cydA	WP_000884361.1	cytochrome ubiquinol oxidase subunit I	2109.17	1114.13	388.183	138.902	338.948	1915.3	862.947	373.132	97.5403	522.277	1.13285	10.2463	0.379133	1	1.07552	10.1348	0.60822	0.905366	1.10407	9.56573	0.487399	0.719116	1.28071	8.5508	0.0869256	0.220996	-1.29557	9.84492	0.069289	0.150548	10.3345	10.1874	9.63687	8.72049	9.64756	10.1547	10.0825	9.49422	8.3645
gene-ECD_RS03570	NC_012971.2	731703	732842	+	protein_coding	ECD_RS03570	ECD_00693	cydB	WP_000568275.1	cytochrome d ubiquinol oxidase subunit II	2093.27	662.236	222.588	94.512	272.456	1867.18	520.128	241.801	68.2864	378.379	1.15328	9.76258	0.314907	1	1.06064	8.93332	0.679702	0.936834	-1.02361	8.38952	0.872027	0.980681	1.24473	7.55379	0.137079	0.304305	-1.16768	8.9866	0.278694	0.437954	9.86325	8.97773	8.37623	7.70768	8.87299	9.65774	8.89297	8.4098	7.39351
gene-ECD_RS03575	NC_012971.2	732857	732970	+	protein_coding	ECD_RS03575	ECD_00694	cydX	WP_000270282.1	cytochrome bd-I oxidase subunit CydX	41.8593	9.06164	3.06666	1.53512	2.76493	60.026	3.11827	3.85546	3.14394	7.19237	-1.39326	1.18916	0.123833	1	2.39084	-0.732359	0.133184	0.511141	-1.18056	-0.597303	0.780907	0.928271	-2.21858	-0.343572	0.298737	0.51237	-2.15952	-0.0796206	0.160156	0.287631	1.51628	0.755733	0.542413	0.419992	0.560505	1.84539	0.361103	0.623566	0.823353
gene-ECD_RS03580	NC_012971.2	732970	733263	+	protein_coding	ECD_RS03580	ECD_00695	ybgE	WP_000034602.1	cyd operon protein YbgE	261.322	65.223	34.2861	13.6907	33.2356	275.267	60.2145	28.1553	12.1908	62.0526	-1.02396	4.9244	0.877304	1	-1.10819	3.76163	0.548706	0.874945	1.29205	3.56702	0.17893	0.381164	1.00999	2.99915	1	1	-1.56938	4.25623	0.0107578	0.0331161	4.95207	3.78451	3.82372	3.13293	3.97438	4.98514	3.92253	3.48321	3.12021
gene-ECD_RS03585	NC_012971.2	733413	733817	+	protein_coding	ECD_RS03585	ECD_00696	ybgC	WP_001098384.1	tol-pal system-associated acyl-CoA thioesterase	94.0927	68.0714	26.0401	23.6218	34.7112	90.1705	52.3131	40.5156	20.3541	43.3585	1.07345	3.84822	0.657164	1	1.08394	4.15102	0.624778	0.910677	-1.46573	4.09742	0.03046	0.10633	1.0437	4.19799	0.875791	0.977205	-1.05024	4.45224	0.804386	0.903749	3.9871	4.27605	3.88443	4.2834	4.47089	3.8915	4.16597	4.405	4.22488
gene-ECD_RS03590	NC_012971.2	733814	734506	+	protein_coding	ECD_RS03590	ECD_00697	tolQ	WP_000131314.1	Tol-Pal system protein TolQ	232.352	114.035	47.2522	36.0276	46.2115	225.298	105.26	69.554	29.6864	76.0181	1.06092	5.93144	0.684871	1	-1.10804	5.79717	0.491416	0.845873	-1.38691	5.67709	0.0333156	0.114487	1.09143	5.53814	0.606614	0.790631	-1.38304	5.84982	0.0345646	0.0859267	5.99502	5.74603	5.45121	5.62088	5.6217	5.91107	5.89143	5.91395	5.4973
gene-ECD_RS03595	NC_012971.2	734510	734938	+	protein_coding	ECD_RS03595	ECD_00698	tolR	WP_000090100.1	colicin uptake protein TolR	143.334	73.5941	39.7951	24.204	26.5975	116.54	64.799	43.7132	22.3901	57.8156	1.26519	4.42722	0.118461	1	-1.05695	4.44199	0.737362	0.95285	-1.03503	4.51356	0.842612	0.964902	-1.02856	4.36398	0.886725	0.985222	-1.82713	4.61493	0.000370724	0.0019407	4.64237	4.46218	4.5415	4.39574	4.18485	4.3182	4.53858	4.5891	4.43449
gene-ECD_RS03600	NC_012971.2	735003	736268	+	protein_coding	ECD_RS03600	ECD_00699	tolA	WP_000030637.1	cell envelope integrity protein TolA	150.396	68.9501	25.9116	18.8919	20.0674	133.696	68.1202	44.0332	21.2328	55.7523	1.15721	6.11364	0.313044	1	-1.18596	5.99263	0.248389	0.66622	-1.60112	5.80309	0.00208332	0.0134341	-1.2496	5.705	0.162682	0.341776	-2.33557	6.00098	4.2787e-08	5.95114e-07	6.23333	5.88697	5.45372	5.56018	5.29527	6.02568	6.12923	6.12052	5.87562
gene-ECD_RS03605	NC_012971.2	736401	737693	+	protein_coding	ECD_RS03605	ECD_00700	tolB	WP_001295307.1	Tol-Pal system protein TolB	795.485	391.53	137.532	80.8922	97.2179	817.716	304.951	170.189	87.4818	153.882	1.00075	8.64719	0.996157	1	1.06954	8.3511	0.638314	0.917275	-1.16601	7.97489	0.287122	0.520207	-1.20247	7.79853	0.207558	0.404159	-1.33085	7.787	0.0486318	0.112461	8.65113	8.4026	7.86517	7.66508	7.57247	8.65005	8.3059	8.08587	7.9299
gene-ECD_RS03610	NC_012971.2	737728	738249	+	protein_coding	ECD_RS03610	ECD_00701	pal	WP_001295306.1	peptidoglycan-associated lipoprotein Pal	2199.88	1274.46	367.57	183.273	196.126	2554.67	951.496	475.167	209.69	313.626	-1.12886	8.8967	0.393682	1	1.11579	8.71591	0.442401	0.814569	-1.21809	8.11872	0.17073	0.368641	-1.27216	7.7148	0.100393	0.245412	-1.34451	7.4996	0.0420995	0.100401	8.80968	8.79567	7.97436	7.53706	7.27808	8.98418	8.63798	8.25797	7.8827
gene-ECD_RS03615	NC_012971.2	738259	739050	+	protein_coding	ECD_RS03615	ECD_00702	cpoB	WP_000097580.1	cell division protein CpoB	422.539	256.871	76.2909	38.6687	35.1021	458.014	241.477	128.656	58.1962	95.7621	-1.05369	7.06643	0.715589	1	-1.12848	7.17383	0.402736	0.792246	-1.58897	6.67593	0.00176437	0.0117553	-1.67324	6.30756	0.000864365	0.00603314	-2.29345	6.11226	7.12693e-08	9.56363e-07	7.03866	7.0937	6.3198	5.91016	5.4221	7.11355	7.26689	6.98125	6.64327
gene-ECD_RS03620	NC_012971.2	739215	739290	+	tRNA	ECD_RS03620	ECD_t00015	.	.	tRNA-Lys	388.395	420.517	257.599	181.144	233.084	518.183	441.547	526.27	199.011	334.445	-1.29684	3.73014	0.0967685	1	-1.26039	4.59436	0.140767	0.527547	-1.92467	5.22893	3.88169e-05	0.000491845	-1.22145	4.89486	0.24703	0.453068	-1.20636	4.88878	0.261473	0.417009	3.64486	4.47898	4.73112	4.78571	4.79092	3.9933	4.7995	5.64967	5.06495
gene-ECD_RS03625	NC_012971.2	739426	739501	+	tRNA	ECD_RS03625	ECD_t00016	.	.	tRNA-Val	43.0553	81.5547	45.2332	47.5886	43.133	73.5012	72.9676	105.061	38.6705	62.0342	-1.65777	0.807124	0.0313571	0.829875	-1.07392	2.13024	0.738694	0.95285	-2.18586	2.86359	0.000335453	0.00308051	1.10649	2.79108	0.746006	0.894284	-1.20877	2.49603	0.473382	0.640873	1.18637	2.35922	2.45628	2.99705	2.56992	1.64022	2.44275	3.43594	2.86987
gene-ECD_RS03630	NC_012971.2	739504	739579	+	tRNA	ECD_RS03630	ECD_t00017	.	.	tRNA-Lys	37.6734	49.2727	23.7666	16.8863	19.078	29.4005	43.0322	47.2294	15.0909	37.76	1.31695	0.0489754	0.371611	1	-1.04827	1.40701	0.873019	0.997971	-1.8687	1.81719	0.0233022	0.088539	1.00631	1.44944	1	1	-1.66073	1.63356	0.101392	0.202094	1.08155	1.80561	1.74764	1.79829	1.67085	0.885072	1.85461	2.43711	1.79179
gene-ECD_RS03635	NC_012971.2	739631	739706	+	tRNA	ECD_RS03635	ECD_t00018	.	.	tRNA-Val	9.86684	13.5925	10.7333	4.60535	4.1474	5.51259	15.9032	8.67478	6.60227	10.7886	1.82407	-1.84412	0.352234	1	-1.40094	-0.127122	0.519736	0.856934	1.30917	0.149795	0.694067	0.875567	-1.58009	0.156814	0.593113	0.778004	-2.15952	-0.0796206	0.160156	0.287631	0.370017	0.755733	1.04611	0.744884	0.560505	0.212614	0.975986	0.856801	1.05472
gene-ECD_RS03640	NC_012971.2	739710	739785	+	tRNA	ECD_RS03640	ECD_t00019	.	.	tRNA-Lys	178.5	275.247	187.833	108.226	148.477	201.21	331.16	362.413	116.955	246.339	-1.0957	2.48427	0.597381	1	-1.44409	4.09704	0.0239295	0.213532	-1.81761	4.72172	0.000289119	0.00276149	-1.20139	4.14656	0.333643	0.551255	-1.39472	4.36092	0.0554225	0.125499	2.65288	3.90129	4.29547	4.07743	4.16971	2.76462	4.40163	5.12443	4.32797
gene-ECD_RS03645	NC_012971.2	739932	740007	+	tRNA	ECD_RS03645	ECD_t00020	.	.	tRNA-Lys	263.714	448.551	314.332	214.149	233.913	312.38	532.289	546.511	189.58	460.312	-1.15141	3.08051	0.403174	1	-1.42442	4.78751	0.0222856	0.209705	-1.63807	5.36714	0.00167041	0.0112171	1.0159	4.97469	0.940243	1	-1.65432	5.15959	0.00179372	0.00752019	3.13983	4.56804	5.00844	5.0191	4.79586	3.32162	5.06029	5.70305	4.99704
gene-ECD_RS03650	NC_012971.2	740140	740215	+	tRNA	ECD_RS03650	ECD_t00021	.	.	tRNA-Lys	19.7337	29.7335	27.5999	14.5836	24.0549	19.2941	44.9031	40.4823	27.3523	33.2647	1.05185	-0.682067	1	1	-1.80958	1.13066	0.0280176	0.238337	-1.38065	1.77066	0.252714	0.479312	-2.07726	1.8007	0.0388023	0.121608	-1.16205	1.66115	0.667032	0.79939	0.664243	1.32543	1.90244	1.65084	1.90833	0.63761	1.8993	2.25844	2.44974
gene-ECD_RS03655	NC_012971.2	740493	741536	+	protein_coding	ECD_RS03655	ECD_00703	nadA	WP_000115290.1	quinolinate synthase NadA	107.154	23.9951	12.8923	8.21376	17.9943	115.775	23.086	13.4719	10.5051	14.3985	-1.05029	5.48433	0.739444	1	-1.15489	4.17616	0.379184	0.777816	1.01559	4.13772	0.955944	1	-1.42168	4.33984	0.0587148	0.168116	1.48607	4.57492	0.0192737	0.0530724	5.47949	4.14534	4.21503	4.13406	4.87269	5.54873	4.34219	4.19391	4.61748
gene-ECD_RS03660	NC_012971.2	741574	742293	+	protein_coding	ECD_RS03660	ECD_00704	.	WP_000345410.1	nicotinamide riboside transporter PnuC	92.1254	39.6352	18.0464	12.6391	20.9259	98.6294	28.1424	17.9065	14.635	22.6809	-1.04071	4.72469	0.793452	1	1.17317	4.14761	0.326331	0.742477	1.06951	4.05144	0.727702	0.897738	-1.28723	4.3443	0.180819	0.369294	1.09726	4.45061	0.602236	0.75176	4.74746	4.32334	4.16696	4.21504	4.56649	4.80293	4.10528	4.07553	4.56216
gene-ECD_RS03665	NC_012971.2	742290	743231	-	protein_coding	ECD_RS03665	ECD_00705	zitB	WP_000951295.1	CDF family zinc transporter ZitB	21.2039	24.5371	12.7419	9.78433	8.36524	21.867	16.1515	11.198	8.29439	7.83373	-1.00248	2.97275	1	1	1.26541	3.7972	0.16416	0.566168	1.20742	3.85796	0.298874	0.529033	1.06085	4.13396	0.808125	0.934021	1.26971	3.43034	0.230553	0.380363	3.13547	4.03606	4.05918	4.23244	3.6859	3.13864	3.71947	3.80491	4.15181
gene-ECD_RS03670	NC_012971.2	743345	743725	-	protein_coding	ECD_RS03670	ECD_00706	.	WP_000784351.1	periplasmic protein	14.8509	14.5735	15.5989	15.3109	19.6898	14.8449	13.8088	7.11388	11.2885	15.0643	1.02909	1.15566	0.953913	1	-1.13721	2.01647	0.596292	0.900032	2.32298	2.52443	0.000426635	0.00370365	1.21943	3.39793	0.403211	0.621231	1.55366	3.24039	0.0332392	0.0831889	1.6808	2.23285	3.13075	3.61636	3.62057	1.65242	2.38107	2.11576	3.35532
gene-ECD_RS03680	NC_012971.2	744041	745093	+	protein_coding	ECD_RS03680	ECD_00707	aroG	WP_001109196.1	3-deoxy-7-phosphoheptulonate synthase AroG	93.9373	56.8385	23.7382	12.797	12.1531	106.032	44.8996	24.6266	10.5515	14.4052	-1.09724	5.33965	0.528536	1	1.05454	5.2839	0.734789	0.952003	1.02297	5.01939	0.897049	0.996214	1.09069	4.65613	0.629422	0.802543	1.00339	4.27981	1	1	5.30619	5.35365	5.07181	4.75595	4.34172	5.43684	5.27896	5.04002	4.63546
gene-ECD_RS03685	NC_012971.2	745251	746003	-	protein_coding	ECD_RS03685	ECD_00708	gpmA	WP_001295305.1	2,3-diphosphoglycerate-dependent phosphoglycerate mutase	746.168	1773.76	1357.08	360.62	522.909	918.497	715.309	455.282	250.077	354.251	-1.19658	7.91079	0.208061	1	2.06567	9.36785	4.45562e-07	4.71677e-05	3.16329	9.77831	3.16321e-15	3.17236e-13	1.29688	8.85995	0.0710539	0.192457	1.75556	8.86303	9.23628e-05	0.000572349	7.78178	9.79956	10.3827	9.0371	9.21457	8.03962	8.75467	8.72359	8.66286
gene-ECD_RS03695	NC_012971.2	747066	748349	-	protein_coding	ECD_RS03695	ECD_00725	.	WP_001091587.1	putative acyl-CoA thioester hydrolase	14.1226	12.3195	9.48419	9.26809	4.61511	14.3568	12.3478	10.7256	6.64341	5.26825	1.01194	2.82402	0.94569	1	-1.20307	3.54842	0.288888	0.707554	-1.06557	4.05143	0.727702	0.897738	1.25444	4.3887	0.232282	0.435848	1.04183	3.15805	0.877275	0.951963	3.01257	3.52888	4.07879	4.58367	3.31121	2.99758	3.77448	4.16521	4.27161
gene-ECD_RS03700	NC_012971.2	748736	749818	+	protein_coding	ECD_RS03700	ECD_10002	.	WP_000805902.1	DNA-binding transcriptional repressor LacI	0.188839	0.357696	0.376607	0.215455	0.232836	0.322374	0.59083	0.541117	0.066188	0.315455	-1.63315	-2.65185	0.731885	1	-1.96005	-1.0859	0.319467	0.736262	-1.34716	-0.346889	0.620334	0.82258	2.74337	-0.782801	0.628704	0.802408	-1.13512	-0.765418	1	1	0.11068	0.331342	0.615862	0.53661	0.464488	0.179283	0.596394	0.783168	0.206522
gene-ECD_RS03710	NC_012971.2	750421	753072	+	protein_coding	ECD_RS03710	ECD_10004	.	WP_001092355.1	hypothetical protein	13.007	373.021	242.008	56.9267	62.3987	15.4818	313.206	245.615	143.31	86.2854	-1.157	3.86375	0.347801	1	-1.00793	9.37075	0.956067	1	1.04568	9.67905	0.754207	0.913051	-2.79907	9.11327	1.96363e-12	7.87725e-11	-1.16266	8.07534	0.29649	0.458202	3.85289	9.36701	9.71233	8.19235	7.9673	4.04972	9.37839	9.64797	9.67418
gene-ECD_RS03720	NC_012971.2	753981	754199	-	protein_coding	ECD_RS03720	ECD_10005	.	WP_002414258.1	excisionase	40.778	55.1301	36.9819	20.7767	4.6057	37.3044	42.5281	28.0973	15.0565	7.79995	1.12438	1.74074	0.581618	1	1.07982	2.97301	0.698921	0.941514	1.3963	3.21035	0.102629	0.260078	1.24048	3.04005	0.389396	0.607196	-1.4208	1.02113	0.393728	0.563618	2.16409	3.17739	3.53274	3.29071	1.33303	2.03433	3.0792	3.09921	3.01427
gene-ECD_RS03725	NC_012971.2	754239	754406	-	protein_coding	ECD_RS03725	ECD_10006	.	WP_000545733.1	hypothetical protein	6.89825	11.5293	7.63014	3.12506	0.750482	7.06574	8.88707	7.84861	1.70671	0.813423	1.0043	-0.988765	1	1	1.0803	0.426056	0.899603	1	1.03152	0.859012	1	1	1.63011	0.133135	0.593113	0.778004	1.09134	-1.46486	1	1	0.537884	1.19593	1.41872	1.00989	0.250857	0.535946	1.1339	1.39069	0.69208
gene-ECD_RS03730	NC_012971.2	754495	754776	-	protein_coding	ECD_RS03730	ECD_10007	.	WP_000026224.1	hypothetical protein	59.9517	83.5671	54.754	18.8242	8.27127	88.8921	56.4739	38.9647	20.3353	11.1456	-1.44111	3.01781	0.0283087	0.804366	1.23257	3.84149	0.211689	0.62503	1.49093	4.08979	0.0241154	0.0903674	-1.20085	3.52499	0.432098	0.649596	-1.13257	1.9751	0.712526	0.83758	2.9244	4.06231	4.40313	3.49188	2.17422	3.39241	3.78046	3.85967	3.73468
gene-ECD_RS03735	NC_012971.2	754968	755516	-	protein_coding	ECD_RS03735	ECD_10008	.	WP_001289873.1	ead/Ea22-like family protein	19.371	35.6338	32.158	17.1072	3.78932	15.3897	31.3395	20.9487	11.6206	4.48049	1.29454	1.89808	0.185444	1	-1.05574	3.75449	0.754781	0.957784	1.62867	4.23218	0.0052505	0.0280247	1.3236	4.02013	0.167258	0.348507	1.00585	1.72482	1	1	2.36354	3.81129	4.58788	4.25814	2.04739	2.07114	3.88414	3.92103	3.87748
gene-ECD_RS03740	NC_012971.2	755513	755734	-	protein_coding	ECD_RS03740	.	.	WP_000763367.1	TraR/DksA family transcriptional regulator	6.75568	18.3223	13.648	9.19687	2.27173	10.6941	14.4115	9.56918	6.45782	1.53891	-1.53575	-0.330175	0.193122	1	1.05895	1.45212	0.8762	0.998028	1.5116	1.79401	0.155538	0.348271	1.27933	1.92523	0.546645	0.742962	1.73643	-0.373423	0.593113	0.743782	0.664243	1.89178	2.30904	2.30521	0.815293	0.925836	1.83174	1.85331	2.02788
gene-ECD_RS03750	NC_012971.2	756126	756317	-	protein_coding	ECD_RS03750	ECD_10010	.	WP_000548551.1	DUF1382 family protein	11.7169	16.4773	15.1736	12.4568	2.29835	10.183	17.7741	11.4459	5.97349	3.55873	1.18286	-0.214175	0.654527	1	-1.29405	1.32487	0.317392	0.735754	1.40535	1.7797	0.252714	0.479312	1.86973	1.9518	0.0544345	0.159087	-1.29683	-0.0752324	0.643095	0.783515	0.908509	1.63622	2.26405	2.49012	0.735261	0.799916	1.8993	1.88885	1.79179
gene-ECD_RS03760	NC_012971.2	756469	757149	-	protein_coding	ECD_RS03760	ECD_10012	.	WP_000186891.1	YqaJ viral recombinase family protein	23.0239	20.7629	14.5452	10.7075	3.23997	15.4827	22.2373	14.8444	10.4207	3.71236	1.52934	2.3526	0.0183344	0.766385	-1.28548	3.43989	0.152468	0.549341	1.03984	3.6838	0.857573	0.973261	-1.08204	3.8977	0.712938	0.870557	1.03786	1.78358	0.919675	0.979838	2.83049	3.3818	3.80028	3.91456	2.1122	2.3208	3.71323	3.74799	4.02116
gene-ECD_RS03765	NC_012971.2	757146	757931	-	protein_coding	ECD_RS03765	ECD_10013	bet	WP_000100844.1	phage recombination protein Bet	33.4783	31.1321	19.1998	16.773	4.41123	21.2321	30.4829	16.6825	11.2174	5.56357	1.62173	3.06091	0.00324427	0.317023	-1.17533	4.15593	0.31956	0.736262	1.22126	4.17741	0.256388	0.482517	1.34448	4.4923	0.111538	0.264348	-1.06031	2.47596	0.884768	0.95764	3.49307	4.11342	4.37167	4.72556	2.63753	2.87282	4.33407	4.09847	4.31687
gene-ECD_RS03770	NC_012971.2	757937	758233	-	protein_coding	ECD_RS03770	.	.	WP_000995451.1	host-nuclease inhibitor protein Gam	35.3479	41.5211	28.6428	21.9982	2.75935	25.3913	40.2163	23.678	11.1022	6.67171	1.4316	1.81906	0.0664739	1	-1.16258	3.1661	0.411966	0.799821	1.28345	3.33028	0.221202	0.440669	1.7802	3.35001	0.0114712	0.0490099	-2.02356	1.04749	0.0663279	0.145692	2.34856	3.20459	3.59764	3.7672	1.15991	1.94791	3.4	3.27066	3.01427
gene-ECD_RS03785	NC_012971.2	758657	759025	-	protein_coding	ECD_RS03785	ECD_10017	.	WP_000065374.1	DUF2528 family protein	29.7439	53.716	38.8443	12.8051	2.9043	23.2754	48.3611	34.3439	13.5982	5.18475	1.31429	1.9336	0.157571	1	-1.08072	3.79044	0.662483	0.930278	1.2002	4.115	0.31356	0.546638	-1.18045	3.34797	0.461356	0.670312	-1.49751	1.14288	0.281069	0.440622	2.40032	3.82887	4.30105	3.33968	1.38641	2.08919	3.93331	4.05221	3.55743
gene-ECD_RS03790	NC_012971.2	759208	759408	-	protein_coding	ECD_RS03790	ECD_10018	.	WP_000213975.1	Restriction inhibitor protein ral	20.0104	37.2609	28.1187	15.3817	8.15449	16.3275	43.8606	27.3335	14.265	7.47864	1.26006	0.544919	0.387937	1	-1.41254	2.60888	0.0753554	0.38808	1.09161	2.85567	0.736546	0.901665	-1.0311	2.65967	0.931369	1	1.29507	1.23985	0.517593	0.678335	1.36073	2.58293	3.0667	2.80114	1.79447	1.16596	3.00958	2.95578	2.83918
gene-ECD_RS03795	NC_012971.2	759487	759786	-	protein_coding	ECD_RS03795	ECD_10020	.	WP_000256575.1	hypothetical protein	21.3602	46.7014	31.2697	22.3615	6.30405	17.4565	50.7156	30.034	15.5311	7.28827	1.25833	1.19822	0.308	1	-1.30341	3.43783	0.129697	0.509903	1.10483	3.56516	0.618377	0.822561	1.2944	3.55838	0.224218	0.427675	1.02861	1.57983	1	1	1.8067	3.36983	3.72758	3.80256	1.94437	1.57764	3.71947	3.59502	3.45991
gene-ECD_RS03800	NC_012971.2	760101	760751	-	protein_coding	ECD_RS03800	ECD_10021	.	WP_001095982.1	LexA family transcriptional regulator	61.9926	33.0259	16.4686	11.649	9.97414	80.1231	31.4529	17.3288	8.36838	12.9098	-1.25633	4.15421	0.135981	1	-1.14319	3.94906	0.416307	0.802096	1.00857	3.81788	1	1	1.25157	3.75143	0.272985	0.483208	-1.08817	3.378	0.714805	0.839224	4.06477	3.93821	3.90655	3.96746	3.43036	4.37635	4.11951	3.89505	3.66637
gene-ECD_RS03805	NC_012971.2	760832	761017	+	protein_coding	ECD_RS03805	ECD_10022	.	WP_000276885.1	hypothetical protein	27.8548	53.1092	36.3383	27.5991	9.48996	27.4049	48.1622	36.6269	17.7278	11.0206	1.04553	1.02075	0.901441	1	-1.08853	2.8008	0.669913	0.933219	1.05283	3.1326	0.808471	0.947152	1.39922	3.13865	0.1509	0.326009	1.02405	1.48953	1	1	1.59455	2.9229	3.29629	3.44788	1.87137	1.55183	3.02982	3.22967	3.01427
gene-ECD_RS03810	NC_012971.2	761133	761432	+	protein_coding	ECD_RS03810	ECD_10023	.	WP_000035954.1	hypothetical protein	24.0871	46.0558	34.5715	24.6949	10.5067	17.2238	52.1375	28.5689	13.8585	6.37724	1.4379	1.28732	0.0927867	1	-1.35871	3.45155	0.07605	0.388405	1.28396	3.61138	0.191156	0.398521	1.60149	3.57917	0.0325384	0.106168	1.95502	1.90648	0.021097	0.0574206	1.93258	3.35171	3.86196	3.93596	2.52302	1.5648	3.75637	3.52898	3.31126
gene-ECD_RS03820	NC_012971.2	762361	763062	+	protein_coding	ECD_RS03820	ECD_10025	.	WP_000788910.1	hypothetical protein	19.0335	15.9111	12.3671	10.5534	5.65748	14.3233	16.1031	5.8436	5.92243	4.08797	1.36669	2.19	0.0915194	1	-1.21473	3.05837	0.296815	0.71648	2.24346	3.07023	0.000130449	0.00136965	1.60149	3.57917	0.0325384	0.106168	1.64396	2.31468	0.0484745	0.112165	2.63447	3.07798	3.62458	3.93596	2.8037	2.26629	3.32828	2.59606	3.31126
gene-ECD_RS03830	NC_012971.2	763059	763862	+	protein_coding	ECD_RS03830	.	.	WP_000145932.1	serine/threonine protein phosphatase	19.8408	21.4411	15.5812	8.63408	4.31247	16.9354	16.4477	6.83337	5.70602	5.60898	1.20507	2.52179	0.300841	1	1.08589	3.47738	0.654564	0.929538	2.41769	3.55725	5.86591e-06	9.71956e-05	1.36026	3.57741	0.153977	0.330189	-1.09338	2.49847	0.774429	0.882053	2.85189	3.64261	4.11724	3.84841	2.63753	2.62306	3.53356	2.95578	3.43959
gene-ECD_RS03835	NC_012971.2	763859	764482	+	protein_coding	ECD_RS03835	ECD_10027	.	WP_001235469.1	antitermination protein	14.7485	15.2098	11.3918	7.9462	3.23284	13.9876	14.9257	5.86969	6.31811	4.16097	1.08459	1.80781	0.713176	1	-1.17783	2.80254	0.41546	0.80168	2.05727	2.82705	0.000998205	0.00747379	1.13085	3.21705	0.647108	0.818432	-1.08189	1.74271	0.918242	0.978668	2.19791	2.87293	3.3618	3.4025	2.01386	2.10703	3.0792	2.46092	3.24255
gene-ECD_RS03840	NC_012971.2	765159	765482	+	protein_coding	ECD_RS03840	ECD_10029	.	WP_000783735.1	phage holin, lambda family	5.89131	5.97816	3.5967	3.60089	1.16742	6.46538	3.51094	2.03483	1.54868	2.53065	-1.06651	-0.282556	0.90818	1	1.41563	0.275529	0.419497	0.803772	1.86486	0.430558	0.163583	0.358697	2.07489	0.983639	0.195373	0.387343	-1.80662	-0.0112678	0.258407	0.41343	0.802574	1.19593	1.3342	1.70168	0.650527	0.843122	0.933651	0.856801	1.05472
gene-ECD_RS03845	NC_012971.2	765466	765942	+	protein_coding	ECD_RS03845	ECD_10030	.	WP_000229403.1	glycoside hydrolase family protein	11.7191	12.994	10.8715	7.09308	3.17185	11.7109	7.45247	4.60715	3.45636	3.43786	1.02939	1.13838	0.953502	1	1.4515	1.84994	0.107744	0.465978	2.49855	2.30595	0.000269375	0.00258587	1.84177	2.42584	0.0423944	0.130505	1.09678	1.23694	0.897141	0.966093	1.66879	2.35922	2.95792	2.91325	1.71324	1.64022	1.94264	1.88885	2.18262
gene-ECD_RS03855	NC_012971.2	766432	766725	-	protein_coding	ECD_RS03855	ECD_10032	bor	WP_000738491.1	serum resistance lipoprotein Bor	224.454	54.6819	14.4675	20.2385	31.9491	246.054	40.143	26.9095	11.7032	17.6629	-1.06562	4.73475	0.673569	1	1.13466	3.34828	0.478078	0.838448	-1.75123	2.95912	0.00853647	0.0407675	1.55405	3.28785	0.0568022	0.164618	2.14933	3.39478	0.000127374	0.00075847	4.7403	3.55024	2.71214	3.64262	3.92111	4.82868	3.38437	3.42388	3.06821
gene-ECD_RS03865	NC_012971.2	767711	767917	+	protein_coding	ECD_RS03865	ECD_10034	.	WP_001031427.1	hypothetical protein	13.5024	15.2833	7.59998	5.07256	2.74089	13.1556	11.3342	7.07765	6.92578	6.93178	1.05566	0.155677	0.924869	1	1.12288	1.06761	0.708175	0.946924	1.13879	1.06883	0.793446	0.93791	-1.51402	1.47149	0.297807	0.51237	-2.11169	0.612738	0.12358	0.235789	1.06332	1.63622	1.61062	1.59814	0.891118	1.02298	1.52461	1.48659	2.02788
gene-ECD_RS03875	NC_012971.2	768665	769210	+	protein_coding	ECD_RS03875	ECD_10035	.	WP_000453580.1	DNA-packaging protein	3.74565	3.90223	2.88131	2.02995	2.19372	5.24336	3.77619	2.68329	2.49442	1.5017	-1.35928	-0.00817072	0.30792	1	-1.16096	0.701969	0.739742	0.95285	1.13879	1.06883	0.793446	0.93791	-1.36356	1.46598	0.457819	0.670294	1.72946	0.671701	0.180027	0.316313	0.845886	1.27501	1.61062	1.65084	1.48758	1.06007	1.40575	1.48659	1.97238
gene-ECD_RS03880	NC_012971.2	769185	771110	+	protein_coding	ECD_RS03880	ECD_10036	.	WP_001027292.1	phage terminase large subunit family protein	6.83125	3.05054	3.63031	2.2413	0.981939	5.51068	3.21153	3.15683	2.08421	1.70287	1.27501	2.21072	0.191618	1	-1.26337	2.17545	0.277384	0.696099	1.22013	3.08409	0.37005	0.608657	-1.03391	3.12631	0.945065	1	-1.4563	1.88452	0.211335	0.357453	2.61582	2.29742	3.3403	3.2227	1.94437	2.32843	2.57257	3.08396	3.26582
gene-ECD_RS03890	NC_012971.2	771310	772911	+	protein_coding	ECD_RS03890	ECD_10038	.	WP_001359455.1	phage portal protein	13.4044	9.55163	5.38292	3.82342	1.06248	11.3326	7.14516	3.61239	2.68471	3.58272	1.21668	2.94101	0.23523	1	1.11352	3.29024	0.556614	0.879275	1.58058	3.22956	0.0227489	0.0871316	1.28031	3.43702	0.290931	0.50469	-2.82715	2.35786	6.04251e-05	0.000390305	3.22841	3.4852	3.61565	3.68113	1.83343	2.97833	3.34453	3.02129	3.35532
gene-ECD_RS03895	NC_012971.2	772892	774211	+	protein_coding	ECD_RS03895	ECD_10039	.	WP_000123343.1	S49 family peptidase	30.367	20.3964	12.5803	8.39662	2.81772	26.4493	13.8962	8.2133	4.83309	4.91751	1.18105	3.85631	0.28759	1	1.22262	4.03743	0.222122	0.633744	1.62505	4.14594	0.00563841	0.0295978	1.56179	4.16084	0.0220465	0.0785961	-1.46644	2.82887	0.0874497	0.179564	4.05558	4.24365	4.5033	4.48553	2.723	3.83108	3.97043	3.84165	3.87748
gene-ECD_RS03900	NC_012971.2	774221	774553	+	protein_coding	ECD_RS03900	ECD_10040	.	WP_001297109.1	head decoration protein	36.235	25.593	13.1231	5.95607	2.08242	24.3238	19.4288	8.1393	5.16626	7.18157	1.5319	1.97819	0.0247703	0.793275	1.09722	2.46766	0.675784	0.936174	1.70889	2.23596	0.0375423	0.125724	1.03668	2.00937	1	1	-2.87929	1.16244	0.00440277	0.0158591	2.51209	2.73986	2.74525	2.27195	1.03177	2.02498	2.62672	2.11576	2.23072
gene-ECD_RS03905	NC_012971.2	774609	775634	+	protein_coding	ECD_RS03905	ECD_10041	.	WP_000063280.1	major capsid protein	38.4043	29.5133	17.037	11.087	3.37936	29.8088	25.2926	10.1384	5.44949	5.59407	1.32526	3.75808	0.0720059	1	-1.02875	4.36231	0.866263	0.997971	1.78275	4.17064	0.000978765	0.00735715	1.8286	4.11665	0.00227239	0.0134892	-1.39099	2.68647	0.168484	0.299623	4.03233	4.40472	4.57412	4.52135	2.63753	3.65436	4.44372	3.78619	3.70093
gene-ECD_RS03910	NC_012971.2	775676	776074	+	protein_coding	ECD_RS03910	ECD_10042	.	WP_000158919.1	DNA-packaging protein FI	20.6734	13.4306	9.63807	6.43287	2.52794	16.1003	10.513	5.14061	3.59307	2.39746	1.32048	1.52521	0.181354	1	1.06411	1.83392	0.84605	0.99228	1.98572	1.9884	0.0114779	0.0508039	1.60695	2.11524	0.14816	0.321732	1.25172	0.625412	0.610546	0.758901	2.07589	2.19268	2.58988	2.57438	1.33303	1.78019	2.12301	1.81687	2.02788
gene-ECD_RS03915	NC_012971.2	776086	776439	+	protein_coding	ECD_RS03915	ECD_10043	.	WP_000752979.1	tail attachment protein	21.7608	11.3079	7.24216	6.75625	2.31505	17.9497	9.84106	5.38022	3.03736	4.05333	1.2468	1.46403	0.300855	1	-1.04461	1.49742	0.939061	1	1.42666	1.59693	0.257543	0.483496	1.9935	1.92496	0.0384848	0.121111	-1.46784	0.777288	0.428549	0.599559	2.00123	1.87495	2.12001	2.49012	1.15991	1.76903	1.92113	1.74112	1.7262
gene-ECD_RS03920	NC_012971.2	776451	777029	+	protein_coding	ECD_RS03920	ECD_10044	.	WP_000975070.1	phage tail protein	18.3673	12.1546	6.94368	5.44052	0.762147	10.8538	9.3322	3.54249	2.97127	2.71422	1.73981	1.7298	0.00507804	0.387048	1.08485	2.20451	0.748907	0.956599	2.07579	2.03006	0.00621651	0.0318429	1.64392	2.38152	0.0957073	0.235773	-2.96095	0.609119	0.0131976	0.0392324	2.36354	2.50851	2.64355	2.82427	0.735261	1.75778	2.41224	1.81687	2.23072
gene-ECD_RS03925	NC_012971.2	777026	777421	+	protein_coding	ECD_RS03925	ECD_10045	.	WP_000683105.1	tail protein	12.739	6.84772	5.14982	3.53542	0.477579	9.8744	5.56564	2.58978	2.71522	2.41562	1.32642	0.829722	0.245479	1	1.02484	0.914069	1	1	2.10134	1.10619	0.0501032	0.153987	1.16983	1.47563	0.770192	0.91127	-4.12852	-0.0840045	0.0264707	0.0693809	1.56893	1.48918	1.87278	1.88883	0.361623	1.3115	1.46641	1.17733	1.7262
gene-ECD_RS03930	NC_012971.2	777429	778169	+	protein_coding	ECD_RS03930	ECD_10046	.	WP_001349920.1	phage tail protein	23.1836	20.2144	11.8735	7.08516	3.31792	20.4484	15.1596	8.00749	3.86946	4.51828	1.16623	2.64922	0.377883	1	1.11073	3.26148	0.570782	0.886471	1.57283	3.2606	0.025687	0.0946741	1.64505	3.08418	0.0419356	0.129424	-1.14455	2.05543	0.657419	0.792605	2.94446	3.45721	3.64227	3.47737	2.23368	2.75334	3.32009	3.05297	2.83918
gene-ECD_RS03935	NC_012971.2	778185	778607	+	protein_coding	ECD_RS03935	ECD_10047	.	WP_000479153.1	phage minor tail protein G	13.6986	7.47907	3.3059	4.55091	2.08645	12.7107	6.55501	2.77083	2.03353	2.42296	1.1085	1.13847	0.683078	1	-1.05196	1.17574	0.929349	1	1.26431	0.853183	0.665796	0.856633	2.00386	1.63643	0.0742126	0.199358	1.02395	0.579589	1	1	1.70452	1.63622	1.49857	2.23791	1.21996	1.603	1.68633	1.28795	1.50936
gene-ECD_RS03940	NC_012971.2	778589	779023	+	protein_coding	ECD_RS03940	ECD_10048	.	WP_000459457.1	phage tail assembly protein T	6.4253	3.41374	2.27708	1.60923	0.289841	4.97612	5.2301	1.85239	1.1535	2.35612	1.32699	0.0115052	0.363268	1	-1.83398	0.565348	0.0749032	0.386797	1.30144	0.394311	0.596505	0.8067	1.25088	0.573647	0.82237	0.939464	-6.5067	-0.0861949	0.00572059	0.0197833	1.06332	0.992554	1.19733	1.23369	0.250857	0.86425	1.4958	0.993671	1.05472
gene-ECD_RS03945	NC_012971.2	779016	781577	+	protein_coding	ECD_RS03945	ECD_10049	.	WP_000840207.1	phage tail tape measure protein	9.36618	4.83853	3.45687	2.68675	1.20569	8.23087	4.80082	2.88783	1.9865	2.66696	1.17054	3.12548	0.334542	1	-1.19093	3.19194	0.350253	0.758418	1.27008	3.39383	0.221103	0.440669	1.21606	3.63248	0.365882	0.585381	-1.85775	2.7769	0.00679971	0.0227114	3.37236	3.2113	3.65103	3.83709	2.49899	3.16868	3.43836	3.33649	3.57617
gene-ECD_RS03950	NC_012971.2	781574	781903	+	protein_coding	ECD_RS03950	ECD_10050	.	WP_000847379.1	phage tail protein	5.57762	2.34779	1.05939	1.2374	0.764127	6.13624	1.72355	0.887924	2.17218	0.621159	-1.06912	-0.329863	0.906204	1	1.13295	-0.770094	1	1	1.2588	-0.794774	0.759851	0.913788	-1.93266	0.470598	0.352234	0.572479	1.44373	-1.00395	1	1	0.78042	0.600619	0.542413	0.838733	0.464488	0.821681	0.54107	0.444087	1.34428
gene-ECD_RS03955	NC_012971.2	781903	782601	+	protein_coding	ECD_RS03955	ECD_10051	.	WP_001152639.1	phage minor tail protein L	11.4106	4.24886	4.2512	1.91945	1.08224	7.99155	3.55992	3.66792	2.15353	2.44376	1.4681	1.41484	0.0677378	1	-1.00576	1.05857	1	1	1.22928	1.8841	0.467705	0.699813	-1.24597	1.65477	0.682922	0.846573	-1.88975	0.883095	0.129425	0.24442	2.03905	1.57503	2.28672	1.84427	1.09726	1.64022	1.58056	2.05449	2.08133
gene-ECD_RS03960	NC_012971.2	782607	783350	+	protein_coding	ECD_RS03960	ECD_10052	.	WP_000194780.1	phage tail protein	6.78044	4.68611	2.81935	1.48972	0.423659	4.50491	3.8224	1.77227	1.4452	1.83676	1.54692	0.741078	0.0733855	1	1.02121	1.26209	1	1	1.68392	1.24166	0.141625	0.32407	-1.07808	1.30903	1	1	-3.58369	0.379431	0.0101133	0.0315723	1.56893	1.73277	1.90244	1.65084	0.560505	1.18287	1.71161	1.39069	1.7262
gene-ECD_RS03965	NC_012971.2	783287	783919	+	protein_coding	ECD_RS03965	ECD_10053	.	WP_000090889.1	tail assembly protein	10.5541	6.52782	4.14217	3.68622	0.9959	8.60417	6.51438	2.66167	2.26483	3.13033	1.26143	1.25545	0.296177	1	-1.19752	1.6394	0.473382	0.835161	1.64834	1.5526	0.0893633	0.235976	1.46134	2.03405	0.252277	0.459794	-2.62348	0.947261	0.0174197	0.0489576	1.84989	1.90841	2.14504	2.4609	0.963156	1.61552	2.10404	1.61946	2.02788
gene-ECD_RS03970	NC_012971.2	783980	787378	+	protein_coding	ECD_RS03970	ECD_10054	.	WP_000515495.1	host specificity protein J	8.76454	5.14766	3.68558	2.40271	1.1499	8.93627	5.10373	3.08187	2.15109	2.45247	1.00895	3.5381	0.965043	1	-1.19008	3.68449	0.305121	0.723663	1.26894	3.88754	0.190003	0.39718	1.00455	3.99953	1	1	-1.79172	3.07428	0.00573351	0.01981	3.65707	3.66235	4.11724	4.06778	2.78395	3.64524	3.89521	3.79558	4.06161
gene-ECD_RS03975	NC_012971.2	787440	788060	+	protein_coding	ECD_RS03975	ECD_10055	lom	WP_001246632.1	outer membrane beta-barrel protein Lom	24.3703	11.5405	8.16294	4.32107	2.63937	23.5003	13.395	6.25193	5.30976	6.05155	1.06676	2.52827	0.745153	1	-1.39283	2.53471	0.0952976	0.4394	1.38482	2.55559	0.168484	0.366282	-1.36518	2.66612	0.261767	0.470342	-1.92356	1.93071	0.017095	0.0482587	2.78671	2.53017	2.92939	2.62794	1.79447	2.70731	2.93643	2.53007	3.01427
gene-ECD_RS03995	NC_012971.2	791426	791902	-	protein_coding	ECD_RS03995	ECD_00740	.	WP_000767389.1	kinase inhibitor	39.159	20.4386	8.55064	6.35931	8.06178	30.3019	8.34677	4.45358	3.60663	7.73519	1.32921	2.68555	0.0976435	1	2.03784	2.31553	0.000890014	0.0289901	2.03349	2.0589	0.00699046	0.0346883	1.58319	2.34856	0.135292	0.301571	1.23897	2.43489	0.372755	0.541376	3.05009	2.90643	2.66101	2.77764	2.76392	2.69557	2.06535	1.85331	2.23072
gene-ECD_RS04000	NC_012971.2	791961	793250	-	protein_coding	ECD_RS04000	ECD_00741	bioA	WP_001515101.1	adenosylmethionine--8-amino-7-oxononanoate transaminase	3.38212	1.95194	0.903357	1.26617	1.31945	3.78902	1.2125	1.41965	0.777942	0.953408	-1.08886	0.871729	0.738564	1	1.3394	0.654683	0.42843	0.810119	-1.47757	1.0273	0.281069	0.514704	1.46031	1.56127	0.393728	0.611501	1.6413	1.15793	0.177052	0.312238	1.43352	1.42126	1.3342	2.05447	1.83343	1.51223	1.17082	1.7017	1.65747
gene-ECD_RS04005	NC_012971.2	793337	794377	+	protein_coding	ECD_RS04005	ECD_00742	bioB	WP_000951213.1	biotin synthase BioB	6.87603	2.54287	2.12692	1.79318	0.666134	6.4393	2.39038	2.25179	1.72147	1.50964	1.09836	1.4429	0.690618	1	-1.12799	0.978385	0.769994	0.964928	1.0024	1.60985	1	1	-1.06714	1.99227	0.906204	0.999	-1.89578	0.773852	0.152171	0.277609	1.9225	1.46689	1.95998	2.20304	1.03177	1.82398	1.58056	1.9574	2.27726
gene-ECD_RS04010	NC_012971.2	794374	795528	+	protein_coding	ECD_RS04010	ECD_00743	bioF	WP_000118797.1	8-amino-7-oxononanoate synthase	4.36766	1.73289	1.21073	0.959614	0.764127	3.44597	2.46222	1.45873	1.11712	1.24232	1.3032	0.840428	0.277056	1	-1.70243	0.910696	0.0845039	0.409512	-1.13452	1.07691	0.793446	0.93791	-1.29219	1.42819	0.546629	0.742962	-1.36388	0.81572	0.533661	0.692469	1.56893	1.22277	1.49857	1.65084	1.21996	1.3268	1.71161	1.61946	1.91466
gene-ECD_RS04015	NC_012971.2	795515	796270	+	protein_coding	ECD_RS04015	ECD_00744	bioC	WP_000246761.1	malonyl-ACP O-methyltransferase BioC	3.87745	0.939426	0.924865	1.0031	1.75112	2.86324	1.59873	2.03483	2.08598	0.813423	1.39152	0.0490283	0.274434	1	-2.02959	-0.323478	0.109021	0.465978	-2.06114	0.628674	0.0790364	0.215456	-2.29783	1.3841	0.0439575	0.133697	2.53804	0.63447	0.0246357	0.065199	1.09956	0.559087	0.935695	1.30119	1.58212	0.86425	0.975986	1.53226	2.13286
gene-ECD_RS04020	NC_012971.2	796263	796940	+	protein_coding	ECD_RS04020	ECD_00745	bioD	WP_000044837.1	ATP-dependent dethiobiotin synthetase BioD	4.32352	2.57114	0.773449	0.430195	1.02278	3.70758	2.51669	1.83675	1.48016	1.00778	1.19893	0.138526	0.568163	1	-1.17409	0.438827	0.704975	0.946924	-2.2193	0.325207	0.094398	0.24493	-3.74642	0.623883	0.0161862	0.0630732	1.20437	0.180769	0.840383	0.928318	1.09956	1.11225	0.752414	0.644502	1.03177	0.965481	1.24193	1.34023	1.65747
gene-ECD_RS04025	NC_012971.2	797519	799540	+	protein_coding	ECD_RS04025	ECD_00746	uvrB	WP_000042533.1	excinuclease ABC subunit B	117.023	89.3425	54.8374	51.7278	68.2782	117.378	60.5833	37.8586	23.6103	42.1387	1.02561	6.51028	0.861876	1	1.22847	6.77235	0.156716	0.556095	1.53716	6.90276	0.00351858	0.0203789	1.97023	7.25383	6.07149e-06	8.72297e-05	1.92701	7.30458	8.08624e-06	6.57524e-05	6.54312	6.92362	7.18742	7.66508	7.70705	6.50703	6.62945	6.57241	6.69348
gene-ECD_RS04030	NC_012971.2	799732	800640	-	protein_coding	ECD_RS04030	ECD_00747	.	WP_001321368.1	YvcK family protein	39.4476	23.5812	12.4353	6.67413	10.4721	42.3259	20.8049	16.4398	7.57036	13.0792	-1.043	3.84139	0.791019	1	-1.05907	3.88778	0.742442	0.953961	-1.24554	4.06361	0.214164	0.43036	-1.26086	3.75121	0.272985	0.483208	-1.05009	3.89538	0.810368	0.90749	3.90502	3.93415	3.97793	3.66841	3.93909	3.96179	4.01172	4.27673	3.97954
gene-ECD_RS04040	NC_012971.2	801037	802026	+	protein_coding	ECD_RS04040	ECD_00748	moaA	WP_001295301.1	GTP 3',8-cyclase MoaA	60.5275	35.6733	19.7164	12.1383	15.983	59.1054	28.7977	19.1644	11.947	14.7698	1.05346	4.51242	0.731898	1	1.03192	4.54063	0.848067	0.992517	1.09179	4.61951	0.604893	0.811136	-1.09432	4.61721	0.621787	0.802408	1.28686	4.41602	0.141042	0.261563	4.60661	4.61693	4.72698	4.59716	4.63426	4.53463	4.57346	4.60522	4.72214
gene-ECD_RS04045	NC_012971.2	802048	802560	+	protein_coding	ECD_RS04045	ECD_00749	moaB	WP_000084627.1	molybdenum cofactor biosynthesis protein B	62.5897	30.7089	23.6246	10.5752	12.903	72.8206	17.6009	10.2812	8.6633	13.852	-1.13095	3.74326	0.433734	1	1.45304	3.1671	0.0397679	0.287658	2.43633	3.50721	5.21186e-06	8.82772e-05	1.09767	3.3623	0.715393	0.872995	1.10772	3.27242	0.628977	0.772695	3.75688	3.52349	4.07228	3.52049	3.45556	3.92204	3.03983	2.90461	3.39807
gene-ECD_RS04050	NC_012971.2	802563	803048	+	protein_coding	ECD_RS04050	ECD_00750	moaC	WP_000080885.1	cyclic pyranopterin monophosphate synthase MoaC	73.5011	26.3039	19.1824	6.24155	11.5444	65.2285	17.1158	8.89294	8.40713	10.4038	1.15914	3.7031	0.34962	1	1.27997	2.94494	0.185435	0.593388	2.28668	3.16255	6.46149e-05	0.000774363	-1.49633	2.90995	0.106797	0.256139	1.31917	2.92588	0.223828	0.372982	3.89989	3.25097	3.71927	2.77764	3.24049	3.70208	2.93643	2.65917	3.28872
gene-ECD_RS04055	NC_012971.2	803041	803286	+	protein_coding	ECD_RS04055	ECD_00751	moaD	WP_000598612.1	molybdopterin synthase sulfur carrier subunit	20.5067	8.13614	6.15825	1.18566	1.53757	33.7777	4.91318	3.27557	1.74834	8.33263	-1.60016	1.38477	0.0230066	0.770112	1.3771	0.333091	0.431468	0.810419	1.98498	0.740096	0.0895125	0.235976	-1.62164	-0.0246001	0.559728	0.752955	-4.48732	0.838103	0.000352577	0.0018559	1.56893	1.22277	1.57423	0.644502	0.650527	2.05285	0.975986	0.993671	0.943671
gene-ECD_RS04060	NC_012971.2	803288	803740	+	protein_coding	ECD_RS04060	ECD_00752	moaE	WP_000852290.1	molybdopterin synthase catalytic subunit MoaE	42.588	13.2549	12.4765	3.73443	4.87068	38.073	7.06258	5.49807	3.63947	6.7875	1.15064	2.8242	0.400394	1	1.56208	1.76615	0.0588248	0.343844	2.40354	2.44067	0.000330333	0.00306574	-1.08322	1.86963	0.901926	0.996302	-1.17111	1.92379	0.637132	0.77999	3.09116	2.32246	3.0667	2.09307	2.1122	2.91393	1.83174	2.02285	2.18262
gene-ECD_RS04065	NC_012971.2	803876	804580	+	protein_coding	ECD_RS04065	ECD_00753	.	WP_000373624.1	Bax inhibitor-1/YccA family protein	265.625	186.641	120.831	109.801	135.291	283.266	112.746	62.2397	50.6348	82.1869	-1.03664	6.21729	0.804711	1	1.37898	6.24345	0.0287142	0.240505	2.06011	6.37168	1.64717e-06	3.25252e-05	1.95004	6.82589	1.12014e-05	0.000151378	1.95767	6.76395	6.7663e-06	5.64253e-05	6.20969	6.4708	6.81007	7.23336	7.17662	6.26093	6.01332	5.78078	6.27879
gene-ECD_RS04070	NC_012971.2	804785	805498	+	protein_coding	ECD_RS04070	ECD_00754	.	WP_000446894.1	Bax inhibitor-1/YccA family protein	0.954775	0.994686	0.979269	0.408504	0.44146	1.17355	0.796601	1.02596	0.602368	1.14836	-1.19242	-1.53635	0.840383	1	1.03965	-0.828802	1	1	1.01282	0.100662	1	1	-1.62164	-0.0246001	0.559728	0.752955	-2.15952	-0.0796206	0.160156	0.287631	0.340037	0.559087	0.935695	0.644502	0.560505	0.397881	0.54107	0.926858	0.943671
gene-ECD_RS04075	NC_012971.2	805534	806490	-	protein_coding	ECD_RS04075	ECD_00755	.	WP_000045472.1	UPF0104 family protein	0.71234	1.3493	1.21769	0.975288	0.988095	0.948526	0.594329	0.918542	0.973734	1.42795	-1.29077	-1.48195	0.694067	1	1.8794	-0.373917	0.146673	0.540068	1.40305	0.561884	0.504731	0.736421	-1.10915	1.10644	1	1	-1.2134	0.817416	0.755864	0.870009	0.340037	0.895777	1.3342	1.48658	1.2776	0.426571	0.54107	1.05753	1.58532
gene-ECD_RS04080	NC_012971.2	806490	807731	-	protein_coding	ECD_RS04080	ECD_00756	clsB	WP_000650315.1	cardiolipin synthase ClsB	1.26242	1.76746	2.62715	2.16053	2.28408	1.57418	1.71731	1.06165	2.65488	3.30085	-1.211	-0.455496	0.617782	1	-1.16567	0.745395	0.660914	0.930278	2.61593	1.65281	0.00139798	0.00977559	-1.36518	2.66612	0.261767	0.470342	-1.21453	2.2985	0.474492	0.641464	0.688239	1.30044	2.39501	2.62794	2.39864	0.799916	1.4364	1.39069	3.01427
gene-ECD_RS04085	NC_012971.2	807728	808489	-	protein_coding	ECD_RS04085	ECD_00757	.	WP_001113347.1	endonuclease/exonuclease/phosphatase family protein	1.34195	0.593109	2.75275	2.75596	2.89556	2.74906	0.559816	0.769068	3.66875	5.02145	-1.9832	-0.622508	0.0575192	1	-1.13039	-1.2609	1	1	3.75914	0.951638	0.000883481	0.00676094	-1.47827	2.389	0.16722	0.348507	-1.45656	2.09639	0.163636	0.292641	0.48407	0.379858	1.90244	2.33772	2.1122	0.843122	0.42362	0.783168	2.80781
gene-ECD_RS04090	NC_012971.2	808622	809032	+	protein_coding	ECD_RS04090	ECD_00758	.	WP_000871982.1	hypothetical protein	173.33	27.3337	14.035	63.586	225.473	224.089	28.7154	18.0015	19.8825	69.4913	-1.25673	4.97241	0.123056	1	-1.26089	3.09569	0.210517	0.622888	-1.20829	3.08239	0.37005	0.608657	2.87446	5.1063	1.97985e-09	5.38943e-08	3.85806	6.45963	4.30101e-18	2.04889e-16	4.84674	3.08531	3.09266	5.68545	7.13532	5.16617	3.38437	3.33649	4.21295
gene-ECD_RS04095	NC_012971.2	808994	810100	-	protein_coding	ECD_RS04095	ECD_00759	.	WP_000469031.1	ABC transporter permease	13.979	13.8227	8.42154	1.52818	3.64462	13.1831	7.45005	3.97039	4.79174	7.96229	1.09078	2.54479	0.648332	1	1.54509	3.09126	0.0170488	0.178625	2.24865	3.16966	8.51095e-05	0.000968216	-3.47417	2.89175	1.51394e-06	2.44475e-05	-1.83532	3.14101	0.00386939	0.0142338	2.81423	3.4852	3.71927	2.09307	2.82319	2.70731	2.92567	2.6796	3.63097
gene-ECD_RS04100	NC_012971.2	810111	811244	-	protein_coding	ECD_RS04100	ECD_00760	.	WP_000070131.1	ABC transporter permease	13.7664	12.1841	7.34754	3.29224	3.8358	11.2067	6.70841	4.58643	4.48801	9.52006	1.26351	2.4606	0.193823	1	1.51248	2.95793	0.0270286	0.233144	1.69903	3.14287	0.0100148	0.045873	-1.51461	3.21162	0.0730279	0.196963	-2.08492	3.36712	0.000325443	0.00172739	2.82509	3.35171	3.57018	3.0372	2.91686	2.54015	2.82504	2.88714	3.57617
gene-ECD_RS04105	NC_012971.2	811237	812973	-	protein_coding	ECD_RS04105	ECD_00761	.	WP_012767712.1	ABC transporter ATP-binding protein	38.0297	46.3881	28.9488	7.62344	10.0894	35.5764	27.137	19.2729	14.3199	21.0057	1.09964	4.62298	0.528684	1	1.42392	5.51819	0.01832	0.186678	1.59392	5.74443	0.00239697	0.0149752	-2.08792	5.30783	9.78412e-06	0.000134611	-1.7502	5.1901	0.000517163	0.00258649	4.74174	5.77353	6.05846	4.73169	4.776	4.61004	5.27472	5.39855	5.76565
gene-ECD_RS04110	NC_012971.2	812966	813964	-	protein_coding	ECD_RS04110	ECD_00762	hlyD	WP_000976400.1	secretion protein HlyD	63.5306	104.893	68.6483	18.3937	33.508	70.0358	56.009	32.6305	24.181	34.4716	-1.07161	4.68281	0.646979	1	1.56002	5.84373	0.00278472	0.06317	2.23237	6.0231	1.71447e-07	4.32706e-06	-1.46154	5.45486	0.0193946	0.0718997	1.15605	5.56051	0.355574	0.521856	4.68622	6.14646	6.50035	5.1891	5.68432	4.78226	5.51619	5.36108	5.72425
gene-ECD_RS04115	NC_012971.2	813964	814635	-	protein_coding	ECD_RS04115	ECD_00763	cecR	WP_001296991.1	DNA-binding transcriptional regulator CecR	39.7664	61.2015	32.168	23.6116	35.9293	45.4078	40.944	26.7071	25.7073	27.148	-1.10995	3.46532	0.520469	1	1.24512	4.63368	0.163116	0.565122	1.27813	4.6628	0.14017	0.321994	-1.21049	5.0912	0.261524	0.470342	1.57376	4.90209	0.0057843	0.0199493	3.51336	4.82835	4.86894	4.98359	5.22375	3.65133	4.52438	4.52843	5.25136
gene-ECD_RS04120	NC_012971.2	814864	816228	+	protein_coding	ECD_RS04120	ECD_00764	rhlE	WP_000007101.1	ATP-dependent RNA helicase RhlE	275.63	106.188	43.7532	35.8554	43.782	260.838	144.954	93.0564	29.1454	39.3947	1.08706	7.1382	0.560142	1	-1.63862	6.99455	0.000665954	0.0244034	-2.00394	6.87322	2.65707e-06	4.89183e-05	1.10639	6.49571	0.511444	0.715008	1.32174	6.308	0.0633504	0.140447	7.20642	6.60886	6.30322	6.5775	6.5081	7.08684	7.31561	7.29697	6.43323
gene-ECD_RS04125	NC_012971.2	816460	816942	-	protein_coding	ECD_RS04125	ECD_00765	ybiA	WP_001145126.1	N-glycosidase YbiA	19.3363	7.88672	2.89523	3.01938	3.524	23.4199	3.82715	3.03328	1.18728	5.09274	-1.17722	2.00626	0.379712	1	1.71371	1.09106	0.0495194	0.316641	1.01289	0.985054	1	1	2.27038	1.23203	0.068727	0.187621	-1.21415	1.59716	0.579642	0.731704	2.21453	1.82326	1.49857	1.93206	1.83343	2.40251	1.30971	1.48659	1.15783
gene-ECD_RS04130	NC_012971.2	817062	819212	+	protein_coding	ECD_RS04130	ECD_00766	dinG	WP_001340191.1	ATP-dependent DNA helicase DinG	50.9618	24.523	10.6727	5.26122	6.41835	46.3884	24.6574	14.065	6.8316	9.91083	1.13013	5.33382	0.40539	1	-1.20697	5.28096	0.214352	0.628426	-1.24169	5.07657	0.178772	0.381164	-1.44347	4.74919	0.0357867	0.114224	-1.29816	4.59028	0.125779	0.239193	5.45085	5.17616	4.95283	4.51426	4.44596	5.27863	5.44074	5.25613	5.02459
gene-ECD_RS04135	NC_012971.2	819240	820202	+	protein_coding	ECD_RS04135	ECD_00767	ybiB	WP_000386551.1	DNA-binding protein YbiB	175.276	86.0856	48.3437	24.5938	27.6252	184.028	56.9216	29.3623	20.0977	27.033	-1.02062	6.05617	0.88979	1	1.25981	5.63422	0.122671	0.491071	1.74709	5.58444	0.000332314	0.00307322	1.10051	5.45685	0.56305	0.755839	1.21532	5.19749	0.226266	0.374697	6.06198	5.81381	5.94902	5.54633	5.36008	6.09099	5.48722	5.16123	5.41121
gene-ECD_RS04140	NC_012971.2	820343	821428	+	protein_coding	ECD_RS04140	ECD_00768	.	WP_000443530.1	hydroxycarboxylate dehydrogenase HcXB	99.2433	99.046	74.094	26.0518	27.1086	99.8527	66.3175	45.8004	26.2041	19.9446	1.02244	5.37897	0.882682	1	1.24412	6.0172	0.139207	0.524746	1.71674	6.38058	0.000314367	0.00297284	-1.11838	5.86054	0.486068	0.694305	1.61629	5.17196	0.00268753	0.0105589	5.42698	6.18366	6.72859	5.7978	5.50287	5.39571	5.87334	5.95854	5.95651
gene-ECD_RS04145	NC_012971.2	821657	821917	-	protein_coding	ECD_RS04145	ECD_00769	.	WP_000849301.1	DUF1471 domain-containing protein	175.52	323.068	477.294	2588.84	3005.89	243.188	149.82	146.507	662.439	1749.03	-1.34678	4.39312	0.0486076	0.940322	1.79618	5.45542	0.000107695	0.00547237	3.45686	6.7153	5.11343e-16	6.28622e-14	3.5146	9.71158	1.41755e-17	1.00042e-15	2.04399	9.78152	6.67443e-07	7.20573e-06	4.23734	5.83789	7.35432	10.3506	10.2079	4.64709	5.01278	5.58614	8.53999
gene-ECD_RS04150	NC_012971.2	822182	822448	-	protein_coding	ECD_RS04150	ECD_00770	ybiI	WP_000146343.1	C4-type zinc finger protein YbiI	6.63837	37.4811	14.8394	12.6719	11.8053	7.84563	14.1128	15.9128	7.78567	8.95679	-1.14816	-0.329926	0.723655	1	2.20994	2.31688	0.000177751	0.00826108	-1.01041	2.42332	1	1	1.4621	2.53821	0.168878	0.350623	1.56547	2.02044	0.100817	0.201793	0.757921	2.93918	2.62588	2.91325	2.52302	0.843122	2.0053	2.63844	2.44974
gene-ECD_RS04155	NC_012971.2	822522	823199	-	protein_coding	ECD_RS04155	ECD_00771	ybiX	WP_000990177.1	PKHD-type hydroxylase YbiX	4.42407	56.0889	16.5002	3.26948	2.88238	2.6777	22.2308	30.4684	6.02635	3.82957	1.69628	-0.0267454	0.0789874	1	2.10122	4.23621	5.86025e-06	0.00043791	-1.73942	4.33189	0.0012777	0.00909581	-2.04552	2.74146	0.00570193	0.0285922	-1.11665	1.72245	0.835873	0.927909	1.11734	4.71946	3.96394	2.40062	1.97954	0.755376	3.70696	4.72312	3.28872
gene-ECD_RS04160	NC_012971.2	823241	825523	-	protein_coding	ECD_RS04160	ECD_00772	.	WP_000430013.1	catecholate siderophore receptor Fiu	1.40343	105.542	22.9952	3.73054	10.0787	1.92687	46.7749	41.5521	8.1635	3.17246	-1.33376	0.595876	0.250393	1	1.87959	6.94431	1.50931e-05	0.00106518	-1.70257	6.53521	0.000359745	0.00324111	-2.43177	4.82443	5.08351e-07	9.26951e-06	3.77505	4.46285	1.2147e-13	3.56094e-12	1.16942	7.3362	6.11971	4.12478	5.15621	1.41535	6.43356	6.87893	5.35807
gene-ECD_RS04170	NC_012971.2	826324	827250	+	protein_coding	ECD_RS04170	ECD_00774	rlmF	WP_001301285.1	23S rRNA (adenine(1618)-N(6))-methyltransferase RlmF	41.0349	26.745	17.1594	16.8648	21.8976	37.2105	26.4599	24.1018	10.1298	23.4392	1.13441	3.80789	0.423356	1	-1.18756	4.18275	0.295044	0.71648	-1.32334	4.60124	0.088727	0.235439	1.4969	4.67287	0.0243284	0.08506	1.11107	4.8691	0.524766	0.684188	3.98468	4.13124	4.44404	4.9629	4.98076	3.81489	4.36626	4.83211	4.40335
gene-ECD_RS04175	NC_012971.2	827247	829472	-	protein_coding	ECD_RS04175	ECD_00775	ybiO	WP_001267253.1	mechanosensitive channel protein	1.37812	1.18919	1.17789	0.891002	1.5576	1.38021	1.34144	1.44796	0.837254	1.62685	1.02708	0.302491	1	1	-1.3529	1.11166	0.267959	0.684445	-1.15784	1.94565	0.597258	0.807432	-1.04465	2.06025	1	1	1.13838	2.34532	0.644287	0.784706	1.13491	1.46689	2.14504	2.27195	2.63753	1.11399	1.76087	2.31179	2.32235
gene-ECD_RS04180	NC_012971.2	829733	830455	-	protein_coding	ECD_RS04180	ECD_00776	glnQ	WP_000569083.1	glutamine ABC transporter ATP-binding protein GlnQ	95.0433	44.9181	24.9829	45.5057	83.7924	97.1578	40.6126	20.5678	10.3111	30.2418	1.00633	4.74202	0.971438	1	-1.08534	4.50213	0.603679	0.903622	1.28891	4.40042	0.135426	0.314125	3.96608	5.33113	6.22974e-15	3.25226e-13	3.29442	5.89749	5.14775e-14	1.59497e-12	4.79657	4.50108	4.61947	6.01187	6.52753	4.7878	4.61424	4.27	4.08796
gene-ECD_RS04185	NC_012971.2	830452	831111	-	protein_coding	ECD_RS04185	ECD_00777	glnP	WP_001159065.1	glutamine ABC transporter permease GlnP	61.5604	30.3256	19.069	50.5565	155.022	60.0928	26.3919	19.5343	8.14566	22.5688	1.05383	3.95321	0.745092	1	-1.04469	3.77956	0.809433	0.977658	1.03596	4.0279	0.882959	0.98766	5.57544	5.26722	9.87912e-21	8.96413e-19	8.16512	6.43641	5.42259e-37	8.61062e-35	4.07391	3.84192	4.12355	6.03188	7.2772	4.00286	3.90072	4.07553	3.64878
gene-ECD_RS04190	NC_012971.2	831250	831996	-	protein_coding	ECD_RS04190	ECD_00778	glnH	WP_000843866.1	glutamine ABC transporter substrate-binding protein GlnH	231.343	118.152	102.415	316.349	930.417	261.17	100.792	63.3493	39.5354	74.1816	-1.09741	6.14389	0.521035	1	-1.02405	5.89788	0.876284	0.998028	1.71558	6.30827	0.000333853	0.00307322	7.19474	8.02472	1.0211e-35	2.28907e-33	14.9149	9.1258	1.46817e-62	6.21687e-60	6.09545	5.90262	6.65645	8.83701	10.0333	6.22769	5.93634	5.88784	6.00917
gene-ECD_RS04200	NC_012971.2	832400	832903	-	protein_coding	ECD_RS04200	ECD_00779	dps	WP_000100800.1	DNA starvation/stationary phase protection protein Dps	1398.18	1518.67	846.483	374.544	404.51	1667.51	998.597	549.257	136.821	111.846	-1.15934	8.2128	0.299086	1	1.26688	8.8345	0.097175	0.445113	1.63553	8.81041	0.000617813	0.00508528	2.46179	8.004	1.129e-09	3.36142e-08	4.30093	7.56507	7.39368e-22	4.48358e-20	8.1072	8.99754	9.12404	8.51374	8.26721	8.31978	8.65701	8.4159	7.2197
gene-ECD_RS04205	NC_012971.2	833202	834089	-	protein_coding	ECD_RS04205	ECD_00780	rhtA	WP_001295297.1	threonine/homoserine exporter RhtA	28.4045	13.9598	7.34893	6.63489	6.10527	28.937	11.0488	11.0541	4.03614	9.15651	1.00979	3.29859	0.959383	1	1.05248	3.02801	0.811293	0.977658	-1.41684	3.38429	0.0810657	0.218575	1.47741	3.3011	0.0883777	0.22409	-1.26065	3.2359	0.257009	0.412848	3.43752	3.2113	3.2509	3.62955	3.19634	3.42477	3.14562	3.70876	3.12021
gene-ECD_RS04210	NC_012971.2	834442	834957	+	protein_coding	ECD_RS04210	ECD_00781	ompX	WP_001295296.1	outer membrane protein OmpX	5281	4794.27	2439.29	838.388	1211.57	5409.09	2802.53	1496.59	868.656	1491.69	1.00436	10.0501	0.975675	1	1.42507	10.4543	0.0127632	0.15722	1.72974	10.3407	0.000126516	0.00134062	-1.15205	9.8123	0.321717	0.538033	-1.03519	9.90455	0.808434	0.90749	10.0545	10.688	10.6832	9.70794	9.88064	10.0483	10.1774	9.89326	9.91192
gene-ECD_RS04215	NC_012971.2	835006	836589	-	protein_coding	ECD_RS04215	ECD_00782	.	WP_001054678.1	phosphoethanolamine transferase	12.2656	9.86397	4.96589	4.30879	7.68107	14.0181	8.528	7.5381	3.93707	12.984	-1.11093	3.0087	0.542383	1	-1.03782	3.42036	0.848757	0.992517	-1.42992	3.65787	0.0573702	0.170411	-1.01597	3.75933	0.960476	1	-1.42102	4.48424	0.0378693	0.0923944	3.10014	3.51266	3.49431	3.82567	4.27252	3.23506	3.56163	3.97163	3.84695
gene-ECD_RS04220	NC_012971.2	836861	836989	-	protein_coding	ECD_RS04220	.	mntS	WP_001001761.1	manganase accumulation protein MntS	294.35	406.904	372.635	234.694	311.782	396.764	231.477	265.758	211.156	179.558	-1.31023	4.10052	0.0783342	1	1.46424	4.88558	0.01374	0.16236	1.48794	5.71853	0.00967445	0.044636	-1.00039	5.87607	1	1	2.06473	5.49545	4.37943e-06	3.87239e-05	3.98226	5.16928	5.99449	5.89385	5.94445	4.35038	4.63751	5.43206	5.89441
gene-ECD_RS04225	NC_012971.2	837175	837642	+	protein_coding	ECD_RS04225	ECD_00784	.	WP_000091016.1	manganese-binding transcriptional regulator MntR	24.6173	17.5206	12.0766	6.4816	8.21681	34.6147	12.0013	13.1481	7.96465	8.46794	-1.36659	2.42465	0.0732468	1	1.21585	2.34718	0.345795	0.75527	-1.02584	2.93312	0.956941	1	-1.36531	2.83696	0.232506	0.435848	1.15372	2.4809	0.561899	0.716783	2.45729	2.69262	3.0667	2.77764	2.76392	2.83587	2.45776	3.09921	3.1704
gene-ECD_RS04230	NC_012971.2	837639	838757	+	protein_coding	ECD_RS04230	ECD_00785	.	WP_000056457.1	anion transporter	37.2229	15.1746	12.7051	6.9334	7.66176	42.8067	17.9806	14.9912	11.2744	15.3264	-1.11788	4.10854	0.465196	1	-1.42218	3.7848	0.0362238	0.270216	-1.11176	4.30425	0.547792	0.76836	-1.80719	4.40527	0.00145713	0.00927067	-1.68132	4.13074	0.00371371	0.0137407	4.10766	3.62258	4.28987	3.9983	3.79848	4.25961	4.09571	4.43536	4.81182
gene-ECD_RS04235	NC_012971.2	838816	839736	-	protein_coding	ECD_RS04235	ECD_00786	ldtB	WP_001056384.1	L,D-transpeptidase	200.664	127.726	71.1724	59.9179	70.7751	184.232	106.452	71.9016	30.5874	64.2472	1.12046	6.09244	0.432341	1	-1.00048	6.29496	1	1	1.05049	6.38694	0.745213	0.907883	1.76155	6.39044	0.000248623	0.00214367	1.31014	6.43851	0.0703756	0.152474	6.19092	6.3111	6.4359	6.74896	6.63206	6.02919	6.31178	6.36566	5.94213
gene-ECD_RS04240	NC_012971.2	839955	841547	+	protein_coding	ECD_RS04240	ECD_00787	.	WP_000961458.1	ABC-F family ATPase	158.466	55.2018	35.1867	27.6841	33.0042	158.018	60.3852	45.111	24.7039	62.6229	1.03163	6.5994	0.829703	1	-1.31312	6.08457	0.0643527	0.358212	-1.20801	6.3388	0.208627	0.423816	1.00785	6.41085	0.967471	1	-1.59527	6.68606	0.00170779	0.00724306	6.63549	5.89743	6.2129	6.42888	6.32542	6.59102	6.28467	6.48222	6.41773
gene-ECD_RS04245	NC_012971.2	841715	842980	-	protein_coding	ECD_RS04245	ECD_00788	.	WP_000168797.1	DUF1479 domain-containing protein	8.02327	5.15085	2.94554	1.84311	2.0416	6.67375	2.47097	1.96732	0.905931	1.67311	1.23649	1.86162	0.283672	1	1.7347	1.82802	0.0156447	0.170349	1.58698	2.05411	0.0769426	0.210652	1.82428	1.92952	0.0684938	0.187507	1.44938	1.79051	0.188261	0.327802	2.31042	2.41848	2.55295	2.4609	2.29079	2.07114	1.8085	2.02285	1.79179
gene-ECD_RS04250	NC_012971.2	843132	843947	-	protein_coding	ECD_RS04250	ECD_00789	ybiV	WP_000114272.1	sugar-phosphatase YbiV	20.1338	11.0772	6.85488	5.93353	7.57104	23.3609	7.66728	6.73288	3.95304	3.01445	-1.12783	2.77994	0.498714	1	1.20327	2.49149	0.383432	0.781004	1.08037	2.84796	0.778291	0.927475	1.34911	3.07768	0.230014	0.433952	2.97993	2.66897	4.65818e-06	4.09984e-05	2.8886	2.81235	3.05355	3.37144	3.36538	3.03997	2.5863	2.95578	2.98652
gene-ECD_RS04255	NC_012971.2	844093	846525	-	protein_coding	ECD_RS04255	ECD_00790	.	WP_000209344.1	glycyl radical protein	1.56908	0.743032	0.45502	0.26374	0.336838	0.947087	0.847432	0.361301	0.353548	0.421255	1.70166	0.303007	0.0511323	0.957245	-1.36723	0.597356	0.350075	0.758418	1.33337	0.522622	0.504731	0.736421	-1.48418	0.827696	0.430494	0.64809	-1.05106	0.534226	1	1	1.31523	1.14068	1.29	1.16288	1.15991	0.905598	1.40575	1.05753	1.50936
gene-ECD_RS04265	NC_012971.2	847561	848223	+	protein_coding	ECD_RS04265	ECD_00792	fsa	WP_001301278.1	fructose-6-phosphate aldolase	9.35679	8.37484	6.06393	2.72755	3.89843	11.7957	6.64855	5.19295	2.37858	2.37034	-1.22515	1.45653	0.322737	1	1.04925	1.89305	0.850503	0.993645	1.23868	2.29801	0.372755	0.610998	1.03115	1.88847	1	1	1.95067	1.63534	0.0297718	0.0760967	1.77344	2.23285	2.64355	2.16731	2.29079	1.98696	2.17844	2.38828	2.13286
gene-ECD_RS04270	NC_012971.2	848299	849048	-	protein_coding	ECD_RS04270	ECD_00793	moeB	WP_000829242.1	molybdopterin-synthase adenylyltransferase MoeB	109.528	50.0157	30.1432	13.2225	16.2224	100.922	40.9516	26.469	15.3877	19.5872	1.11643	4.92649	0.45944	1	1.01741	4.63726	0.928215	1	1.20849	4.76261	0.246882	0.47114	-1.29374	4.47099	0.158021	0.333824	-1.01519	4.22092	0.95468	1	5.0456	4.70048	4.93141	4.33262	4.27252	4.89177	4.67654	4.66793	4.68809
gene-ECD_RS04275	NC_012971.2	849048	850283	-	protein_coding	ECD_RS04275	ECD_00794	moeA	WP_000397372.1	molybdopterin molybdotransferase MoeA	221.666	142.449	71.6075	41.7214	53.8088	210.1	103.826	61.5189	29.7514	41.7926	1.08535	6.68192	0.569239	1	1.14291	6.78287	0.358125	0.762939	1.23527	6.71042	0.153005	0.343809	1.26114	6.48493	0.12844	0.293985	1.53121	6.37442	0.00449504	0.0161002	6.75249	6.88685	6.86477	6.65211	6.66077	6.63547	6.69587	6.56281	6.32106
gene-ECD_RS04280	NC_012971.2	850487	851452	+	protein_coding	ECD_RS04280	ECD_00795	iaaA	WP_000513775.1	beta-aspartyl-peptidase	64.7835	101.124	63.7554	30.073	13.9002	95.4146	72.7894	49.4425	31.4628	22.4929	-1.43165	4.89333	0.0157255	0.73085	1.15729	5.92572	0.324519	0.741452	1.36842	6.12443	0.0372219	0.124761	-1.16325	5.92849	0.343989	0.564088	-1.36036	4.58887	0.06674	0.146418	4.66673	6.04669	6.34702	5.83528	4.40775	5.16723	5.83935	5.90096	6.04995
gene-ECD_RS04285	NC_012971.2	851439	853310	+	protein_coding	ECD_RS04285	ECD_00796	gsiA	WP_001301279.1	glutathione ABC transporter ATP-binding protein GsiA	27.6398	66.3576	35.7629	9.78473	5.82585	32.5632	41.8148	22.2266	13.134	18.3959	-1.14521	4.43906	0.372786	1	1.32195	6.18637	0.0577189	0.341468	1.70745	6.11881	0.000406401	0.00355228	-1.49229	5.46801	0.0143419	0.0571727	-2.6538	4.91828	5.87705e-09	9.41068e-08	4.40418	6.38872	6.466	5.18463	4.1233	4.59116	5.99156	5.70554	5.74923
gene-ECD_RS04290	NC_012971.2	853330	854868	+	protein_coding	ECD_RS04290	ECD_00797	gsiB	WP_000090140.1	glutathione ABC transporter substrate-binding protein GsiB	31.0069	76.059	50.9217	11.1438	6.96353	35.4802	41.4846	22.3236	13.1813	28.8583	-1.1123	4.30036	0.49066	1	1.52725	6.0151	0.00420163	0.0829659	2.42047	6.18009	7.80356e-09	2.70358e-07	-1.31505	5.2684	0.100769	0.246015	-3.48272	5.18669	7.67777e-14	2.31767e-12	4.29317	6.30404	6.69085	5.09238	4.09952	4.43929	5.70264	5.43506	5.4775
gene-ECD_RS04295	NC_012971.2	854886	855806	+	protein_coding	ECD_RS04295	ECD_00798	gsiC	WP_000936043.1	glutathione ABC transporter permease GsiC	14.9517	25.7976	18.5365	4.68702	2.80636	16.7552	18.9128	7.79464	6.22643	15.6538	-1.08928	2.50128	0.620328	1	1.13623	3.9061	0.451663	0.822796	2.52201	3.9799	4.90004e-07	1.09847e-05	-1.47618	3.3953	0.0808359	0.210284	-4.67927	3.49868	6.0761e-13	1.58603e-11	2.67105	4.07341	4.5415	3.2227	2.29079	2.77581	3.90072	3.29735	3.73468
gene-ECD_RS04300	NC_012971.2	855809	856720	+	protein_coding	ECD_RS04300	ECD_00799	gsiD	WP_001236051.1	glutathione ABC transporter permease GsiD	9.6426	16.3534	10.1583	1.08737	1.86633	9.26421	8.49729	6.42576	3.61553	11.0133	1.07066	1.75208	0.768171	1	1.60262	3.03496	0.0102281	0.136384	1.67675	3.29964	0.0097037	0.0447168	-3.67441	2.20505	4.25715e-05	0.00047121	-4.94422	2.97592	2.15572e-11	4.80435e-10	2.14688	3.45155	3.71092	1.54344	1.83343	2.07114	2.84801	3.03722	3.01427
gene-ECD_RS04315	NC_012971.2	859254	860582	+	protein_coding	ECD_RS04315	ECD_00801	.	WP_000086904.1	GGDEF domain-containing protein	0.410359	0.097162	0.043842	0.13168	0.474345	0.525404	0.053496	0.220478	0.32362	0.719778	-1.24085	-1.77736	0.82237	1	1.46313	-2.54633	1	1	-4.29226	-1.42105	0.381173	0.615662	-2.65311	-0.223434	0.189409	0.379914	-1.2726	0.339389	0.847719	0.933447	0.278141	0.119105	0.105769	0.419992	0.963156	0.33873	0.0798136	0.444087	0.943671
gene-ECD_RS04320	NC_012971.2	860629	861954	-	protein_coding	ECD_RS04320	ECD_00802	rimO	WP_000049367.1	30S ribosomal protein S12 methylthiotransferase RimO	59.7909	47.8632	37.5261	30.0471	27.9071	64.0863	58.8182	44.1401	16.542	42.6145	-1.04191	4.98241	0.785018	1	-1.47512	5.71207	0.00909319	0.129096	-1.10833	6.10096	0.497577	0.729053	1.63338	5.96274	0.00189396	0.0115077	-1.28386	5.99648	0.100555	0.201374	4.996	5.43626	6.04356	6.28416	5.82629	5.05342	5.98639	6.18983	5.58779
gene-ECD_RS04325	NC_012971.2	862167	862550	+	protein_coding	ECD_RS04325	ECD_00803	bssR	WP_000497137.1	biofilm formation regulator BssR	2.66293	5.21221	9.40761	39.1935	54.8321	4.36413	3.88809	4.76912	10.2669	25.8008	-1.58821	-0.810766	0.240748	1	1.11614	0.450278	0.803068	0.9753	2.08847	1.88044	0.0101038	0.0460709	3.42856	4.26433	9.92646e-10	3.00236e-08	2.52622	4.47763	1.045e-07	1.34091e-06	0.48407	1.22277	2.51506	4.90983	5.03191	0.709416	1.1339	1.7017	3.24255
gene-ECD_RS04330	NC_012971.2	862661	863776	+	protein_coding	ECD_RS04330	ECD_00804	.	WP_000554966.1	aldose sugar dehydrogenase YliI	1.40496	1.33062	1.20083	1.72494	3.33278	1.43907	1.33784	0.984593	1.22039	1.65309	1.00431	-0.592836	1	1	-1.20566	0.243182	0.682922	0.937459	1.29211	0.785654	0.546629	0.76786	1.26968	1.85075	0.527753	0.726089	2.39109	2.04524	0.00197447	0.00815242	0.688239	0.992554	1.4592	2.23791	2.723	0.685876	1.1339	1.2337	1.97238
gene-ECD_RS04335	NC_012971.2	863773	864399	-	protein_coding	ECD_RS04335	ECD_00805	.	WP_001295292.1	glutathione S-transferase GstB	170.373	137.057	118.577	63.5445	82.948	206.36	94.1151	56.3131	36.3554	65.7121	-1.1774	5.50452	0.264276	1	1.2131	5.71022	0.195263	0.601934	2.23439	6.13885	1.416e-07	3.67099e-06	1.57176	5.98379	0.00410538	0.0217413	1.50119	6.03177	0.00752556	0.0248526	5.41445	5.86477	6.61563	6.28416	6.30997	5.64496	5.59131	5.47361	5.64216
gene-ECD_RS04340	NC_012971.2	864646	865848	+	protein_coding	ECD_RS04340	ECD_00806	dacC	WP_001300708.1	serine-type D-Ala-D-Ala carboxypeptidase	57.5741	52.9179	33.904	60.7105	116.91	58.1594	36.1097	27.2799	34.0831	75.1433	1.01836	4.7449	0.907732	1	1.22076	5.27436	0.188583	0.596918	1.31888	5.55436	0.073435	0.205327	1.60186	6.84401	0.00178799	0.0110936	1.85033	7.3516	2.73597e-05	0.00019453	4.80757	5.44056	5.76148	7.15	7.73369	4.78226	5.16006	5.37054	6.47626
gene-ECD_RS04345	NC_012971.2	865895	866653	-	protein_coding	ECD_RS04345	ECD_00807	deoR	WP_000450121.1	DNA-binding transcriptional repressor DeoR	83.1703	77.0687	39.9958	35.6616	42.11	84.3617	59.013	39.281	24.7439	32.8584	1.01419	4.61429	0.930497	1	1.0879	5.22936	0.586333	0.895481	1.08055	5.26017	0.626836	0.826774	1.29605	5.54238	0.110352	0.263173	1.52402	5.32297	0.00773552	0.0253642	4.67875	5.32141	5.34452	5.73511	5.61892	4.65922	5.20302	5.23558	5.36886
gene-ECD_RS04350	NC_012971.2	866711	867307	-	protein_coding	ECD_RS04350	ECD_00808	ybjG	WP_001295291.1	undecaprenyl-diphosphate phosphatase	204.627	257.824	132.442	63.6109	98.3093	221.876	177.087	174.729	131.837	125.324	-1.05402	5.6138	0.720236	1	1.21282	6.5499	0.185993	0.594149	-1.24311	6.85702	0.139259	0.321062	-2.3042	6.92193	3.92645e-08	8.55068e-07	-1.07184	6.51987	0.645104	0.785209	5.60376	6.69467	6.70354	6.21585	6.48228	5.67815	6.41925	7.01481	7.40927
gene-ECD_RS04355	NC_012971.2	867592	868824	+	protein_coding	ECD_RS04355	ECD_00809	mdfA	WP_001180089.1	multidrug efflux MFS transporter MdfA	24.3823	12.6196	8.22252	4.96765	5.11277	24.0116	12.2242	12.3575	5.40666	8.92192	1.04459	3.52658	0.791082	1	-1.16272	3.49865	0.390128	0.783752	-1.4158	4.01193	0.0483438	0.150153	-1.20989	3.73315	0.362814	0.582435	-1.46667	3.57395	0.0480656	0.111354	3.66917	3.50721	3.83145	3.68113	3.39173	3.61127	3.70696	4.30331	3.93668
gene-ECD_RS04360	NC_012971.2	868865	869149	-	protein_coding	ECD_RS04360	ECD_00810	.	WP_000605480.1	hypothetical protein	15.7869	14.4986	7.56442	5.52642	7.96301	26.4604	10.7269	8.73904	6.53939	7.43212	-1.62812	1.23844	0.0221649	0.770112	1.12563	1.43493	0.695038	0.939287	-1.08827	1.6325	0.838754	0.963507	-1.31404	1.90714	0.464237	0.672702	1.27314	1.68952	0.463827	0.631979	1.46164	1.90841	1.9315	2.01481	2.14354	1.94791	1.78488	2.02285	2.32235
gene-ECD_RS04365	NC_012971.2	869235	870050	-	protein_coding	ECD_RS04365	ECD_00811	ybjI	WP_000023565.1	5-amino-6-(5-phospho-D-ribitylamino)uracil phosphatase	31.8298	33.7854	22.564	8.43562	10.7385	33.3728	23.5246	18.6725	12.474	13.4813	-1.0192	3.36133	0.921976	1	1.19631	4.08539	0.274433	0.693304	1.28228	4.43105	0.143442	0.327143	-1.64344	4.14946	0.00934811	0.0417162	-1.05551	3.78123	0.798508	0.899406	3.47594	4.27605	4.64601	3.83709	3.82772	3.50094	4.03192	4.30331	4.51439
gene-ECD_RS04370	NC_012971.2	870050	871258	-	protein_coding	ECD_RS04370	ECD_00812	.	WP_000217859.1	MFS transporter	22.5545	14.846	8.86769	8.49203	8.86425	20.2721	14.2311	10.9063	10.3165	10.5119	1.14449	3.32384	0.402935	1	-1.15063	3.69521	0.404787	0.794201	-1.15877	3.93208	0.418333	0.65312	-1.35051	4.55503	0.0952321	0.235363	1.00292	4.02682	1	1	3.53997	3.69627	3.90655	4.38022	4.09952	3.36303	3.88414	4.10604	4.79593
gene-ECD_RS04375	NC_012971.2	871342	871878	+	protein_coding	ECD_RS04375	ECD_00813	.	WP_001295289.1	DNA-binding transcriptional regulator RcdA	9.64802	5.53064	4.55716	2.82439	8.45235	10.9225	5.16344	5.04728	3.20366	6.74369	-1.10033	1.12074	0.680376	1	-1.12036	1.13205	0.716732	0.951463	-1.04347	1.77719	1	1	-1.25978	1.82615	0.527753	0.726089	1.48948	2.55593	0.0911897	0.185941	1.59455	1.57503	2.06862	1.97403	2.97028	1.6884	1.68633	2.11576	2.23072
gene-ECD_RS04380	NC_012971.2	872058	872390	-	protein_coding	ECD_RS04380	ECD_00814	.	WP_000974872.1	hypothetical protein	46.8803	30.4402	20.1221	5.95607	8.51898	74.8587	23.4854	18.6984	10.3325	16.415	-1.55193	2.96725	0.00867617	0.562455	1.07965	2.72441	0.716439	0.951463	1.14187	3.06631	0.547376	0.76806	-1.925	2.53152	0.0154208	0.0607744	-1.61849	2.5345	0.0396669	0.0956308	2.82509	2.95528	3.28507	2.27195	2.39864	3.38512	2.85937	3.1143	3.06821
gene-ECD_RS04385	NC_012971.2	872499	873515	-	protein_coding	ECD_RS04385	ECD_00815	.	WP_000290930.1	tyrosine-type recombinase/integrase	4.29001	2.5394	0.973973	1.77814	1.92159	4.73747	1.25835	1.58464	1.40967	1.14215	-1.07333	0.861254	0.788399	1	1.67705	0.575254	0.123422	0.492524	-1.52885	0.838979	0.240748	0.462176	1.13372	1.8314	0.704975	0.863323	1.99333	1.24713	0.0501032	0.115513	1.43352	1.44426	1.19733	2.16731	1.97954	1.49878	1.01711	1.57652	2.02788
gene-ECD_RS04390	NC_012971.2	873909	874478	-	protein_coding	ECD_RS04390	ECD_00817	.	WP_001047321.1	phage repressor protein CI	43.5337	20.502	9.81331	7.57324	7.85241	47.0408	13.8451	11.3093	5.15606	10.5488	-1.05038	3.31782	0.775515	1	1.23334	2.8403	0.271172	0.689877	-1.0858	2.95913	0.709933	0.886767	1.32015	2.93044	0.256224	0.464543	-1.12931	2.88043	0.592946	0.743782	3.41613	3.13562	3.05355	3.2227	2.9527	3.48056	2.87063	3.15865	2.86987
gene-ECD_RS04405	NC_012971.2	874858	876303	+	protein_coding	ECD_RS04405	.	.	WP_000460887.1	hypothetical protein	0.4243	0.267901	0.16118	0.121026	0.348772	0.531181	0.147503	0.303957	0.049572	0.236264	-1.21398	-1.65183	0.832022	1	1.49522	-1.65739	1	1	-1.7515	-0.785719	0.759851	0.913788	2.08142	-0.948999	0.628704	0.802408	1.73643	-0.373423	0.593113	0.743782	0.309421	0.331342	0.383243	0.419992	0.815293	0.368609	0.227303	0.623566	0.206522
gene-ECD_RS04410	NC_012971.2	876456	876644	+	protein_coding	ECD_RS04410	ECD_00826	.	WP_001154431.1	hypothetical protein	0.360693	2.73287	2.15802	0.925943	0.333547	2.9556	1.88086	0.387586	1.51708	1.08456	-7.19303	-2.53667	0.0433314	0.898039	1.20596	-1.26796	1	1	5.40487	-1.02703	0.0757931	0.208856	-1.78404	-0.473938	0.461168	0.670294	-2.54928	-1.46765	0.628704	0.772651	0.0378445	0.426796	0.615862	0.419992	0.130874	0.277049	0.361103	0.124478	0.69208
gene-ECD_RS04415	NC_012971.2	876655	876888	+	protein_coding	ECD_RS04415	.	.	WP_001217575.1	DinI family protein	10.4878	7.72563	6.22505	8.97453	6.73509	10.1457	10.6341	10.3307	10.109	4.96397	1.06318	-0.0271831	0.918242	1	-1.64906	0.744586	0.101392	0.456809	-1.56069	1.37015	0.168917	0.366388	-1.25146	2.26266	0.533951	0.732237	1.609	1.06619	0.206011	0.350495	0.968527	1.14068	1.53689	2.33772	1.75443	0.925836	1.58056	1.9905	2.60378
gene-ECD_RS04420	NC_012971.2	877081	877416	-	protein_coding	ECD_RS04420	ECD_00828	.	WP_001059831.1	hypothetical protein	201.064	90.8895	38.3241	17.5351	39.2127	213.635	55.4384	36.4088	18.5605	29.8933	-1.03286	4.74554	0.832808	1	1.36559	4.14945	0.0555316	0.335521	1.11701	4.00916	0.551524	0.772458	-1.17668	3.65719	0.462048	0.670806	1.55962	4.03985	0.0131615	0.0391864	4.77293	4.4164	4.15469	3.62955	4.3817	4.81789	3.99122	4.0044	3.84695
gene-ECD_RS04425	NC_012971.2	877889	878812	+	protein_coding	ECD_RS04425	ECD_00830	.	WP_001034589.1	hypothetical protein	38.0695	14.3942	6.55814	2.96723	3.82063	33.175	7.54055	4.28106	2.24975	4.14106	1.18044	3.66894	0.293512	1	1.58954	2.87669	0.0151705	0.169049	1.62442	2.71798	0.0290234	0.10321	1.18549	2.36756	0.620038	0.802204	1.09708	2.39509	0.705651	0.832066	3.87919	3.30222	3.15559	2.65399	2.65937	3.65739	2.71686	2.5524	2.44974
gene-ECD_RS04430	NC_012971.2	878975	879937	+	protein_coding	ECD_RS04430	ECD_00831	.	WP_001320043.1	RNA-directed DNA polymerase	76.5949	21.3203	5.92951	7.87485	7.79005	82.8052	10.2621	7.15041	4.83834	8.94005	-1.05089	4.88476	0.741628	1	1.73012	3.44978	0.0017284	0.0427723	-1.1361	3.02154	0.571073	0.790254	1.46303	3.66062	0.0752366	0.201353	1.03631	3.49589	0.864155	0.942822	4.89522	3.87615	3.07974	3.96746	3.62057	4.9645	3.15486	3.24346	3.45991
gene-ECD_RS04440	NC_012971.2	880980	882746	-	protein_coding	ECD_RS04440	ECD_00833	.	WP_001098413.1	terminase ATPase subunit family protein	0.46296	0.365389	0.329748	0.165066	0.142706	0.276617	0.120707	0.12437	0.283969	0.58003	1.70902	-1.71288	0.381255	1	2.46893	-1.28203	0.282135	0.699556	2.74714	-0.524683	0.157928	0.351146	-1.88724	0.0729695	0.401742	0.619603	-3.34749	0.0476914	0.0384743	0.0935709	0.399387	0.516324	0.81613	0.644502	0.464488	0.245191	0.227303	0.345214	1.05472
gene-ECD_RS04445	NC_012971.2	882889	883641	+	protein_coding	ECD_RS04445	ECD_00834	.	WP_000216259.1	GPO family capsid scaffolding protein	0.633727	0.257228	0.154758	0.464816	0.334876	0.556384	0.660925	0.680977	0.57117	0.544443	1.16821	-2.14918	1	1	-2.98999	-1.52372	0.118117	0.484027	-3.94653	-0.88577	0.189409	0.396178	-1.35772	0.0649102	0.780907	0.917963	-1.35636	-0.659672	0.759851	0.87013	0.246168	0.175163	0.20431	0.744884	0.464488	0.212614	0.48354	0.705573	0.943671
gene-ECD_RS04470	NC_012971.2	885114	885920	-	protein_coding	ECD_RS04470	ECD_00840	.	WP_000115390.1	hypothetical protein	16.1346	14.5609	4.90969	1.80714	1.87481	17.9108	4.58119	4.17555	2.04298	2.37072	-1.07904	2.41425	0.664028	1	2.64433	2.471	2.84142e-06	0.000240637	1.24724	2.27352	0.367018	0.605762	-1.25554	1.77124	0.517593	0.718859	-1.06289	1.34112	0.901926	0.968237	2.60326	3.14267	2.62588	1.93206	1.71324	2.69557	1.98471	2.36323	2.18262
gene-ECD_RS04485	NC_012971.2	886945	887853	+	protein_coding	ECD_RS04485	ECD_00843	.	WP_000268294.1	baseplate assembly protein	1.19993	0.213083	0.320498	0.192523	0.138703	1.07543	0.312856	0.725284	0.078858	0.601342	1.1465	-1.14915	0.865308	1	-1.72797	-1.88399	0.731885	0.951793	-2.10247	-0.418655	0.194536	0.402484	2.08142	-0.948999	0.628704	0.802408	-3.49649	-0.664626	0.118117	0.227231	0.511228	0.175163	0.465022	0.419992	0.250857	0.454702	0.295753	0.856801	0.206522
gene-ECD_RS04495	NC_012971.2	888448	890070	+	protein_coding	ECD_RS04495	ECD_00845	.	WP_000104800.1	hypothetical protein	6.72048	4.29632	3.26695	1.83306	2.95199	5.80809	4.73101	3.33997	2.42914	2.10498	1.19014	1.98754	0.374569	1	-1.32146	2.45345	0.15783	0.556252	1.038	2.79957	0.908382	1	-1.47215	2.86958	0.117687	0.27515	1.66617	2.56978	0.036294	0.0893517	2.39304	2.49756	2.98589	2.75374	3.03856	2.19304	2.83657	2.93892	3.24255
gene-ECD_RS04500	NC_012971.2	890072	890509	+	protein_coding	ECD_RS04500	ECD_00846	.	WP_000280166.1	tail assembly chaperone	8.24899	5.60146	2.92663	1.5982	3.45427	8.13044	4.70731	5.18462	1.80023	3.27598	1.04361	0.518239	0.936719	1	-1.00877	0.799079	1	1	-1.66517	1.25037	0.115131	0.28054	-1.24946	0.820953	0.694067	0.854488	1.2525	1.15342	0.590815	0.742611	1.26824	1.39789	1.41872	1.23369	1.71324	1.23246	1.40575	1.92353	1.42918
gene-ECD_RS04505	NC_012971.2	890481	891083	-	protein_coding	ECD_RS04505	ECD_00847	.	WP_000368077.1	tail fiber assembly protein	2.148	2.78386	1.7393	2.61199	3.76361	3.82133	1.41486	1.57927	2.13976	6.68545	-1.72459	-0.429791	0.106845	1	1.63339	0.0196122	0.226333	0.636338	1.16733	0.525884	0.739035	0.903522	1.09726	1.66698	0.89174	0.988344	-1.49192	2.15526	0.147298	0.27014	0.589763	1.08324	1.24441	2.01481	2.14354	0.905598	0.750673	1.11867	1.91466
gene-ECD_RS04530	NC_012971.2	892838	894523	-	protein_coding	ECD_RS04530	ECD_00852	.	WP_001024876.1	aspartate:alanine antiporter	33.2363	40.5919	20.2861	10.8296	13.1989	30.9372	33.8615	24.2007	12.5847	26.1801	1.10515	4.38276	0.508196	1	-1.00139	5.51545	0.998239	1	-1.12407	5.57227	0.452218	0.687436	-1.29198	5.344	0.121742	0.282041	-1.66752	5.48904	0.00114082	0.00512695	4.51399	5.54264	5.5126	5.18016	5.10935	4.37635	5.5446	5.67788	5.54087
gene-ECD_RS04535	NC_012971.2	894793	895170	+	protein_coding	ECD_RS04535	ECD_00853	.	WP_000681108.1	hypothetical protein	11.5422	16.2264	5.39505	5.24701	9.17255	11.8224	10.7209	7.36413	4.9305	9.03803	1.00432	0.807704	1	1	1.26034	1.9166	0.32108	0.737792	-1.28508	1.67686	0.423245	0.659168	-1.04465	2.06025	1	1	1.2065	2.3075	0.480138	0.648178	1.43352	2.34707	1.87278	2.27195	2.63753	1.4296	2.08483	2.14545	2.32235
gene-ECD_RS04540	NC_012971.2	895200	895457	-	protein_coding	ECD_RS04540	ECD_00854	grxA	WP_001195240.1	glutaredoxin 1	178.618	396.144	155.152	98.1285	65.2396	258.736	235.886	150.198	54.1781	66.4737	-1.40803	4.43875	0.0231774	0.770112	1.39894	5.87097	0.023662	0.213503	1.09624	5.64776	0.558192	0.778934	1.62858	5.3147	0.00329079	0.0181231	1.16717	4.56755	0.354516	0.521856	4.24545	6.11098	5.73494	5.64055	4.71992	4.71698	5.6349	5.60496	4.95471
gene-ECD_RS04545	NC_012971.2	895617	895904	+	protein_coding	ECD_RS04545	ECD_00855	.	WP_001201560.1	DUF1418 family protein	94.9185	25.5567	11.1273	11.5454	14.009	86.7978	20.9834	13.7351	6.22238	20.1661	1.12492	3.33902	0.466052	1	1.01458	2.31296	1	1	-1.1627	2.22723	0.538029	0.76111	1.6659	2.44877	0.085174	0.217952	-1.20996	2.78737	0.418138	0.58807	3.54327	2.56206	2.37399	2.89151	2.82319	3.38877	2.54471	2.5524	2.27726
gene-ECD_RS04550	NC_012971.2	895888	896610	+	protein_coding	ECD_RS04550	ECD_00856	nfsA	WP_000189159.1	nitroreductase NfsA	192.349	74.3872	33.1225	31.2247	42.6373	170.074	39.9242	18.744	18.2427	43.8506	1.16344	5.65722	0.299316	1	1.55197	4.88733	0.00447735	0.0853159	1.87481	4.59527	0.000171424	0.00175618	1.53905	5.18173	0.0105129	0.04558	1.15639	5.4419	0.359946	0.526594	5.78715	5.20338	5.01185	5.4787	5.56785	5.573	4.59059	4.14331	4.87372
gene-ECD_RS04555	NC_012971.2	896671	897573	+	protein_coding	ECD_RS04555	ECD_00857	rimK	WP_000684321.1	30S ribosomal protein S6--L-glutamate ligase	105.163	40.4688	16.7766	15.2458	21.2927	87.4567	26.2183	16.2245	11.0341	27.3159	1.23696	5.06741	0.150178	1	1.28572	4.4438	0.115367	0.480415	1.09732	4.25331	0.606072	0.812177	1.24245	4.60215	0.236402	0.440122	-1.07861	4.92052	0.654834	0.79124	5.24886	4.66422	4.37696	4.78571	4.90506	4.95099	4.3177	4.24965	4.48494
gene-ECD_RS04560	NC_012971.2	897661	898137	+	protein_coding	ECD_RS04560	ECD_00858	.	WP_000203025.1	YbjN domain-containing protein	150.062	67.0006	29.0722	23.6028	26.8285	151.363	38.4548	25.8	13.9757	47.4139	1.01987	4.79124	0.899525	1	1.45123	4.1787	0.0225732	0.211368	1.19572	4.0702	0.314324	0.547021	1.51828	4.19844	0.0310218	0.10227	-1.48566	4.59432	0.019475	0.0534721	4.85339	4.47898	4.25581	4.50713	4.34172	4.82599	3.97043	4.01248	3.93668
gene-ECD_RS04570	NC_012971.2	898488	899600	+	protein_coding	ECD_RS04570	ECD_00859	potF	WP_000126069.1	spermidine/putrescine ABC transporter substrate-binding protein PotF	9.0037	5.0468	4.86863	5.92254	10.1386	9.22232	3.64107	4.4097	5.40995	9.08578	1.00433	1.98248	1	1	1.15436	1.84739	0.563976	0.881709	1.17142	2.75052	0.477848	0.708592	-1.01566	3.70991	1	1	1.32686	3.91389	0.125518	0.238817	2.29487	2.246	3.01334	3.77908	4.16971	2.28991	2.08483	2.81508	3.7999
gene-ECD_RS04575	NC_012971.2	899695	900828	+	protein_coding	ECD_RS04575	ECD_00860	potG	WP_000996005.1	putrescine ABC transporter ATP-binding subunit PotG	4.32831	2.61901	1.90111	1.80045	2.50161	4.55656	1.69278	1.74414	1.70671	3.49471	-1.0233	0.992096	0.949908	1	1.2877	0.900193	0.415057	0.80168	1.15612	1.48274	0.660914	0.852944	-1.0538	2.10525	0.911849	1	-1.17413	2.27259	0.573202	0.726221	1.54284	1.57503	1.9315	2.30521	2.39864	1.5648	1.34244	1.77949	2.36608
gene-ECD_RS04580	NC_012971.2	900838	901791	+	protein_coding	ECD_RS04580	ECD_00861	potH	WP_000105444.1	putrescine ABC transporter permease PotH	3.35853	1.62426	1.46582	0.978355	1.38768	3.58646	1.93764	1.91965	1.27735	1.86218	-1.03796	0.407121	0.933263	1	-1.42949	0.422891	0.317351	0.735754	-1.23269	1.13517	0.609275	0.815559	-1.44768	1.28483	0.333362	0.551255	-1.12758	1.20523	0.793446	0.896479	1.16942	1.02342	1.49857	1.48658	1.58212	1.19959	1.30971	1.7017	1.85453
gene-ECD_RS04585	NC_012971.2	901788	902633	+	protein_coding	ECD_RS04585	ECD_00862	potI	WP_001061667.1	putrescine ABC transporter permease PotI	5.56004	3.51058	1.72182	1.51697	1.93741	5.6125	4.95827	4.24283	2.96556	3.87674	1.01907	0.902878	1	1	-1.69331	1.45428	0.0328806	0.257489	-2.31477	1.71719	0.00404431	0.0227664	-2.16605	2.03698	0.0139996	0.0565902	-1.67932	1.80972	0.0700096	0.151853	1.50281	1.57503	1.53689	1.79829	1.79447	1.48521	2.12301	2.43711	2.67505
gene-ECD_RS04590	NC_012971.2	902693	903181	+	protein_coding	ECD_RS04590	ECD_00863	.	WP_000389260.1	YbjO family protein	16.4502	13.9955	8.45996	6.56113	7.09044	13.2798	10.1774	11.0854	6.88966	7.82483	1.27395	1.51181	0.248865	1	1.14533	2.12992	0.578116	0.891623	-1.23425	2.62953	0.376206	0.614981	-1.16715	2.79747	0.573202	0.764539	1.07753	2.38216	0.761143	0.871086	2.04835	2.47541	2.67825	2.84703	2.63753	1.79126	2.31664	2.93892	3.04149
gene-ECD_RS04595	NC_012971.2	903222	904349	+	protein_coding	ECD_RS04595	ECD_00864	rlmC	WP_001149743.1	23S rRNA (uracil(747)-C(5))-methyltransferase RlmC	33.602	22.8379	13.7918	16.0833	15.0336	26.1229	23.8249	19.937	8.32475	19.4443	1.32315	3.7033	0.074482	1	-1.25222	4.27936	0.158826	0.557868	-1.36194	4.5929	0.0630357	0.183739	1.73695	4.80511	0.001943	0.0117723	-1.08745	4.74659	0.618904	0.766042	3.97983	4.18342	4.41346	5.17117	4.73028	3.60501	4.49193	4.84121	4.40335
gene-ECD_RS04600	NC_012971.2	904548	905279	-	protein_coding	ECD_RS04600	ECD_00865	artJ	WP_001295905.1	arginine ABC transporter substrate-binding protein	39.3007	41.6315	14.8054	9.40364	17.6548	43.1167	20.2023	7.80572	5.87556	18.3887	-1.06645	3.54129	0.693809	1	1.71629	4.01819	0.00110923	0.0332855	2.01145	3.43214	0.000379268	0.00336137	1.43861	3.53378	0.0939876	0.233499	1.14178	4.20422	0.455995	0.626312	3.61074	4.41349	3.92111	3.83709	4.35517	3.6962	3.6816	3.00519	3.35532
gene-ECD_RS04605	NC_012971.2	905570	906238	-	protein_coding	ECD_RS04605	ECD_00866	artM	WP_000464491.1	arginine ABC transporter permease ArtM	63.0759	26.1538	12.4546	7.4989	10.2712	54.7963	26.462	13.6872	7.07175	18.7926	1.18411	3.92846	0.278482	1	-1.21446	3.70022	0.248412	0.66622	-1.03549	3.48977	0.872894	0.980681	-1.04849	3.34694	0.853321	0.9623	-1.53779	3.73694	0.0213349	0.0578928	4.12535	3.66235	3.57018	3.41779	3.50466	3.89663	3.92253	3.61637	3.47995
gene-ECD_RS04610	NC_012971.2	906238	906954	-	protein_coding	ECD_RS04610	ECD_00867	artQ	WP_001001691.1	arginine ABC transporter permease ArtQ	41.2638	22.4219	12.4334	7.48503	9.67148	38.7598	14.7746	10.1145	4.99873	18.011	1.09515	3.4708	0.572612	1	1.26402	3.27909	0.193199	0.601934	1.30422	3.38688	0.175405	0.375756	1.34595	3.22265	0.213042	0.41109	-1.5652	3.76527	0.0177538	0.0497865	3.64792	3.55024	3.65974	3.50626	3.51668	3.52767	3.24418	3.31052	3.12021
gene-ECD_RS04615	NC_012971.2	906961	907692	-	protein_coding	ECD_RS04615	ECD_00868	artJ	WP_000756569.1	arginine ABC transporter substrate-binding protein	145.655	92.7008	53.809	31.3986	35.4818	136.027	47.0092	22.2163	15.5702	44.4316	1.10152	5.31131	0.51158	1	1.64258	5.19016	0.0011421	0.0334741	2.56962	5.1674	6.1402e-09	2.25003e-07	1.81307	5.12081	0.000507808	0.00390172	-1.05287	5.33414	0.762336	0.872189	5.41175	5.53061	5.71209	5.50399	5.32633	5.27568	4.83444	4.39267	4.67076
gene-ECD_RS04620	NC_012971.2	907710	908438	-	protein_coding	ECD_RS04620	ECD_00869	artP	WP_000027205.1	arginine ABC transporter ATP-binding protein ArtP	85.3773	37.1089	24.0579	23.2858	24.0401	90.5154	21.8459	14.1684	9.34125	27.7434	-1.03058	4.6259	0.845473	1	1.41485	3.95474	0.0354884	0.267285	1.80137	4.17013	0.000798967	0.00622496	2.24052	4.59094	1.1829e-05	0.000157624	1.03057	4.71074	0.88208	0.955892	4.65916	4.25019	4.57872	5.07802	4.776	4.70092	3.78046	3.77673	3.96539
gene-ECD_RS04625	NC_012971.2	908656	909171	-	protein_coding	ECD_RS04625	ECD_00870	.	WP_001270734.1	lipoprotein	34.6139	29.154	29.8108	68.6221	56.5654	37.0782	15.0185	11.925	25.0053	36.4149	-1.04127	2.84006	0.839609	1	1.61649	3.0426	0.00867613	0.126371	2.65075	3.81215	2.46052e-07	6.0497e-06	2.46723	5.59877	5.08503e-08	1.08871e-06	1.84707	5.0891	0.000154386	0.00089146	2.99343	3.46285	4.39793	6.11629	5.49073	3.04461	2.84801	3.09921	4.8431
gene-ECD_RS04630	NC_012971.2	909297	909620	+	protein_coding	ECD_RS04630	ECD_00871	.	WP_001160737.1	heavy metal-binding domain-containing protein	121.824	111.991	92.0755	50.4125	42.4161	131.247	83.3849	42.0531	35.3984	28.2589	-1.04727	3.9824	0.766456	1	1.11878	4.52384	0.480258	0.839571	2.32283	4.81102	4.13249e-07	9.72156e-06	1.28062	4.8272	0.163649	0.343239	1.78441	4.02752	0.00144453	0.00627721	4.03467	4.65439	5.32	5.02411	4.43966	4.09734	4.4992	4.15064	4.67945
gene-ECD_RS04635	NC_012971.2	909617	910447	+	protein_coding	ECD_RS04635	ECD_00872	.	WP_001255168.1	N-acetylmuramoyl-L-alanine amidase AmiD	75.8001	70.469	39.7558	20.2872	22.7583	80.4975	52.6166	38.8747	25.1878	24.8314	-1.03232	4.64437	0.836452	1	1.11566	5.21377	0.472315	0.834102	1.08529	5.37871	0.606241	0.812177	-1.38032	5.28337	0.0517881	0.152405	1.09	4.78074	0.611214	0.759279	4.67576	5.32296	5.4637	5.06837	4.88201	4.71988	5.16921	5.34837	5.52167
gene-ECD_RS04640	NC_012971.2	910444	911457	-	protein_coding	ECD_RS04640	ECD_00873	.	WP_001338420.1	NAD(P)-dependent oxidoreductase	58.1537	38.0126	26.5475	24.1047	21.1378	59.4968	38.5632	31.4977	13.8557	21.2934	1.00549	4.52237	0.97532	1	-1.21776	4.83653	0.203665	0.613086	-1.11794	5.22396	0.485545	0.717663	1.5643	5.28632	0.00706492	0.0335716	1.18057	4.90641	0.3185	0.481602	4.58441	4.73819	5.17566	5.59085	5.05682	4.57683	5.01278	5.33233	4.96185
gene-ECD_RS04645	NC_012971.2	911556	912986	-	protein_coding	ECD_RS04645	ECD_00874	.	WP_001136577.1	SDR family oxidoreductase	41.1598	26.1686	18.4857	6.93002	10.8812	39.2803	22.8046	18.8381	8.56575	10.8388	1.07793	4.47164	0.619909	1	-1.0461	4.67966	0.773244	0.965305	1.04139	5.08814	0.816394	0.952714	-1.37405	4.51951	0.0823242	0.213137	1.19388	4.44117	0.306672	0.470417	4.58281	4.69809	5.15116	4.33262	4.61202	4.47921	4.76068	5.09431	4.77175
gene-ECD_RS04650	NC_012971.2	912997	913998	-	protein_coding	ECD_RS04650	ECD_00875	ltaE	WP_000566356.1	low-specificity L-threonine aldolase	105.862	88.663	56.8128	25.0337	40.8316	113.311	69.6066	46.8619	21.8909	24.958	-1.04048	5.40077	0.789092	1	1.06109	5.84818	0.692368	0.938629	1.28656	6.04925	0.0957176	0.24664	1.02846	5.58587	0.87679	0.977205	1.94544	5.54858	2.33664e-05	0.000170266	5.40452	5.91193	6.23493	5.62747	5.96871	5.46044	5.82784	5.87682	5.58779
gene-ECD_RS04655	NC_012971.2	914035	915753	-	protein_coding	ECD_RS04655	ECD_00876	poxB	WP_000815335.1	ubiquinone-dependent pyruvate dehydrogenase	4.75888	3.64324	8.4739	9.29822	15.806	6.17427	2.81243	2.34378	6.50516	9.22163	-1.26093	1.87152	0.220803	1	1.07899	2.04372	0.770606	0.964928	3.83109	3.61149	2.18355e-11	1.28023e-09	1.28531	4.79404	0.155324	0.330507	2.03795	4.93807	1.50993e-05	0.000115087	2.06677	2.37127	4.32315	4.99383	5.38979	2.32843	2.28331	2.5744	4.64437
gene-ECD_RS04660	NC_012971.2	915886	916854	-	protein_coding	ECD_RS04660	ECD_00877	hcr	WP_000178677.1	NADH oxidoreductase	3.23618	2.26541	1.32287	3.85284	5.52987	3.67506	2.05439	0.907167	0.517825	1.90386	-1.10363	0.42141	0.739335	1	-1.08824	0.698154	0.823019	0.983545	1.54241	0.637232	0.333362	0.568177	6.60694	2.1947	1.29632e-07	2.54525e-06	3.44266	2.41989	9.44952e-07	9.73301e-06	1.15227	1.30044	1.41872	3.0372	3.18132	1.23246	1.37444	1.05753	1.05472
gene-ECD_RS04665	NC_012971.2	916866	918518	-	protein_coding	ECD_RS04665	ECD_00878	hcp	WP_000458809.1	hydroxylamine reductase	1.77335	1.40612	0.775477	5.96402	14.5302	0.929325	0.817202	0.620419	0.520376	3.76153	1.95756	-0.127566	0.0297718	0.804456	1.43092	0.512267	0.276933	0.696099	1.32385	0.714828	0.533661	0.756334	10.2262	3.45442	3.1008e-17	2.03744e-15	4.58907	4.46976	7.13984e-17	2.96433e-15	1.09956	1.34999	1.41872	4.32453	5.2164	0.661945	1.0571	1.17733	1.50936
gene-ECD_RS04670	NC_012971.2	918662	919561	-	protein_coding	ECD_RS04670	ECD_00879	lysO	WP_000491142.1	L-lysine exporter LysO	20.3755	15.2085	4.98502	2.20375	2.73175	19.1634	12.7184	10.0113	3.34515	8.35114	1.09374	2.7858	0.5929	1	-1.00388	3.20757	1	1	-1.89079	3.1043	0.00190666	0.0125065	-1.68491	2.41659	0.0800549	0.208822	-2.5656	2.7699	4.83876e-05	0.000320594	3.02675	3.33949	2.77762	2.27195	2.23368	2.91393	3.34453	3.59502	2.89993
gene-ECD_RS04675	NC_012971.2	920056	920751	-	protein_coding	ECD_RS04675	ECD_00880	aqpZ	WP_001298299.1	aquaporin Z	17.1407	22.7273	11.0505	6.78892	9.05754	16.1523	15.4247	10.4197	5.87049	10.8971	1.09159	2.17282	0.6652	1	1.22727	3.27448	0.247996	0.666183	1.12537	3.27098	0.58858	0.804121	1.03998	3.20389	0.947338	1	-1.01155	3.28275	1	1	2.49859	3.52888	3.46479	3.33968	3.39173	2.39527	3.2614	3.31052	3.28872
gene-ECD_RS04685	NC_012971.2	921176	922834	+	protein_coding	ECD_RS04685	ECD_00881	.	WP_000599802.1	ATP-dependent endonuclease	29.627	28.0985	15.9803	8.72028	9.42377	30.5989	17.142	11.8778	6.17872	8.73143	-1.00397	4.26712	0.992705	1	1.36538	4.75643	0.0455805	0.304361	1.42763	4.8882	0.0274824	0.0990875	1.26909	4.65966	0.185539	0.377316	1.28347	4.40047	0.144355	0.26641	4.33367	5.00307	5.15424	4.85473	4.61761	4.3391	4.57001	4.65767	4.52407
gene-ECD_RS04690	NC_012971.2	922831	923787	-	protein_coding	ECD_RS04690	ECD_00882	.	WP_001355621.1	DUF535 domain-containing protein	254.661	151.189	68.3125	98.0165	162.113	217.14	126.146	106.704	68.3112	61.8304	1.20647	6.44197	0.192671	1	-1.00159	6.59404	0.994033	1	-1.47177	6.72276	0.00890924	0.0422828	1.2904	7.3314	0.0852358	0.217952	3.11802	7.27102	3.65072e-14	1.16915e-12	6.58526	6.60632	6.43209	7.50878	7.87461	6.31755	6.60858	6.98434	7.14322
gene-ECD_RS04695	NC_012971.2	923938	925053	+	protein_coding	ECD_RS04695	ECD_00883	macA	WP_000746443.1	macrolide transporter subunit MacA	41.5378	28.9266	14.5144	5.90662	7.06098	47.7396	22.4247	17.0663	8.15734	10.2859	-1.1172	4.26199	0.468066	1	1.07455	4.38346	0.661139	0.930278	-1.10789	4.48842	0.544856	0.76786	-1.53492	4.02884	0.0302804	0.100347	-1.2246	3.74334	0.279126	0.438118	4.25351	4.49283	4.46903	3.77908	3.6859	4.40546	4.39385	4.61055	4.36076
gene-ECD_RS04700	NC_012971.2	925050	926996	+	protein_coding	ECD_RS04700	ECD_00884	macB	WP_000188180.1	macrolide ABC transporter ATP-binding protein/permease MacB	30.4616	43.0759	19.9908	5.99224	10.3934	30.5198	48.9679	32.808	11.7445	15.2658	1.02675	4.51573	0.864299	1	-1.36458	6.04798	0.0349715	0.264383	-1.54631	6.01863	0.00403994	0.0227664	-2.17844	5.1671	4.23967e-06	6.23838e-05	-1.23488	5.0981	0.1914	0.33201	4.59238	5.83027	5.69525	4.55631	4.97642	4.55588	6.27199	6.31431	5.64659
gene-ECD_RS04705	NC_012971.2	927069	927293	-	protein_coding	ECD_RS04705	ECD_00885	cspD	WP_000410785.1	cold shock-like protein CspD	217.541	66.8598	49.2028	37.5933	49.872	211.34	31.9145	23.7668	20.7081	64.9871	1.05889	4.21769	0.712787	1	1.74439	3.00296	0.00264284	0.0610417	2.19519	3.42293	6.75924e-05	0.000802475	1.63165	3.75586	0.0188781	0.0706723	-1.09557	4.16149	0.638195	0.78104	4.32795	3.46285	3.9498	4.11543	4.16208	4.24961	2.75382	2.92187	3.45991
gene-ECD_RS04710	NC_012971.2	927616	927936	+	protein_coding	ECD_RS04710	ECD_00886	clpS	WP_000520781.1	ATP-dependent Clp protease adapter ClpS	115.742	187.658	63.3489	29.8033	24.3521	122.685	144.408	95.1614	38.1856	35.9731	-1.03039	3.8835	0.851211	1	1.08252	5.27502	0.603397	0.903622	-1.4153	5.00919	0.0305716	0.10633	-1.42427	4.49769	0.0541187	0.158286	-1.24181	3.74294	0.26152	0.417009	3.95285	5.36273	4.78386	4.2834	3.67521	3.9933	5.25122	5.26968	4.77175
gene-ECD_RS04715	NC_012971.2	927967	930243	+	protein_coding	ECD_RS04715	ECD_00887	clpA	WP_000934045.1	ATP-dependent Clp protease ATP-binding subunit ClpA	900.712	513.961	490.263	203.645	153.96	988.054	344.492	239.128	137.949	211.524	-1.06635	9.69036	0.650788	1	1.24284	9.4592	0.12656	0.501895	2.17579	10.055	6.62369e-08	1.81604e-06	1.32765	9.61693	0.0477147	0.142063	-1.15517	9.15282	0.312942	0.475527	9.64499	9.60913	10.5102	9.80796	9.04728	9.73755	9.29594	9.38976	9.3996
gene-ECD_RS04720	NC_012971.2	930941	931028	-	tRNA	ECD_RS04720	ECD_t00022	.	.	tRNA-Ser	16.2681	31.5484	15.2287	19.2238	35.1021	16.6631	19.39	23.308	9.77479	32.6109	1.00431	-0.71313	1	1	1.3538	0.780807	0.336846	0.747653	-1.43958	1.19383	0.317351	0.551241	1.76203	1.52093	0.141576	0.311516	1.27932	2.1103	0.385043	0.554363	0.639841	1.51112	1.4592	2.09307	2.49899	0.63761	1.24193	1.81687	1.50936
gene-ECD_RS04725	NC_012971.2	931281	931499	-	protein_coding	ECD_RS04725	ECD_00888	infA	WP_001040187.1	translation initiation factor IF-1	978.361	739.982	206.194	135.315	131.262	1218.29	699.279	373.962	107.032	279.238	-1.21046	6.52954	0.184533	1	-1.13439	6.84992	0.384985	0.782221	-1.70882	6.32154	0.000353142	0.00319594	1.13696	5.75646	0.429527	0.647762	-1.78846	5.92075	0.000155334	0.000894229	6.40152	6.76827	5.90575	5.86347	5.46925	6.67412	6.94863	6.66884	5.68162
gene-ECD_RS04730	NC_012971.2	931784	932488	-	protein_coding	ECD_RS04730	ECD_00889	aat	WP_001241678.1	leucyl/phenylalanyl-tRNA--protein transferase	41.1926	36.2658	16.2816	10.674	20.5664	46.1546	20.4718	12.3648	7.01567	16.1854	-1.08915	3.57053	0.596322	1	1.47547	3.84962	0.0198286	0.195768	1.39705	3.70484	0.0752428	0.208849	1.36775	3.68784	0.134219	0.299979	1.51086	4.19468	0.0186568	0.0516722	3.62324	4.17314	3.99868	3.95704	4.5135	3.73686	3.64926	3.55133	3.53845
gene-ECD_RS04735	NC_012971.2	932530	934251	-	protein_coding	ECD_RS04735	ECD_00890	cydC	WP_001202189.1	cysteine/glutathione ABC transporter ATP-binding protein/permease CydC	79.7307	58.2277	24.6668	9.31589	12.0077	74.246	41.8652	21.6953	7.74264	25.0772	1.1047	5.67373	0.495298	1	1.1586	5.96255	0.320233	0.736962	1.20657	5.66912	0.222087	0.44151	1.08205	4.91054	0.677714	0.844042	-1.75568	5.43034	0.000366206	0.00191969	5.76898	6.08378	5.81899	4.99892	5.00656	5.62808	5.87474	5.55329	4.88879
gene-ECD_RS04740	NC_012971.2	934252	936018	-	protein_coding	ECD_RS04740	ECD_00891	cydD	WP_001043577.1	cysteine/glutathione ABC transporter permease/ATP-binding protein CydD	61.1108	50.4967	23.0164	13.4364	12.2727	60.2236	38.9482	19.7748	6.89638	25.1733	1.04387	5.367	0.772208	1	1.08003	5.84217	0.606352	0.905366	1.23518	5.59152	0.173295	0.372703	1.75176	5.1846	0.000888482	0.00613779	-1.72437	5.48229	0.000545865	0.00268772	5.42965	5.91811	5.75743	5.54981	5.07319	5.36917	5.80893	5.45891	4.7636
gene-ECD_RS04745	NC_012971.2	936141	937106	-	protein_coding	ECD_RS04745	ECD_00892	trxB	WP_000537418.1	thioredoxin-disulfide reductase	452.85	224.838	180.228	105.618	68.2612	485.096	152.939	132.782	42.5935	48.0273	-1.0413	7.44404	0.777482	1	1.22465	7.0399	0.161337	0.562539	1.44045	7.59043	0.0119766	0.0527664	2.22987	7.16075	1.10915e-07	2.2365e-06	1.69027	6.30746	0.000510336	0.0025557	7.42254	7.1874	7.83473	7.62941	6.64854	7.4806	6.89724	7.31096	6.48124
gene-ECD_RS04750	NC_012971.2	937651	938145	+	protein_coding	ECD_RS04750	ECD_00893	lrp	WP_000228473.1	leucine-responsive transcriptional regulator Lrp	421.42	334.038	123.831	48.5531	59.6019	451.401	269.018	160.566	95.5758	63.9104	-1.04124	6.37611	0.780468	1	1.03437	6.76116	0.818	0.981858	-1.22178	6.47653	0.178367	0.380816	-2.18836	6.21147	5.29795e-07	9.61452e-06	1.10913	5.40701	0.517865	0.678335	6.36337	6.79703	6.34026	5.56705	5.50589	6.42098	6.74872	6.62604	6.68055
gene-ECD_RS04755	NC_012971.2	938280	942308	+	protein_coding	ECD_RS04755	ECD_00894	ftsK	WP_000077053.1	DNA translocase FtsK	100.285	58.3946	26.7688	14.1601	17.1957	95.9265	51.8799	33.1451	16.208	22.0975	1.07546	7.24849	0.611411	1	-1.0665	7.34084	0.655782	0.929538	-1.16671	7.25449	0.290811	0.523762	-1.27268	6.97034	0.107318	0.257064	-1.08047	6.76476	0.603554	0.753121	7.30864	7.30199	7.14773	6.79652	6.71915	7.20437	7.3943	7.36874	7.14165
gene-ECD_RS04760	NC_012971.2	942463	943074	+	protein_coding	ECD_RS04760	ECD_00895	lolA	WP_001295343.1	outer membrane lipoprotein chaperone LolA	178.782	105.603	36.7498	12.3913	16.8932	162.129	69.2379	39.7389	20.8486	25.3437	1.13437	5.3286	0.391156	1	1.27051	5.27059	0.114977	0.480415	-1.01891	4.89741	0.93051	1	-1.86985	4.40386	0.000740244	0.0052829	-1.26121	4.15366	0.193199	0.334674	5.44821	5.46184	4.9242	3.96746	4.05076	5.27074	5.12521	4.95036	4.82755
gene-ECD_RS04765	NC_012971.2	943085	944428	+	protein_coding	ECD_RS04765	ECD_00896	.	WP_000067755.1	replication-associated recombination protein RarA	87.0396	58.8956	25.8384	8.02967	10.6006	86.1916	42.4781	27.0341	11.6803	23.6909	1.03884	5.48574	0.796892	1	1.15498	5.6242	0.336159	0.746997	1.01432	5.49768	0.933437	1	-1.61695	4.77839	0.00585637	0.0292128	-1.87863	4.95876	0.00012241	0.00073581	5.54255	5.74834	5.53407	4.44879	4.4893	5.48878	5.5446	5.514	5.11706
gene-ECD_RS04770	NC_012971.2	944519	945811	+	protein_coding	ECD_RS04770	ECD_00897	serS	WP_000886683.1	serine--tRNA ligase	727.314	544.576	262.402	114.188	152.799	809.508	420.696	238.4	94.1344	127.936	-1.08194	8.57641	0.57979	1	1.07833	8.82129	0.596918	0.900032	1.1681	8.68385	0.278197	0.510944	1.09093	8.09533	0.550778	0.747247	1.42045	7.98707	0.0152232	0.0441183	8.52221	8.87741	8.79423	8.16033	8.22205	8.63553	8.76885	8.5706	8.03522
gene-ECD_RS04775	NC_012971.2	946050	948494	+	protein_coding	ECD_RS04775	ECD_00898	dmsA	WP_000850303.1	dimethylsulfoxide reductase subunit A	10.0374	6.86572	3.74145	2.95847	3.32606	11.195	6.92065	5.15323	3.8113	3.77269	-1.08416	3.32543	0.628214	1	-1.20992	3.63793	0.270545	0.688743	-1.29757	3.79389	0.155981	0.348851	-1.43194	4.10305	0.061606	0.174583	1.04849	3.60233	0.840101	0.928318	3.40169	3.60738	3.69406	3.90375	3.72786	3.50767	3.86174	4.04435	4.39282
gene-ECD_RS04780	NC_012971.2	948505	949122	+	protein_coding	ECD_RS04780	ECD_00899	dmsB	WP_000213098.1	dimethylsulfoxide reductase subunit B	10.369	5.43258	2.73419	1.98224	3.87628	11.4117	5.40702	3.91161	3.13173	4.42249	-1.06974	1.39984	0.760114	1	-1.19425	1.34766	0.511247	0.853047	-1.34642	1.45554	0.379697	0.615662	-1.75154	1.79089	0.123095	0.283796	1.04231	1.89332	0.923644	0.982419	1.8067	1.69492	1.68076	1.75079	2.20426	1.87692	1.87713	1.9905	2.36608
gene-ECD_RS04785	NC_012971.2	949124	949987	+	protein_coding	ECD_RS04785	ECD_00900	.	WP_000534631.1	dimethyl sulfoxide reductase anchor subunit DmsC	18.6208	10.3123	6.40662	3.51087	3.13743	19.2345	9.05165	6.10448	5.14384	5.21946	-1.00412	2.66417	1	1	-1.05362	2.63052	0.831179	0.985131	1.11361	2.81316	0.645186	0.839936	-1.62734	2.97961	0.0449944	0.135827	-1.39767	2.34718	0.186869	0.32608	2.86248	2.79457	3.04027	2.77764	2.34572	2.8676	2.85937	2.90461	3.39807
gene-ECD_RS04790	NC_012971.2	950022	950648	-	protein_coding	ECD_RS04790	ECD_00901	.	WP_000165879.1	hydrolase	1.52216	0.720812	1.20808	6.23351	5.63041	1.44775	0.566959	0.350496	1.48623	3.70516	1.08081	-1.28245	1	1	1.05785	-1.3524	1	1	3.56026	-0.295169	0.0419754	0.135208	3.7497	2.3729	2.43484e-05	0.000288173	1.80424	2.10254	0.027485	0.0714009	0.456391	0.379858	0.991956	3.0954	2.65937	0.426571	0.361103	0.345214	1.58532
gene-ECD_RS04795	NC_012971.2	950962	952110	+	protein_coding	ECD_RS04795	ECD_00902	.	WP_000109259.1	MFS transporter	43.3114	74.1168	25.3553	22.2879	21.4524	44.8492	20.6669	8.86185	7.17442	25.9276	-1.0066	4.28686	0.978397	1	2.98684	5.24955	2.60277e-12	6.61277e-10	3.03478	4.67303	9.94658e-11	5.19266e-09	2.79226	5.088	5.34464e-09	1.31409e-07	-1.0162	5.23307	0.938851	0.992775	4.35068	5.85193	5.28665	5.65675	5.25279	4.35971	4.32181	3.75763	4.22488
gene-ECD_RS04800	NC_012971.2	952320	953750	+	protein_coding	ECD_RS04800	ECD_00903	.	WP_000918506.1	amino acid permease	5.90719	1.44378	0.61076	0.896826	1.67403	8.05123	0.596198	0.460715	0.751382	8.02168	-1.32458	1.95768	0.131707	1	2.00828	0.201816	0.0663279	0.362143	1.40178	0.200698	0.564053	0.783384	1.07293	1.41144	1	1	-4.01952	3.21657	2.45015e-10	4.66877e-09	2.10292	1.24913	1.0983	1.79829	2.20426	2.42401	0.750673	0.856801	1.7262
gene-ECD_RS04805	NC_012971.2	953751	954659	-	protein_coding	ECD_RS04805	ECD_00904	.	WP_001242684.1	LysR family transcriptional regulator	8.17451	6.46352	2.69218	2.95202	3.74498	10.9079	4.30178	2.90114	1.89259	1.20269	-1.29679	1.75732	0.178113	1	1.25117	1.86072	0.371488	0.772563	-1.01536	1.75863	1	1	1.40102	2.24463	0.248847	0.455722	3.6815	1.76852	2.32146e-05	0.000169485	1.9624	2.29742	2.06862	2.62794	2.61534	2.25033	2.04561	2.08545	2.23072
gene-ECD_RS04810	NC_012971.2	954759	955349	+	protein_coding	ECD_RS04810	ECD_00905	.	WP_001190363.1	NAD(P)H oxidoreductase	2.76836	2.07567	0.492948	0.394819	0.85334	2.71743	1.32329	0.867641	1.0916	1.04052	1.04774	-0.564232	1	1	1.3037	-0.274202	0.610546	0.905366	-1.64112	-0.592934	0.593113	0.804121	-3.00199	0.172688	0.102725	0.24872	-1.02486	-0.0730368	1	1	0.711842	0.86202	0.465022	0.53661	0.815293	0.685876	0.701057	0.705573	1.25406
gene-ECD_RS04815	NC_012971.2	955431	956171	-	protein_coding	ECD_RS04815	ECD_00906	pflA	WP_000111043.1	pyruvate formate lyase 1-activating protein	267.164	153.264	50.8751	46.9195	74.2703	273.179	157.065	70.98	26.0221	51.7298	1.00606	6.26689	0.968421	1	-1.23018	6.40065	0.156546	0.556095	-1.31458	5.83555	0.0730604	0.204635	1.62134	5.77134	0.00263366	0.015093	1.70741	6.04181	0.000452043	0.00230621	6.28882	6.26098	5.65007	6.09029	6.39056	6.28021	6.55635	6.03785	5.40599
gene-ECD_RS04820	NC_012971.2	956363	958645	-	protein_coding	ECD_RS04820	ECD_00907	pflB	WP_001292822.1	formate C-acetyltransferase	536.976	421.039	229.34	104.276	163.911	497.959	281.179	169.866	83.9271	238.293	1.10932	8.82804	0.465387	1	1.24739	9.17299	0.12063	0.488026	1.43282	9.18113	0.0119403	0.0526674	1.11741	8.76757	0.441408	0.657882	-1.22236	9.29122	0.159859	0.287631	8.90379	9.32562	9.419	8.84763	9.14125	8.75444	9.00726	8.90105	8.68784
gene-ECD_RS04830	NC_012971.2	959962	961722	-	protein_coding	ECD_RS04830	ECD_00909	.	WP_001295344.1	30S ribosomal protein S12 methylthiotransferase accessory protein YcaO	136.806	65.7741	30.0762	32.2314	31.5023	138.582	83.6929	49.9589	18.2766	58.4334	1.01554	6.54325	0.916061	1	-1.52742	6.60919	0.00367258	0.0769022	-1.56511	6.47282	0.00264079	0.0161802	1.5859	6.48705	0.00260306	0.0149853	-1.55952	6.74338	0.00275456	0.0107668	6.56879	6.28904	6.13228	6.78919	6.40194	6.54678	6.89379	6.77117	6.13139
gene-ECD_RS04835	NC_012971.2	961852	962544	+	protein_coding	ECD_RS04835	ECD_00910	.	WP_000642849.1	DUF421 domain-containing protein	4.13157	3.81981	1.93381	2.69365	3.00193	4.33265	4.20629	2.0084	2.06874	2.07053	-1.01934	0.239018	1	1	-1.32077	1.09331	0.30627	0.723663	1.02172	0.923404	1	1	1.17013	1.85547	0.803068	0.932792	1.71986	1.40277	0.115131	0.223517	1.08155	1.46689	1.4592	2.20304	2.04739	1.09624	1.73645	1.43944	2.02788
gene-ECD_RS04840	NC_012971.2	962743	963831	+	protein_coding	ECD_RS04840	ECD_00911	serC	WP_000057149.1	3-phosphoserine/phosphohydroxythreonine transaminase	470.123	504.182	245.854	111.58	169.208	518.086	320.228	186.329	95.6416	94.617	-1.07126	7.6919	0.629755	1	1.31156	8.33353	0.0578936	0.341536	1.40027	8.22767	0.0194153	0.0774783	1.04922	7.84169	0.744585	0.893174	2.12685	7.67369	2.56273e-07	3.01437e-06	7.64823	8.51937	8.4534	7.88037	8.12184	7.74706	8.1293	7.96932	7.81135
gene-ECD_RS04845	NC_012971.2	963902	965185	+	protein_coding	ECD_RS04845	ECD_00912	aroA	WP_000445249.1	3-phosphoshikimate 1-carboxyvinyltransferase	103.477	54.1052	37.9368	20.9895	22.6828	105.12	41.1962	28.8679	14.5708	24.2659	1.01264	5.68739	0.933858	1	1.09406	5.47296	0.554624	0.878865	1.39457	5.77564	0.0294981	0.104672	1.29541	5.53649	0.113012	0.267012	1.11172	5.38689	0.503541	0.667476	5.72253	5.5638	6.0133	5.729	5.48768	5.70475	5.43695	5.54217	5.36347
gene-ECD_RS04850	NC_012971.2	965354	966118	+	protein_coding	ECD_RS04850	ECD_00913	.	WP_001295345.1	metallopeptidase YcaL	6.14875	3.12271	1.06631	1.06756	1.15368	5.29401	2.97397	2.10664	0.843316	1.25044	1.19439	0.796933	0.488079	1	-1.1427	0.846806	0.678533	0.936638	-1.85332	0.739302	0.129425	0.30655	1.13689	0.807486	1	1	1.09641	0.536087	0.860052	0.940135	1.50281	1.37414	1.04611	1.36567	1.21996	1.34194	1.4958	1.57652	1.25406
gene-ECD_RS04855	NC_012971.2	966291	966974	+	protein_coding	ECD_RS04855	ECD_00914	cmk	WP_000125016.1	(d)CMP kinase	342.05	165.281	91.9997	78.8879	99.0768	333.41	182.523	150.791	65.3939	146.744	1.05538	6.47376	0.709162	1	-1.32563	6.45441	0.0535941	0.328372	-1.54436	6.70945	0.00329587	0.0194135	1.08492	6.64947	0.594456	0.77843	-1.2453	6.84286	0.137756	0.256593	6.52699	6.25449	6.3777	6.71688	6.6876	6.45009	6.65655	6.99864	6.60044
gene-ECD_RS04860	NC_012971.2	967085	968758	+	protein_coding	ECD_RS04860	ECD_00915	rpsA	WP_000140327.1	30S ribosomal protein S1	4245.25	2086.3	861.989	784.971	884.111	4777.13	2470.29	1334.06	651.945	1304.06	-1.09387	11.5023	0.526602	1	-1.42137	11.4605	0.0133386	0.160357	-1.45831	11.1772	0.00801008	0.0388718	1.08286	11.253	0.575347	0.765857	-1.24018	11.2861	0.129592	0.244492	11.4366	11.1853	10.8802	11.3097	11.123	11.566	11.6924	11.4243	11.1949
gene-ECD_RS04865	NC_012971.2	968918	969202	+	protein_coding	ECD_RS04865	ECD_00916	ihfB	WP_000167336.1	integration host factor subunit beta	302.583	180.1	122.257	88.0134	107.722	375.836	142.692	115.407	61.1182	136.655	-1.2074	5.21577	0.200554	1	1.05141	5.06497	0.747256	0.956599	1.12423	5.43121	0.454793	0.6897	1.29499	5.43384	0.115577	0.271556	-1.06662	5.58402	0.685102	0.816935	5.11363	5.13789	5.5388	5.62747	5.56206	5.37838	5.06765	5.37368	5.26297
gene-ECD_RS04870	NC_012971.2	969410	971674	+	protein_coding	ECD_RS04870	ECD_00917	.	WP_000705764.1	ComEC family protein	4.48453	3.39211	1.8779	1.46802	2.42142	5.1175	2.73086	3.91333	2.37357	5.068	-1.1092	2.08058	0.574612	1	1.0347	2.36025	0.882679	1	-1.9618	3.06278	0.00102619	0.00765322	-1.79578	3.19414	0.0107801	0.0464215	-1.75875	3.53611	0.00347826	0.0129703	2.31042	2.61368	2.71214	2.89151	3.21121	2.43111	2.57257	3.57334	3.64878
gene-ECD_RS04875	NC_012971.2	971711	973459	+	protein_coding	ECD_RS04875	ECD_00918	msbA	WP_000551270.1	lipid A ABC transporter ATP-binding protein/permease MsbA	125.974	57.8826	35.1131	23.3138	24.2214	125.04	55.3245	44.6056	20.4512	44.6922	1.0364	6.39998	0.805362	1	-1.14736	6.18055	0.350174	0.758418	-1.19698	6.46312	0.227416	0.446974	1.02523	6.28598	0.876946	0.977205	-1.55132	6.35055	0.00345432	0.012919	6.44134	6.09744	6.34297	6.31715	6.01817	6.39036	6.29307	6.59947	6.28165
gene-ECD_RS04880	NC_012971.2	973456	974442	+	protein_coding	ECD_RS04880	ECD_00919	lpxK	WP_000570539.1	tetraacyldisaccharide 4'-kinase	73.4892	30.6794	19.2451	10.2839	9.58062	66.5718	33.2793	21.8945	11.1118	25.4065	1.13559	4.73576	0.39572	1	-1.30206	4.54293	0.0938541	0.438455	-1.07196	4.69216	0.677356	0.865661	-1.20126	4.44626	0.32199	0.538203	-2.22872	4.53678	3.45993e-06	3.10986e-05	4.87184	4.40472	4.68919	4.36453	3.93013	4.69504	4.76973	4.78573	4.61748
gene-ECD_RS04885	NC_012971.2	974479	975711	+	protein_coding	ECD_RS04885	ECD_00920	ycaQ	WP_000056538.1	winged helix DNA-binding protein YcaQ	15.7573	8.32579	4.48931	2.55479	2.70977	16.5363	9.51414	7.36696	4.36021	7.81361	-1.02013	2.94567	0.932757	1	-1.37143	3.0343	0.0876788	0.421031	-1.54549	3.22343	0.0320531	0.110547	-1.89528	3.16607	0.00509372	0.0260566	-2.42126	3.14186	3.56868e-05	0.000244608	3.10014	2.9712	3.04027	2.82427	2.59281	3.12558	3.37649	3.60574	3.64878
gene-ECD_RS04890	NC_012971.2	975763	975945	+	protein_coding	ECD_RS04890	ECD_00921	.	WP_000350058.1	protein YcaR	113.991	95.9642	55.7193	28.6891	29.6256	153.77	76.9242	50.0367	23.8939	29.87	-1.31119	3.24067	0.0969879	1	1.03921	3.53404	0.838978	0.988981	1.18162	3.6396	0.377149	0.615553	1.0797	3.32699	0.755701	0.901515	1.17931	2.94864	0.456052	0.626312	3.19111	3.66725	3.83914	3.47737	3.19634	3.54413	3.61618	3.61637	3.37686
gene-ECD_RS04895	NC_012971.2	975942	976688	+	protein_coding	ECD_RS04895	ECD_00922	kdsB	WP_000011603.1	3-deoxy-manno-octulosonate cytidylyltransferase	229.427	181.16	91.3388	53.5709	65.1503	239.671	141.527	78.5492	38.5758	58.7233	-1.01549	6.07446	0.917377	1	1.06631	6.45104	0.662146	0.930278	1.23403	6.33641	0.159967	0.354238	1.24888	6.12668	0.154859	0.330247	1.31944	6.01349	0.0698436	0.151666	6.08363	6.51084	6.49306	6.29041	6.21542	6.10548	6.41925	6.19339	5.97427
gene-ECD_RS04900	NC_012971.2	976842	977735	+	protein_coding	ECD_RS04900	ECD_00923	.	WP_000436922.1	YcbJ family phosphotransferase	29.129	21.2325	8.86381	8.61314	21.9302	28.3522	22.2674	13.1103	9.06045	17.6551	1.05688	3.31221	0.736333	1	-1.25881	3.8452	0.168655	0.574182	-1.39331	3.64691	0.0779916	0.213218	-1.16947	4.03232	0.440999	0.657531	1.47706	4.63963	0.0202694	0.0554932	3.47938	3.77093	3.50401	3.98809	4.93223	3.40688	4.08124	3.94655	4.20093
gene-ECD_RS04905	NC_012971.2	977712	978491	-	protein_coding	ECD_RS04905	ECD_00924	elyC	WP_000899600.1	envelope biogenesis factor ElyC	13.372	11.4229	5.52785	4.03854	5.81912	19.7841	8.93265	7.5132	4.13549	6.39476	-1.43786	2.32505	0.0399954	0.886177	1.0652	2.5504	0.78963	0.968973	-1.28018	2.71601	0.277704	0.510944	-1.13824	2.75398	0.679501	0.844061	1.08213	2.75608	0.800622	0.901113	2.34101	2.79457	2.72879	2.82427	2.97028	2.77581	2.71686	3.03722	2.98652
gene-ECD_RS04910	NC_012971.2	978627	979412	+	protein_coding	ECD_RS04910	ECD_00925	cmoM	WP_001298300.1	tRNA uridine 5-oxyacetic acid(34) methyltransferase CmoM	89.6803	43.5356	20.5341	17.812	22.2166	82.2634	40.4328	29.5438	14.4093	26.34	1.12145	4.70306	0.444846	1	-1.11484	4.59735	0.492331	0.845938	-1.35554	4.64175	0.0649635	0.187416	1.11166	4.69793	0.556614	0.752955	1.00315	4.7248	1	1	4.83201	4.57327	4.46406	4.80908	4.77099	4.67276	4.72389	4.88586	4.66201
gene-ECD_RS04915	NC_012971.2	979409	980731	+	protein_coding	ECD_RS04915	ECD_00926	mukF	WP_001288850.1	chromosome partition protein MukF	61.1632	28.1096	14.4015	9.25943	12.246	68.0317	30.1475	23.0337	8.45228	17.9211	-1.08124	5.03931	0.599563	1	-1.28739	4.82931	0.102177	0.456809	-1.50686	4.96895	0.0110387	0.0493184	-1.01497	4.5903	0.975021	1	-1.23035	4.77638	0.212747	0.358593	5.02455	4.68849	4.69344	4.62377	4.66698	5.13391	5.04048	5.2663	4.64437
gene-ECD_RS04920	NC_012971.2	980712	981416	+	protein_coding	ECD_RS04920	ECD_00927	mukE	WP_001295347.1	chromosome partition protein MukE	133.924	60.9925	28.3481	11.5014	16.9002	126.578	51.5324	32.003	11.8961	24.2296	1.08841	5.14444	0.56744	1	-1.01424	4.85596	0.937556	1	-1.06374	4.75937	0.71803	0.89296	-1.14992	4.09317	0.506835	0.711795	-1.20532	4.32039	0.283547	0.442868	5.24077	4.89037	4.75975	4.05805	4.24389	5.1219	4.91008	4.84573	4.24843
gene-ECD_RS04925	NC_012971.2	981416	985876	+	protein_coding	ECD_RS04925	ECD_00928	mukB	WP_000572670.1	chromosome partition protein MukB	202.496	76.8084	30.041	14.7111	18.2013	183.793	71.1444	40.0014	17.7879	32.3181	1.1334	8.37297	0.378868	1	-1.1119	7.91428	0.459334	0.828538	-1.25468	7.62487	0.117529	0.285107	-1.34442	7.2167	0.0461366	0.138446	-1.49288	7.25404	0.00623192	0.0211674	8.46433	7.84149	7.45907	6.99684	6.94608	8.28422	7.99389	7.78474	7.42097
gene-ECD_RS04930	NC_012971.2	986137	987984	+	protein_coding	ECD_RS04930	ECD_00929	ldtD	WP_000925985.1	L,D-transpeptidase	66.806	81.7533	48.114	26.8629	33.2941	68.9571	56.6311	37.935	24.437	37.4544	-1.00338	5.59302	0.98449	1	1.20257	6.52859	0.206326	0.615787	1.34599	6.66312	0.04475	0.141764	-1.0115	6.59493	0.949491	1	1.05722	6.49743	0.712981	0.837857	5.61866	6.66806	6.87134	6.59778	6.54964	5.62344	6.40479	6.44689	6.6141
gene-ECD_RS04935	NC_012971.2	988165	988713	+	protein_coding	ECD_RS04935	ECD_00930	.	WP_001295932.1	YcbK family protein	170.986	133.009	66.9693	52.9154	108.168	199.303	92.0759	73.7874	34.8617	81.769	-1.13306	5.28863	0.396011	1	1.20334	5.48109	0.218947	0.633118	-1.0382	5.61701	0.816469	0.952714	1.36495	5.61216	0.0545193	0.159213	1.5732	6.19603	0.00278738	0.0108633	5.23263	5.63423	5.61467	5.83528	6.49904	5.40836	5.37305	5.66768	5.39548
gene-ECD_RS04940	NC_012971.2	988740	989387	+	protein_coding	ECD_RS04940	ECD_00931	gloC	WP_001109486.1	hydroxyacylglutathione hydrolase GloC	197.675	163.602	87.3098	48.612	62.8459	224.457	112.021	70.5406	38.9383	76.2358	-1.10378	5.71662	0.498572	1	1.21659	6.01072	0.184572	0.593388	1.31349	6.02746	0.0718051	0.202703	1.12275	5.85256	0.474733	0.682204	-1.01994	5.95735	0.907805	0.972083	5.67078	6.16302	6.22616	5.95013	5.96214	5.81057	5.8845	5.83872	5.78591
gene-ECD_RS04945	NC_012971.2	989609	990799	-	protein_coding	ECD_RS04945	ECD_00932	.	WP_000462687.1	aspartate transaminase	757.493	522.314	254.298	111.33	150.535	761.756	320.263	198.911	87.571	191.156	1.02296	8.44233	0.87353	1	1.35858	8.49187	0.0320438	0.254415	1.35676	8.42458	0.0337542	0.11537	1.14335	7.90849	0.359457	0.578502	-1.06769	8.12609	0.650625	0.788154	8.46248	8.69905	8.63081	8.0058	8.08246	8.42983	8.25818	8.19193	7.81332
gene-ECD_RS04955	NC_012971.2	990984	992072	-	protein_coding	ECD_RS04955	ECD_00933	ompF	WP_000977920.1	porin OmpF	13807	12127.1	7546.72	2031.63	1855.44	13363.3	9972.2	7759.78	2692.91	3388.14	1.06287	12.4739	0.666887	1	1.01305	13.0943	0.927108	1	1.03212	13.3666	0.823427	0.953791	-1.47382	12.3675	0.00638888	0.0309771	-1.53536	11.9138	0.0025884	0.0102434	12.5175	13.1037	13.3894	12.0611	11.572	12.4295	13.085	13.3438	12.6205
gene-ECD_RS04960	NC_012971.2	992674	994074	-	protein_coding	ECD_RS04960	ECD_00934	asnS	WP_000117881.1	asparagine--tRNA ligase	577.482	328.858	182.868	104.136	156.904	524.12	280.834	194.977	83.859	151.579	1.13345	8.21394	0.378946	1	-1.02513	8.28087	0.862828	0.997645	-1.00467	8.38981	0.97542	1	1.11681	8.06211	0.448696	0.665621	1.23111	8.22981	0.148931	0.27248	8.30578	8.2671	8.39004	8.14319	8.37554	8.12566	8.30278	8.39674	7.9844
gene-ECD_RS04965	NC_012971.2	994243	995445	-	protein_coding	ECD_RS04965	ECD_00935	pncB	WP_001297200.1	nicotinate phosphoribosyltransferase	164.109	94.619	42.6706	28.2216	42.4986	150.739	66.7823	47.7397	17.697	33.2834	1.11996	6.18791	0.433525	1	1.18025	6.13296	0.260662	0.675311	-1.0542	6.10839	0.729868	0.897738	1.43405	5.80639	0.0235446	0.0832362	1.51852	6.00055	0.00617149	0.0210184	6.28489	6.26422	6.08779	6.05651	6.28559	6.12366	6.02848	6.16287	5.54563
gene-ECD_RS04970	NC_012971.2	995711	998323	+	protein_coding	ECD_RS04970	ECD_00936	pepN	WP_000193841.1	aminopeptidase N	277.014	182.154	141.062	72.7115	89.7959	296.167	140.479	91.7003	62.0255	70.4456	-1.03929	8.16898	0.786957	1	1.08016	8.25528	0.589933	0.898575	1.63251	8.60058	0.00065981	0.00531615	1.05429	8.48257	0.715893	0.873325	1.51601	8.19694	0.00395375	0.0144743	8.14575	8.31389	8.9135	8.52304	8.46936	8.20116	8.203	8.20828	8.44698
gene-ECD_RS04975	NC_012971.2	998366	999133	-	protein_coding	ECD_RS04975	ECD_00937	ssuB	WP_001090506.1	aliphatic sulfonates ABC transporter ATP-binding protein	3.90563	10.8448	4.09686	1.59508	2.13418	4.18229	10.2757	4.67374	1.86671	2.31317	-1.04083	0.317852	0.930376	1	-1.13728	2.59045	0.541399	0.873964	-1.07477	2.14504	0.873019	0.980681	-1.29921	1.56352	0.570099	0.761297	1.09682	1.34392	0.901926	0.968237	1.11734	2.7117	2.35266	1.75079	1.79447	1.14884	2.87063	2.43711	2.02788
gene-ECD_RS04980	NC_012971.2	999130	999921	-	protein_coding	ECD_RS04980	ECD_00938	ssuC	WP_000235203.1	aliphatic sulfonate ABC transporter permease SsuC	1.63541	5.54339	1.54495	0.883855	0.23879	1.41063	6.28379	2.12732	0.633551	0.862721	1.19115	-0.951172	0.755864	1	-1.36001	1.82202	0.192081	0.601907	-1.29556	0.993399	0.495638	0.727051	1.25088	0.573647	0.82237	0.939464	-2.95986	-0.385168	0.102725	0.204005	0.589763	1.97309	1.37708	1.23369	0.361623	0.50937	2.31664	1.61946	1.05472
gene-ECD_RS04985	NC_012971.2	999932	1001077	-	protein_coding	ECD_RS04985	ECD_00939	ssuD	WP_000056006.1	FMNH2-dependent alkanesulfonate monooxygenase	2.79584	10.3663	2.64385	1.11986	0.275046	2.55907	9.74011	3.64351	1.06334	1.13283	1.12353	0.302585	0.724742	1	-1.12781	3.08994	0.530933	0.865434	-1.29778	2.23203	0.31946	0.552651	-1.05543	1.48653	1	1	-3.40567	0.329546	0.0153481	0.0442566	1.16942	3.15666	2.30904	1.79829	0.560505	1.07827	3.31185	2.6174	1.85453
gene-ECD_RS04990	NC_012971.2	1001074	1002033	-	protein_coding	ECD_RS04990	ECD_00940	.	WP_001244342.1	aliphatic sulfonate ABC transporter substrate-binding protein SsuA	1.13618	6.38916	1.27458	1.2153	0.45967	1.09103	4.36948	1.67873	0.298674	0.854094	1.0707	-1.10737	1	1	1.21769	1.93751	0.389982	0.783752	-1.23951	0.961591	0.580767	0.797632	3.59102	0.82416	0.0153481	0.0605504	-1.55285	0.0540623	0.499675	0.663505	0.511228	2.34707	1.37708	1.70168	0.735261	0.482295	2.12301	1.57652	0.69208
gene-ECD_RS04995	NC_012971.2	1002026	1002601	-	protein_coding	ECD_RS04995	ECD_00941	ssuE	WP_001263933.1	NADPH-dependent FMN reductase	0.710114	6.05289	1.21389	0.708925	0.437781	0.727356	3.33265	1.6533	0.622238	0.711745	1.00424	-2.23669	1	1	1.51095	1.03255	0.148815	0.544276	-1.2802	0.263983	0.707153	0.884173	1.02414	0.0568704	1	1	-1.35636	-0.659672	0.759851	0.87013	0.21347	1.73277	0.935695	0.838733	0.464488	0.212614	1.34244	1.11867	0.823353
gene-ECD_RS05000	NC_012971.2	1002957	1003496	+	protein_coding	ECD_RS05000	ECD_00942	.	WP_000750293.1	fimbrial protein	5.30218	2.2717	0.323703	0.432107	1.05067	4.65508	1.3166	0.54262	0.796465	0.632662	1.17113	0.121014	0.631629	1	1.43268	-0.320556	0.4885	0.844297	-1.55447	-1.13627	1	1	-2.01293	-0.1204	0.355755	0.573755	1.9503	-0.289824	0.439814	0.607735	1.08155	0.86202	0.296549	0.53661	0.891118	0.965481	0.649675	0.444087	0.943671
gene-ECD_RS05010	NC_012971.2	1004305	1006905	+	protein_coding	ECD_RS05010	ECD_00944	.	WP_000286292.1	fimbrial biogenesis usher protein	1.49394	1.48937	0.448032	0.448554	0.751347	1.77183	1.55806	1.38002	0.937017	0.788092	-1.15257	0.751826	0.570739	1	-1.25518	1.58428	0.378396	0.776976	-2.88957	1.62792	0.000378252	0.00336137	-2.31327	1.96694	0.0119749	0.0503158	1.13331	1.55969	0.823019	0.917113	1.33056	1.8407	1.3342	1.70168	1.97954	1.45767	2.08483	2.43711	2.63986
gene-ECD_RS05015	NC_012971.2	1006896	1007966	+	protein_coding	ECD_RS05015	ECD_00945	.	WP_001165668.1	fimbrial protein	4.39196	3.3759	2.12175	1.41615	2.06015	5.67215	3.12002	2.53071	1.53939	2.80711	-1.25497	1.08496	0.307614	1	-1.10916	1.39755	0.749201	0.956599	-1.12346	1.72692	0.769994	0.922729	-1.20752	1.79652	0.609275	0.791933	-1.14517	1.90701	0.703673	0.830504	1.50281	1.76965	1.98792	1.97403	2.1122	1.72351	1.87713	2.11576	2.18262
gene-ECD_RS05020	NC_012971.2	1007978	1008520	+	protein_coding	ECD_RS05020	ECD_00946	.	WP_000730614.1	fimbrial protein	2.25981	2.37805	0.429219	0.32229	0.928773	1.9289	0.654665	0.944339	1.45212	0.880834	1.2035	-1.02712	0.747807	1	2.98328	-0.526849	0.0310526	0.250036	-2.03795	-0.683885	0.401742	0.634672	-4.82578	0.267019	0.0160841	0.0628037	1.24941	-0.215269	1	1	0.564057	0.895777	0.383243	0.419992	0.815293	0.482295	0.361103	0.705573	1.42918
gene-ECD_RS05025	NC_012971.2	1008528	1009043	+	protein_coding	ECD_RS05025	ECD_00947	.	WP_000919498.1	type 1 fimbrial protein	5.28457	2.00199	1.35503	0.226102	1.09954	4.05966	2.48011	1.70358	1.94486	0.926924	1.3377	-0.0269643	0.354698	1	-1.48282	-0.0858865	0.428549	0.810119	-1.18258	0.211487	0.847719	0.969004	-8.98776	0.434035	0.000447975	0.00352005	1.40329	-0.140131	0.81105	0.90749	1.04485	0.755733	0.935695	0.293111	0.891118	0.843122	1.01711	1.05753	1.65747
gene-ECD_RS05030	NC_012971.2	1009009	1009746	+	protein_coding	ECD_RS05030	ECD_00948	.	WP_001111465.1	fimbrial chaperone	4.52625	3.5869	3.07912	1.89705	2.13552	6.90692	5.20219	2.48149	2.62251	1.8517	-1.48214	0.740139	0.0998022	1	-1.73845	1.31613	0.0347902	0.264383	1.31541	1.47819	0.379697	0.615662	-1.5339	1.86474	0.210671	0.408377	1.36922	1.15492	0.419497	0.588407	1.20312	1.46689	1.98792	1.88883	1.75443	1.55183	2.0256	1.7017	2.36608
gene-ECD_RS05035	NC_012971.2	1009857	1010867	+	protein_coding	ECD_RS05035	ECD_00949	pyrD	WP_001295352.1	quinone-dependent dihydroorotate dehydrogenase	39.6484	20.308	10.201	18.3485	20.2652	31.9087	15.1195	9.34691	3.8287	18.5856	1.27817	3.80533	0.116267	1	1.11885	3.70728	0.521297	0.857428	1.15809	3.66883	0.448282	0.682814	4.30356	4.49508	1.99726e-13	9.17055e-12	1.29668	4.78137	0.116381	0.22537	4.05558	3.87615	3.85439	5.2024	4.99372	3.72536	3.72569	3.65817	3.2189
gene-ECD_RS05040	NC_012971.2	1011041	1011583	+	protein_coding	ECD_RS05040	ECD_00950	zapC	WP_001295353.1	cell division protein ZapC	66.1622	81.3295	45.4972	20.0894	31.5783	72.7838	61.8004	62.4613	32.6066	36.24	-1.06935	3.86255	0.668782	1	1.09626	4.8199	0.559209	0.879275	-1.29352	5.21472	0.104683	0.263796	-1.8041	4.89195	0.000692959	0.00503022	1.03633	4.67554	0.845504	0.932354	3.90757	4.92756	5.0554	4.4636	4.74568	3.99809	4.7995	5.41692	5.28592
gene-ECD_RS05045	NC_012971.2	1011580	1012689	-	protein_coding	ECD_RS05045	ECD_00951	ycbX	WP_000212426.1	6-N-hydroxylaminopurine resistance protein YcbX	109.196	63.1682	38.1619	25.7512	48.331	103.733	45.2841	31.8093	18.2111	26.777	1.08289	5.50784	0.587397	1	1.162	5.44564	0.318012	0.73585	1.27314	5.63079	0.118615	0.286102	1.27162	5.63238	0.135315	0.301571	2.14635	5.89184	8.1598e-07	8.59033e-06	5.59268	5.57686	5.81509	5.81233	6.35418	5.48025	5.3651	5.47361	5.47251
gene-ECD_RS05050	NC_012971.2	1012933	1015041	+	protein_coding	ECD_RS05050	ECD_00952	rlmKL	WP_001086540.1	bifunctional 23S rRNA (guanine(2069)-N(7))-methyltransferase RlmK/23S rRNA (guanine(2445)-N(2))-methyltransferase RlmL	158.516	70.1052	36.9657	24.7002	24.0624	138.924	73.4564	59.2212	21.5147	36.221	1.17379	6.91584	0.263879	1	-1.25779	6.79863	0.114045	0.478438	-1.50953	6.99828	0.00503462	0.027177	1.0325	6.63329	0.839184	0.952915	-1.26562	6.43937	0.115883	0.224633	7.0372	6.63721	6.6834	6.66658	6.27501	6.80792	6.96515	7.2728	6.62089
gene-ECD_RS05055	NC_012971.2	1015053	1016960	+	protein_coding	ECD_RS05055	ECD_00953	.	WP_000053099.1	ABC transporter ATP-binding protein	149.204	53.1267	18.0785	16.632	23.4585	137.53	65.4327	44.8429	15.1028	34.5935	1.11604	6.71803	0.444989	1	-1.47845	6.38875	0.00755163	0.116962	-2.33697	6.23366	2.41478e-08	7.18963e-07	-1.00967	5.95025	0.956263	1	-1.23987	6.24216	0.155165	0.281856	6.80727	6.09925	5.52457	5.96061	6.09633	6.65037	6.65655	6.73135	5.97427
gene-ECD_RS05060	NC_012971.2	1017090	1018343	+	protein_coding	ECD_RS05060	ECD_00954	pqiA	WP_000333176.1	membrane integrity-associated transporter subunit PqiA	43.762	16.2698	4.69292	7.39647	8.94833	41.9848	18.5395	11.4495	6.05923	16.3463	1.07225	4.37351	0.64501	1	-1.36773	4.01585	0.0559158	0.33598	-2.29717	3.67683	1.0412e-05	0.000159358	1.09774	4.12004	0.653198	0.823194	-1.53557	4.43489	0.0126334	0.0380298	4.48517	3.86767	3.11817	4.24106	4.16208	4.38916	4.2928	4.22205	4.11384
gene-ECD_RS05065	NC_012971.2	1018348	1019988	+	protein_coding	ECD_RS05065	ECD_00955	pqiB	WP_000445533.1	intermembrane transport protein PqiB	60.2363	32.105	7.9535	8.14052	11.4479	57.1034	23.2656	11.8742	6.59595	16.322	1.08515	5.21258	0.580588	1	1.14951	5.04161	0.366406	0.767329	-1.40652	4.36792	0.0441487	0.140326	1.10988	4.63205	0.582241	0.770458	-1.1987	4.968	0.268355	0.42577	5.30522	5.17444	4.17306	4.74387	4.87269	5.19042	4.97935	4.64213	4.59928
gene-ECD_RS05070	NC_012971.2	1019985	1020548	+	protein_coding	ECD_RS05070	ECD_00956	pqiC	WP_000759120.1	membrane integrity-associated transporter subunit PqiC	80.2579	44.302	11.1574	8.17096	9.50078	84.6828	32.0187	10.7802	7.87992	13.932	-1.02567	4.16415	0.867978	1	1.15255	3.96878	0.388999	0.783135	1.09826	3.00319	0.676867	0.865327	-1.07217	3.24328	0.794706	0.928172	-1.23264	3.2016	0.315487	0.47844	4.22098	4.14183	3.20403	3.30722	3.18132	4.25562	3.94934	3.08396	3.39807
gene-ECD_RS05075	NC_012971.2	1020804	1020971	+	protein_coding	ECD_RS05075	ECD_00957	rmf	WP_000828648.1	ribosome modulation factor	86.431	136.815	218.846	267.366	219.891	205.322	96.065	107.264	142.937	203.356	-2.30848	3.23585	3.54585e-07	0.000150147	1.18631	3.8303	0.306238	0.723663	2.1647	5.14149	1.70172e-06	3.29523e-05	1.68204	6.11906	0.000911484	0.00625886	1.28597	5.63307	0.104382	0.206393	2.73581	4.02847	5.61467	6.45504	5.82387	3.81489	3.79827	4.53405	5.71582
gene-ECD_RS05080	NC_012971.2	1021041	1021559	-	protein_coding	ECD_RS05080	ECD_00958	fabA	WP_000227927.1	bifunctional 3-hydroxydecanoyl-ACP dehydratase/trans-2-decenoyl-ACP isomerase	722.822	394.352	105.755	41.0252	69.5996	722.613	362.332	145.661	44.1969	94.658	1.02901	7.17247	0.842366	1	-1.10296	7.16511	0.497843	0.847845	-1.29778	6.36586	0.0806068	0.218084	-1.1978	5.50483	0.275681	0.486399	-1.14349	5.8704	0.379449	0.549005	7.20226	7.10231	6.18301	5.39621	5.79208	7.16128	7.24271	6.55454	5.65102
gene-ECD_RS05085	NC_012971.2	1021628	1023388	-	protein_coding	ECD_RS05085	ECD_00959	.	WP_000156531.1	Lon protease family protein	84.1587	48.029	24.6499	13.2172	13.7823	83.5852	47.4381	31.032	12.7	32.3207	1.03578	5.82878	0.81079	1	-1.18564	5.94695	0.249764	0.667917	-1.1862	5.95654	0.259341	0.485197	-1.06838	5.54621	0.697211	0.856843	-1.97146	5.76896	1.27843e-05	0.000100249	5.87732	5.84223	5.84976	5.52178	5.23107	5.82748	6.08397	6.09222	5.61523
gene-ECD_RS05090	NC_012971.2	1023574	1024026	+	protein_coding	ECD_RS05090	ECD_00960	matP	WP_000877161.1	macrodomain Ter protein MatP	68.6224	71.4054	43.4748	24.2094	25.1884	94.1805	58.8548	40.427	26.2675	25.6417	-1.33404	3.82762	0.0636669	1	1.01068	4.42916	0.953159	1	1.14121	4.60248	0.426601	0.663312	-1.20628	4.55997	0.291886	0.505856	1.16818	4.01118	0.403287	0.573694	3.71369	4.49559	4.73936	4.47095	4.18485	4.10179	4.48095	4.55632	4.73052
gene-ECD_RS05095	NC_012971.2	1024102	1025142	-	protein_coding	ECD_RS05095	ECD_00961	ompA	WP_000750416.1	porin OmpA	5189.17	4135.21	1979.33	833.157	1297.45	4935.79	2683.91	1721.22	911.757	1698.01	1.08153	10.985	0.580276	1	1.28349	11.3176	0.078671	0.392428	1.22041	11.2569	0.160652	0.354925	-1.21681	10.8584	0.167789	0.349423	-1.10039	11.0612	0.500478	0.66434	11.0411	11.4868	11.3939	10.7106	10.9911	10.9281	11.1269	11.1067	10.9935
gene-ECD_RS05105	NC_012971.2	1025499	1026008	-	protein_coding	ECD_RS05105	ECD_00962	sulA	WP_000288710.1	cell division inhibitor SulA	107.336	81.6547	38.0446	45.295	54.1406	111.037	45.4461	33.036	35.5598	46.8914	-1.00561	4.42329	0.980243	1	1.49658	4.5406	0.0107723	0.139574	1.22205	4.53644	0.239332	0.46182	1.14551	5.3943	0.414867	0.631414	1.37306	5.17424	0.0473033	0.110121	4.48174	4.84573	4.71867	5.51113	5.41248	4.48945	4.28861	4.44135	5.31967
gene-ECD_RS05110	NC_012971.2	1026227	1026856	+	protein_coding	ECD_RS05110	ECD_00963	sxy	WP_000839153.1	CRP-S regulon transcriptional coactivator Sxy	38.4138	33.4094	17.48	8.79646	11.1071	38.9031	25.9559	17.6739	11.947	13.5571	1.01577	3.235	0.929637	1	1.07222	3.77165	0.691706	0.938629	1.04958	3.82833	0.817516	0.953352	-1.50938	3.76779	0.0470028	0.140382	-1.02623	3.44104	0.929607	0.985735	3.38343	3.90958	3.94268	3.54853	3.5286	3.36303	3.81586	3.87747	4.10096
gene-ECD_RS05115	NC_012971.2	1026819	1028981	-	protein_coding	ECD_RS05115	ECD_00964	yccS	WP_000875061.1	TIGR01666 family membrane protein	17.5234	9.34285	6.6267	6.3108	6.49932	17.4646	10.2881	9.55041	5.73322	10.8983	1.03217	3.86795	0.849727	1	-1.32174	3.97419	0.0922716	0.436502	-1.35781	4.47298	0.0725761	0.204354	-1.01014	4.74145	0.977096	1	-1.40967	4.68423	0.039857	0.0959539	3.97983	3.85485	4.30105	4.77388	4.47089	3.93708	4.23296	4.72312	4.78791
gene-ECD_RS05120	NC_012971.2	1028991	1029437	-	protein_coding	ECD_RS05120	ECD_00965	.	WP_001261235.1	YccF domain-containing protein	48.6499	26.1434	14.7296	17.7483	34.6934	47.9567	24.9713	23.1069	14.2722	23.0816	1.04357	3.06257	0.798442	1	-1.14649	3.07879	0.464834	0.831682	-1.47761	3.43197	0.041637	0.134473	1.11825	3.88631	0.578339	0.769033	1.78699	4.1995	0.00108348	0.00491563	3.24469	3.13562	3.26238	4.02848	4.60641	3.18975	3.31185	3.77673	3.87748
gene-ECD_RS05125	NC_012971.2	1029560	1031614	+	protein_coding	ECD_RS05125	ECD_00966	helD	WP_001295354.1	DNA helicase IV	50.2242	41.6604	24.5542	10.2192	11.1049	47.9439	30.0301	20.7107	9.27852	11.3713	1.07764	5.27961	0.612747	1	1.15564	5.7367	0.33227	0.746058	1.25816	5.88986	0.132584	0.310558	-1.00956	5.35764	0.968353	1	1.16142	5.0072	0.35732	0.523548	5.36599	5.85944	6.06339	5.37679	5.14463	5.26082	5.65458	5.73757	5.39019
gene-ECD_RS05130	NC_012971.2	1031646	1032104	-	protein_coding	ECD_RS05130	ECD_00967	mgsA	WP_000424181.1	methylglyoxal synthase	217.285	153.885	73.4996	33.4247	38.7307	244.163	88.5997	54.262	35.2943	41.2347	-1.09232	5.34813	0.548724	1	1.44678	5.31934	0.0147025	0.165773	1.43737	5.22997	0.0219366	0.0845301	-1.17401	5.01939	0.354619	0.573755	1.11706	4.67531	0.515137	0.678335	5.31777	5.58723	5.49324	4.9366	4.79586	5.44212	5.06765	4.98361	5.16116
gene-ECD_RS05135	NC_012971.2	1032200	1032862	-	protein_coding	ECD_RS05135	ECD_00968	.	WP_000847791.1	DUF2057 family protein	2.15926	2.92146	1.40613	0.967841	0.475418	3.26487	2.57363	1.76781	1.08117	2.26728	-1.46705	-0.429662	0.265924	1	-1.05724	0.509854	0.904123	1	-1.18309	0.574762	0.870082	0.979871	-1.23898	0.709109	0.679314	0.844061	-3.93973	0.474224	0.00432709	0.0156605	0.639841	1.19593	1.14866	1.16288	0.560505	0.86425	1.24193	1.28795	1.34428
gene-ECD_RS05145	NC_012971.2	1033035	1033448	+	protein_coding	ECD_RS05145	ECD_00969	.	WP_012767716.1	CoA-binding protein	72.4522	48.1892	48.5554	29.3081	26.9521	93.7762	30.7398	24.4179	13.8516	24.2612	-1.25811	3.72875	0.142558	1	1.30572	3.56729	0.120821	0.488282	2.10942	4.28911	1.8128e-05	0.000261689	1.90172	4.18907	0.000960285	0.00655851	1.32096	3.90062	0.131293	0.24729	3.66616	3.83759	4.76783	4.61053	4.1544	3.97399	3.48308	3.74799	3.73468
gene-ECD_RS05150	NC_012971.2	1033493	1033810	-	protein_coding	ECD_RS05150	ECD_00970	hspQ	WP_001295356.1	heat shock protein HspQ	609.465	1117.29	550.234	487.404	694.436	772.04	939.906	615.515	285.826	411.684	-1.23138	6.39848	0.1488	1	-1.00985	7.89519	0.946518	1	-1.05407	7.87509	0.716585	0.89187	1.53358	7.95165	0.00344911	0.0187779	2.00613	7.96216	1.7478e-06	1.67359e-05	6.25859	7.89359	7.84192	8.23018	8.38212	6.55533	7.90767	7.91757	7.6158
gene-ECD_RS05155	NC_012971.2	1033868	1035058	-	protein_coding	ECD_RS05155	ECD_00971	rlmI	WP_000116297.1	23S rRNA (cytosine(1962)-C(5))-methyltransferase RlmI	125.352	64.1847	40.9969	32.8652	35.4106	124.35	64.5302	53.0797	20.4633	38.782	1.037	5.83851	0.804411	1	-1.20686	5.81516	0.205419	0.615787	-1.21995	6.14787	0.187975	0.396178	1.44427	6.00643	0.019945	0.0733694	1.08593	5.93523	0.59008	0.74259	5.88772	5.699	6.01669	6.25892	6.01181	5.83619	5.96553	6.29953	5.73679
gene-ECD_RS05160	NC_012971.2	1035153	1035431	+	protein_coding	ECD_RS05160	ECD_00972	yccX	WP_000048252.1	acylphosphatase	26.3887	22.9099	12.7393	5.43618	10.1678	33.7868	16.0541	10.5023	6.93695	7.10215	-1.24433	1.71138	0.262249	1	1.18846	2.01045	0.477848	0.838435	1.28649	2.10418	0.369281	0.60818	-1.41656	1.9118	0.32863	0.546189	1.69957	1.83131	0.0749971	0.160299	1.95253	2.39507	2.49573	1.97403	2.39864	2.19304	2.19646	2.20305	2.36608
gene-ECD_RS05165	NC_012971.2	1035428	1035757	-	protein_coding	ECD_RS05165	ECD_00973	tusE	WP_001301417.1	sulfurtransferase TusE	49.3723	28.1735	16.0674	13.6114	16.0467	60.516	21.7599	20.2003	11.2953	18.8418	-1.19139	2.81018	0.313154	1	1.07849	2.60244	0.728886	0.951793	-1.18437	2.94797	0.42134	0.65674	1.08359	3.1061	0.781656	0.918277	1.01288	3.01904	1	1	2.87821	2.84728	2.98589	3.274	3.16613	3.09909	2.75382	3.20168	3.1704
gene-ECD_RS05170	NC_012971.2	1035848	1036507	-	protein_coding	ECD_RS05170	ECD_00974	yccA	WP_000375126.1	FtsH protease modulator YccA	345.606	142.335	72.2152	75.658	144.898	402.347	82.5151	46.838	31.1707	65.6359	-1.13167	6.56745	0.390132	1	1.43689	5.7337	0.0150158	0.168805	1.63609	5.65315	0.00146166	0.0101165	2.18248	6.14368	8.05342e-07	1.39507e-05	2.62525	6.63809	1.81872e-10	3.53629e-09	6.49078	5.99117	5.98239	6.60614	7.1804	6.66738	5.47804	5.28643	5.4973
gene-ECD_RS05175	NC_012971.2	1036714	1036801	-	tRNA	ECD_RS05175	ECD_t00023	.	.	tRNA-Ser	20.1414	19.0758	7.94543	5.30313	7.88006	25.3913	16.1583	8.32428	5.70196	20.1877	-1.22438	-0.282679	0.563865	1	-1.01674	0.293509	1	1	1.01282	0.100662	1	1	-1.19207	0.310416	1	1	-2.14166	0.88144	0.0678932	0.148446	0.757921	1.08324	0.935695	0.926849	1.03177	0.885072	1.09601	0.926858	1.05472
gene-ECD_RS05180	NC_012971.2	1037228	1038346	+	protein_coding	ECD_RS05180	ECD_00975	hyaA	WP_001058323.1	hydrogenase 1 small subunit	1.09658	0.230792	0.260351	0.260654	0.957719	0.561604	0.317679	0.458245	0.192176	0.97698	1.99482	-1.2821	0.146673	1	-1.62994	-1.64222	0.517394	0.85668	-1.64112	-0.592934	0.593113	0.804121	1.21234	-0.360883	1	1	1.16455	0.746534	0.747807	0.864914	0.564057	0.229123	0.465022	0.644502	1.38641	0.308219	0.361103	0.705573	0.547655
gene-ECD_RS05185	NC_012971.2	1038343	1040136	+	protein_coding	ECD_RS05185	ECD_00976	hyaB	WP_000107384.1	Ni/Fe-hydrogenase large subunit	1.17798	0.467856	0.4547	0.227615	0.386536	0.622753	0.277411	0.857485	0.239739	1.44729	1.93855	-0.563752	0.064366	1	1.39879	-0.776381	0.662502	0.930278	-1.76952	0.701311	0.166093	0.363155	-1.16768	0.148903	1	1	-3.12517	1.24496	0.00164801	0.00702522	0.867064	0.640989	1.04611	0.838733	1.03177	0.50937	0.48354	1.53226	0.943671
gene-ECD_RS05190	NC_012971.2	1040155	1040862	+	protein_coding	ECD_RS05190	ECD_00977	hyaC	WP_001186424.1	Ni/Fe-hydrogenase b-type cytochrome subunit	2.1183	2.09742	0.493784	0.164787	0.356161	1.87386	1.20503	0.931191	0.404982	1.2546	1.16184	-0.744729	0.776602	1	1.44595	-0.0815032	0.428549	0.810119	-1.7598	-0.342739	0.319467	0.552651	-2.61601	-0.607448	0.461168	0.670294	-2.90502	-0.0818131	0.0884894	0.181113	0.664243	0.992554	0.542413	0.293111	0.464488	0.587673	0.750673	0.856801	0.69208
gene-ECD_RS05195	NC_012971.2	1040859	1041446	+	protein_coding	ECD_RS05195	ECD_00978	.	WP_000003671.1	hydrogenase 1 maturation protease	4.86935	3.07449	1.18911	0.396833	0.964905	4.27507	2.66008	1.9933	1.09717	1.85925	1.17113	0.121014	0.631629	1	-1.03843	0.405697	1	1	-1.57305	0.411304	0.376638	0.614981	-3.00199	0.172688	0.102725	0.24872	-1.61202	0.38719	0.335094	0.500605	1.08155	1.14068	0.935695	0.53661	0.891118	0.965481	1.17082	1.28795	1.25406
gene-ECD_RS05200	NC_012971.2	1041443	1041841	+	protein_coding	ECD_RS05200	ECD_00979	hyaE	WP_000063978.1	hydrogenase-1 operon protein HyaE	1.70854	0.64726	0.584125	0.584806	1.57996	1.92503	0.534561	1.10156	0.359307	0.856235	-1.09408	-1.59288	1	1	1.00836	-1.89188	1	1	-1.7515	-0.785719	0.759851	0.913788	1.44051	-0.625433	1	1	2.16416	-0.210723	0.319467	0.481602	0.340037	0.229123	0.383243	0.53661	0.963156	0.368609	0.227303	0.623566	0.387148
gene-ECD_RS05205	NC_012971.2	1041838	1042695	+	protein_coding	ECD_RS05205	ECD_00980	.	WP_000004899.1	hydrogenase expression/formation protein	1.03289	2.33274	0.407458	0.475922	1.6899	2.11594	0.580042	0.683018	0.417726	1.27417	-1.98195	-0.810916	0.0768534	1	3.31459	-0.00502211	0.00778622	0.117751	-1.56672	-0.422879	0.439814	0.674528	1.02414	0.0568704	1	1	1.5727	0.968254	0.240748	0.391587	0.42817	1.22277	0.542413	0.838733	1.67085	0.755376	0.48354	0.783168	0.823353
gene-ECD_RS05210	NC_012971.2	1042829	1044373	+	protein_coding	ECD_RS05210	ECD_00981	appC	WP_000263577.1	cytochrome bd-II oxidase subunit 1	3.22102	2.79987	1.4708	0.830652	1.99934	3.75118	1.79467	1.80171	1.57746	1.72477	-1.13186	1.08508	0.589543	1	1.2988	1.41212	0.301098	0.718526	-1.15373	1.74591	0.699009	0.878502	-2.10435	2.01102	0.0181302	0.0688873	1.3774	2.06558	0.247859	0.401612	1.55594	1.95719	1.98792	1.79829	2.49899	1.67651	1.68633	2.14545	2.63986
gene-ECD_RS05215	NC_012971.2	1044385	1045521	+	protein_coding	ECD_RS05215	ECD_00982	appB	WP_000460803.1	cytochrome d ubiquinol oxidase subunit II	6.29547	2.83923	1.02492	1.02611	1.21978	5.71137	2.56373	1.61068	1.19785	1.62255	1.13374	1.42168	0.579856	1	-1.08371	1.22409	0.793209	0.96977	-1.47757	1.0273	0.281069	0.514704	-1.29587	1.49743	0.558746	0.752955	-1.1178	1.26083	0.798397	0.899406	1.9225	1.65605	1.3342	1.70168	1.62716	1.79126	1.73645	1.7017	1.97238
gene-ECD_RS05225	NC_012971.2	1045706	1047004	+	protein_coding	ECD_RS05225	ECD_00983	.	WP_001297112.1	bifunctional acid phosphatase/4-phytase	8.55416	6.26258	3.6781	2.38008	3.20298	8.17057	5.30898	3.94747	2.42802	3.20861	1.07695	2.08082	0.725811	1	-1.01762	2.47681	0.9632	1	-1.01126	2.68641	1	1	-1.13394	2.72534	0.67534	0.841635	1.18685	2.57257	0.488079	0.655981	2.41478	2.68299	2.8555	2.80114	2.86139	2.32843	2.70432	2.86946	2.95823
gene-ECD_RS05230	NC_012971.2	1047119	1049299	-	protein_coding	ECD_RS05230	ECD_00984	etk	WP_000208668.1	tyrosine-protein kinase	6.22009	5.41735	3.28601	1.65829	1.9655	8.54818	5.60689	4.7358	2.23492	2.44363	-1.33571	2.63941	0.0924673	1	-1.24224	3.15603	0.239301	0.655193	-1.35761	3.48257	0.116475	0.283452	-1.49739	3.15748	0.0763954	0.203029	-1.04526	2.76256	0.899525	0.967105	2.65288	3.14968	3.37244	2.99705	2.89861	3.01185	3.43077	3.77673	3.51921
gene-ECD_RS05235	NC_012971.2	1049319	1049765	-	protein_coding	ECD_RS05235	ECD_00985	etp	WP_000057871.1	protein-tyrosine-phosphatase Etp	1.52508	1.73327	0.39105	1.56603	1.12824	3.90526	0.636211	0.819393	0.641448	1.07001	-2.47087	-0.951882	0.026994	0.804366	2.23621	-1.04862	0.227948	0.639227	-1.93228	-1.00826	0.731885	0.897738	2.1649	0.358697	0.319467	0.536895	1.24941	-0.215269	1	1	0.340037	0.600619	0.296549	1.23369	0.815293	0.732579	0.295753	0.536616	0.69208
gene-ECD_RS05240	NC_012971.2	1049753	1050892	-	protein_coding	ECD_RS05240	ECD_00986	.	WP_001295357.1	polysaccharide export protein	1.55478	0.736258	0.357777	0.255853	0.387091	0.857514	0.374193	0.835349	0.565909	0.599364	1.85752	-0.776815	0.110704	1	1.62781	-0.841572	0.499675	0.847845	-2.17725	0.000155485	0.133184	0.311075	-2.41844	0.25137	0.194536	0.386335	-1.29683	-0.0752324	0.643095	0.783515	0.757921	0.640989	0.615862	0.644502	0.735261	0.454702	0.42362	1.11867	1.25406
gene-ECD_RS05245	NC_012971.2	1050938	1053034	-	protein_coding	ECD_RS05245	ECD_00987	.	WP_000742329.1	YjbH domain-containing protein	0.455123	0.52341	0.250071	0.111272	0.330684	0.765857	0.372944	0.66372	0.307647	0.325835	-1.63016	-0.879487	0.226333	1	1.16749	-0.357128	0.860052	0.99599	-2.47864	0.42151	0.048953	0.151456	-3.00199	0.172688	0.102725	0.24872	1.20437	0.180769	0.840383	0.928318	0.456391	0.792039	0.752414	0.53661	1.03177	0.685876	0.701057	1.43944	1.25406
gene-ECD_RS05250	NC_012971.2	1053034	1053780	-	protein_coding	ECD_RS05250	ECD_00988	.	WP_001038056.1	capsule biosynthesis GfcC family protein	0.365038	0.605019	0.234002	0.078092	0.253175	0.373902	0.285529	0.490319	0.09596	0.548816	1.0042	-2.65173	1	1	1.73865	-1.55355	0.759851	0.958237	-1.93228	-1.00826	0.731885	0.897738	-1.32012	-1.35609	1	1	-1.7912	-0.767944	0.517394	0.678335	0.145763	0.379858	0.296549	0.153987	0.361623	0.145165	0.227303	0.536616	0.206522
gene-ECD_RS05260	NC_012971.2	1054528	1054833	-	protein_coding	ECD_RS05260	ECD_00990	.	WP_001295358.1	threonine-rich inner membrane protein GfcA	2.67337	1.26596	0.57124	0.571906	2.26616	2.2819	0.232342	0.718174	0.702763	1.11646	1.20266	-1.53616	0.840383	1	4.19497	-1.90758	0.225712	0.636338	-1.17666	-1.27635	1	1	-1.34951	-0.616457	1	1	2.37803	-0.13566	0.227948	0.37639	0.399387	0.331342	0.296549	0.419992	1.03177	0.33873	0.0798136	0.345214	0.547655
gene-ECD_RS05270	NC_012971.2	1055750	1055962	+	protein_coding	ECD_RS05270	ECD_00992	cspG	WP_000066490.1	cold shock protein CspG	139.542	6.06236	2.18841	0.273871	13.3184	176.696	9.67982	6.87828	6.39415	27.9084	-1.23084	3.69816	0.18599	1	-1.91025	0.41101	0.05607	0.33598	-2.92892	0.424913	0.0191693	0.0767374	-22.8117	0.717164	2.47519e-06	3.83454e-05	-1.75987	2.60864	0.0160078	0.0456289	3.65402	0.895777	0.685753	0.153987	2.39864	3.93208	1.40575	1.48659	1.97238
gene-ECD_RS05280	NC_012971.2	1056356	1056529	+	protein_coding	ECD_RS05280	ECD_00994	.	WP_001019197.1	addiction module toxin, GnsA/GnsB family	46.6226	14.8423	7.70189	4.02306	0.724603	68.2209	12.258	10.104	5.35554	6.67568	-1.42197	1.95759	0.0590807	1	1.00863	0.857734	1	1	-1.23477	1.0796	0.600301	0.810171	-1.47448	0.931362	0.451618	0.667099	-7.36676	0.0434486	0.00200946	0.00827005	2.05759	1.44426	1.4592	1.23369	0.250857	2.45915	1.4364	1.66116	1.58532
gene-ECD_RS05285	NC_012971.2	1056577	1057650	-	protein_coding	ECD_RS05285	ECD_00995	.	WP_000829668.1	4Fe-4S binding protein	1.206	1.32254	0.651022	0.380206	0.821757	1.88544	0.992969	0.682064	0.667429	0.763436	-1.51634	-0.536591	0.242949	1	1.10875	0.00169354	0.878452	0.999039	1.01282	0.100662	1	1	-1.93266	0.470598	0.352234	0.572479	1.27717	0.444838	0.581089	0.732803	0.589763	0.961011	0.935695	0.838733	1.21996	0.821681	0.890035	0.926858	1.34428
gene-ECD_RS05290	NC_012971.2	1057722	1060466	-	protein_coding	ECD_RS05290	ECD_00996	torS	WP_012767717.1	TMAO reductase system sensor histidine kinase/response regulator TorS	4.47022	2.46967	1.37972	1.12631	1.44683	4.07001	3.00445	3.46921	1.56682	2.61362	1.12977	2.18974	0.530933	1	-1.45974	2.49429	0.0589776	0.343844	-2.36644	3.07853	3.36538e-05	0.00043624	-1.5453	2.96307	0.0845181	0.216755	-1.51789	2.9503	0.0573089	0.128928	2.53212	2.4642	2.57153	2.80114	2.8037	2.38799	2.92567	3.66843	3.35532
[truncated: 2,934 more rows]
[truncated: 39 more columns]
