# Supplementary material for: Transport engineering for improving the production and secretion of valuable alkaloids in Escherichia coli
Source: Metab Eng Commun. 2021 Sep 14;13:e00184. doi: 10.1016/j.mec.2021.e00184 (PMC8449128; doi:10.1016/j.mec.2021.e00184)
Supplement: Multimedia component 2 [file mmc2.xlsx]

## Sheet: Sheet1
Feature_ID	Chrom	Start	End	Strand	Type	Locus_Tag	Old_Locus_Tag	Gene_Symbol	Protein_ID	Product	DTX1_1_0h_FPKM	DTX1_1_8h_FPKM	DTX1_1_12h_FPKM	DTX1_1_24h_FPKM	DTX1_1_48h_FPKM	VC1_0h_FPKM	VC1_8h_FPKM	VC1_12h_FPKM	VC1_24h_FPKM	VC1_48h_FPKM	DTX1_1_0h/VC1_0h.fc	DTX1_1_0h/VC1_0h.logCPM	DTX1_1_0h/VC1_0h.raw.pval	DTX1_1_0h/VC1_0h.bh.pval	DTX1_1_8h/VC1_8h.fc	DTX1_1_8h/VC1_8h.logCPM	DTX1_1_8h/VC1_8h.raw.pval	DTX1_1_8h/VC1_8h.bh.pval	DTX1_1_12h/VC1_12h.fc	DTX1_1_12h/VC1_12h.logCPM	DTX1_1_12h/VC1_12h.raw.pval	DTX1_1_12h/VC1_12h.bh.pval	DTX1_1_24h/VC1_24h.fc	DTX1_1_24h/VC1_24h.logCPM	DTX1_1_24h/VC1_24h.raw.pval	DTX1_1_24h/VC1_24h.bh.pval	DTX1_1_48h/VC1_48h.fc	DTX1_1_48h/VC1_48h.logCPM	DTX1_1_48h/VC1_48h.raw.pval	DTX1_1_48h/VC1_48h.bh.pval	VC1_0h.mean	VC1_8h.mean	VC1_12h.mean	VC1_24h.mean	VC1_48h.mean	DTX1_1_0h.mean	DTX1_1_8h.mean	DTX1_1_12h.mean	DTX1_1_24h.mean
gene-ECD_RS00015	NC_012971.2	2800	3732	+	protein_coding	ECD_RS00015	ECD_00003	thrB	WP_000241660.1	homoserine kinase	215.692	114.527	53.0831	20.7578	20.6757	243.007	100.358	47.1085	27.3513	50.2387	-1.09518	6.36191	0.52893	1	-1.05191	6.19296	0.732897	0.952003	1.19582	5.89578	0.24044	0.462176	-1.46489	5.53231	0.0185906	0.0700781	-2.04262	5.47311	6.37813e-06	5.37766e-05	6.44177	6.24627	5.78314	5.80192	5.91561	6.31217	6.17424	6.03689	5.2629
gene-ECD_RS00020	NC_012971.2	3733	5019	+	protein_coding	ECD_RS00020	ECD_00004	thrC	WP_000781063.1	threonine synthase	237.036	98.3262	41.6965	16.2267	13.2743	255.487	80.322	37.1107	18.1572	58.3996	-1.04775	6.92877	0.745672	1	1.01976	6.38581	0.896516	1	1.19237	6.01308	0.24789	0.472671	-1.2441	5.50674	0.185004	0.376429	-3.6979	5.92337	2.60006e-16	1.03217e-14	6.97293	6.38725	5.90096	5.67729	6.58781	6.90618	6.41515	6.15093	5.36895
gene-ECD_RS00030	NC_012971.2	5232	5528	+	protein_coding	ECD_RS00030	ECD_00005	.	WP_000738723.1	DUF2502 domain-containing protein	62.2031	27.3909	13.7328	6.67802	7.85353	79.4654	30.8803	17.0185	8.44735	25.9967	-1.24174	3.02273	0.196849	1	-1.35296	2.69153	0.116108	0.481202	-1.1674	2.56755	0.515122	0.744639	-1.40479	2.27066	0.257543	0.465827	-2.77749	2.77769	1.16939e-05	9.20775e-05	3.31396	3.05965	2.85156	2.67505	3.4301	3.03613	2.68299	2.66101	2.27195
gene-ECD_RS00035	NC_012971.2	5681	6457	-	protein_coding	ECD_RS00035	ECD_00006	yaaA	WP_000906203.1	peroxide stress protein YaaA	191.966	259.752	127.031	54.6557	28.3155	221.071	148.598	55.5295	13.9304	15.565	-1.11946	5.94677	0.437083	1	1.45613	6.82741	0.00972676	0.132863	2.42751	6.5108	4.63181e-09	1.74771e-07	3.52681	5.73059	7.11845e-14	3.34919e-12	2.16276	4.60768	5.40363e-06	4.67126e-05	6.04662	6.54497	5.75693	4.59928	4.0283	5.88642	7.08229	7.0208	6.37507
gene-ECD_RS00155	NC_012971.2	29898	30347	+	protein_coding	ECD_RS00155	ECD_00032	fkpB	WP_000004655.1	FKBP-type peptidyl-prolyl cis-trans isomerase	247.385	118.942	43.8941	18.667	17.3712	264.253	136.979	69.1841	30.2657	48.2848	-1.03836	5.46888	0.799403	1	-1.38241	5.41179	0.0311882	0.250036	-1.48498	5.00816	0.013823	0.0593906	-1.80199	4.51638	0.00125241	0.00808972	-2.33581	4.31167	1.58389e-06	1.54379e-05	5.52571	5.65295	5.29639	4.91846	4.83383	5.4726	5.19662	4.74346	4.10603
gene-ECD_RS00160	NC_012971.2	30349	31299	+	protein_coding	ECD_RS00160	ECD_00033	ispH	WP_001166395.1	4-hydroxy-3-methylbut-2-enyl diphosphate reductase	207.882	75.2909	25.8554	10.9799	11.2691	198.391	79.0959	38.2059	15.5273	34.7026	1.07793	6.21618	0.60433	1	-1.26106	5.75577	0.118735	0.485516	-1.39225	5.26833	0.0356963	0.120602	-1.57196	4.70657	0.0108176	0.0465305	-2.58811	4.86719	1.61147e-08	2.38962e-07	6.18004	5.935	5.514	5.03139	5.41944	6.28686	5.60647	5.04878	4.40344
gene-ECD_RS00165	NC_012971.2	31365	32279	+	protein_coding	ECD_RS00165	ECD_00034	rihC	WP_001239155.1	ribonucleoside hydrolase RihC	67.7984	10.7254	3.375	3.88896	5.71842	65.0947	7.61472	4.40323	5.01381	20.909	1.07143	4.5505	0.648629	1	1.17315	2.62407	0.440999	0.813465	-1.22876	2.2168	0.44128	0.675932	-1.4325	3.09859	0.142062	0.312405	-3.07136	4.02458	2.57768e-09	4.40517e-08	4.55913	2.71686	2.5744	3.43959	4.65708	4.6546	2.91469	2.33101	2.97655
gene-ECD_RS00205	NC_012971.2	38976	39566	-	protein_coding	ECD_RS00205	ECD_00039	caiE	WP_000122886.1	carnitine operon protein CaiE	3.46045	0.983211	1.08449	0.592228	0.533337	4.37152	1.92478	1.85923	0.970312	2.19665	-1.22707	-0.0871408	0.526363	1	-2.329	-0.462578	0.094398	0.438974	-1.60793	0.318208	0.356672	0.593312	-1.80246	0.243569	0.439814	0.65602	-3.40567	0.329546	0.0153481	0.0442566	0.984901	0.933651	1.2337	1.15783	1.40282	0.845886	0.472254	0.877151	0.744884
gene-ECD_RS00215	NC_012971.2	40466	42019	-	protein_coding	ECD_RS00215	ECD_00041	caiC	WP_000351506.1	crotonobetaine/carnitine-CoA ligase	5.17643	0.872489	0.787385	0.375382	0.324533	4.76291	1.64703	1.22561	0.738037	0.791439	1.11789	1.59634	0.614092	1	-2.25756	0.625275	0.0107729	0.139574	-1.46371	1.08497	0.293588	0.527268	-2.16924	0.996703	0.094398	0.234213	-2.03505	0.433355	0.129351	0.24442	1.92798	1.60774	1.74112	1.79179	1.35482	2.04835	0.928763	1.37708	1.08841
gene-ECD_RS00255	NC_012971.2	50003	51334	+	protein_coding	ECD_RS00255	ECD_00049	.	WP_001183198.1	MFS transporter	0.409435	0.339301	0.306205	0.131384	0.378621	1.04844	0.320255	0.494957	0.215261	0.102594	-2.46635	-1.23721	0.048953	0.942222	-1.13039	-1.2609	1	1	-1.51318	-0.270755	0.472	0.702653	-1.78404	-0.473938	0.461168	0.670294	4.18119	-0.64974	0.118117	0.227231	0.612858	0.42362	0.856801	0.69208	0.230292	0.278141	0.379858	0.615862	0.419992
gene-ECD_RS00310	NC_012971.2	62492	63151	-	protein_coding	ECD_RS00310	ECD_00060	rluA	WP_000525176.1	bifunctional tRNA pseudouridine(32) synthase/23S rRNA pseudouridine(746) synthase RluA	156.173	57.7165	21.9824	17.8539	17.6704	142.297	66.0337	37.4038	13.1417	49.8998	1.12902	5.24579	0.410242	1	-1.37332	4.91672	0.038733	0.28224	-1.60299	4.63164	0.00441227	0.0243698	1.22164	4.39121	0.292103	0.506002	-2.37347	4.89975	2.03957e-07	2.429e-06	5.19355	5.16464	4.97123	4.29442	5.41652	5.36413	4.72181	4.31766	4.57005
gene-ECD_RS00315	NC_012971.2	63163	66069	-	protein_coding	ECD_RS00315	ECD_00061	rapA	WP_001117011.1	RNA polymerase-associated protein RapA	127.008	73.4926	35.6975	24.5017	23.9411	107.057	80.7327	49.0878	16.1512	61.6993	1.22043	7.03347	0.164471	1	-1.31867	7.36769	0.0548556	0.33289	-1.2957	7.28221	0.075609	0.208856	1.36427	6.90077	0.0387867	0.121608	-2.16674	7.37683	1.5453e-07	1.87552e-06	6.89423	7.56045	7.46386	6.66968	7.83389	7.17943	7.16378	7.09251	7.11409
gene-ECD_RS00330	NC_012971.2	69640	71142	-	protein_coding	ECD_RS00330	ECD_00064	araA	WP_000151734.1	L-arabinose isomerase	3.58317	1.07392	1.35684	0.543368	0.587203	3.856	1.561	1.36467	0.858465	1.86389	-1.04603	1.13829	0.861131	1	-1.74067	0.634752	0.0814158	0.39984	1.05494	1.46465	1	1	-1.74898	1.254	0.195974	0.387374	-2.65478	1.40095	0.00470459	0.0167094	1.67651	1.52461	1.81687	1.91466	2.18523	1.63214	1.05364	1.87278	1.36567
gene-ECD_RS00345	NC_012971.2	74156	74920	+	protein_coding	ECD_RS00345	ECD_00067	.	WP_001148410.1	DedA family protein	28.5159	17.2171	10.9678	46.515	144.045	27.5654	23.6989	18.9598	21.8325	77.9738	1.06417	3.05341	0.707386	1	-1.6519	3.54946	0.00330551	0.0715756	-1.62829	3.86128	0.0072751	0.0359603	1.91569	5.71884	5.75766e-05	0.000612918	2.19695	6.91786	1.33574e-07	1.65276e-06	3.16868	3.95464	4.23591	5.20396	6.25826	3.24873	3.28957	3.57939	6.1233
gene-ECD_RS00350	NC_012971.2	75034	75732	-	protein_coding	ECD_RS00350	ECD_00068	thiQ	WP_000916325.1	thiamine ABC transporter ATP-binding protein ThiQ	12.5809	7.48169	3.00085	2.33672	2.61541	13.3858	10.3746	3.98232	1.43569	6.64703	-1.03425	1.82396	0.871393	1	-1.66343	2.23683	0.0167656	0.17785	-1.24952	1.69445	0.487396	0.719116	1.46031	1.56127	0.393728	0.611501	-2.13223	2.17665	0.0050477	0.0177309	2.18467	2.76594	2.14545	1.65747	2.78334	2.14688	2.16526	1.90244	2.05447
gene-ECD_RS00355	NC_012971.2	75716	77326	-	protein_coding	ECD_RS00355	ECD_00069	thiP	WP_000235723.1	thiamine/thiamine pyrophosphate ABC transporter permease ThiP	8.16697	3.36647	1.9169	1.70187	1.91743	7.62843	4.23667	3.18297	1.60183	5.89542	1.10127	2.30647	0.621787	1	-1.50986	2.20564	0.0462254	0.305842	-1.56318	2.40921	0.0556849	0.166182	-1.0464	2.50369	0.926049	1	-2.58133	3.09622	1.33439e-05	0.000104208	2.50022	2.69167	2.86946	2.7094	3.7036	2.61582	2.2062	2.33101	2.65399
gene-ECD_RS00370	NC_012971.2	80193	80324	+	protein_coding	ECD_RS00370	.	sgrT	WP_001248770.1	glucose uptake inhibitor SgrT	139.957	176.084	151.405	30.0511	9.55159	214.239	174.51	154.277	111.867	83.3389	-1.48779	3.17212	0.0154136	0.73085	-1.18962	4.09145	0.292052	0.714544	1.04149	4.68588	0.827018	0.95624	-4.13251	4.30161	7.30191e-13	2.99221e-11	-7.29859	3.02639	1.92576e-15	6.92364e-14	3.55066	4.28018	4.70329	5.03139	3.90037	3.03613	4.04361	4.75975	3.11429
gene-ECD_RS00380	NC_012971.2	81653	82258	-	protein_coding	ECD_RS00380	ECD_00073	leuD	WP_000818228.1	3-isopropylmalate dehydratase small subunit	100.344	35.1587	25.768	9.04858	7.07385	140.344	24.6374	12.8134	9.46295	19.8443	-1.35953	4.8086	0.039483	0.884846	1.18868	3.72045	0.316331	0.735754	2.13301	3.92403	3.24229e-05	0.000424618	-1.16258	3.54665	0.50445	0.710444	-2.35633	3.46643	1.984e-05	0.000147965	5.05457	3.69433	3.39944	3.73468	4.02062	4.62693	3.92601	4.4186	3.53458
gene-ECD_RS00415	NC_012971.2	90162	90653	+	protein_coding	ECD_RS00415	ECD_00080	ilvN	WP_001300383.1	acetolactate synthase small subunit	12.6088	10.1046	5.32925	2.84558	1.6657	15.0438	9.68185	6.40226	1.45695	5.13845	-1.15959	1.41417	0.479287	1	-1.14993	1.869	0.567827	0.884777	-1.1316	1.92909	0.657419	0.850161	1.74863	1.28007	0.195974	0.387374	-2.57928	1.2743	0.00691861	0.0229876	1.92798	2.26635	2.28536	1.34428	2.07102	1.77344	2.10881	2.14504	1.88883
gene-ECD_RS00440	NC_012971.2	93837	94202	+	protein_coding	ECD_RS00440	ECD_00084	ftsL	WP_000625658.1	cell division protein FtsL	100.021	38.2799	20.5366	10.9975	10.5067	95.5817	35.1598	20.6151	11.5553	26.1362	1.07648	3.78855	0.644703	1	-1.10252	3.30867	0.601405	0.903622	1.05715	3.28028	0.788265	0.934394	-1.16796	3.11479	0.5349	0.732485	-2.08943	3.1952	0.000407449	0.00210977	3.83376	3.49768	3.362	3.33346	3.71315	3.9329	3.36983	3.43466	3.13293
gene-ECD_RS00450	NC_012971.2	95971	97458	+	protein_coding	ECD_RS00450	ECD_00086	murE	WP_000785116.1	UDP-N-acetylmuramoyl-L-alanyl-D-glutamate--2,6-diaminopimelate ligase	229.985	106.045	51.923	17.171	16.904	237.118	89.3486	49.082	23.6049	44.4496	-1.00223	7.06208	0.98867	1	-1.01142	6.72608	0.940022	1	1.12268	6.57784	0.436889	0.674528	-1.52836	5.96698	0.00723647	0.0342586	-2.21056	5.93167	3.12122e-07	3.58282e-06	7.07386	6.74642	6.5053	6.25573	6.40543	7.07067	6.73019	6.67053	5.65353
gene-ECD_RS00465	NC_012971.2	99892	101208	+	protein_coding	ECD_RS00465	ECD_00089	murD	WP_000796481.1	UDP-N-acetylmuramoyl-L-alanine--D-glutamate ligase	131.01	68.339	30.4384	11.0734	10.0999	143.417	61.0016	31.4262	14.9133	24.2285	-1.06413	6.11856	0.668533	1	-1.07153	5.95939	0.642537	0.919638	1.0279	5.69463	0.866392	0.979478	-1.49721	5.14359	0.0166586	0.0645837	-2.01642	4.92751	2.31799e-05	0.000169485	6.18162	6.02848	5.69805	5.43194	5.37199	6.09321	5.93037	5.737	4.86592
gene-ECD_RS00470	NC_012971.2	101208	102452	+	protein_coding	ECD_RS00470	ECD_00090	ftsW	WP_001295532.1	cell division protein FtsW	86.1308	37.805	15.5845	8.10591	6.98762	79.0802	37.1187	22.5939	11.8606	22.5014	1.12043	5.30796	0.439759	1	-1.1786	5.09837	0.283655	0.700136	-1.36593	4.91224	0.0535188	0.161233	-1.62643	4.68744	0.00635012	0.0308299	-2.70607	4.61523	8.25277e-09	1.29429e-07	5.25982	5.2469	5.15395	5.03139	5.18903	5.41983	5.01655	4.71867	4.35662
gene-ECD_RS00475	NC_012971.2	102449	103516	+	protein_coding	ECD_RS00475	ECD_00091	murG	WP_000016560.1	undecaprenyldiphospho-muramoylpentapeptide beta-N-acetylglucosaminyltransferase	93.5116	42.801	15.7123	7.70146	9.56232	95.4552	39.6091	21.3314	10.1348	25.015	1.00777	5.27951	0.96154	1	-1.11088	5.01105	0.49101	0.845873	-1.27912	4.65049	0.136724	0.316367	-1.46275	4.30402	0.0414747	0.128504	-2.19866	4.63341	3.60597e-06	3.23349e-05	5.30881	5.12286	4.85923	4.59928	5.12249	5.31969	4.97571	4.51775	4.07743
gene-ECD_RS00490	NC_012971.2	105960	106790	+	protein_coding	ECD_RS00490	ECD_00094	ftsQ	WP_000075744.1	cell division protein FtsQ	100.493	48.1706	20.8946	12.425	12.1378	97.639	50.2211	32.8804	18.9771	30.3404	1.05878	4.98679	0.70265	1	-1.25147	4.91252	0.147194	0.541184	-1.48257	4.82169	0.0156885	0.0656301	-1.69769	4.75817	0.00247777	0.0144828	-2.10091	4.57114	1.39445e-05	0.000107358	4.98875	5.10389	5.11321	5.12344	5.04141	5.06864	4.79072	4.56488	4.388
gene-ECD_RS00520	NC_012971.2	113849	114238	+	protein_coding	ECD_RS00520	ECD_00100	mutT	WP_000736007.1	8-oxo-dGTP diphosphatase MutT	26.0448	19.8659	5.37845	2.54278	1.61642	29.0047	16.5892	6.38622	2.94079	5.78156	-1.08249	2.0624	0.67067	1	-1.00243	2.3972	1	1	-1.11839	1.61414	0.758081	0.913788	-1.28355	1.27895	0.519736	0.720521	-2.98371	1.07328	0.00474403	0.0168025	2.40251	2.62672	2.02285	1.79179	1.94699	2.31042	2.62379	1.90244	1.54344
gene-ECD_RS00545	NC_012971.2	116249	117292	+	protein_coding	ECD_RS00545	ECD_00104	guaC	WP_001217335.1	GMP reductase	113.814	39.023	19.5896	69.7331	126.866	110.023	30.9856	20.0676	14.8994	54.1254	1.06416	5.49132	0.672536	1	1.04911	4.73432	0.762329	0.958824	1.03597	4.72265	0.830802	0.959405	4.20765	6.45106	6.57044e-19	5.32765e-17	2.78744	7.08403	8.36431e-12	1.9799e-10	5.47683	4.74852	4.74267	5.10421	6.18121	5.56459	4.81518	4.7918	7.14542
gene-ECD_RS00560	NC_012971.2	119914	120354	-	protein_coding	ECD_RS00560	ECD_00107	ppdD	WP_000360904.1	prepilin peptidase-dependent pilin	0.772913	0.292808	0.264247	0.396833	0.428847	1.90003	0.48365	0.664433	0.812719	1.85925	-2.35582	-1.84473	0.160156	1	-1.91753	-2.17432	1	1	-2.28237	-1.27146	0.692096	0.874818	-2.21858	-0.343572	0.298737	0.51237	-3.54419	-0.226611	0.0419754	0.100168	0.397881	0.227303	0.444087	0.823353	1.02746	0.180014	0.119105	0.20431	0.419992
gene-ECD_RS00570	NC_012971.2	120557	121450	-	protein_coding	ECD_RS00570	ECD_00108	nadC	WP_001135174.1	carboxylating nicotinate-nucleotide diphosphorylase	61.6893	51.348	26.3959	28.9715	35.7511	67.2487	34.6735	21.4681	11.3857	17.6551	-1.05968	4.4723	0.707124	1	1.23359	4.7975	0.177179	0.585627	1.30473	4.77563	0.105261	0.264436	2.28749	5.18357	1.39082e-06	2.30452e-05	2.40758	5.09655	8.24169e-08	1.08307e-06	4.57203	4.68932	4.62115	4.51439	4.39162	4.492	4.98161	4.99129	5.67277
gene-ECD_RS00630	NC_012971.2	138402	139268	-	protein_coding	ECD_RS00630	ECD_00120	speE	WP_000818411.1	polyamine aminopropyltransferase	252.24	139.703	90.256	151.656	226.422	237.022	143.833	123.61	61.2644	97.9598	1.09476	6.35099	0.530737	1	-1.2359	6.49715	0.146669	0.540068	-1.29047	6.87215	0.0830099	0.223083	2.22611	7.52654	8.40651e-08	1.74115e-06	2.74883	7.65659	7.68991e-12	1.83164e-10	6.30167	6.65492	7.0535	6.84602	6.76241	6.43071	6.35271	6.68872	7.99373
gene-ECD_RS00635	NC_012971.2	139374	139721	-	protein_coding	ECD_RS00635	ECD_00121	.	WP_001295568.1	YacC family pilotin-like protein	112.247	63.2655	36.3328	29.1672	45.65	133.432	55.1612	30.7329	19.7743	26.1137	-1.15552	4.04154	0.345576	1	-1.04663	3.9175	0.792747	0.96977	1.25444	3.90792	0.206311	0.420007	1.32619	4.129	0.154234	0.330189	2.07805	4.15977	4.07767e-05	0.000276512	4.21713	4.03192	3.8234	3.97954	3.64493	4.02057	3.97025	4.12983	4.36453
gene-ECD_RS00700	NC_012971.2	152518	153792	-	protein_coding	ECD_RS00700	ECD_00134	.	WP_000713138.1	fimbrial-like adhesin	0.588141	0.303831	0.045699	0.320268	0.395548	1.20484	0.446096	0.287269	0.281105	1.28617	-1.98026	-1.02768	0.104849	1	-1.74484	-1.16757	0.439814	0.812079	-5.33548	-1.26656	0.225712	0.445532	1.02414	0.0568704	1	1	-2.7085	0.692009	0.0306351	0.0776266	0.661945	0.54107	0.536616	0.823353	1.62146	0.370017	0.331342	0.105769	0.838733
gene-ECD_RS00780	NC_012971.2	170327	172570	+	protein_coding	ECD_RS00780	ECD_00149	fhuA	WP_000124402.1	ferrichrome porin FhuA	29.3463	233.973	89.5809	27.5815	60.2874	47.1109	196.846	87.454	28.9091	30.175	-1.56045	5.04108	0.00265661	0.29166	-1.00994	8.45846	0.945448	1	1.08707	7.97782	0.563488	0.783384	-1.16541	7.01821	0.306521	0.524304	2.37603	7.17906	5.27894e-09	8.59745e-08	5.3599	8.46925	7.92132	7.13219	6.43891	4.73743	8.45502	8.0413	6.91302
gene-ECD_RS00795	NC_012971.2	174305	176287	+	protein_coding	ECD_RS00795	ECD_00152	fhuB	WP_000044065.1	Fe(3+)-hydroxamate ABC transporter permease FhuB	19.1484	42.4242	10.7836	2.41222	3.338	23.381	36.0682	14.5916	4.91615	10.2681	-1.18692	4.02161	0.264019	1	-1.02058	5.82636	0.894889	1	-1.27492	4.9957	0.134015	0.311801	-2.26388	3.92683	5.04413e-05	0.000543028	-2.58461	4.17741	1.86402e-07	2.23389e-06	4.21508	5.86351	5.19356	4.45488	4.7435	3.98226	5.83463	4.85384	3.35565
gene-ECD_RS00810	NC_012971.2	179453	179797	+	protein_coding	ECD_RS00810	ECD_00155	erpA	WP_001295564.1	iron-sulfur cluster insertion protein ErpA	297.976	195.19	108.257	119.205	171.945	378.68	133.744	88.5414	73.1362	96.2527	-1.23534	5.48707	0.148502	1	1.21572	5.35789	0.196183	0.601934	1.2975	5.43798	0.0952956	0.246385	1.46572	6.06883	0.015087	0.0597678	2.12432	6.04127	9.14476e-07	9.52204e-06	5.65863	5.24474	5.26968	5.78591	5.42816	5.3604	5.51982	5.6369	6.32932
gene-ECD_RS00830	NC_012971.2	182080	183597	+	protein_coding	ECD_RS00830	ECD_00159	dgt	WP_000057067.1	dGTPase	38.3967	30.6659	16.7737	11.029	17.1098	46.0908	19.9988	10.3269	8.12205	9.90254	-1.16685	4.62493	0.304151	1	1.27729	4.7955	0.11569	0.480801	1.72338	4.72589	0.00103947	0.00770621	1.2211	4.89224	0.258876	0.46657	2.05433	4.86957	1.28991e-05	0.000100941	4.78226	4.6604	4.34229	4.77985	4.32466	4.56834	5.00113	5.09768	5.05865
gene-ECD_RS00835	NC_012971.2	183727	185151	+	protein_coding	ECD_RS00835	ECD_00160	degP	WP_000753946.1	serine endoprotease DegP	75.5381	29.405	15.6604	126.043	638.412	79.3813	25.1457	12.9029	10.3624	32.9411	-1.02154	5.40848	0.887306	1	-1.02654	4.8275	0.873192	0.997971	1.28793	4.70364	0.129293	0.30655	10.9342	7.56878	1.0219e-46	5.5635e-44	23.0457	9.48178	5.30164e-79	4.04091e-76	5.45523	4.89085	4.56184	5.03139	5.91768	5.42519	4.85434	4.91332	8.44219
gene-ECD_RS00895	NC_012971.2	197749	198507	+	protein_coding	ECD_RS00895	ECD_00172	ispU	WP_001295562.1	(2E,6E)-farnesyl-diphosphate-specific ditrans,polycis-undecaprenyl-diphosphate synthase	216.997	113.987	59.0342	35.9691	45.4323	205.155	115.591	92.7494	35.6048	122.431	1.0881	5.94645	0.561397	1	-1.21729	6.00025	0.182982	0.591974	-1.48034	6.1836	0.00918643	0.0429564	-1.10062	5.79727	0.555453	0.751982	-2.26553	6.40987	7.4573e-08	9.97184e-07	5.90726	6.15364	6.45284	5.88316	6.89105	6.02712	5.87433	5.89472	5.74727
gene-ECD_RS00900	NC_012971.2	198520	199377	+	protein_coding	ECD_RS00900	ECD_00173	cdsA	WP_000922446.1	phosphatidate cytidylyltransferase	153.504	64.1127	32.8683	19.5128	23.4381	129.317	71.5109	51.824	22.4737	65.9385	1.22111	5.54702	0.171544	1	-1.33889	5.42471	0.0523125	0.323363	-1.48556	5.52031	0.010716	0.0482156	-1.28049	5.21244	0.139235	0.307609	-2.36492	5.67767	4.78692e-08	6.60977e-07	5.428	5.64641	5.79957	5.40599	6.18293	5.71013	5.23504	5.24095	5.05865
gene-ECD_RS00935	NC_012971.2	206191	207339	+	protein_coding	ECD_RS00935	ECD_00180	lpxB	WP_000139655.1	lipid-A-disaccharide synthase	71.4341	43.4923	23.4283	10.0524	11.6864	75.6602	41.0244	32.0684	15.4718	31.3391	-1.02959	5.02359	0.847383	1	-1.13229	5.15375	0.416715	0.802476	-1.28969	5.33568	0.104937	0.263796	-1.71084	4.92583	0.00185765	0.0113454	-2.25407	5.04993	7.60659e-07	8.05242e-06	5.08526	5.27472	5.53378	5.2916	5.5424	5.04444	5.10038	5.17566	4.54243
gene-ECD_RS00940	NC_012971.2	207336	207932	+	protein_coding	ECD_RS00940	ECD_00181	rnhB	WP_000569405.1	ribonuclease HII	107.566	47.9094	18.3486	10.0644	11.9323	105.032	54.9004	33.0071	16.8098	35.7089	1.05353	4.61201	0.731828	1	-1.37547	4.50586	0.0425403	0.295841	-1.69455	4.27817	0.00217444	0.0139508	-1.85594	4.06424	0.0015254	0.00964061	-2.51461	4.25388	2.60727e-07	3.04794e-06	4.63023	4.76672	4.65767	4.49482	4.80732	4.70251	4.32643	3.93553	3.65557
gene-ECD_RS00945	NC_012971.2	207969	211451	+	protein_coding	ECD_RS00945	ECD_00182	dnaE	WP_001294774.1	DNA polymerase III subunit alpha	107.394	56.2411	19.5225	11.2046	13.8099	106.012	53.7664	33.0199	14.1182	35.6645	1.04213	7.1593	0.773778	1	-1.1476	7.13215	0.340713	0.75193	-1.59367	6.84872	0.00157225	0.0106997	-1.40096	6.50239	0.0266859	0.0907224	-2.17122	6.84673	2.17443e-07	2.58154e-06	7.13897	7.23674	7.15459	6.73576	7.30673	7.19809	7.03952	6.48818	6.25467
gene-ECD_RS00975	NC_012971.2	216768	216968	-	protein_coding	ECD_RS00975	ECD_00188	.	WP_000417058.1	YaeP family protein	144.821	128.165	72.7607	49.918	42.6542	204.615	77.1097	52.1158	26.7469	25.1554	-1.37333	3.75719	0.042252	0.898039	1.38441	3.89757	0.0516367	0.32065	1.48128	4.01605	0.0273146	0.0987626	1.67751	3.9824	0.0101985	0.0447257	2.01488	3.2952	0.000557496	0.00273768	4.05202	3.74418	3.79558	3.64878	2.88824	3.62635	4.18342	4.32862	4.34866
gene-ECD_RS01050	NC_012971.2	228580	231508	+	rRNA	ECD_RS01050	ECD_r00002	.	.	23S ribosomal RNA	4.84109	2.93173	2.32748	0.617401	0.430457	5.10167	4.56339	6.57758	3.81781	3.42921	-1.02439	2.49798	0.890367	1	-1.8676	3.04775	0.000684897	0.0248585	-2.66099	4.03627	5.41067e-08	1.52741e-06	-6.84847	3.78164	3.05857e-17	2.03744e-15	-6.66444	2.91452	7.72352e-14	2.31767e-12	2.73625	3.54766	4.62643	4.64437	3.7783	2.70673	2.74912	3.30742	2.16731
gene-ECD_RS01085	NC_012971.2	235524	236882	-	protein_coding	ECD_RS01085	ECD_00204	mltD	WP_000644685.1	murein transglycosylase D	144.318	92.2142	49.9917	25.6259	30.1054	129.068	130.684	133.355	57.1239	88.2878	1.15026	6.16039	0.333151	1	-1.70117	6.8185	0.000262456	0.0113661	-2.51338	7.28469	4.49927e-10	2.09106e-08	-2.47825	6.87098	2.65735e-09	7.03274e-08	-2.46549	6.74158	2.21156e-09	3.83102e-08	6.07635	7.16078	7.80697	7.38954	7.25699	6.27552	6.40126	6.48695	6.09267
gene-ECD_RS01130	NC_012971.2	243993	244763	-	protein_coding	ECD_RS01130	ECD_00214	yafV	WP_001118052.1	2-oxoglutaramate amidase	43.9441	44.1314	26.9039	21.7146	23.1394	45.1017	29.3239	18.4322	10.5059	13.4705	1.00231	3.72765	1	1	1.2536	4.35723	0.156577	0.556095	1.54871	4.49018	0.00954611	0.0443121	1.85807	4.65707	0.000639183	0.00467548	2.04212	4.33399	4.66292e-05	0.000311761	3.82571	4.25462	4.20805	4.20093	3.82309	3.82881	4.56542	4.81148	5.05865
gene-ECD_RS01160	NC_012971.2	250535	250813	-	protein_coding	ECD_RS01160	ECD_00220	yafQ	WP_000615981.1	type II toxin-antitoxin system mRNA interferase toxin YafQ	10.9953	21.29	7.51826	10.2451	23.0471	12.5136	25.2278	18.3791	6.4231	11.0206	-1.10602	0.392554	0.735851	1	-1.42181	2.2849	0.0880224	0.421954	-2.29859	2.21675	0.000990729	0.00743242	1.43268	2.31866	0.266072	0.475164	2.48292	2.79559	8.34791e-05	0.000521539	1.21612	2.72928	2.86946	2.27726	2.29105	1.13491	2.31	1.90244	2.70473
gene-ECD_RS01165	NC_012971.2	250816	251076	-	protein_coding	ECD_RS01165	ECD_00221	dinJ	WP_000729704.1	type II toxin-antitoxin system antitoxin DinJ	48.0592	53.4324	25.2265	27.938	57.9682	51.6339	43.3117	31.9959	18.6757	12.0424	-1.04436	2.33689	0.808569	1	1.02767	3.21242	0.90231	1	-1.19489	3.26135	0.389877	0.626136	1.34485	3.65326	0.171126	0.354051	5.71169	3.75645	3.43979e-17	1.50679e-15	2.61061	3.32828	3.49479	3.51921	2.31634	2.5584	3.36382	3.26238	3.91456
gene-ECD_RS01175	NC_012971.2	252211	252708	+	protein_coding	ECD_RS01175	ECD_00223	rayT	WP_000006260.1	REP-associated tyrosine transposase RayT	1.50578	1.68541	0.702006	0.46855	0.253175	3.08469	0.99935	1.02967	0.575758	1.37204	-1.98026	-1.02768	0.104849	1	1.39879	-0.776381	0.662502	0.930278	-1.37364	-0.507552	0.593113	0.804121	-1.35357	-0.352242	0.731885	0.882105	-4.35655	-0.474013	0.0443061	0.104422	0.661945	0.48354	0.705573	0.69208	0.899456	0.370017	0.640989	0.542413	0.53661
gene-ECD_RS01215	NC_012971.2	258160	258696	+	protein_coding	ECD_RS01215	ECD_00231	.	WP_001329160.1	peptide chain release factor H	1.65032	0.601156	0.434015	0.21726	0.117394	2.47057	1.19156	1.36413	0.400457	1.52687	-1.45091	-1.06701	0.41243	1	-2.34121	-1.1606	0.194536	0.601934	-2.89731	-0.414427	0.13207	0.309735	-1.97884	-0.764497	1	1	-9.87762	-0.389856	0.00444385	0.015959	0.587673	0.596394	0.926858	0.547655	1.02746	0.42817	0.281138	0.383243	0.293111
gene-ECD_RS01245	NC_012971.2	263558	264595	-	protein_coding	ECD_RS01245	ECD_00238	phoE	WP_000749880.1	phosphoporin PhoE	0.262701	0.497604	0.449067	0.337193	0.668059	0.403619	0.342469	0.211716	0.207173	0.131652	-1.47861	-2.42945	0.759851	1	1.20596	-1.26796	1	1	2.20506	-0.701655	0.355755	0.593081	1.448	-0.248921	1	1	5.72611	-0.366357	0.0267805	0.0699523	0.212614	0.361103	0.345214	0.547655	0.230292	0.145763	0.426796	0.685753	0.744884
gene-ECD_RS01325	NC_012971.2	280269	280904	-	protein_coding	ECD_RS01325	ECD_00252	ecpA	WP_000150118.1	common pilus major fimbrillin subunit EcpA	1.07187	0.710612	0.45807	0.183442	1.09032	2.30558	1.00608	0.806252	0.563536	0.107433	-2.0775	-1.10787	0.0925345	1	-1.68562	-1.01509	0.472	0.834102	-1.64112	-0.592934	0.593113	0.804121	-3.25319	-0.465086	0.298737	0.51237	10.7899	-0.452472	0.00788025	0.025712	0.63761	0.596394	0.705573	0.823353	0.119736	0.340037	0.379858	0.465022	0.293111
gene-ECD_RS01360	NC_012971.2	285912	286763	-	protein_coding	ECD_RS01360	ECD_00257	.	WP_000621009.1	helix-turn-helix domain-containing protein	7.04113	5.60769	2.05164	1.78016	4.95741	6.96622	2.75374	2.32142	1.17787	2.08511	1.03972	1.23096	0.911475	1	1.69412	1.40787	0.0456023	0.304361	-1.06588	1.33342	1	1	1.35653	1.50123	0.558746	0.752955	2.81853	2.15689	0.000137509	0.000808711	1.7002	1.52461	1.77949	1.65747	1.70041	1.73939	2.06497	1.71459	1.97403
gene-ECD_RS01385	NC_012971.2	291236	291955	+	protein_coding	ECD_RS01385	ECD_00262	.	WP_001102108.1	(Fe-S)-binding protein	50.1814	4.84231	1.94222	2.67366	3.67736	48.3934	4.54228	1.7296	0.995581	15.2788	1.06671	3.77603	0.687687	1	-1.12572	1.35749	0.683547	0.937459	1.19044	0.887246	0.776602	0.926337	2.40044	1.56949	0.0211185	0.0765363	-3.48634	3.19841	1.39139e-08	2.07945e-07	3.8284	1.85461	1.34023	1.34428	3.90037	3.91522	1.73277	1.49857	2.23791
gene-ECD_RS01390	NC_012971.2	291966	293393	+	protein_coding	ECD_RS01390	ECD_00263	.	WP_000023927.1	iron-sulfur cluster-binding protein	42.201	4.34045	2.12175	2.28762	2.64876	36.0377	3.983	2.6675	1.20474	9.1869	1.20462	4.42981	0.216638	1	-1.10142	2.1484	0.659137	0.930278	-1.18416	2.16264	0.578171	0.79747	1.70464	2.41369	0.0800549	0.208822	-2.91242	3.50743	1.12309e-07	1.4267e-06	4.35785	2.47262	2.50738	2.23072	4.13873	4.61446	2.35922	2.30904	2.86944
gene-ECD_RS01410	NC_012971.2	295205	296875	-	protein_coding	ECD_RS01410	ECD_00267	betA	WP_001159087.1	choline dehydrogenase	97.9115	75.2669	70.7148	11.4854	8.18658	98.492	65.9058	54.5786	37.1922	25.3928	1.02265	5.98039	0.879134	1	-1.05112	6.42729	0.735012	0.952003	1.37499	7.05978	0.0298359	0.105435	-3.59948	6.41414	6.71107e-16	3.87514e-14	-2.60709	5.22454	4.25356e-09	7.01746e-08	5.98587	6.47751	6.82261	7.07075	5.7745	6.01769	6.40639	7.27859	5.25015
gene-ECD_RS01500	NC_012971.2	315295	315966	-	protein_coding	ECD_RS01500	ECD_00283	.	WP_000976975.1	LysE family transporter	19.2745	1.15293	1.21389	2.08337	0.938102	19.3269	1.05798	0.654051	0.853355	3.6604	1.02591	2.3332	0.927456	1	-1.10038	-0.647548	1	1	1.9515	-0.0265954	0.286221	0.518929	2.18009	1.19456	0.0925345	0.231701	-3.25389	1.16095	0.00172226	0.00728472	2.56617	0.649675	0.623566	1.15783	2.041	2.59693	0.600619	1.04611	1.88883
gene-ECD_RS01505	NC_012971.2	316113	316388	+	protein_coding	ECD_RS01505	ECD_00284	.	WP_000691956.1	DUF1471 domain-containing protein	13.5848	8.42141	17.9444	28.3218	33.5759	17.7095	4.89433	3.98118	10.9081	18.8148	-1.26663	0.77426	0.325981	1	1.43092	0.512267	0.276933	0.696099	4.75479	2.04812	6.73552e-08	1.8205e-06	2.33173	3.48126	0.000140465	0.0013185	2.1205	3.38176	0.000168726	0.000966938	1.51223	1.0571	1.2337	2.89993	2.92158	1.29974	1.34999	2.90029	4.00843
gene-ECD_RS01570	NC_012971.2	331461	332714	-	protein_coding	ECD_RS01570	ECD_00297	lacY	WP_000291549.1	lactose permease	0.380539	2.00798	0.696968	0.37215	0.754073	0.61251	1.53079	1.34357	0.628788	3.21477	-1.55476	-1.77746	0.499675	1	1.09235	0.77284	0.829731	0.985131	-1.80914	0.809531	0.141576	0.32407	-1.86312	0.602296	0.286221	0.49876	-3.56415	1.79718	3.33746e-05	0.000231677	0.368609	1.34244	1.61946	1.42918	2.61014	0.246168	1.42126	1.0983	0.926849
gene-ECD_RS01575	NC_012971.2	332766	335840	-	protein_coding	ECD_RS01575	ECD_00298	.	WP_000177906.1	beta-galactosidase	0.75376	10.6872	2.69068	1.10029	1.47607	1.65766	13.8956	5.3362	2.51761	8.44373	-2.13364	0.55692	0.00263222	0.29166	-1.56065	4.81316	0.00409451	0.0825619	-1.86791	3.96535	0.000507185	0.00433381	-2.54036	3.54751	1.65847e-05	0.000210681	-4.80345	4.32851	6.36739e-17	2.69624e-15	1.55183	5.13692	4.405	4.13926	5.08252	0.928794	4.51744	3.56091	2.91325
gene-ECD_RS01600	NC_012971.2	340774	341640	+	protein_coding	ECD_RS01600	ECD_00303	.	WP_000121898.1	2-hydroxy-6-oxonona-2,4-dienedioate hydrolase	2.43748	1.78724	0.604843	0.067283	0.218133	2.41613	0.574021	0.84491	0.496068	0.630473	1.03765	-0.214294	1	1	2.56956	-0.256057	0.0348449	0.264383	-1.31158	-0.070896	0.662502	0.853549	-7.28999	-0.456203	0.0757931	0.201991	-2.37553	-0.563694	0.2392	0.390737	0.843122	0.48354	0.926858	0.943671	0.758977	0.867064	1.02342	0.752414	0.153987
gene-ECD_RS01640	NC_012971.2	348942	349217	-	protein_coding	ECD_RS01640	ECD_00311	frmR	WP_001141271.1	formaldehyde-responsive transcriptional repressor FrmR	176.602	280.714	195.277	41.2146	33.5759	221.369	370.166	534.805	306.985	82.6862	-1.21846	4.40144	0.19344	1	-1.58289	6.0608	0.00185641	0.0453054	-2.58037	6.97813	2.15413e-10	1.08018e-08	-8.27665	6.67078	1.47974e-36	3.75954e-34	-2.06975	4.43555	3.10108e-05	0.000217991	4.59432	6.37049	7.51237	7.51501	4.90222	4.32221	5.718	6.1571	4.52135
gene-ECD_RS01645	NC_012971.2	349403	350176	-	protein_coding	ECD_RS01645	ECD_00312	yaiO	WP_000596085.1	YaiO family outer membrane beta-barrel protein	10.4811	12.8461	7.75381	5.65256	11.3212	11.6377	18.0038	9.84288	7.31636	6.62089	-1.07927	1.74048	0.702912	1	-1.68177	3.16257	0.00394835	0.0808988	-1.19589	3.1306	0.380641	0.615662	-1.43835	3.39303	0.104287	0.251702	2.03188	3.32219	0.000464808	0.002365	2.14205	3.60274	3.37459	3.7179	2.90501	2.05759	2.93106	3.14323	3.24001
gene-ECD_RS01655	NC_012971.2	351119	352081	+	protein_coding	ECD_RS01655	ECD_00315	tauA	WP_001018416.1	taurine ABC transporter substrate-binding protein	10.9725	56.5188	28.619	24.7755	4.25507	12.7616	42.8204	22.3641	10.7932	11.4944	-1.13048	2.15115	0.500208	1	1.09951	5.11842	0.539406	0.873964	1.35794	4.97369	0.0593076	0.175075	2.06366	5.11205	2.32703e-05	0.000276271	-2.26896	3.36512	6.76552e-05	0.000433334	2.50022	5.08709	4.78101	4.54324	3.9087	2.35607	5.22013	5.20867	5.55673
gene-ECD_RS01660	NC_012971.2	352094	352861	+	protein_coding	ECD_RS01660	ECD_00316	tauB	WP_000939399.1	taurine ABC transporter ATP-binding subunit	7.27866	39.596	17.3737	14.0519	2.62669	8.72827	25.9206	12.6859	6.5335	11.8328	-1.16543	1.27091	0.4788	1	1.27243	4.18672	0.140781	0.527547	1.45305	3.8963	0.0379564	0.126776	1.93287	4.0158	0.000892225	0.00614877	-3.77733	2.90562	1.17336e-08	1.78867e-07	1.82398	4.08124	3.69878	3.55743	3.64493	1.66879	4.41057	4.20316	4.44879
gene-ECD_RS01665	NC_012971.2	352858	353685	+	protein_coding	ECD_RS01665	ECD_00317	tauC	WP_000114585.1	taurine ABC transporter permease TauC	8.06854	20.1178	10.4852	6.55206	1.44658	8.60177	15.5416	5.39671	3.63604	7.42691	-1.03628	1.43568	0.880934	1	1.07827	3.43315	0.665928	0.930278	2.05992	3.10775	0.000479246	0.00413214	1.61906	3.13784	0.0466186	0.139453	-4.2961	2.32602	7.97031e-08	1.05836e-06	1.88727	3.49768	2.69975	2.89993	3.13558	1.84989	3.59716	3.62458	3.52049
gene-ECD_RS01670	NC_012971.2	353682	354533	+	protein_coding	ECD_RS01670	ECD_00318	tauD	WP_000004024.1	taurine dioxygenase	14.5623	38.0413	21.2003	12.0503	2.5157	12.5392	22.6141	10.2314	6.81482	12.1097	1.19454	2.16869	0.349689	1	1.40117	4.2194	0.0385079	0.281677	2.19786	4.11808	1.09155e-05	0.000165767	1.58951	4.04306	0.0207571	0.0756989	-4.03669	3.06515	7.86789e-10	1.41437e-08	2.33601	4.03693	3.55133	3.75126	3.81424	2.54532	4.49834	4.61947	4.38022
gene-ECD_RS01700	NC_012971.2	361264	362484	+	protein_coding	ECD_RS01700	ECD_00324	sbmA	WP_001297134.1	peptide antibiotic transporter SbmA	16.0796	7.82596	2.24286	4.92092	8.2092	15.2119	8.21017	5.7595	3.9334	3.8053	1.08736	2.88755	0.615114	1	-1.25911	2.86366	0.215367	0.628477	-2.41562	2.6399	0.000123038	0.00131713	1.12495	3.49006	0.64807	0.818432	2.56276	3.4116	2.8847e-06	2.65545e-05	3.00711	3.17317	3.27066	3.49972	2.78334	3.11349	2.88138	2.19383	3.65557
gene-ECD_RS01835	NC_012971.2	386388	387761	+	protein_coding	ECD_RS01835	ECD_00350	proY	WP_001295329.1	proline-specific permease ProY	64.4994	22.6492	10.8137	6.36839	7.11155	54.6819	21.6808	13.8084	7.98204	17.0073	1.21339	4.98035	0.191856	1	-1.14906	4.48387	0.386082	0.782221	-1.20312	4.4277	0.274037	0.506476	-1.39327	4.35207	0.0773704	0.204196	-2.01001	4.4831	5.25175e-05	0.000343301	4.88145	4.63421	4.60522	4.61748	4.93524	5.15188	4.44233	4.3503	4.16156
gene-ECD_RS01875	NC_012971.2	396006	396353	+	protein_coding	ECD_RS01875	ECD_00358	.	WP_000974813.1	HNH nuclease family protein	142.61	63.8221	26.1195	27.9938	54.3452	154.5	59.0429	35.3639	18.1264	24.5429	-1.05312	4.3159	0.743122	1	-1.11049	3.97378	0.53232	0.866954	-1.27553	3.77112	0.182427	0.386237	1.38846	4.04387	0.0971649	0.2389	2.63183	4.30734	5.93998e-08	8.08473e-07	4.41802	4.12422	4.01248	3.8623	3.5628	4.34692	3.98208	3.68555	4.30822
gene-ECD_RS01885	NC_012971.2	396530	397414	-	protein_coding	ECD_RS01885	ECD_00359	.	WP_001295328.1	nucleoside-specific channel-forming protein Tsx	212.216	71.13	30.6804	49.2382	64.0377	172.948	78.8891	37.496	35.4764	210.078	1.26227	6.03717	0.107837	1	-1.33133	5.61427	0.0552395	0.334687	-1.15155	5.25889	0.37318	0.611432	1.24816	6.24944	0.153135	0.329344	-2.75806	7.32765	9.03935e-12	2.12648e-10	5.88288	5.82928	5.38616	6.09612	7.88548	6.21383	5.42475	5.18775	6.4118
gene-ECD_RS01890	NC_012971.2	397713	398252	-	protein_coding	ECD_RS01890	ECD_00360	.	WP_001301329.1	DUF3251 domain-containing protein	11.6143	6.45642	4.10024	2.48461	5.25337	8.92223	4.87143	3.52703	1.59293	2.53065	1.3385	1.12998	0.196403	1	1.10377	1.21207	0.793209	0.96977	1.23271	1.48047	0.510322	0.740044	1.39927	1.32688	0.428549	0.646812	2.4594	1.6606	0.00337687	0.0127292	1.49878	1.63441	1.74112	1.50936	1.44928	1.78461	1.73277	1.95998	1.84427
gene-ECD_RS01975	NC_012971.2	413475	414017	-	protein_coding	ECD_RS01975	ECD_00377	.	WP_000227786.1	GNAT family N-acetyltransferase	16.9486	18.5488	8.79899	5.69379	29.6046	16.5885	15.4501	13.7604	9.37276	14.345	1.051	1.82946	0.840101	1	1.00011	2.76774	1	1	-1.4728	2.97412	0.0637412	0.18507	-1.82811	3.10736	0.0117157	0.0495785	2.45284	4.1034	7.69123e-07	8.11947e-06	2.14205	2.94711	3.3493	3.57617	3.44163	2.19791	2.94725	2.8555	2.80114
gene-ECD_RS01980	NC_012971.2	414001	414312	-	protein_coding	ECD_RS01980	ECD_00378	.	WP_001297137.1	DUF1778 domain-containing protein	31.245	29.5919	15.8739	14.5836	54.1501	32.4512	35.3204	29.5832	19.5287	26.9368	-1.0096	1.95312	0.96995	1	-1.43238	2.91866	0.0573702	0.341468	-1.75486	3.17679	0.00626433	0.0320018	-1.48804	3.47635	0.0641795	0.179844	2.38941	4.18556	1.25105e-06	1.2481e-05	2.27421	3.29523	3.62694	3.81575	3.54151	2.26327	2.83862	2.90029	3.29071
gene-ECD_RS02080	NC_012971.2	434658	436358	-	protein_coding	ECD_RS02080	ECD_00397	.	WP_001238194.1	SgrR family transcriptional regulator	53.9436	2.12557	1.84973	2.9493	3.26135	53.6935	1.88086	1.03356	1.26423	9.47989	1.03351	5.13948	0.826403	1	-1.06207	1.36725	0.871359	0.997971	1.89504	1.73446	0.0235088	0.089116	2.09423	2.90976	0.00410751	0.0217413	-2.44204	3.86804	2.3405e-06	2.18618e-05	5.15442	1.83174	1.66116	2.48982	4.42106	5.20066	1.76965	2.35266	3.41779
gene-ECD_RS02085	NC_012971.2	436458	437276	+	protein_coding	ECD_RS02085	ECD_00398	cof	WP_000113027.1	HMP-PP phosphatase	33.4612	28.2222	14.371	11.6099	17.3958	36.1493	22.5704	14.937	7.7896	9.42736	-1.05016	3.4602	0.770637	1	1.04162	3.92578	0.825062	0.984612	1.02104	3.94238	0.926161	1	1.34002	4.0303	0.14469	0.317088	2.19324	3.97935	1.75896e-05	0.000132478	3.61127	3.98086	4.0044	3.87748	3.4301	3.54655	4.03606	4.0326	4.27503
gene-ECD_RS02090	NC_012971.2	437429	437887	+	protein_coding	ECD_RS02090	ECD_00399	.	WP_000884589.1	DNA-binding transcriptional regulator DecR	39.3579	50.3572	28.689	26.4348	39.8295	50.6582	33.767	21.7048	13.1182	17.8634	-1.25107	2.9966	0.182854	1	1.2422	3.80884	0.195051	0.601934	1.40242	3.89814	0.0598589	0.176565	1.81128	4.21263	0.00227172	0.0134892	2.65003	4.25607	5.28451e-08	7.24434e-07	3.29464	3.74418	3.72851	3.7999	3.50898	3.00781	4.03606	4.18518	4.61053
gene-ECD_RS02105	NC_012971.2	441644	441982	+	protein_coding	ECD_RS02105	ECD_00402	glnK	WP_000780338.1	P-II family nitrogen regulator	1.80985	0.38091	0.343755	5.67857	27.3361	2.26574	0.419449	1.7287	0.634352	1.20934	-1.21398	-1.65183	0.832022	1	-1.3005	-2.34887	1	1	-4.50125	-0.776637	0.0727117	0.204354	7.81093	1.3104	4.04722e-05	0.00045446	26.3318	2.87938	1.84874e-25	1.47465e-23	0.368609	0.155442	0.783168	0.547655	0.603328	0.309421	0.119105	0.20431	2.23791
gene-ECD_RS02110	NC_012971.2	442012	443298	+	protein_coding	ECD_RS02110	ECD_00403	amtB	WP_000685032.1	ammonium transporter AmtB	11.1764	8.07679	3.75767	8.9292	30.761	12.1531	8.83874	6.83018	4.78993	6.1585	-1.057	2.5413	0.74706	1	-1.3134	3.0172	0.13736	0.520873	-1.71158	3.1207	0.00895351	0.0423511	1.67571	4.1749	0.00765575	0.035624	5.93504	5.12763	3.01395e-24	2.08839e-22	2.79244	3.33643	3.56237	3.83144	3.46443	2.72425	2.98694	2.87059	4.53543
gene-ECD_RS02115	NC_012971.2	443347	444207	-	protein_coding	ECD_RS02115	ECD_00404	tesB	WP_000075876.1	acyl-CoA thioesterase II	52.8899	33.5194	21.9937	25.7457	30.8247	56.7692	23.3686	17.6966	13.2374	14.3639	-1.04338	4.18531	0.786976	1	1.19482	4.15183	0.27824	0.696099	1.31879	4.45388	0.103455	0.261276	1.74867	5.08747	0.00101507	0.00686007	2.55118	4.80564	2.62516e-08	3.76108e-07	4.28725	4.09571	4.30331	4.67076	4.05858	4.22918	4.33876	4.68493	5.45296
gene-ECD_RS02140	NC_012971.2	447827	448297	-	protein_coding	ECD_RS02140	ECD_00409	.	WP_000136192.1	hypothetical protein	131.131	43.454	19.7933	27.9906	69.1973	134.908	34.4162	24.8845	16.8932	26.4026	-1.00008	4.59303	1	1	1.05177	3.74481	0.770727	0.964928	-1.18449	3.74943	0.368713	0.607771	1.48969	4.43304	0.0329343	0.107184	3.11556	5.02509	1.03796e-11	2.39737e-10	4.64861	3.80415	3.94655	4.17658	4.06605	4.64849	3.87191	3.71927	4.72556
gene-ECD_RS02155	NC_012971.2	449380	449754	-	protein_coding	ECD_RS02155	ECD_00412	tomB	WP_000344800.1	Hha toxicity modulator TomB	86.168	127.062	100.374	112.158	203.915	118.239	65.4089	37.5059	17.7771	39.7211	-1.3338	3.88311	0.0628404	1	1.61805	4.6904	0.00215245	0.0506356	2.83907	5.06391	2.26388e-10	1.12047e-08	5.66881	5.59378	1.67835e-22	1.82749e-20	6.10261	6.06923	2.96294e-28	2.97151e-26	4.1542	4.36626	4.19391	3.93668	4.31215	3.76537	5.03371	5.64788	6.3613
gene-ECD_RS02175	NC_012971.2	455582	458944	+	protein_coding	ECD_RS02175	ECD_00416	mscK	WP_000177732.1	mechanosensitive channel MscK	30.8117	17.4897	8.40299	6.43535	5.54861	32.8679	15.2425	10.1941	5.49923	13.2063	-1.03695	5.36456	0.807265	1	-1.04618	5.32916	0.76724	0.963093	-1.14308	5.31066	0.39597	0.631135	1.05243	5.35819	0.766342	0.908972	-2.00081	5.40551	1.35093e-05	0.000104855	5.42267	5.39271	5.43206	5.3472	5.83917	5.37156	5.32915	5.24385	5.41918
gene-ECD_RS02195	NC_012971.2	459928	460305	+	protein_coding	ECD_RS02195	ECD_00419	.	WP_001188905.1	DUF454 family protein	6.49247	52.437	30.3664	24.5375	41.3599	8.68209	34.984	32.5572	16.6878	14.6416	-1.29889	0.205983	0.356288	1	1.24848	3.58582	0.190698	0.599506	-1.01025	3.92851	0.975133	1	1.32201	4.00314	0.164535	0.34434	3.35586	3.94674	2.0453e-10	3.95667e-09	1.16596	3.53356	4.01248	3.8623	3.0017	0.968527	3.82887	3.99868	4.24106
gene-ECD_RS02265	NC_012971.2	476332	477126	-	protein_coding	ECD_RS02265	ECD_00433	.	WP_000365173.1	TraB family protein	42.8748	31.0233	16.7104	24.361	32.1942	39.0851	21.9103	8.01644	7.30343	10.7433	1.12843	3.65375	0.446689	1	1.17944	3.93503	0.317903	0.73585	2.21062	3.67838	3.29951e-05	0.000430632	2.99724	4.66533	4.07652e-09	1.02208e-07	3.56138	4.63355	5.02956e-13	1.34983e-11	3.67543	3.90072	3.14402	3.75126	3.5628	3.83688	4.12414	4.19719	5.2629
gene-ECD_RS02325	NC_012971.2	488286	488909	-	protein_coding	ECD_RS02325	ECD_00445	tesA	WP_001295836.1	multifunctional acyl-CoA thioesterase I/protease I/lysophospholipase L1	68.8264	38.0763	18.3017	14.0227	20.2053	67.5881	20.2808	8.68714	8.27098	11.8259	1.04756	4.03717	0.774333	1	1.56365	3.71217	0.00867594	0.126371	2.23391	3.45937	3.88468e-05	0.000491845	1.524	3.83989	0.0401185	0.125321	2.03081	3.84042	0.000155021	0.000893772	4.08614	3.47572	2.93892	3.59467	3.37099	4.14932	4.07341	3.9918	4.16156
gene-ECD_RS02395	NC_012971.2	505731	506609	+	protein_coding	ECD_RS02395	ECD_00459	glxR	WP_000765842.1	2-hydroxy-3-oxopropionate reductase	0.46533	0.440711	0.331436	0.066365	0.788902	1.50933	0.323534	0.166675	0.081549	0.388666	-3.10916	-1.3793	0.0211438	0.770112	1.13121	-1.54612	1	1	2.05025	-1.14585	0.461168	0.694668	-1.32012	-1.35609	1	1	2.37803	-0.13566	0.227948	0.37639	0.587673	0.295753	0.239064	0.206522	0.518717	0.21347	0.331342	0.465022	0.153987
gene-ECD_RS02450	NC_012971.2	519584	520477	+	protein_coding	ECD_RS02450	ECD_00471	.	WP_000855388.1	carbamate kinase	2.21136	1.44439	0.5214	0.652511	0.352575	2.34316	1.90863	1.63878	0.80181	1.07001	-1.02989	-0.259442	1	1	-1.58212	0.25695	0.218659	0.633118	-2.92892	0.424913	0.0191693	0.0767374	-1.36111	0.653318	0.523805	0.722483	-2.51556	0.0498142	0.11103	0.216992	0.843122	1.24193	1.48659	1.34428	1.14503	0.824392	0.895777	0.685753	1.08841
gene-ECD_RS02460	NC_012971.2	521678	522187	-	protein_coding	ECD_RS02460	ECD_00473	purE	WP_001295318.1	5-(carboxyamino)imidazole ribonucleotide mutase	37.5608	77.477	29.019	53.3017	91.3469	35.5976	88.104	48.9794	41.7441	44.3459	1.08541	2.85354	0.623488	1	-1.365	4.96436	0.041815	0.294016	-1.59009	4.65306	0.00530092	0.0282148	1.1483	5.62605	0.400682	0.619603	2.44931	5.63097	1.37268e-08	2.05957e-07	2.97833	5.20747	4.98771	5.54563	4.88964	3.08214	4.77266	4.34491	5.7412
gene-ECD_RS02470	NC_012971.2	523030	523524	-	protein_coding	ECD_RS02470	ECD_00475	ppiB	WP_000255997.1	peptidylprolyl isomerase B	516.446	247.692	113.59	109.834	177.659	560.02	159.141	94.4159	59.6624	91.9316	-1.0541	6.67836	0.714723	1	1.29653	6.17962	0.0774568	0.388405	1.27674	6.03629	0.106961	0.267649	1.65547	6.40178	0.00106959	0.00711378	2.29816	6.57285	3.55162e-08	5.01305e-07	6.72878	6.00056	5.87017	6.00917	5.87364	6.6535	6.37008	6.21733	6.72765
gene-ECD_RS02735	NC_012971.2	564187	564555	-	protein_coding	ECD_RS02735	ECD_00540	.	WP_000360951.1	MmcQ/YjbR family DNA-binding protein	35.6558	27.2954	15.1588	14.5441	18.28	40.3061	19.6527	11.9112	7.57613	8.88814	-1.0988	2.44265	0.588364	1	1.15683	2.66991	0.479266	0.838991	1.34995	2.70838	0.202952	0.414849	1.72455	3.09138	0.0237765	0.0836791	2.44216	2.86996	5.39748e-05	0.000351621	2.73051	2.76594	2.6796	2.80781	2.36562	2.61582	2.94725	3.05355	3.50626
gene-ECD_RS02780	NC_012971.2	569945	570565	-	protein_coding	ECD_RS02780	ECD_00549	entD	WP_001749708.1	enterobactin synthase subunit EntD	13.9416	448.414	145.432	25.1749	44.3618	17.8782	382.273	279.213	108.388	128.183	-1.24633	1.94292	0.239381	1	-1.02336	7.55348	0.873527	0.997971	-1.809	7.37266	5.03252e-05	0.000628818	-4.7852	6.44872	3.69809e-22	3.80903e-20	-2.4291	6.15726	8.4771e-09	1.32403e-07	2.38068	7.57688	7.74347	7.18502	6.6698	2.12946	7.54374	6.89366	4.9629
gene-ECD_RS02790	NC_012971.2	573224	574426	+	protein_coding	ECD_RS02790	ECD_00551	fes	WP_000125832.1	enterochelin esterase	2.89004	86.8906	56.1354	30.2098	41.8174	3.4826	53.7805	34.587	24.1919	14.029	-1.17098	0.608619	0.54302	1	1.34586	5.92677	0.0448913	0.302263	1.72231	6.1267	0.000327827	0.00306574	1.12304	6.05772	0.465341	0.67379	3.54381	5.60617	4.92329e-15	1.67524e-13	1.37176	5.72143	5.70554	5.98833	4.48378	1.23605	6.14296	6.47836	6.15329
gene-ECD_RS02835	NC_012971.2	585372	586547	+	protein_coding	ECD_RS02835	ECD_00560	entC	WP_001301140.1	isochorismate synthase EntC	7.24606	280.162	88.8366	31.5978	129.351	11.1627	171.938	96.3012	37.9133	25.2161	-1.49702	2.0711	0.0278376	0.804366	1.35737	7.57589	0.0336985	0.259387	-1.02145	7.10869	0.887482	0.990241	-1.33408	6.39133	0.0601892	0.171655	6.0994	7.06032	1.53405e-30	1.71949e-28	2.57901	7.3467	7.13253	6.59585	5.26891	2.11182	7.78519	7.10213	6.18491
gene-ECD_RS02840	NC_012971.2	586557	588167	+	protein_coding	ECD_RS02840	ECD_00561	entE	WP_000026804.1	(2,3-dihydroxybenzoyl)adenylate synthase	6.81286	230.563	64.0895	12.3838	34.866	9.62222	138.486	76.8914	22.4701	17.4318	-1.37265	2.35905	0.0716944	1	1.3869	7.73569	0.022847	0.212885	-1.13048	7.16735	0.402008	0.634672	-2.0171	5.86417	1.08735e-05	0.000147469	2.3784	5.91251	2.53551e-08	3.64635e-07	2.78137	7.48779	7.26098	6.29867	5.19245	2.40032	7.95742	7.08525	5.30461
gene-ECD_RS02870	NC_012971.2	592865	593953	-	protein_coding	ECD_RS02870	ECD_00567	hcxA	WP_001120460.1	hydroxycarboxylate dehydrogenase HcxA	25.6658	29.7624	53.5046	39.3182	59.1619	22.5701	22.7196	23.0726	29.6206	31.4344	1.16976	3.34474	0.329816	1	1.09124	4.37863	0.585078	0.895481	2.46055	5.74713	8.67608e-09	2.92607e-07	1.19375	6.2529	0.258114	0.466063	2.2381	6.13648	1.50457e-07	1.83193e-06	3.36673	4.37815	4.99588	6.13455	5.47101	3.57257	4.49834	6.26805	6.38677
gene-ECD_RS02875	NC_012971.2	594062	595222	+	protein_coding	ECD_RS02875	ECD_00568	ybdL	WP_000183906.1	methionine-oxo-acid transaminase	24.309	29.5294	71.0139	38.5882	63.312	20.5689	18.1263	15.0798	21.6712	27.2486	1.21569	3.33345	0.224327	1	1.35696	4.31911	0.0559982	0.33598	4.99579	6.01886	2.13178e-23	6.77018e-21	1.60122	6.14191	0.00267803	0.0153013	2.76292	6.23909	4.23301e-11	8.91271e-10	3.32924	4.15679	4.49423	5.78188	5.35988	3.5854	4.57587	6.76336	6.45133
gene-ECD_RS02910	NC_012971.2	601269	601697	-	protein_coding	ECD_RS02910	ECD_00576	uspG	WP_000278509.1	universal stress protein UspG	384.554	177.89	74.7006	276.579	554.874	381.033	172.024	93.915	54.1373	105.597	1.03822	5.98162	0.797488	1	-1.16082	5.78242	0.316231	0.735754	-1.1846	5.51895	0.277687	0.510944	4.59347	7.12935	4.01867e-22	4.0303e-20	6.2485	7.70104	3.66913e-32	4.77022e-30	5.9762	5.90792	5.65999	5.66859	5.86724	6.02947	5.69661	5.42079	7.84618
gene-ECD_RS02925	NC_012971.2	603387	603797	-	protein_coding	ECD_RS02925	ECD_00578	rnk	WP_000089731.1	nucleoside diphosphate kinase regulator	307.681	81.0587	34.8748	19.3029	31.9037	322.288	56.3929	30.6561	15.5223	80.6298	-1.01823	5.63826	0.903978	1	1.19733	4.35638	0.260898	0.675347	1.20717	4.11128	0.285405	0.518929	1.11825	3.88631	0.578339	0.769033	-2.12431	4.95745	5.2022e-06	4.52639e-05	5.67815	4.28861	4.04435	3.87748	5.42526	5.6526	4.53629	4.30105	4.02848
gene-ECD_RS02935	NC_012971.2	604947	606410	-	protein_coding	ECD_RS02935	ECD_00580	citT	WP_000050323.1	citrate/succinate antiporter CitT	1.49007	1.27893	0.358196	0.438305	0.473665	1.14469	1.11695	1.20088	0.440667	1.40016	1.33735	-0.329551	0.40873	1	-1.04815	0.458707	1	1	-3.12701	0.638214	0.00582377	0.0303202	-1.11638	0.646266	1	1	-2.46949	1.01325	0.0211185	0.0574206	0.709416	1.20681	1.66116	1.25406	1.84643	0.887935	1.16857	0.752414	1.16288
gene-ECD_RS03005	NC_012971.2	618392	619180	+	protein_coding	ECD_RS03005	ECD_00595	.	WP_000959109.1	deaminated glutathione amidase	26.0069	17.5117	15.2866	12.3471	13.6628	27.7004	12.4351	7.14897	5.81449	7.53422	-1.03537	3.03472	0.857299	1	1.17298	3.11051	0.396632	0.788427	2.26741	3.53034	2.77224e-05	0.000377321	1.90828	3.87744	0.00159135	0.0100242	2.15504	3.5895	8.13677e-05	0.000509183	3.21464	3.14562	2.98891	3.43959	3.09232	3.16997	3.35171	4.06575	4.30822
gene-ECD_RS03050	NC_012971.2	625564	626676	-	protein_coding	ECD_RS03050	ECD_00603	mrdB	WP_000131719.1	peptidoglycan glycosyltransferase MrdB	44.0385	26.6842	9.68491	6.97078	8.72258	45.6724	25.2958	15.0062	7.02005	21.4253	-1.00815	4.26612	0.970806	1	-1.13793	4.40933	0.421558	0.805531	-1.45966	4.12519	0.0288491	0.102944	-1.11964	4.01066	0.603048	0.787061	-2.06444	4.49954	2.60142e-05	0.00018741	4.34099	4.55613	4.42933	4.15181	4.96353	4.32986	4.3781	3.91385	3.9983
gene-ECD_RS03055	NC_012971.2	626679	628580	-	protein_coding	ECD_RS03055	ECD_00604	mrdA	WP_000776191.1	peptidoglycan DD-transpeptidase MrdA	38.7449	19.4168	13.0502	8.46493	9.5787	39.5755	23.5867	17.8705	6.97221	23.4943	1.00713	4.84213	0.966721	1	-1.45812	4.92248	0.0141072	0.162424	-1.29022	5.21943	0.106109	0.266215	1.09185	4.90963	0.640099	0.813138	-2.06186	5.40011	5.40547e-06	4.67126e-05	4.88404	5.20524	5.41996	4.88127	5.84786	4.89394	4.67883	5.06199	5.00399
gene-ECD_RS03120	NC_012971.2	641042	641977	-	protein_coding	ECD_RS03120	ECD_00617	rihA	WP_001207520.1	pyrimidine-specific ribonucleoside hydrolase RihA	82.1547	10.8297	7.84357	8.78756	12.3252	87.0589	7.216	5.08706	4.36524	36.4998	-1.03011	4.93005	0.845383	1	1.24993	2.63012	0.26832	0.684908	1.63521	2.98427	0.019895	0.0786696	1.80897	3.66483	0.00541811	0.0273852	-2.48898	4.93251	4.32749e-08	5.99712e-07	4.99475	2.67891	2.77765	3.28872	5.4682	4.95331	2.95528	3.40389	4.07743
gene-ECD_RS03145	NC_012971.2	644266	644940	-	protein_coding	ECD_RS03145	ECD_00621	gltK	WP_000272824.1	glutamate/aspartate ABC transporter permease GltK	31.5101	7.65205	6.73302	6.91371	14.3826	38.3785	11.2701	5.8603	4.03542	5.26375	-1.1839	3.18722	0.3078	1	-1.76666	2.27231	0.0065977	0.107587	1.21884	2.47898	0.415344	0.649966	1.53932	2.95467	0.0845181	0.216755	3.24408	3.27884	2.27562e-08	3.29749e-07	3.43539	2.82504	2.5524	2.77575	2.4594	3.21609	2.15135	2.79354	3.32354
gene-ECD_RS03150	NC_012971.2	644940	645680	-	protein_coding	ECD_RS03150	ECD_00622	gltJ	WP_000020941.1	glutamate/aspartate ABC transporter permease GltJ	58.1431	9.2359	8.02049	16.0597	33.009	65.6799	12.665	11.1709	5.32051	6.91574	-1.09807	4.14362	0.545102	1	-1.64525	2.60977	0.0101265	0.135887	-1.31199	3.18904	0.17072	0.368641	2.71136	4.01266	1.13739e-06	1.90951e-05	5.6686	4.44584	2.34243e-20	1.35258e-18	4.28137	3.08888	3.48321	3.24255	2.90501	4.15363	2.47541	3.13075	4.58367
gene-ECD_RS03155	NC_012971.2	645850	646758	-	protein_coding	ECD_RS03155	ECD_00623	gltI	WP_001301404.1	glutamate/aspartate ABC transporter substrate-binding protein GltI	338.98	42.8297	52.5616	149.462	414.791	387.001	47.4759	48.997	40.2175	35.4792	-1.10979	6.98624	0.467549	1	-1.33057	4.92202	0.0639766	0.358212	1.13845	5.87666	0.395069	0.630388	3.34181	7.41695	2.95467e-15	1.58595e-13	13.9011	8.2503	1.49141e-58	4.37214e-56	7.06961	5.15085	5.8019	6.31271	5.38699	6.92049	4.75208	5.98585	8.04077
gene-ECD_RS03200	NC_012971.2	656416	656490	-	tRNA	ECD_RS03200	ECD_t00009	.	.	tRNA-Gln	5.45367	8.60856	4.66132	7.00013	3.36216	10.2412	9.47955	15.6275	4.77879	9.11034	-1.80862	-1.84463	0.352234	1	-1.31737	-0.757497	0.832022	0.985131	-3.11135	0.12293	0.0231566	0.0881616	1.31083	0.220264	0.797512	0.929739	-2.24131	-0.301371	0.194536	0.335464	0.368609	0.649675	1.28795	0.823353	0.899456	0.21347	0.516324	0.542413	1.00989
gene-ECD_RS03245	NC_012971.2	661477	662625	-	protein_coding	ECD_RS03245	ECD_00634	nagA	WP_000271154.1	N-acetylglucosamine-6-phosphate deacetylase	113.618	71.251	110.6	50.4144	72.3676	117.957	62.1244	77.9078	23.3325	25.9276	-1.0092	5.67768	0.95254	1	-1.04666	5.80557	0.762109	0.958824	1.50655	7.11065	0.00517839	0.0277956	1.94296	6.41097	1.76833e-05	0.000221681	3.31892	6.35096	9.55245e-15	3.1656e-13	5.71059	5.86069	6.79595	5.87183	5.27537	5.69762	5.79605	7.38287	6.81828
gene-ECD_RS03250	NC_012971.2	662685	663485	-	protein_coding	ECD_RS03250	ECD_00635	nagB	WP_001237072.1	glucosamine-6-phosphate deaminase	144.597	201.269	223.537	80.6195	138.909	144.011	126.571	127.942	30.5162	26.5292	1.0329	5.47545	0.827428	1	1.32464	6.56067	0.0539568	0.330063	1.85413	7.4928	2.39505e-05	0.000331911	2.37553	6.47588	2.74744e-08	6.08751e-07	6.2253	6.60551	3.85918e-30	4.20209e-28	5.48282	6.35954	6.98946	5.74095	4.80285	5.5285	6.76085	7.87502	6.97375
gene-ECD_RS03320	NC_012971.2	675821	676471	-	protein_coding	ECD_RS03320	ECD_00647	.	WP_001208814.1	DUF2625 domain-containing protein	0.73302	0.297531	0.268509	6.98938	112.427	0.643559	0.327634	0.562624	0.11011	1.15454	1.16821	-2.14918	1	1	-1.3073	-2.02592	1	1	-1.93228	-1.00826	0.731885	0.897738	51.7281	2.31136	8.43573e-15	4.3444e-13	114.467	5.79959	3.25816e-85	4.13895e-82	0.212614	0.227303	0.536616	0.206522	0.964878	0.246168	0.175163	0.296549	3.29071
gene-ECD_RS03390	NC_012971.2	691299	691625	+	protein_coding	ECD_RS03390	ECD_00659	.	WP_000873944.1	hypothetical protein	3.961	4.9361	1.78185	0.535178	0.385569	3.84364	4.34842	7.84061	1.53447	2.50743	1.05971	-0.879102	1	1	-1.05718	0.266328	1	1	-4.10417	1.05475	0.000134587	0.00139758	-3.08764	-0.112023	0.118117	0.27515	-5.21661	-0.30598	0.0160841	0.0458119	0.562042	1.09601	2.05449	1.05472	1.02746	0.589763	1.05364	0.81613	0.419992
gene-ECD_RS03400	NC_012971.2	693173	693742	+	protein_coding	ECD_RS03400	ECD_00661	.	WP_000832333.1	hypothetical protein	2.51156	2.49195	0.715554	0.92107	0.552987	1.83753	2.74408	2.31327	1.00606	1.55835	1.4027	-0.91453	0.443645	1	-1.31981	0.247773	0.495638	0.847845	-3.00735	0.281736	0.0211438	0.0818893	-1.21113	0.455787	1	1	-2.33754	-0.0134258	0.160156	0.287631	0.482295	1.17082	1.39069	1.15783	1.08744	0.639841	0.961011	0.615862	1.00989
gene-ECD_RS03425	NC_012971.2	697673	698182	+	protein_coding	ECD_RS03425	ECD_00667	.	WP_001076004.1	YbgA family protein	4.01005	3.03831	2.05647	2.28762	4.44991	3.14902	3.48513	3.15996	1.54608	2.27759	1.30832	-0.403577	0.464237	1	-1.37474	0.393658	0.376211	0.775036	-1.44455	0.870667	0.312326	0.544997	1.32756	1.17408	0.610546	0.792503	2.31361	1.38258	0.0101184	0.0315723	0.685876	1.27622	1.57652	1.42918	1.30516	0.845886	1.02342	1.24441	1.70168
gene-ECD_RS03460	NC_012971.2	704499	705290	+	protein_coding	ECD_RS03460	ECD_00674	nei	WP_001114026.1	endonuclease VIII	34.774	33.6679	15.523	5.22948	4.21862	42.4952	28.2771	15.0762	6.60704	11.2154	-1.18786	3.56071	0.279461	1	-1.00821	4.16528	0.972347	1	1.09265	3.95791	0.645954	0.839936	-1.40399	3.29614	0.128341	0.293935	-2.23254	3.06144	0.00018864	0.00106033	3.78197	4.24166	3.97163	3.61293	3.61468	3.5531	4.23048	4.09172	3.16951
gene-ECD_RS03515	NC_012971.2	716259	716975	+	protein_coding	ECD_RS03515	ECD_00684	.	WP_001235264.1	succinate dehydrogenase iron-sulfur subunit SdhB	487.084	88.4268	46.6457	22.6992	16.1777	544.585	69.4109	49.2445	33.0916	45.3611	-1.08684	7.15106	0.561052	1	1.06125	5.36242	0.699403	0.941514	1.00526	5.45002	0.990181	1	-1.62066	5.36991	0.00332554	0.0182881	-2.35667	4.88482	2.70149e-07	3.12952e-06	7.21905	5.3511	5.47361	5.69882	5.39887	7.09976	5.43483	5.481	5.0191
gene-ECD_RS03525	NC_012971.2	717276	720077	+	protein_coding	ECD_RS03525	ECD_00685	sucA	WP_001181473.1	2-oxoglutarate dehydrogenase E1 component	526.707	291.898	95.1769	26.3983	21.6884	528.755	133.465	78.1425	38.5526	62.2556	1.02473	9.15106	0.863584	1	1.8219	8.7221	2.92798e-05	0.00185976	1.2926	8.27117	0.0744123	0.207148	-1.62379	7.55108	0.00100092	0.00679945	-2.41331	7.28954	2.71909e-09	4.58515e-08	9.13576	8.22976	8.07868	7.86376	7.79394	9.17094	9.09305	8.44775	7.16819
gene-ECD_RS03530	NC_012971.2	720092	721309	+	protein_coding	ECD_RS03530	ECD_00686	odhB	WP_000099823.1	2-oxoglutarate dehydrogenase complex dihydrolipoyllysine-residue succinyltransferase	1484.31	710.948	176.187	45.2595	35.8679	1321.54	323.67	158.957	71.3287	126.726	1.15543	9.36088	0.308918	1	1.82976	8.80221	2.55399e-05	0.0016497	1.17629	8.0187	0.260284	0.486723	-1.75225	7.1961	0.000168795	0.00153527	-2.97033	7.03196	5.286e-13	1.38931e-11	9.25516	8.30564	7.90189	7.55098	7.61828	9.46327	9.17524	8.13523	6.74745
gene-ECD_RS03535	NC_012971.2	721675	722841	+	protein_coding	ECD_RS03535	ECD_00687	sucC	WP_001048602.1	ADP-forming succinate--CoA ligase subunit beta	696.43	376.209	94.3648	26.9428	20.5273	592.834	178.929	97.7972	42.3211	81.5598	1.20848	8.17789	0.183647	1	1.75148	7.8453	0.000101214	0.0052125	1.02401	7.15227	0.873807	0.980681	-1.74636	6.38418	0.000303441	0.00254717	-3.33997	6.29535	9.42062e-15	3.1493e-13	8.04006	7.39284	7.1436	6.74199	6.92535	8.31231	8.19775	7.1776	5.9475
gene-ECD_RS03540	NC_012971.2	722841	723710	+	protein_coding	ECD_RS03540	ECD_00688	sucD	WP_000025458.1	succinate--CoA ligase subunit alpha	854.957	497.589	135.018	35.0007	29.0566	746.819	208.795	105.755	46.14	106.34	1.17767	8.06705	0.250987	1	1.98521	7.76201	2.15415e-06	0.000186579	1.35489	7.06019	0.0382629	0.127688	-1.46566	6.18343	0.0135886	0.0554455	-3.07651	6.28257	4.13636e-13	1.14229e-11	7.94983	7.1931	6.83519	6.44602	6.88472	8.18489	8.17752	7.27008	5.90203
gene-ECD_RS03600	NC_012971.2	735003	736268	+	protein_coding	ECD_RS03600	ECD_00699	tolA	WP_000030637.1	cell envelope integrity protein TolA	150.396	68.9501	25.9116	18.8919	20.0674	133.696	68.1202	44.0332	21.2328	55.7523	1.15721	6.11364	0.313044	1	-1.18596	5.99263	0.248389	0.66622	-1.60112	5.80309	0.00208332	0.0134341	-1.2496	5.705	0.162682	0.341776	-2.33557	6.00098	4.2787e-08	5.95114e-07	6.02568	6.12923	6.12052	5.87562	6.49812	6.23333	5.88697	5.45372	5.56018
gene-ECD_RS03615	NC_012971.2	738259	739050	+	protein_coding	ECD_RS03615	ECD_00702	cpoB	WP_000097580.1	cell division protein CpoB	422.539	256.871	76.2909	38.6687	35.1021	458.014	241.477	128.656	58.1962	95.7621	-1.05369	7.06643	0.715589	1	-1.12848	7.17383	0.402736	0.792246	-1.58897	6.67593	0.00176437	0.0117553	-1.67324	6.30756	0.000864365	0.00603314	-2.29345	6.11226	7.12693e-08	9.56363e-07	7.11355	7.26689	6.98125	6.64327	6.60073	7.03866	7.0937	6.3198	5.91016
gene-ECD_RS03770	NC_012971.2	757937	758233	-	protein_coding	ECD_RS03770	.	.	WP_000995451.1	host-nuclease inhibitor protein Gam	35.3479	41.5211	28.6428	21.9982	2.75935	25.3913	40.2163	23.678	11.1022	6.67171	1.4316	1.81906	0.0664739	1	-1.16258	3.1661	0.411966	0.799821	1.28345	3.33028	0.221202	0.440669	1.7802	3.35001	0.0114712	0.0490099	-2.02356	1.04749	0.0663279	0.145692	1.94791	3.4	3.27066	3.01427	1.81129	2.34856	3.20459	3.59764	3.7672
gene-ECD_RS03855	NC_012971.2	766432	766725	-	protein_coding	ECD_RS03855	ECD_10032	bor	WP_000738491.1	serum resistance lipoprotein Bor	224.454	54.6819	14.4675	20.2385	31.9491	246.054	40.143	26.9095	11.7032	17.6629	-1.06562	4.73475	0.673569	1	1.13466	3.34828	0.478078	0.838448	-1.75123	2.95912	0.00853647	0.0407675	1.55405	3.28785	0.0568022	0.164618	2.14933	3.39478	0.000127374	0.00075847	4.82868	3.38437	3.42388	3.06821	2.92158	4.7403	3.55024	2.71214	3.64262
gene-ECD_RS03890	NC_012971.2	771310	772911	+	protein_coding	ECD_RS03890	ECD_10038	.	WP_001359455.1	phage portal protein	13.4044	9.55163	5.38292	3.82342	1.06248	11.3326	7.14516	3.61239	2.68471	3.58272	1.21668	2.94101	0.23523	1	1.11352	3.29024	0.556614	0.879275	1.58058	3.22956	0.0227489	0.0871316	1.28031	3.43702	0.290931	0.50469	-2.82715	2.35786	6.04251e-05	0.000390305	2.97833	3.34453	3.02129	3.35532	3.04772	3.22841	3.4852	3.61565	3.68113
gene-ECD_RS03900	NC_012971.2	774221	774553	+	protein_coding	ECD_RS03900	ECD_10040	.	WP_001297109.1	head decoration protein	36.235	25.593	13.1231	5.95607	2.08242	24.3238	19.4288	8.1393	5.16626	7.18157	1.5319	1.97819	0.0247703	0.793275	1.09722	2.46766	0.675784	0.936174	1.70889	2.23596	0.0375423	0.125724	1.03668	2.00937	1	1	-2.87929	1.16244	0.00440277	0.0158591	2.02498	2.62672	2.11576	2.23072	2.01034	2.51209	2.73986	2.74525	2.27195
gene-ECD_RS03920	NC_012971.2	776451	777029	+	protein_coding	ECD_RS03920	ECD_10044	.	WP_000975070.1	phage tail protein	18.3673	12.1546	6.94368	5.44052	0.762147	10.8538	9.3322	3.54249	2.97127	2.71422	1.73981	1.7298	0.00507804	0.387048	1.08485	2.20451	0.748907	0.956599	2.07579	2.03006	0.00621651	0.0318429	1.64392	2.38152	0.0957073	0.235773	-2.96095	0.609119	0.0131976	0.0392324	1.75778	2.41224	1.81687	2.23072	1.58031	2.36354	2.50851	2.64355	2.82427
gene-ECD_RS03925	NC_012971.2	777026	777421	+	protein_coding	ECD_RS03925	ECD_10045	.	WP_000683105.1	tail protein	12.739	6.84772	5.14982	3.53542	0.477579	9.8744	5.56564	2.58978	2.71522	2.41562	1.32642	0.829722	0.245479	1	1.02484	0.914069	1	1	2.10134	1.10619	0.0501032	0.153987	1.16983	1.47563	0.770192	0.91127	-4.12852	-0.0840045	0.0264707	0.0693809	1.3115	1.46641	1.17733	1.7262	1.14503	1.56893	1.48918	1.87278	1.88883
gene-ECD_RS03940	NC_012971.2	778589	779023	+	protein_coding	ECD_RS03940	ECD_10048	.	WP_000459457.1	phage tail assembly protein T	6.4253	3.41374	2.27708	1.60923	0.289841	4.97612	5.2301	1.85239	1.1535	2.35612	1.32699	0.0115052	0.363268	1	-1.83398	0.565348	0.0749032	0.386797	1.30144	0.394311	0.596505	0.8067	1.25088	0.573647	0.82237	0.939464	-6.5067	-0.0861949	0.00572059	0.0197833	0.86425	1.4958	0.993671	1.05472	1.20041	1.06332	0.992554	1.19733	1.23369
gene-ECD_RS03960	NC_012971.2	782607	783350	+	protein_coding	ECD_RS03960	ECD_10052	.	WP_000194780.1	phage tail protein	6.78044	4.68611	2.81935	1.48972	0.423659	4.50491	3.8224	1.77227	1.4452	1.83676	1.54692	0.741078	0.0733855	1	1.02121	1.26209	1	1	1.68392	1.24166	0.141625	0.32407	-1.07808	1.30903	1	1	-3.58369	0.379431	0.0101133	0.0315723	1.18287	1.71161	1.39069	1.7262	1.44928	1.56893	1.73277	1.90244	1.65084
gene-ECD_RS03965	NC_012971.2	783287	783919	+	protein_coding	ECD_RS03965	ECD_10053	.	WP_000090889.1	tail assembly protein	10.5541	6.52782	4.14217	3.68622	0.9959	8.60417	6.51438	2.66167	2.26483	3.13033	1.26143	1.25545	0.296177	1	-1.19752	1.6394	0.473382	0.835161	1.64834	1.5526	0.0893633	0.235976	1.46134	2.03405	0.252277	0.459794	-2.62348	0.947261	0.0174197	0.0489576	1.61552	2.10404	1.61946	2.02788	1.81129	1.84989	1.90841	2.14504	2.4609
gene-ECD_RS04015	NC_012971.2	795515	796270	+	protein_coding	ECD_RS04015	ECD_00744	bioC	WP_000246761.1	malonyl-ACP O-methyltransferase BioC	3.87745	0.939426	0.924865	1.0031	1.75112	2.86324	1.59873	2.03483	2.08598	0.813423	1.39152	0.0490283	0.274434	1	-2.02959	-0.323478	0.109021	0.465978	-2.06114	0.628674	0.0790364	0.215456	-2.29783	1.3841	0.0439575	0.133697	2.53804	0.63447	0.0246357	0.065199	0.86425	0.975986	1.53226	2.13286	0.830925	1.09956	0.559087	0.935695	1.30119
gene-ECD_RS04055	NC_012971.2	803041	803286	+	protein_coding	ECD_RS04055	ECD_00751	moaD	WP_000598612.1	molybdopterin synthase sulfur carrier subunit	20.5067	8.13614	6.15825	1.18566	1.53757	33.7777	4.91318	3.27557	1.74834	8.33263	-1.60016	1.38477	0.0230066	0.770112	1.3771	0.333091	0.431468	0.810419	1.98498	0.740096	0.0895125	0.235976	-1.62164	-0.0246001	0.559728	0.752955	-4.48732	0.838103	0.000352577	0.0018559	2.05285	0.975986	0.993671	0.943671	1.84643	1.56893	1.22277	1.57423	0.644502
gene-ECD_RS04090	NC_012971.2	808622	809032	+	protein_coding	ECD_RS04090	ECD_00758	.	WP_000871982.1	hypothetical protein	173.33	27.3337	14.035	63.586	225.473	224.089	28.7154	18.0015	19.8825	69.4913	-1.25673	4.97241	0.123056	1	-1.26089	3.09569	0.210517	0.622888	-1.20829	3.08239	0.37005	0.608657	2.87446	5.1063	1.97985e-09	5.38943e-08	3.85806	6.45963	4.30101e-18	2.04889e-16	5.16617	3.38437	3.33649	4.21295	5.21615	4.84674	3.08531	3.09266	5.68545
gene-ECD_RS04100	NC_012971.2	810111	811244	-	protein_coding	ECD_RS04100	ECD_00760	.	WP_000070131.1	ABC transporter permease	13.7664	12.1841	7.34754	3.29224	3.8358	11.2067	6.70841	4.58643	4.48801	9.52006	1.26351	2.4606	0.193823	1	1.51248	2.95793	0.0270286	0.233144	1.69903	3.14287	0.0100148	0.045873	-1.51461	3.21162	0.0730279	0.196963	-2.08492	3.36712	0.000325443	0.00172739	2.54015	2.82504	2.88714	3.57617	3.87506	2.82509	3.35171	3.57018	3.0372
gene-ECD_RS04145	NC_012971.2	821657	821917	-	protein_coding	ECD_RS04145	ECD_00769	.	WP_000849301.1	DUF1471 domain-containing protein	175.52	323.068	477.294	2588.84	3005.89	243.188	149.82	146.507	662.439	1749.03	-1.34678	4.39312	0.0486076	0.940322	1.79618	5.45542	0.000107695	0.00547237	3.45686	6.7153	5.11343e-16	6.28622e-14	3.5146	9.71158	1.41755e-17	1.00042e-15	2.04399	9.78152	6.67443e-07	7.20573e-06	4.64709	5.01278	5.58614	8.53999	9.17779	4.23734	5.83789	7.35432	10.3506
gene-ECD_RS04160	NC_012971.2	823241	825523	-	protein_coding	ECD_RS04160	ECD_00772	.	WP_000430013.1	catecholate siderophore receptor Fiu	1.40343	105.542	22.9952	3.73054	10.0787	1.92687	46.7749	41.5521	8.1635	3.17246	-1.33376	0.595876	0.250393	1	1.87959	6.94431	1.50931e-05	0.00106518	-1.70257	6.53521	0.000359745	0.00324111	-2.43177	4.82443	5.08351e-07	9.26951e-06	3.77505	4.46285	1.2147e-13	3.56094e-12	1.41535	6.43356	6.87893	5.35807	3.34665	1.16942	7.3362	6.11971	4.12478
gene-ECD_RS04180	NC_012971.2	829733	830455	-	protein_coding	ECD_RS04180	ECD_00776	glnQ	WP_000569083.1	glutamine ABC transporter ATP-binding protein GlnQ	95.0433	44.9181	24.9829	45.5057	83.7924	97.1578	40.6126	20.5678	10.3111	30.2418	1.00633	4.74202	0.971438	1	-1.08534	4.50213	0.603679	0.903622	1.28891	4.40042	0.135426	0.314125	3.96608	5.33113	6.22974e-15	3.25226e-13	3.29442	5.89749	5.14775e-14	1.59497e-12	4.7878	4.61424	4.27	4.08796	4.84256	4.79657	4.50108	4.61947	6.01187
gene-ECD_RS04185	NC_012971.2	830452	831111	-	protein_coding	ECD_RS04185	ECD_00777	glnP	WP_001159065.1	glutamine ABC transporter permease GlnP	61.5604	30.3256	19.069	50.5565	155.022	60.0928	26.3919	19.5343	8.14566	22.5688	1.05383	3.95321	0.745092	1	-1.04469	3.77956	0.809433	0.977658	1.03596	4.0279	0.882959	0.98766	5.57544	5.26722	9.87912e-21	8.96413e-19	8.16512	6.43641	5.42259e-37	8.61062e-35	4.00286	3.90072	4.07553	3.64878	4.31215	4.07391	3.84192	4.12355	6.03188
gene-ECD_RS04190	NC_012971.2	831250	831996	-	protein_coding	ECD_RS04190	ECD_00778	glnH	WP_000843866.1	glutamine ABC transporter substrate-binding protein GlnH	231.343	118.152	102.415	316.349	930.417	261.17	100.792	63.3493	39.5354	74.1816	-1.09741	6.14389	0.521035	1	-1.02405	5.89788	0.876284	0.998028	1.71558	6.30827	0.000333853	0.00307322	7.19474	8.02472	1.0211e-35	2.28907e-33	14.9149	9.1258	1.46817e-62	6.21687e-60	6.22769	5.93634	5.88784	6.00917	6.15342	6.09545	5.90262	6.65645	8.83701
gene-ECD_RS04200	NC_012971.2	832400	832903	-	protein_coding	ECD_RS04200	ECD_00779	dps	WP_000100800.1	DNA starvation/stationary phase protection protein Dps	1398.18	1518.67	846.483	374.544	404.51	1667.51	998.597	549.257	136.821	111.846	-1.15934	8.2128	0.299086	1	1.26688	8.8345	0.097175	0.445113	1.63553	8.81041	0.000617813	0.00508528	2.46179	8.004	1.129e-09	3.36142e-08	4.30093	7.56507	7.39368e-22	4.48358e-20	8.31978	8.65701	8.4159	7.2197	6.17777	8.1072	8.99754	9.12404	8.51374
gene-ECD_RS04220	NC_012971.2	836861	836989	-	protein_coding	ECD_RS04220	.	mntS	WP_001001761.1	manganase accumulation protein MntS	294.35	406.904	372.635	234.694	311.782	396.764	231.477	265.758	211.156	179.558	-1.31023	4.10052	0.0783342	1	1.46424	4.88558	0.01374	0.16236	1.48794	5.71853	0.00967445	0.044636	-1.00039	5.87607	1	1	2.06473	5.49545	4.37943e-06	3.87239e-05	4.35038	4.63751	5.43206	5.89441	4.92295	3.98226	5.16928	5.99449	5.89385
gene-ECD_RS04250	NC_012971.2	843132	843947	-	protein_coding	ECD_RS04250	ECD_00789	ybiV	WP_000114272.1	sugar-phosphatase YbiV	20.1338	11.0772	6.85488	5.93353	7.57104	23.3609	7.66728	6.73288	3.95304	3.01445	-1.12783	2.77994	0.498714	1	1.20327	2.49149	0.383432	0.781004	1.08037	2.84796	0.778291	0.927475	1.34911	3.07768	0.230014	0.433952	2.97993	2.66897	4.65818e-06	4.09984e-05	3.03997	2.5863	2.95578	2.98652	2.041	2.8886	2.81235	3.05355	3.37144
gene-ECD_RS04285	NC_012971.2	851439	853310	+	protein_coding	ECD_RS04285	ECD_00796	gsiA	WP_001301279.1	glutathione ABC transporter ATP-binding protein GsiA	27.6398	66.3576	35.7629	9.78473	5.82585	32.5632	41.8148	22.2266	13.134	18.3959	-1.14521	4.43906	0.372786	1	1.32195	6.18637	0.0577189	0.341468	1.70745	6.11881	0.000406401	0.00355228	-1.49229	5.46801	0.0143419	0.0571727	-2.6538	4.91828	5.87705e-09	9.41068e-08	4.59116	5.99156	5.70554	5.74923	5.47943	4.40418	6.38872	6.466	5.18463
gene-ECD_RS04290	NC_012971.2	853330	854868	+	protein_coding	ECD_RS04290	ECD_00797	gsiB	WP_000090140.1	glutathione ABC transporter substrate-binding protein GsiB	31.0069	76.059	50.9217	11.1438	6.96353	35.4802	41.4846	22.3236	13.1813	28.8583	-1.1123	4.30036	0.49066	1	1.52725	6.0151	0.00420163	0.0829659	2.42047	6.18009	7.80356e-09	2.70358e-07	-1.31505	5.2684	0.100769	0.246015	-3.48272	5.18669	7.67777e-14	2.31767e-12	4.43929	5.70264	5.43506	5.4775	5.83917	4.29317	6.30404	6.69085	5.09238
gene-ECD_RS04295	NC_012971.2	854886	855806	+	protein_coding	ECD_RS04295	ECD_00798	gsiC	WP_000936043.1	glutathione ABC transporter permease GsiC	14.9517	25.7976	18.5365	4.68702	2.80636	16.7552	18.9128	7.79464	6.22643	15.6538	-1.08928	2.50128	0.620328	1	1.13623	3.9061	0.451663	0.822796	2.52201	3.9799	4.90004e-07	1.09847e-05	-1.47618	3.3953	0.0808359	0.210284	-4.67927	3.49868	6.0761e-13	1.58603e-11	2.77581	3.90072	3.29735	3.73468	4.26747	2.67105	4.07341	4.5415	3.2227
gene-ECD_RS04300	NC_012971.2	855809	856720	+	protein_coding	ECD_RS04300	ECD_00799	gsiD	WP_001236051.1	glutathione ABC transporter permease GsiD	9.6426	16.3534	10.1583	1.08737	1.86633	9.26421	8.49729	6.42576	3.61553	11.0133	1.07066	1.75208	0.768171	1	1.60262	3.03496	0.0102281	0.136384	1.67675	3.29964	0.0097037	0.0447168	-3.67441	2.20505	4.25715e-05	0.00047121	-4.94422	2.97592	2.15572e-11	4.80435e-10	2.07114	2.84801	3.03722	3.01427	3.7783	2.14688	3.45155	3.71092	1.54344
gene-ECD_RS04325	NC_012971.2	862167	862550	+	protein_coding	ECD_RS04325	ECD_00803	bssR	WP_000497137.1	biofilm formation regulator BssR	2.66293	5.21221	9.40761	39.1935	54.8321	4.36413	3.88809	4.76912	10.2669	25.8008	-1.58821	-0.810766	0.240748	1	1.11614	0.450278	0.803068	0.9753	2.08847	1.88044	0.0101038	0.0460709	3.42856	4.26433	9.92646e-10	3.00236e-08	2.52622	4.47763	1.045e-07	1.34091e-06	0.709416	1.1339	1.7017	3.24255	3.75998	0.48407	1.22277	2.51506	4.90983
gene-ECD_RS04330	NC_012971.2	862661	863776	+	protein_coding	ECD_RS04330	ECD_00804	.	WP_000554966.1	aldose sugar dehydrogenase YliI	1.40496	1.33062	1.20083	1.72494	3.33278	1.43907	1.33784	0.984593	1.22039	1.65309	1.00431	-0.592836	1	1	-1.20566	0.243182	0.682922	0.937459	1.29211	0.785654	0.546629	0.76786	1.26968	1.85075	0.527753	0.726089	2.39109	2.04524	0.00197447	0.00815242	0.685876	1.1339	1.2337	1.97238	1.73833	0.688239	0.992554	1.4592	2.23791
gene-ECD_RS04410	NC_012971.2	876456	876644	+	protein_coding	ECD_RS04410	ECD_00826	.	WP_001154431.1	hypothetical protein	0.360693	2.73287	2.15802	0.925943	0.333547	2.9556	1.88086	0.387586	1.51708	1.08456	-7.19303	-2.53667	0.0433314	0.898039	1.20596	-1.26796	1	1	5.40487	-1.02703	0.0757931	0.208856	-1.78404	-0.473938	0.461168	0.670294	-2.54928	-1.46765	0.628704	0.772651	0.277049	0.361103	0.124478	0.69208	0.332976	0.0378445	0.426796	0.615862	0.419992
gene-ECD_RS04440	NC_012971.2	880980	882746	-	protein_coding	ECD_RS04440	ECD_00833	.	WP_001098413.1	terminase ATPase subunit family protein	0.46296	0.365389	0.329748	0.165066	0.142706	0.276617	0.120707	0.12437	0.283969	0.58003	1.70902	-1.71288	0.381255	1	2.46893	-1.28203	0.282135	0.699556	2.74714	-0.524683	0.157928	0.351146	-1.88724	0.0729695	0.401742	0.619603	-3.34749	0.0476914	0.0384743	0.0935709	0.245191	0.227303	0.345214	1.05472	1.20041	0.399387	0.516324	0.81613	0.644502
gene-ECD_RS04655	NC_012971.2	914035	915753	-	protein_coding	ECD_RS04655	ECD_00876	poxB	WP_000815335.1	ubiquinone-dependent pyruvate dehydrogenase	4.75888	3.64324	8.4739	9.29822	15.806	6.17427	2.81243	2.34378	6.50516	9.22163	-1.26093	1.87152	0.220803	1	1.07899	2.04372	0.770606	0.964928	3.83109	3.61149	2.18355e-11	1.28023e-09	1.28531	4.79404	0.155324	0.330507	2.03795	4.93807	1.50993e-05	0.000115087	2.32843	2.28331	2.5744	4.64437	4.39756	2.06677	2.37127	4.32315	4.99383
gene-ECD_RS04660	NC_012971.2	915886	916854	-	protein_coding	ECD_RS04660	ECD_00877	hcr	WP_000178677.1	NADH oxidoreductase	3.23618	2.26541	1.32287	3.85284	5.52987	3.67506	2.05439	0.907167	0.517825	1.90386	-1.10363	0.42141	0.739335	1	-1.08824	0.698154	0.823019	0.983545	1.54241	0.637232	0.333362	0.568177	6.60694	2.1947	1.29632e-07	2.54525e-06	3.44266	2.41989	9.44952e-07	9.73301e-06	1.23246	1.37444	1.05753	1.05472	1.73833	1.15227	1.30044	1.41872	3.0372
gene-ECD_RS04665	NC_012971.2	916866	918518	-	protein_coding	ECD_RS04665	ECD_00878	hcp	WP_000458809.1	hydroxylamine reductase	1.77335	1.40612	0.775477	5.96402	14.5302	0.929325	0.817202	0.620419	0.520376	3.76153	1.95756	-0.127566	0.0297718	0.804456	1.43092	0.512267	0.276933	0.696099	1.32385	0.714828	0.533661	0.756334	10.2262	3.45442	3.1008e-17	2.03744e-15	4.58907	4.46976	7.13984e-17	2.96433e-15	0.661945	1.0571	1.17733	1.50936	3.14971	1.09956	1.34999	1.41872	4.32453
gene-ECD_RS04670	NC_012971.2	918662	919561	-	protein_coding	ECD_RS04670	ECD_00879	lysO	WP_000491142.1	L-lysine exporter LysO	20.3755	15.2085	4.98502	2.20375	2.73175	19.1634	12.7184	10.0113	3.34515	8.35114	1.09374	2.7858	0.5929	1	-1.00388	3.20757	1	1	-1.89079	3.1043	0.00190666	0.0125065	-1.68491	2.41659	0.0800549	0.208822	-2.5656	2.7699	4.83876e-05	0.000320594	2.91393	3.34453	3.59502	2.89993	3.39492	3.02675	3.33949	2.77762	2.27195
gene-ECD_RS04690	NC_012971.2	922831	923787	-	protein_coding	ECD_RS04690	ECD_00882	.	WP_001355621.1	DUF535 domain-containing protein	254.661	151.189	68.3125	98.0165	162.113	217.14	126.146	106.704	68.3112	61.8304	1.20647	6.44197	0.192671	1	-1.00159	6.59404	0.994033	1	-1.47177	6.72276	0.00890924	0.0422828	1.2904	7.3314	0.0852358	0.217952	3.11802	7.27102	3.65072e-14	1.16915e-12	6.31755	6.60858	6.98434	7.14322	6.24679	6.58526	6.60632	6.43209	7.50878
gene-ECD_RS04800	NC_012971.2	952320	953750	+	protein_coding	ECD_RS04800	ECD_00903	.	WP_000918506.1	amino acid permease	5.90719	1.44378	0.61076	0.896826	1.67403	8.05123	0.596198	0.460715	0.751382	8.02168	-1.32458	1.95768	0.131707	1	2.00828	0.201816	0.0663279	0.362143	1.40178	0.200698	0.564053	0.783384	1.07293	1.41144	1	1	-4.01952	3.21657	2.45015e-10	4.66877e-09	2.42401	0.750673	0.856801	1.7262	3.95774	2.10292	1.24913	1.0983	1.79829
gene-ECD_RS04805	NC_012971.2	953751	954659	-	protein_coding	ECD_RS04805	ECD_00904	.	WP_001242684.1	LysR family transcriptional regulator	8.17451	6.46352	2.69218	2.95202	3.74498	10.9079	4.30178	2.90114	1.89259	1.20269	-1.29679	1.75732	0.178113	1	1.25117	1.86072	0.371488	0.772563	-1.01536	1.75863	1	1	1.40102	2.24463	0.248847	0.455722	3.6815	1.76852	2.32146e-05	0.000169485	2.25033	2.04561	2.08545	2.23072	1.25373	1.9624	2.29742	2.06862	2.62794
gene-ECD_RS04840	NC_012971.2	962743	963831	+	protein_coding	ECD_RS04840	ECD_00911	serC	WP_000057149.1	3-phosphoserine/phosphohydroxythreonine transaminase	470.123	504.182	245.854	111.58	169.208	518.086	320.228	186.329	95.6416	94.617	-1.07126	7.6919	0.629755	1	1.31156	8.33353	0.0578936	0.341536	1.40027	8.22767	0.0194153	0.0774783	1.04922	7.84169	0.744585	0.893174	2.12685	7.67369	2.56273e-07	3.01437e-06	7.74706	8.1293	7.96932	7.81135	7.03888	7.64823	8.51937	8.4534	7.88037
gene-ECD_RS04880	NC_012971.2	973456	974442	+	protein_coding	ECD_RS04880	ECD_00919	lpxK	WP_000570539.1	tetraacyldisaccharide 4'-kinase	73.4892	30.6794	19.2451	10.2839	9.58062	66.5718	33.2793	21.8945	11.1118	25.4065	1.13559	4.73576	0.39572	1	-1.30206	4.54293	0.0938541	0.438455	-1.07196	4.69216	0.677356	0.865661	-1.20126	4.44626	0.32199	0.538203	-2.22872	4.53678	3.45993e-06	3.10986e-05	4.69504	4.76973	4.78573	4.61748	5.03381	4.87184	4.40472	4.68919	4.36453
gene-ECD_RS04885	NC_012971.2	974479	975711	+	protein_coding	ECD_RS04885	ECD_00920	ycaQ	WP_000056538.1	winged helix DNA-binding protein YcaQ	15.7573	8.32579	4.48931	2.55479	2.70977	16.5363	9.51414	7.36696	4.36021	7.81361	-1.02013	2.94567	0.932757	1	-1.37143	3.0343	0.0876788	0.421031	-1.54549	3.22343	0.0320531	0.110547	-1.89528	3.16607	0.00509372	0.0260566	-2.42126	3.14186	3.56868e-05	0.000244608	3.12558	3.37649	3.60574	3.64878	3.72264	3.10014	2.9712	3.04027	2.82427
gene-ECD_RS04985	NC_012971.2	999932	1001077	-	protein_coding	ECD_RS04985	ECD_00939	ssuD	WP_000056006.1	FMNH2-dependent alkanesulfonate monooxygenase	2.79584	10.3663	2.64385	1.11986	0.275046	2.55907	9.74011	3.64351	1.06334	1.13283	1.12353	0.302585	0.724742	1	-1.12781	3.08994	0.530933	0.865434	-1.29778	2.23203	0.31946	0.552651	-1.05543	1.48653	1	1	-3.40567	0.329546	0.0153481	0.0442566	1.07827	3.31185	2.6174	1.85453	1.40282	1.16942	3.15666	2.30904	1.79829
gene-ECD_RS05045	NC_012971.2	1011580	1012689	-	protein_coding	ECD_RS05045	ECD_00951	ycbX	WP_000212426.1	6-N-hydroxylaminopurine resistance protein YcbX	109.196	63.1682	38.1619	25.7512	48.331	103.733	45.2841	31.8093	18.2111	26.777	1.08289	5.50784	0.587397	1	1.162	5.44564	0.318012	0.73585	1.27314	5.63079	0.118615	0.286102	1.27162	5.63238	0.135315	0.301571	2.14635	5.89184	8.1598e-07	8.59033e-06	5.48025	5.3651	5.47361	5.47251	5.27214	5.59268	5.57686	5.81509	5.81233
gene-ECD_RS05135	NC_012971.2	1032200	1032862	-	protein_coding	ECD_RS05135	ECD_00968	.	WP_000847791.1	DUF2057 family protein	2.15926	2.92146	1.40613	0.967841	0.475418	3.26487	2.57363	1.76781	1.08117	2.26728	-1.46705	-0.429662	0.265924	1	-1.05724	0.509854	0.904123	1	-1.18309	0.574762	0.870082	0.979871	-1.23898	0.709109	0.679314	0.844061	-3.93973	0.474224	0.00432709	0.0156605	0.86425	1.24193	1.28795	1.34428	1.53794	0.639841	1.19593	1.14866	1.16288
gene-ECD_RS05150	NC_012971.2	1033493	1033810	-	protein_coding	ECD_RS05150	ECD_00970	hspQ	WP_001295356.1	heat shock protein HspQ	609.465	1117.29	550.234	487.404	694.436	772.04	939.906	615.515	285.826	411.684	-1.23138	6.39848	0.1488	1	-1.00985	7.89519	0.946518	1	-1.05407	7.87509	0.716585	0.89187	1.53358	7.95165	0.00344911	0.0187779	2.00613	7.96216	1.7478e-06	1.67359e-05	6.55533	7.90767	7.91757	7.6158	7.382	6.25859	7.89359	7.84192	8.23018
gene-ECD_RS05170	NC_012971.2	1035848	1036507	-	protein_coding	ECD_RS05170	ECD_00974	yccA	WP_000375126.1	FtsH protease modulator YccA	345.606	142.335	72.2152	75.658	144.898	402.347	82.5151	46.838	31.1707	65.6359	-1.13167	6.56745	0.390132	1	1.43689	5.7337	0.0150158	0.168805	1.63609	5.65315	0.00146166	0.0101165	2.18248	6.14368	8.05342e-07	1.39507e-05	2.62525	6.63809	1.81872e-10	3.53629e-09	6.66738	5.47804	5.28643	5.4973	5.80385	6.49078	5.99117	5.98239	6.60614
gene-ECD_RS05185	NC_012971.2	1038343	1040136	+	protein_coding	ECD_RS05185	ECD_00976	hyaB	WP_000107384.1	Ni/Fe-hydrogenase large subunit	1.17798	0.467856	0.4547	0.227615	0.386536	0.622753	0.277411	0.857485	0.239739	1.44729	1.93855	-0.563752	0.064366	1	1.39879	-0.776381	0.662502	0.930278	-1.76952	0.701311	0.166093	0.363155	-1.16768	0.148903	1	1	-3.12517	1.24496	0.00164801	0.00702522	0.50937	0.48354	1.53226	0.943671	2.10043	0.867064	0.640989	1.04611	0.838733
gene-ECD_RS05280	NC_012971.2	1056356	1056529	+	protein_coding	ECD_RS05280	ECD_00994	.	WP_001019197.1	addiction module toxin, GnsA/GnsB family	46.6226	14.8423	7.70189	4.02306	0.724603	68.2209	12.258	10.104	5.35554	6.67568	-1.42197	1.95759	0.0590807	1	1.00863	0.857734	1	1	-1.23477	1.0796	0.600301	0.810171	-1.47448	0.931362	0.451618	0.667099	-7.36676	0.0434486	0.00200946	0.00827005	2.45915	1.4364	1.66116	1.58532	1.30516	2.05759	1.44426	1.4592	1.23369
gene-ECD_RS05340	NC_012971.2	1071145	1071372	-	protein_coding	ECD_RS05340	ECD_01006	.	WP_000107009.1	hypothetical protein	11.9598	8.21211	11.2444	24.5619	27.6493	30.013	7.48385	2.89159	6.91667	11.0882	-2.43496	0.912063	0.000135962	0.0323845	-1.09351	0.48659	0.807485	0.977658	4.08762	1.19476	9.86843e-05	0.00108695	3.18322	2.90889	1.3766e-05	0.000180101	2.95878	2.69999	4.74427e-06	4.16599e-05	1.84539	1.24193	0.856801	2.13286	2.07102	1.04485	1.16857	2.12001	3.56236
gene-ECD_RS05355	NC_012971.2	1072362	1072535	+	protein_coding	ECD_RS05355	ECD_01008	.	WP_001273658.1	general stress protein	21.9401	33.3953	55.9224	137.455	223.54	39.3274	20.0215	15.1559	34.1931	59.2957	-1.7408	1.06643	0.0122841	0.659361	1.38863	1.78445	0.164104	0.566168	3.90661	3.03668	8.69533e-10	3.85324e-08	3.61204	4.90447	2.86148e-12	1.13595e-10	4.48069	5.16824	1.01038e-18	5.1341e-17	1.84539	1.92113	2.08545	3.78387	3.81424	1.31523	2.28474	3.77645	5.56018
gene-ECD_RS05365	NC_012971.2	1074142	1074636	-	protein_coding	ECD_RS05365	ECD_01010	rutF	WP_001028095.1	pyrimidine utilization flavin reductase protein F	0.688595	1.17389	0.23542	1.17847	2.41974	1.55169	1.00541	0.739936	0.144812	0.276071	-2.16153	-1.91508	0.227948	1	-1.02769	-1.02853	1	1	-2.83709	-1.13147	0.461168	0.694668	6.7151	-0.0653504	0.0246349	0.0857412	9.84592	0.197286	0.000243751	0.00133085	0.368609	0.48354	0.536616	0.206522	0.230292	0.180014	0.472254	0.20431	1.08841
gene-ECD_RS05370	NC_012971.2	1074647	1075237	-	protein_coding	ECD_RS05370	ECD_01011	.	WP_001001169.1	malonic semialdehyde reductase	1.26883	0.655474	0.09859	0.592228	1.92001	1.06334	0.360896	0.371846	0.242578	0.231227	1.22439	-1.65163	0.832022	1	1.49522	-1.65739	1	1	-3.24904	-1.59356	0.628704	0.826774	2.13568	-0.369496	0.461168	0.670294	9.33094	0.137586	0.00041343	0.00213109	0.308219	0.227303	0.345214	0.387148	0.230292	0.370017	0.331342	0.105769	0.744884
gene-ECD_RS05375	NC_012971.2	1075247	1076047	-	protein_coding	ECD_RS05375	ECD_01012	rutD	WP_000777653.1	pyrimidine utilization protein D	1.1915	1.69269	0.436453	2.40329	3.4629	1.30761	0.710078	0.365811	0.536942	0.511817	-1.06622	-1.19234	1	1	1.97271	-0.331594	0.109021	0.465978	1.2588	-0.794774	0.759851	0.913788	3.97305	1.42658	0.00188854	0.0114972	7.89659	1.31847	6.37385e-08	8.64439e-07	0.482295	0.54107	0.444087	0.943671	0.603328	0.456391	0.928763	0.542413	2.23791
gene-ECD_RS05390	NC_012971.2	1077145	1078236	-	protein_coding	ECD_RS05390	ECD_01015	rutA	WP_001301233.1	pyrimidine utilization protein A	0.436993	0.354748	0.21343	5.71592	16.3374	0.38366	0.065107	0.469575	0.262571	0.375426	1.16821	-2.14918	1	1	4.19497	-1.90758	0.225712	0.636338	-2.03795	-0.683885	0.401742	0.634672	19.1	2.7745	8.85054e-16	4.96021e-14	50.6735	3.78723	1.29701e-41	2.47145e-39	0.212614	0.0798136	0.705573	0.69208	0.603328	0.246168	0.331342	0.383243	3.70625
gene-ECD_RS05420	NC_012971.2	1085638	1086468	+	protein_coding	ECD_RS05420	ECD_01019	.	WP_000497942.1	FTR1 family protein	24.0362	136.976	80.7738	50.1915	109.695	36.2995	95.9932	95.3797	66.5062	44.4006	-1.46784	3.27252	0.0181572	0.766385	1.18867	6.12829	0.240781	0.65779	-1.11265	6.53487	0.473944	0.704721	-1.47324	6.6407	0.0107514	0.0464025	2.93788	6.52606	1.83611e-12	4.63406e-11	3.63605	6.01839	6.62209	6.90279	5.57681	3.13547	6.26422	6.46972	6.34939
gene-ECD_RS05425	NC_012971.2	1086526	1087653	+	protein_coding	ECD_RS05425	ECD_01020	.	WP_000154398.1	iron uptake system protein EfeO	69.6818	323.336	187.971	62.9371	109.762	81.4019	204.34	148.456	73.9695	47.8535	-1.13557	5.03457	0.391048	1	1.31814	7.74053	0.0544465	0.331993	1.34373	7.91642	0.0408531	0.132729	-1.30679	7.30669	0.0706745	0.191701	2.72771	6.99517	2.33298e-11	5.13931e-10	5.16191	7.53457	7.69348	7.493	6.11611	4.98393	7.93121	8.11796	7.10939
gene-ECD_RS05440	NC_012971.2	1089275	1090339	+	protein_coding	ECD_RS05440	.	phoH	WP_000258765.1	phosphate starvation-inducible protein PhoH	57.7372	113.002	83.1597	779.874	521.43	64.3187	36.9168	30.7459	89.7874	195.423	-1.08288	4.64506	0.597893	1	2.54962	5.80708	6.79023e-10	1.36198e-07	2.86996	6.28878	6.88836e-12	4.44941e-10	7.81104	9.82196	1.00245e-40	3.1836e-38	3.17331	9.10373	3.27827e-15	1.1568e-13	4.75283	5.02039	5.36739	7.68864	8.04761	4.64237	6.34357	6.86571	10.6481
gene-ECD_RS05460	NC_012971.2	1094149	1096572	-	protein_coding	ECD_RS05460	ECD_01026	pgaA	WP_000287458.1	poly-beta-1,6 N-acetyl-D-glucosamine export porin PgaA	4.30287	0.639249	0.264411	0.072196	0.572149	3.42793	0.351963	0.241761	0.266145	0.197316	1.29098	1.87217	0.192319	1	1.50843	-0.0469579	0.349715	0.758418	1.15842	-0.0786599	1	1	-3.95671	0.0891463	0.0443061	0.134005	3.40377	0.594282	0.00903825	0.0289452	2.05285	0.750673	0.783168	1.25406	0.68325	2.34101	1.02342	0.877151	0.419992
gene-ECD_RS05550	NC_012971.2	1107981	1108292	+	protein_coding	ECD_RS05550	ECD_01041	.	WP_000489585.1	hypothetical protein	4.36993	3.51792	2.98803	4.67423	6.66774	9.84728	2.27874	2.58266	2.75699	3.72297	-2.18313	-0.149921	0.0113003	0.64277	1.283	-0.406246	0.718867	0.951793	1.22549	0.349998	0.718867	0.89296	1.52019	1.3947	0.282622	0.493441	2.12144	1.30282	0.0299068	0.0762883	1.11399	0.649675	0.993671	1.50936	1.30516	0.615019	0.792039	1.14866	1.93206
gene-ECD_RS05625	NC_012971.2	1121047	1121613	-	protein_coding	ECD_RS05625	ECD_01053	.	WP_000011114.1	cytochrome b	3.36646	3.41609	1.84973	5.86431	9.89524	4.06395	1.88086	1.93793	1.26423	3.25369	-1.17272	-0.214472	0.654527	1	1.50934	0.243604	0.339516	0.75052	1.01286	0.609601	1	1	4.13861	2.13185	4.05448e-05	0.00045446	3.60444	2.46987	3.25249e-07	3.7223e-06	0.905598	0.890035	1.2337	1.34428	1.73833	0.802574	1.19593	1.24441	2.89151
gene-ECD_RS05640	NC_012971.2	1123268	1123522	-	protein_coding	ECD_RS05640	ECD_01056	bssS	WP_000414437.1	biofilm formation regulator BssS	319.2	398.272	174.114	2153.11	1958.95	458.662	336.524	167.478	139.99	1032.95	-1.39675	5.25114	0.0231172	0.770112	-1.01431	6.09315	0.92667	1	1.10329	5.79237	0.527524	0.75155	13.8297	9.15234	9.15548e-59	6.97831e-56	2.25549	9.08525	1.90318e-08	2.78962e-07	5.50232	6.12217	5.74244	6.27879	8.38628	5.03277	6.10197	5.88175	10.0514
gene-ECD_RS05690	NC_012971.2	1131984	1132400	-	protein_coding	ECD_RS05690	ECD_01066	flgN	WP_000197363.1	flagella biosynthesis chaperone FlgN	9.4818	5.41906	2.37537	7.97377	3.1747	10.7167	2.72793	2.45936	3.78178	9.50359	-1.09848	0.740477	0.721664	1	1.65046	0.404735	0.163084	0.565122	1.02482	0.529146	1	1	1.89198	2.39025	0.029006	0.0967471	-2.50842	1.89171	0.00123242	0.00550615	1.4296	0.933651	1.17733	2.13286	2.58955	1.34572	1.32543	1.19733	2.89151
gene-ECD_RS05725	NC_012971.2	1136369	1137124	+	protein_coding	ECD_RS05725	ECD_01073	.	WP_000349316.1	flagellar basal-body rod protein FlgF	133.907	4.18471	1.07901	52.7788	25.5998	97.4426	2.06895	0.775172	32.7119	64.8027	1.41363	5.07671	0.0191536	0.766385	1.68159	0.847315	0.0954667	0.4394	1.47051	0.0932557	0.545091	0.76786	1.45091	6.0313	0.0184401	0.0697544	-2.12795	5.51757	1.82089e-06	1.73485e-05	4.85399	1.17082	0.783168	5.75746	5.97834	5.33877	1.63622	1.04611	6.28625
gene-ECD_RS05735	NC_012971.2	1138131	1138829	+	protein_coding	ECD_RS05735	ECD_01075	flgH	WP_001295442.1	flagellar basal body L-ring protein FlgH	41.6437	2.771	0.833569	17.0246	10.5518	36.1617	1.01712	0.733585	10.8702	29.8139	1.1846	3.39473	0.290608	1	2.25597	0.0734586	0.0511523	0.32065	1.2026	-0.210331	1	1	1.40814	4.31955	0.0727082	0.19624	-2.37426	4.24518	1.27659e-06	1.27025e-05	3.40328	0.649675	0.705573	4.11384	4.77576	3.62635	1.19593	0.81613	4.58367
gene-ECD_RS05745	NC_012971.2	1139938	1140879	+	protein_coding	ECD_RS05745	ECD_01077	flgJ	WP_001295441.1	flagellar assembly peptidoglycan hydrolase FlgJ	20.1907	1.23371	0.927811	7.49306	4.41685	17.5677	0.830215	0.466584	4.10915	14.5794	1.18222	2.78591	0.317084	1	1.2356	-0.315033	0.729435	0.951793	2.08956	0.0307631	0.211789	0.426375	1.63873	3.49937	0.0256342	0.0881697	-2.77218	3.59041	3.04913e-07	3.51064e-06	2.86236	0.701057	0.623566	3.2189	4.20115	3.07305	0.827454	1.0983	3.8708
gene-ECD_RS05750	NC_012971.2	1140945	1142588	+	protein_coding	ECD_RS05750	ECD_01078	flgK	WP_000096480.1	flagellar hook-associated protein FlgK	31.9707	2.67054	1.41768	9.08371	4.5248	24.3797	1.64335	0.935723	5.88628	14.0479	1.34895	4.16143	0.0502411	0.952582	1.35273	1.4094	0.262185	0.676498	1.60458	1.40668	0.139951	0.321684	1.38758	4.65113	0.0692294	0.188318	-2.60877	4.35349	6.62172e-08	8.94871e-07	4.01708	1.66061	1.53226	4.44472	4.91883	4.42575	1.97309	2.01532	4.89897
gene-ECD_RS05775	NC_012971.2	1148578	1149162	-	protein_coding	ECD_RS05775	ECD_01083	yceF	WP_001125202.1	7-methyl-GTP pyrophosphatase	60.7129	78.2496	49.7008	26.9236	47.6306	72.9295	42.658	30.0528	25.8545	23.4766	-1.16765	3.91282	0.31635	1	1.52792	4.66464	0.0068961	0.109504	1.75474	4.90659	0.000562585	0.00474339	-1.06772	4.986	0.727832	0.882105	2.41207	4.89873	1.18981e-07	1.49157e-06	4.10179	4.38994	4.49998	5.06495	4.20115	3.89216	4.97768	5.28384	4.97328
gene-ECD_RS05790	NC_012971.2	1150188	1151258	+	protein_coding	ECD_RS05790	ECD_01086	plsX	WP_000197578.1	phosphate acyltransferase PlsX	179.689	63.4791	35.5257	25.1639	32.0206	167.035	72.889	58.8218	23.4254	78.2162	1.10664	6.15926	0.483952	1	-1.37832	5.75382	0.0308846	0.249896	-1.56006	5.99367	0.00336035	0.019702	-1.03508	5.73352	0.838058	0.952248	-2.05359	6.30532	2.2446e-06	2.11214e-05	6.10437	5.98768	6.29457	5.77784	6.74273	6.24854	5.53329	5.66312	5.729
gene-ECD_RS05795	NC_012971.2	1151326	1152279	+	protein_coding	ECD_RS05795	ECD_01087	.	WP_000288146.1	beta-ketoacyl-ACP synthase III	495.847	145.912	54.4798	38.5227	42.6217	497.786	153.223	93.6787	33.6619	107.935	1.02471	7.50986	0.864908	1	-1.26055	6.71347	0.11113	0.472149	-1.62016	6.47618	0.00122251	0.00879051	1.02921	6.13384	0.864488	0.968102	-2.12903	6.58556	5.19814e-07	5.74895e-06	7.49971	6.88201	6.79361	6.12822	7.03793	7.53474	6.55112	6.10543	6.16919
gene-ECD_RS05845	NC_012971.2	1160436	1161869	+	protein_coding	ECD_RS05845	ECD_01097	ptsG	WP_000475719.1	PTS glucose transporter subunit IIBC	153.694	107.607	74.8444	71.84	101.507	142.428	70.7	59.359	28.8927	381.376	1.11008	6.35265	0.469418	1	1.26788	6.52501	0.103918	0.459265	1.33809	6.9378	0.0475362	0.147766	2.23596	7.17346	9.73294e-08	1.99421e-06	-3.15892	8.83343	4.73389e-15	1.6253e-13	6.29293	6.35954	6.72399	6.49114	9.43803	6.44178	6.69826	7.14074	7.64329
gene-ECD_RS05850	NC_012971.2	1161929	1164118	-	protein_coding	ECD_RS05850	ECD_01098	fhuE	WP_000953449.1	ferric-rhodotorulic acid/ferric-coprogen receptor FhuE	4.26457	220.638	73.9905	11.9865	39.0908	4.65508	113.008	98.374	28.9673	14.6015	-1.06104	1.92813	0.759886	1	1.62641	8.02322	0.000715564	0.0254861	-1.25279	7.89744	0.118586	0.286102	-2.68657	6.54724	1.81611e-10	5.91555e-09	3.18346	6.40707	6.14057e-14	1.87214e-12	2.28208	7.63666	8.05541	7.10018	5.375	2.21453	8.33557	7.73162	5.69176
gene-ECD_RS05895	NC_012971.2	1170792	1171424	-	protein_coding	ECD_RS05895	ECD_01107	comR	WP_000179805.1	TetR family copper-responsive transcriptional repressor ComR	79.3712	80.0677	49.3378	56.5835	151.377	77.3272	57.3939	34.4859	23.8939	45.1199	1.0559	4.25724	0.719612	1	1.1621	4.97869	0.330974	0.746058	1.51811	5.08769	0.00912771	0.0428395	2.1292	5.67857	3.86291e-06	5.79589e-05	3.98928	6.49801	6.57777e-19	3.48165e-17	4.2892	4.91008	4.7998	5.06495	5.21615	4.36378	5.12015	5.38447	6.1326
gene-ECD_RS05900	NC_012971.2	1171665	1171922	+	protein_coding	ECD_RS05900	ECD_01108	bhsA	WP_000800153.1	multiple stress resistance protein BhsA	64.4717	58.8085	41.3286	305.464	1584.81	87.9593	56.4915	47.984	59.457	616.802	-1.32605	2.92529	0.0946305	1	-1.15304	3.45621	0.423327	0.806136	-1.09395	3.88109	0.630694	0.828534	4.6187	6.54029	4.20644e-21	4.00768e-19	3.05577	8.67545	2.67823e-14	8.72369e-13	3.26317	3.66228	4.02051	5.08471	7.66208	2.90405	3.47407	3.89921	7.25905
gene-ECD_RS05930	NC_012971.2	1179913	1181157	+	protein_coding	ECD_RS05930	ECD_01114	lolE	WP_001251384.1	lipoprotein-releasing ABC transporter permease subunit LolE	111.318	57.8225	23.1662	10.6829	11.1903	106.282	49.1109	27.654	10.5939	26.8371	1.07747	5.70447	0.609746	1	-1.01957	5.60126	0.901637	1	-1.12478	5.3277	0.463886	0.696264	-1.10258	4.76776	0.591413	0.778004	-2.0159	4.99361	1.98183e-05	0.000147965	5.67666	5.64149	5.43807	4.87372	5.43683	5.78228	5.61409	5.27253	4.73779
gene-ECD_RS05970	NC_012971.2	1186194	1186988	-	protein_coding	ECD_RS05970	ECD_01122	potC	WP_000580316.1	spermidine/putrescine ABC transporter permease PotC	31.4701	23.5517	13.6322	7.11754	8.4054	30.7411	29.7801	21.285	6.04111	26.7294	1.0531	3.25724	0.753843	1	-1.51763	3.98016	0.0107799	0.139574	-1.47091	4.13939	0.0261349	0.0956354	1.05951	3.4447	0.814751	0.936288	-2.6719	4.22533	5.61906e-08	7.67536e-07	3.35931	4.3177	4.44732	3.49972	4.80285	3.42686	3.75263	3.92111	3.57605
gene-ECD_RS06005	NC_012971.2	1193144	1193815	-	protein_coding	ECD_RS06005	ECD_01128	phoP	WP_001265481.1	two-component system response regulator PhoP	150.037	231.547	158.412	132.555	200.754	166.357	182.185	134.844	90.989	114.083	-1.07781	5.35378	0.611246	1	1.05874	6.65719	0.696572	0.940359	1.24673	6.97043	0.133184	0.311075	1.31016	7.2475	0.0689095	0.187788	2.09278	7.23172	5.54887e-07	6.07665e-06	5.4386	6.62863	6.8134	7.04744	6.61609	5.33307	6.71017	7.12903	7.43464
gene-ECD_RS06060	NC_012971.2	1202423	1203634	-	protein_coding	ECD_RS06060	ECD_01138	bluF	WP_001353798.1	blue light-responsive regulator BluF	53.5468	13.4242	7.74002	10.2037	24.6544	73.6862	6.98061	4.47259	2.77974	6.87786	-1.33765	4.88892	0.0501701	0.952582	1.60145	3.1591	0.00981067	0.133055	1.83527	3.27161	0.00229833	0.0145256	3.29613	4.00006	1.30323e-08	3.06581e-07	4.25982	4.80301	1.39584e-16	5.65907e-15	5.123	2.95771	2.93892	3.04149	3.53075	4.71716	3.56605	3.72758	4.63689
gene-ECD_RS06065	NC_012971.2	1203948	1204184	+	protein_coding	ECD_RS06065	ECD_01139	.	WP_000554140.1	two-component-system connector protein YcgZ	0.287641	10.8969	11.8008	13.2914	10.9057	1.47313	7.19966	8.96353	6.65401	5.76604	-4.53723	-2.91502	0.225712	1	1.25966	0.722892	0.510322	0.852022	1.39563	1.72767	0.282632	0.515365	1.79265	2.34094	0.0437476	0.133165	2.24137	1.57244	0.00971496	0.0306234	0.179283	1.24193	1.85331	2.13286	1.44928	0.0378445	1.44426	2.21762	2.82427
gene-ECD_RS06110	NC_012971.2	1210464	1210799	-	protein_coding	ECD_RS06110	ECD_01146	.	WP_000979983.1	YmgD family protein	2.63756	0.768621	0.346824	0.173614	2.62669	3.74069	0.846388	2.18017	1.06669	1.42349	-1.37504	-1.10762	0.504731	1	-1.31082	-1.76194	0.731885	0.951793	-5.6107	-0.579792	0.0267805	0.0975721	-6.09601	-0.598405	0.131529	0.29607	2.17271	0.186958	0.154702	0.281157	0.562042	0.295753	0.926858	0.823353	0.68325	0.42817	0.229123	0.20431	0.153987
gene-ECD_RS06150	NC_012971.2	1215230	1215631	-	protein_coding	ECD_RS06150	ECD_01153	.	WP_000695218.1	hypothetical protein	29.6764	55.7308	80.5875	49.6278	124.826	42.9031	31.3037	18.5868	10.5205	22.4359	-1.40505	2.49754	0.0519942	0.957245	1.48278	3.65793	0.0214394	0.203248	4.59733	4.69998	8.07003e-18	1.17972e-15	4.23669	4.60212	1.31124e-13	6.09406e-12	6.61155	5.44711	5.84574e-28	5.56953e-26	2.91393	3.46832	3.3493	3.33346	3.63492	2.49859	3.99382	5.43608	5.30461
gene-ECD_RS06210	NC_012971.2	1223857	1225389	-	protein_coding	ECD_RS06210	ECD_01163	.	WP_000190854.1	SpoVR family protein	3.69092	5.30664	13.1888	31.165	30.1838	3.91719	3.15367	2.34144	7.15416	14.4856	-1.03163	1.19789	0.909957	1	1.40111	2.25144	0.116862	0.482953	5.96626	3.96898	4.42724e-19	9.37345e-17	3.91575	5.8677	3.79836e-16	2.2977e-14	2.47764	5.61642	1.00668e-08	1.54696e-07	1.7119	2.28331	2.43711	4.61748	4.86415	1.6808	2.68299	4.77587	6.54306
gene-ECD_RS06215	NC_012971.2	1225719	1227017	+	protein_coding	ECD_RS06215	ECD_01164	.	WP_001266908.1	D-amino acid dehydrogenase	333.717	81.0159	104.063	85.5931	92.0614	378.319	67.4843	83.3479	92.6511	36.6623	-1.102	7.47321	0.496698	1	1.00007	6.13413	1	1	1.325	7.27628	0.0537665	0.161596	-1.20358	7.88734	0.20444	0.400165	2.98613	6.91126	4.44859e-13	1.21968e-11	7.54886	6.15248	7.0681	8.01905	5.93819	7.40952	6.15259	7.47149	7.75283
gene-ECD_RS06240	NC_012971.2	1231941	1232675	-	protein_coding	ECD_RS06240	ECD_01169	.	WP_000020169.1	flagellar brake protein	1.11299	0.527055	0.079274	0.396833	1.37231	1.14002	0.58038	0.099665	0.78021	0.278888	1.00429	-1.42934	1	1	-1.31443	-1.34521	0.780907	0.965305	-1.1626	-2.01411	1	1	-2.15284	0.164742	0.282135	0.493441	5.64959	0.0732206	0.00394482	0.0144555	0.397881	0.42362	0.124478	1.15783	0.332976	0.399387	0.331342	0.105769	0.644502
gene-ECD_RS06255	NC_012971.2	1233827	1235524	-	protein_coding	ECD_RS06255	ECD_01172	.	WP_000841714.1	alpha,alpha-trehalase	18.1869	1.90118	0.960814	1.68338	4.2324	16.449	0.795545	1.03539	1.43532	2.29368	1.13736	3.50665	0.420572	1	1.9852	0.800075	0.0236976	0.213503	-1.01534	1.20834	1	1	1.05461	2.49654	0.926049	1	2.19188	3.00625	0.000284097	0.00152492	3.53427	1.0571	1.66116	2.63986	2.56866	3.7049	1.65605	1.64611	2.70473
gene-ECD_RS06300	NC_012971.2	1246939	1247217	+	protein_coding	ECD_RS06300	ECD_01180	ychH	WP_000823885.1	stress-induced protein YchH	690.017	118.021	141.803	3861.78	9984.34	881.211	79.5059	63.0139	105.339	445.721	-1.24142	6.39528	0.133595	1	1.2365	4.31891	0.185182	0.593388	2.38754	5.20392	7.4648e-08	1.9894e-06	32.9625	10.0667	6.48799e-92	1.23629e-88	26.6399	11.088	3.72432e-87	7.0967e-84	6.55736	4.22859	4.49998	6.00226	7.3083	6.24904	4.52015	5.71836	11.0234
gene-ECD_RS06335	NC_012971.2	1254242	1255075	+	protein_coding	ECD_RS06335	ECD_01187	prmC	WP_000456454.1	peptide chain release factor N(5)-glutamine methyltransferase	93.3467	42.4235	15.0207	7.90383	7.78557	98.4599	38.4467	27.5799	8.07925	21.7108	-1.02533	4.94442	0.870023	1	-1.08788	4.627	0.594897	0.900021	-1.72967	4.48898	0.00115684	0.00836571	-1.13642	3.79035	0.525322	0.724052	-2.3431	4.05029	2.95316e-06	2.7054e-05	5.00549	4.73625	4.87261	3.95111	4.58087	4.97054	4.61946	4.11724	3.77908
gene-ECD_RS06370	NC_012971.2	1258896	1259996	-	protein_coding	ECD_RS06370	ECD_01194	chaA	WP_001295620.1	sodium-potassium/proton antiporter ChaA	40.3701	21.2868	9.52586	10.8086	21.2425	34.1837	13.3024	11.7099	7.29188	10.7363	1.21484	3.98639	0.210034	1	1.33287	3.78504	0.0912373	0.433008	-1.1582	3.90032	0.427027	0.663432	1.33277	4.35186	0.131516	0.29607	2.35217	4.65818	5.20437e-07	5.74895e-06	3.93208	3.66875	4.07553	4.18881	3.99736	4.19609	4.05486	3.87698	4.58367
gene-ECD_RS06410	NC_012971.2	1266105	1267496	+	protein_coding	ECD_RS06410	ECD_01201	narK	WP_000019827.1	nitrate transporter NarK	0.636654	0.649352	0.418581	0.419069	0.362302	0.953087	1.2258	1.57874	0.978416	1.37441	-1.45091	-1.06701	0.41243	1	-2.25334	0.0787213	0.0383018	0.281249	-3.51977	0.893961	0.00127928	0.00909581	-2.57331	1.14362	0.0246357	0.0857412	-3.15747	0.841453	0.00778622	0.0254706	0.587673	1.24193	1.88885	1.97238	1.77527	0.42817	0.68026	0.81613	1.08841
gene-ECD_RS06425	NC_012971.2	1273287	1273997	+	protein_coding	ECD_RS06425	ECD_01204	narJ	WP_000571699.1	nitrate reductase molybdenum cofactor assembly chaperone	9.77979	4.35876	2.21265	0.820456	1.41863	7.66025	5.79972	3.81208	1.109	3.84402	1.31286	1.28721	0.213235	1	-1.59551	1.46338	0.0599592	0.344652	-1.62029	1.50539	0.130311	0.308075	-1.4958	0.716058	0.407173	0.622687	-2.26885	1.42741	0.0156451	0.0447624	1.61552	2.10404	2.11576	1.42918	2.15751	1.89183	1.61611	1.61062	1.08841
gene-ECD_RS06440	NC_012971.2	1275330	1275414	-	tRNA	ECD_RS06440	ECD_t00026	.	.	tRNA-Tyr	31.2784	35.7002	28.105	21.9612	13.3497	39.4312	29.2751	32.7487	10.1198	37.7811	-1.22474	0.27089	0.474422	1	1.01582	1.07405	1	1	-1.09764	1.77918	0.849198	0.969821	1.9434	1.60846	0.0663279	0.18357	-2.37048	1.6274	0.00575891	0.0198797	1.18287	1.58056	2.14545	1.50936	2.34119	1.02615	1.59571	2.04222	2.20304
gene-ECD_RS06530	NC_012971.2	1294608	1295861	-	protein_coding	ECD_RS06530	ECD_01224	kch	WP_000020078.1	voltage-gated potassium channel protein	19.2988	14.3648	7.06261	3.90757	6.63584	23.2197	9.63829	6.01685	3.42975	3.5417	-1.16952	3.36299	0.335481	1	1.24139	3.45276	0.21904	0.633118	1.24544	3.406	0.257707	0.483565	1.0246	3.26483	0.948913	1	2.22592	3.20701	0.000130449	0.000774365	3.58924	3.41547	3.362	3.35532	2.72789	3.38343	3.70105	3.65103	3.38705
gene-ECD_RS06540	NC_012971.2	1296681	1297400	+	protein_coding	ECD_RS06540	ECD_01226	tonB	WP_001300409.1	TonB system transport protein TonB	16.0012	200.418	91.3651	63.2767	140.265	22.0146	129.653	87.3957	49.5799	40.1424	-1.33715	2.40676	0.0962798	1	1.28769	6.4186	0.0838885	0.4083	1.10945	6.35431	0.489188	0.720641	1.14777	6.36799	0.372754	0.592643	4.15479	6.56214	6.3856e-20	3.57875e-18	2.80888	6.24194	6.29291	6.27879	5.23285	2.45729	6.60249	6.44096	6.47528
gene-ECD_RS06565	NC_012971.2	1300310	1300816	-	protein_coding	ECD_RS06565	ECD_01231	.	WP_001079505.1	ferritin-like domain-containing protein	0.941216	0.891419	0.229848	0.230116	0.497361	2.89221	0.42069	0.866908	0.424153	0.269537	-2.95227	-1.2373	0.0191693	0.766385	1.73865	-1.55355	0.759851	0.958237	-3.39181	-1.00355	0.298737	0.529033	-1.97884	-0.764497	1	1	2.12129	-1.14014	0.692096	0.820652	0.63761	0.227303	0.623566	0.547655	0.230292	0.246168	0.379858	0.20431	0.293111
gene-ECD_RS06580	NC_012971.2	1302008	1302814	-	protein_coding	ECD_RS06580	ECD_01234	trpA	WP_000443067.1	tryptophan synthase subunit alpha	130.006	89.2858	58.5553	13.0114	15.2328	139.739	52.3313	33.3136	20.7851	103.211	-1.04485	5.38803	0.767137	1	1.42122	5.35848	0.0199102	0.196067	1.86511	5.5725	6.66747e-05	0.000794054	-1.7756	4.8227	0.00103946	0.00696263	-5.69405	5.95978	4.2493e-26	3.52045e-24	5.45087	5.1205	5.09049	5.20997	6.73454	5.38905	5.61536	5.97018	4.4111
gene-ECD_RS06585	NC_012971.2	1302814	1304007	-	protein_coding	ECD_RS06585	ECD_01235	trpB	WP_000209518.1	tryptophan synthase subunit beta	110.592	66.7271	43.8219	11.8232	14.6778	116.845	42.6341	29.6941	19.7515	85.6669	-1.02704	5.70688	0.856907	1	1.30375	5.55549	0.0768266	0.388405	1.56605	5.81139	0.00346472	0.0201589	-1.85701	5.28877	0.000206014	0.00183439	-4.90569	6.28922	2.43922e-23	1.60274e-21	5.75156	5.38291	5.47945	5.69025	7.0284	5.71379	5.75755	6.11497	4.82063
gene-ECD_RS06590	NC_012971.2	1304019	1305377	-	protein_coding	ECD_RS06590	ECD_01236	trpCF	WP_001344826.1	bifunctional indole-3-glycerol-phosphate synthase TrpC/phosphoribosylanthranilate isomerase TrpF	50.0622	27.65	20.8799	8.75661	13.0812	55.5423	21.2924	20.2135	11.9733	50.9817	-1.07848	4.78764	0.614905	1	1.08175	4.59696	0.62494	0.910677	1.09622	5.15339	0.562169	0.782479	-1.52	4.86492	0.0165825	0.0644197	-3.27591	5.84517	8.04732e-14	2.39596e-12	4.88791	4.594	5.1207	5.16736	6.47164	4.78271	4.70287	5.24963	4.58367
gene-ECD_RS06595	NC_012971.2	1305381	1306976	-	protein_coding	ECD_RS06595	ECD_01237	trpD	WP_000763511.1	bifunctional anthranilate synthase glutamate amidotransferase component TrpG/anthranilate phosphoribosyltransferase TrpD	11.3618	3.96447	1.93491	1.13306	1.50096	8.75014	4.32103	3.12108	1.6618	50.6463	1.33555	2.64023	0.0936693	1	-1.30795	2.30746	0.204015	0.613172	-1.51859	2.38495	0.0733855	0.205327	-1.62785	2.26073	0.0954667	0.235773	-28.2852	5.73463	1.45198e-61	5.03046e-59	2.65371	2.70432	2.83344	2.74296	6.69171	3.01257	2.38322	2.33101	2.16731
gene-ECD_RS06600	NC_012971.2	1306976	1308538	-	protein_coding	ECD_RS06600	ECD_01238	trpE	WP_001194647.1	anthranilate synthase component I	6.76039	3.42855	1.64026	0.746442	0.967992	8.39879	3.50252	2.85891	1.60516	76.8521	-1.2075	2.20184	0.294288	1	-1.22594	2.02242	0.376922	0.775202	-1.64037	2.18988	0.0484745	0.150437	-2.3811	1.99371	0.00913405	0.041001	-66.4292	6.27548	1.781e-84	1.69684e-81	2.57901	2.42757	2.69975	2.67505	7.25862	2.35607	2.19268	2.12001	1.70168
gene-ECD_RS06655	NC_012971.2	1316787	1317038	-	protein_coding	ECD_RS06655	ECD_01249	.	WP_001031530.1	YciN family protein	323.812	209.577	119.77	111.576	155.1	428.655	135.986	61.0448	44.3745	63.9893	-1.28679	5.18709	0.0869176	1	1.28378	4.97373	0.1049	0.46057	2.08161	4.8765	8.60846e-06	0.000135221	2.2605	5.30592	1.63784e-06	2.62261e-05	2.88172	5.31434	7.18719e-11	1.48861e-09	5.39026	4.82868	4.31642	4.64437	4.42106	5.03628	5.17788	5.33639	5.78901
gene-ECD_RS06680	NC_012971.2	1321661	1321828	+	protein_coding	ECD_RS06680	.	.	WP_001297116.1	hypothetical protein	71.4171	53.8035	15.2603	21.5282	12.3829	91.0234	16.9278	13.5171	5.97349	46.3651	-1.23878	2.40325	0.220191	1	2.64331	2.10326	1.38572e-05	0.000996411	1.1974	1.6974	0.555169	0.776422	3.22444	2.31033	0.000158383	0.00145445	-3.14046	2.74711	1.53992e-06	1.50478e-05	2.76462	1.71161	1.92353	1.65747	3.44163	2.50536	2.81235	2.12001	2.99705
gene-ECD_RS06775	NC_012971.2	1337774	1338127	-	protein_coding	ECD_RS06775	ECD_01266	.	WP_000565727.1	DUF559 domain-containing protein	14.0578	10.7607	2.63351	2.63659	1.7808	19.7249	9.43938	4.75942	4.65729	5.79047	-1.36333	1.23053	0.14709	1	-1.0529	1.43381	0.874632	0.997971	-1.69702	0.841927	0.193029	0.401109	-1.95547	1.51922	0.0768534	0.203563	-2.71353	0.979831	0.0126641	0.0380623	1.86648	1.87713	1.61946	2.18262	1.84643	1.55594	1.82326	1.14866	1.48658
gene-ECD_RS06875	NC_012971.2	1356055	1356369	+	protein_coding	ECD_RS06875	ECD_01285	pspE	WP_000473109.1	thiosulfate sulfurtransferase PspE	151.058	48.7818	43.6536	118.521	141.691	211.473	40.6266	50.9288	151.328	413.436	-1.3608	4.45633	0.0416063	0.898039	1.00026	3.36988	1	1	-1.09925	4.2481	0.60473	0.811136	-1.4196	6.4497	0.021709	0.0779763	-2.45311	6.8617	2.27245e-09	3.91869e-08	4.71408	3.4904	4.37398	6.69133	7.3745	4.28925	3.49073	4.24428	6.19159
gene-ECD_RS06880	NC_012971.2	1356582	1358261	+	protein_coding	ECD_RS06880	ECD_01286	.	WP_000810500.1	glucosylglycerate phosphorylase	0.811558	0.34588	0.104047	0.24306	0.337717	0.831264	0.253916	0.436034	1.3227	7.36148	1.00431	-0.77726	1	1	1.13237	-1.10641	1	1	-3.82132	-0.49465	0.0660007	0.189404	-5.94882	1.53209	8.72276e-06	0.000122723	-18.1012	3.08753	3.70816e-24	2.52353e-22	0.612858	0.42362	0.926858	2.52882	4.05858	0.615019	0.472254	0.296549	0.838733
gene-ECD_RS06885	NC_012971.2	1358275	1359567	+	protein_coding	ECD_RS06885	ECD_01287	.	WP_000597460.1	carbohydrate ABC transporter substrate-binding protein	0.105446	0.249668	0.135189	0.180462	0.292531	0.16201	0.219943	0.226616	0.388069	3.91047	-1.46456	-3.06683	1	1	-1.05592	-1.64982	1	1	-1.55447	-1.13627	1	1	-2.34262	-0.0163856	0.2392	0.442949	-11.0401	1.89229	3.0421e-11	6.58718e-10	0.11022	0.295753	0.444087	1.05472	2.88824	0.0747217	0.281138	0.296549	0.53661
gene-ECD_RS06895	NC_012971.2	1360456	1361298	+	protein_coding	ECD_RS06895	ECD_01289	.	WP_000224659.1	carbohydrate ABC transporter permease	0.566069	0.459532	0.276472	0.069199	0.074781	1.15963	0.506026	0.173793	0.680255	2.35053	-1.97402	-1.59317	0.211789	1	-1.31443	-1.34521	0.780907	0.965305	1.65102	-1.28123	0.692096	0.874818	-9.67794	-0.206314	0.0246349	0.0857412	-23.72	0.598266	5.23325e-07	5.76414e-06	0.454702	0.42362	0.239064	1.15783	1.81129	0.246168	0.331342	0.383243	0.153987
gene-ECD_RS06900	NC_012971.2	1361329	1362381	+	protein_coding	ECD_RS06900	ECD_01290	.	WP_000737347.1	zinc-binding alcohol dehydrogenase	1.48901	1.47155	0.885341	0.387788	0.299337	2.8514	2.29562	0.973933	0.408443	2.59554	-1.85685	-0.107975	0.0411278	0.898039	-1.86752	0.638699	0.0379493	0.2796	-1.03626	0.488831	1	1	-1.16768	0.148903	1	1	-7.14409	1.12478	1.44805e-06	1.42714e-05	1.09624	1.55285	1.17733	0.943671	2.15751	0.688239	1.02342	1.14866	0.838733
gene-ECD_RS06905	NC_012971.2	1362400	1363188	+	protein_coding	ECD_RS06905	ECD_01291	.	WP_000690229.1	sugar phosphate isomerase/epimerase	1.98724	1.22746	0.886183	0.221804	0.319597	1.59299	1.53187	1.4855	1.18107	2.25161	1.28136	-0.744656	0.570099	1	-1.49345	-0.16417	0.41243	0.799821	-1.57305	0.411304	0.376638	0.614981	-5.69484	0.426443	0.00339444	0.0185616	-5.7811	0.603691	0.000264517	0.00143193	0.562042	0.975986	1.28795	1.58532	1.70041	0.688239	0.71849	0.935695	0.419992
gene-ECD_RS06910	NC_012971.2	1363198	1364253	+	protein_coding	ECD_RS06910	ECD_01292	.	WP_001300711.1	Gfo/Idh/MocA family oxidoreductase	0.968337	1.10053	0.938002	0.386687	0.417882	2.24819	1.54851	1.38738	0.678805	2.39405	-2.24652	-0.509408	0.0197076	0.766385	-1.68367	0.166044	0.153582	0.550096	-1.39058	0.767292	0.457819	0.693737	-1.93266	0.470598	0.352234	0.572479	-4.75307	1.09854	0.000124562	0.00074405	0.925836	1.20681	1.48659	1.34428	2.07102	0.48407	0.827454	1.19733	0.838733
gene-ECD_RS06915	NC_012971.2	1364250	1366517	+	protein_coding	ECD_RS06915	ECD_01293	ycjT	WP_000198030.1	kojibiose phosphorylase	1.20231	1.39491	0.590886	0.257207	0.250161	1.20071	1.09717	1.19506	0.663721	1.65697	1.02999	0.138374	1	1	1.05891	1.10451	0.85386	0.995056	-1.90043	1.4229	0.0421421	0.135253	-2.84268	1.23436	0.0120982	0.050666	-5.50945	1.59557	1.11751e-06	1.12668e-05	1.02298	1.58056	2.11576	2.08133	2.52594	1.04485	1.63622	1.4592	1.08841
gene-ECD_RS06935	NC_012971.2	1369330	1370328	-	protein_coding	ECD_RS06935	ECD_01297	.	WP_000075375.1	LacI family transcriptional regulator	9.55348	11.8917	10.7901	21.0214	23.9163	12.0221	12.6679	18.0385	14.2072	11.5589	-1.22307	2.06681	0.272555	1	-1.27856	3.18652	0.179087	0.587399	-1.57484	4.19035	0.00865855	0.0412472	1.33053	5.16292	0.0888086	0.225033	2.4597	4.66986	1.33128e-07	1.6526e-06	2.47297	3.47572	4.53405	4.97603	3.96575	2.23911	3.15666	3.91385	5.37679
gene-ECD_RS06975	NC_012971.2	1377300	1378220	-	protein_coding	ECD_RS06975	ECD_01305	.	WP_001300523.1	alpha/beta hydrolase	15.2478	14.7215	9.67945	3.73695	7.32392	15.6938	9.2634	6.52205	4.90332	2.96754	-1.00052	2.46721	1	1	1.32358	3.00827	0.13736	0.520873	1.57423	3.27874	0.0241945	0.090486	-1.45784	3.06591	0.117649	0.27515	2.92899	2.79906	3.23032e-06	2.93113e-05	2.69557	2.96823	3.06855	3.41898	2.15751	2.69494	3.32717	3.65974	2.93466
gene-ECD_RS06980	NC_012971.2	1378358	1379257	+	protein_coding	ECD_RS06980	ECD_01306	.	WP_000817708.1	DNA-binding transcriptional regulator PgrR	5.60516	5.73904	3.04281	3.17599	5.74369	5.89643	4.34479	3.66269	2.07081	3.26454	-1.02256	1.03006	0.950862	1	1.10016	1.76061	0.687209	0.938629	-1.13385	1.99065	0.666647	0.857149	1.3778	2.33945	0.316456	0.535056	2.08923	2.56382	0.00195203	0.00809487	1.59038	2.04561	2.33774	2.32235	2.23911	1.56893	2.15135	2.19383	2.70473
gene-ECD_RS07000	NC_012971.2	1382533	1382790	+	protein_coding	ECD_RS07000	ECD_01309	.	WP_000605090.1	DUF2534 family protein	175.183	87.5871	79.4954	54.9429	82.0992	207.855	66.4119	57.0697	41.6755	41.0495	-1.15335	4.24992	0.349571	1	1.0986	3.85685	0.571733	0.886471	1.47801	4.50044	0.0198681	0.0786696	1.18553	4.67355	0.354654	0.573755	2.37752	4.51152	5.05571e-07	5.63372e-06	4.41444	3.87857	4.25646	4.59009	3.84931	4.21892	4.00546	4.79576	4.82637
gene-ECD_RS07015	NC_012971.2	1384889	1385404	-	protein_coding	ECD_RS07015	ECD_01312	ogt	WP_000945005.1	methylated-DNA--[protein]-cysteine S-methyltransferase	43.8619	46.6714	24.6165	16.0533	26.5112	50.0691	35.1349	26.5474	12.9194	15.3605	-1.10961	3.22668	0.534242	1	1.10652	3.94318	0.53782	0.872581	-1.01618	4.07732	0.931646	1	1.11738	3.94797	0.591064	0.778004	2.05154	3.95208	8.42981e-05	0.000525794	3.43186	3.95464	4.15795	3.93668	3.46443	3.29634	4.09173	4.13609	4.08703
gene-ECD_RS07050	NC_012971.2	1391147	1391710	+	protein_coding	ECD_RS07050	ECD_01317	smrA	WP_001046829.1	DNA endonuclease SmrA	25.8663	13.3936	12.9137	16.2385	22.6901	30.0847	13.9924	16.8847	10.0405	12.9628	-1.13054	2.61175	0.48538	1	-1.25379	2.52584	0.257532	0.674028	-1.23178	3.42816	0.300718	0.532051	1.45391	3.93028	0.0625077	0.176081	2.08049	3.85029	9.1522e-05	0.000568062	2.89352	2.87063	3.66843	3.7179	3.35887	2.74155	2.59325	3.39348	4.22377
gene-ECD_RS07100	NC_012971.2	1399152	1399961	-	protein_coding	ECD_RS07100	ECD_01326	recT	WP_000166319.1	recombination protein RecT	1.17826	0.557962	0.215802	0.288071	1.16742	1.29308	0.789962	0.452183	0.265488	0.421775	-1.06622	-1.19234	1	1	-1.68562	-1.01509	0.472	0.834102	-1.93228	-1.00826	0.731885	0.897738	-1.02388	-0.482758	1	1	3.2335	0.13129	0.0347041	0.0861611	0.482295	0.596394	0.536616	0.547655	0.518717	0.456391	0.379858	0.296549	0.53661
gene-ECD_RS07235	NC_012971.2	1421439	1421765	+	protein_coding	ECD_RS07235	ECD_01355	.	WP_000752043.1	YdbL family protein	8.96437	6.7131	1.42548	1.07036	0.578353	11.1038	1.95679	3.36026	0.876842	1.46267	-1.2035	0.392464	0.499591	1	2.83591	0.159127	0.00916578	0.129096	-2.20086	0.171713	0.111707	0.275544	1.09532	-0.137083	1	1	-2.08337	-0.66215	0.355755	0.521856	1.24862	0.596394	1.2337	0.69208	0.68325	1.09956	1.30044	0.685753	0.744884
gene-ECD_RS07270	NC_012971.2	1428431	1430737	+	protein_coding	ECD_RS07270	ECD_01362	.	WP_000471481.1	DUF2773 domain-containing bactofilin	1.92072	1.11945	0.580897	0.935576	2.10408	2.02789	1.32516	1.17485	0.745715	1.21432	-1.02627	0.850737	0.946227	1	-1.41953	1.11483	0.195824	0.601934	-1.90043	1.4229	0.0421421	0.135253	1.12777	2.07213	0.73463	0.884573	2.05743	2.48273	0.00326668	0.0123628	1.4715	1.78488	2.11576	2.23072	2.18523	1.44765	1.44426	1.4592	2.36952
gene-ECD_RS07295	NC_012971.2	1435539	1436144	-	protein_coding	ECD_RS07295	ECD_01367	azoR	WP_000048939.1	FMN-dependent NADH-azoreductase	46.4597	64.6707	89.1304	796.66	1091.35	60.7234	34.0231	34.6928	194.7	452.36	-1.27044	3.64559	0.128776	1	1.58321	4.42192	0.00406567	0.0824164	2.72584	5.59742	2.56218e-10	1.25186e-08	3.67973	9.21252	1.43027e-18	1.1124e-16	2.8693	9.39195	4.72009e-13	1.27576e-11	3.90175	4.12892	4.74752	7.99052	8.4437	3.58221	4.76126	6.16017	9.86605
gene-ECD_RS07330	NC_012971.2	1444964	1445494	+	protein_coding	ECD_RS07330	ECD_01374	cybB	WP_000428998.1	cytochrome b561	344.834	258.865	143.088	66.7935	97.2319	386.476	175.532	118.227	67.902	48.1252	-1.08947	6.22184	0.553773	1	1.22849	6.37858	0.159844	0.558931	1.28439	6.46584	0.0928712	0.242253	-1.13033	6.19347	0.431459	0.648891	2.40244	5.78698	2.0188e-08	2.94775e-07	6.29973	6.23977	6.28959	6.29302	5.06024	6.17774	6.53313	6.64663	6.11863
gene-ECD_RS07340	NC_012971.2	1445984	1446133	-	protein_coding	ECD_RS07340	ECD_01376	hokB	WP_001320773.1	type I toxin-antitoxin system toxin HokB	177.244	85.2247	96.334	66.1124	18.4919	237.409	103.327	124.043	86.9739	66.5055	-1.30195	3.58309	0.0955689	1	-1.45508	3.39709	0.030167	0.246709	-1.21319	4.39433	0.264327	0.49235	-1.46238	4.5711	0.0354895	0.11337	-3.01846	3.10792	5.34532e-07	5.87061e-06	3.85766	3.74418	4.57826	4.85849	3.76917	3.50662	3.25097	4.31214	4.33262
gene-ECD_RS07350	NC_012971.2	1448210	1449133	-	protein_coding	ECD_RS07350	ECD_01379	.	WP_000414567.1	LysR family transcriptional regulator	109.265	19.495	24.0255	24.1166	36.9783	117.208	16.4661	23.7044	25.5231	18.7827	-1.04274	5.3312	0.778113	1	-1.01391	3.60718	0.961186	1	1.07561	4.81417	0.672848	0.86257	-1.17669	5.55642	0.315924	0.534597	2.34081	5.20447	1.57266e-07	1.90267e-06	5.3939	3.71947	4.80446	5.69025	4.52232	5.33498	3.70105	4.90601	5.46036
gene-ECD_RS07370	NC_012971.2	1452713	1452937	+	protein_coding	ECD_RS07370	ECD_01383	.	WP_001296778.1	YdcH family protein	87.8647	18.078	8.54575	8.29645	8.96575	122.894	10.1115	6.18587	4.77879	23.6869	-1.35947	3.19331	0.0608703	1	1.48771	1.25205	0.141558	0.529209	1.46334	1.19558	0.317351	0.551241	1.55744	1.70566	0.230971	0.434682	-2.21681	2.34991	0.00174499	0.0073645	3.52103	1.4958	1.43944	1.7262	2.95416	3.12232	1.89178	1.81157	2.20304
gene-ECD_RS07380	NC_012971.2	1453531	1454511	-	protein_coding	ECD_RS07380	ECD_01385	.	WP_001234052.1	LbetaH domain-containing protein	1.80677	1.64537	2.79156	4.45982	3.08455	3.48775	2.17421	1.94148	1.60754	1.46267	-1.8723	0.066487	0.029006	0.804366	-1.58294	0.557206	0.150804	0.548109	1.52363	1.65171	0.188261	0.396178	2.48793	2.6539	0.00115029	0.00757122	2.4988	1.74258	0.0023906	0.00957999	1.19959	1.4364	1.74112	2.13286	1.49429	0.757921	1.05364	2.19383	3.24001
gene-ECD_RS07505	NC_012971.2	1474325	1474990	+	protein_coding	ECD_RS07505	ECD_01407	.	WP_001301034.1	DNA-binding transcriptional regulator McbR	3.17312	1.74498	1.22482	3.41598	5.39536	3.98407	1.06752	0.769934	1.93735	2.66744	-1.21964	-0.0470598	0.533951	1	1.35784	-0.362727	0.596505	0.900032	1.6772	0.034518	0.407173	0.6391	1.58234	1.96081	0.150804	0.326009	2.3986	1.99617	0.00212386	0.00865672	1.00406	0.649675	0.705573	1.91466	1.70041	0.867064	0.827454	1.04611	2.43108
gene-ECD_RS07525	NC_012971.2	1480312	1480929	+	protein_coding	ECD_RS07525	ECD_01411	.	WP_000598851.1	glutathione S-transferase family protein	0.99278	2.2984	2.07421	2.64298	3.77427	1.12987	0.575215	0.474134	0.57995	2.10068	-1.10486	-1.71318	1	1	3.2795	-0.434587	0.0143062	0.164219	4.54143	0.279802	0.00432709	0.0240738	4.03447	1.21446	0.00188767	0.0114972	2.12909	1.45556	0.0181302	0.0505073	0.33873	0.361103	0.444087	0.823353	1.40282	0.309421	0.961011	1.41872	2.05447
gene-ECD_RS07650	NC_012971.2	1509440	1511137	-	protein_coding	ECD_RS07650	ECD_01437	.	WP_000433476.1	malate dehydrogenase	197.447	147.874	56.6537	64.8962	97.6051	196.484	110.036	65.8334	33.5191	50.7024	1.03376	7.00713	0.817585	1	1.11948	7.30853	0.434039	0.811641	-1.09495	7.04121	0.53727	0.760318	1.74114	7.39109	0.000187792	0.00168791	2.28941	7.48774	1.83628e-08	2.70195e-07	6.99375	7.23347	7.11387	6.94484	6.78183	7.04128	7.39529	6.98399	7.73996
gene-ECD_RS07665	NC_012971.2	1512093	1512524	+	protein_coding	ECD_RS07665	ECD_01440	osmC	WP_000152305.1	peroxiredoxin OsmC	36.6103	27.7985	55.8387	50.0974	63.0405	48.3287	12.014	10.3437	18.916	31.9495	-1.28308	2.82634	0.145711	1	1.92614	2.63529	0.000923073	0.0297833	5.72019	4.22873	1.02233e-19	2.43507e-17	2.38057	4.91074	9.91045e-07	1.67118e-05	2.34585	4.87775	2.88315e-07	3.3296e-06	3.15588	2.36523	2.69975	4.21295	4.20792	2.84123	3.17052	5.02201	5.41918
gene-ECD_RS07685	NC_012971.2	1515375	1516397	-	protein_coding	ECD_RS07685	ECD_01444	.	WP_000145111.1	ABC transporter permease	1.19949	1.64093	0.626522	0.456183	0.369739	1.97943	2.36294	1.86178	1.75175	1.40262	-1.6	-0.564643	0.188481	1	-1.72465	0.680483	0.0714483	0.37818	-2.77815	0.785418	0.0100683	0.0460075	-4.21181	1.33182	0.000538084	0.00407681	-3.14697	0.476109	0.0143062	0.0420037	0.821681	1.55285	1.74112	2.27726	1.49429	0.564057	1.08324	0.877151	0.926849
gene-ECD_RS07690	NC_012971.2	1516399	1517949	-	protein_coding	ECD_RS07690	ECD_01445	.	WP_000830546.1	ABC transporter substrate-binding protein	4.17552	4.95367	2.14132	1.57966	4.22708	5.62751	2.97955	3.02272	1.61758	2.02648	-1.30971	1.57031	0.17676	1	1.38433	2.17786	0.127682	0.504247	-1.32934	2.37904	0.250664	0.476687	-1.13813	2.40651	0.699009	0.858499	2.47667	2.82401	8.11858e-05	0.00050888	2.10703	2.23183	2.75857	2.67505	2.31634	1.81762	2.61368	2.41572	2.51876
gene-ECD_RS07695	NC_012971.2	1517963	1518544	-	protein_coding	ECD_RS07695	ECD_01446	ddpX	WP_001285833.1	D-alanyl-D-alanine dipeptidase	2.81117	1.22029	0.400457	0.801848	3.35783	5.39893	1.22159	0.503462	0.123165	1.05661	-1.86243	-0.0474462	0.0365017	0.884846	-1.19914	-0.70141	1	1	-1.17859	-1.01297	1	1	5.39119	-0.265783	0.0757931	0.201991	3.7398	1.01333	0.00059626	0.0029021	1.13152	0.649675	0.444087	0.206522	0.830925	0.711842	0.559087	0.383243	0.926849
gene-ECD_RS07700	NC_012971.2	1518802	1521201	-	protein_coding	ECD_RS07700	ECD_01447	dosP	WP_012304876.1	oxygen-sensing cyclic-di-GMP phosphodiesterase	2.24396	5.24584	2.88905	2.30907	3.78243	2.67667	3.05123	1.80082	1.01549	2.19218	-1.15928	1.21433	0.500814	1	1.43175	2.85681	0.0590807	0.343844	1.70122	2.8833	0.0143893	0.0610662	2.04175	3.05823	0.00406743	0.0215891	2.05033	3.36812	0.000373156	0.00194808	1.78019	2.77795	2.65917	2.63986	2.93796	1.63214	3.23127	3.32942	3.54853
gene-ECD_RS07710	NC_012971.2	1522985	1524304	-	protein_coding	ECD_RS07710	ECD_01449	.	WP_000350350.1	glycoside hydrolase family 10 protein	17.0427	16.728	8.69583	13.2136	17.6704	19.0964	15.8352	9.37869	7.3854	10.1456	-1.08919	3.20405	0.614138	1	-1.1363	3.98272	0.437472	0.812079	-1.01626	3.93274	0.950403	1	1.60861	4.78931	0.00695951	0.0331534	2.07074	4.71157	1.56771e-05	0.000119252	3.39966	4.14756	4.02051	4.45488	4.1668	3.28851	3.9742	3.99868	5.116
gene-ECD_RS07740	NC_012971.2	1533138	1534823	-	protein_coding	ECD_RS07740	ECD_01454	.	WP_000628583.1	ABC transporter ATP-binding protein/permease	0.283035	1.30201	0.552944	0.207596	0.373905	0.165661	0.33735	0.391034	0.127548	0.202632	1.73458	-2.32963	0.559728	1	3.18569	0.124917	0.00510013	0.0921694	1.4944	0.249806	0.451618	0.686798	1.448	-0.248921	1	1	2.16416	-0.210723	0.319467	0.481602	0.145165	0.54107	0.856801	0.547655	0.518717	0.246168	1.30044	1.14866	0.744884
gene-ECD_RS07745	NC_012971.2	1535114	1536271	-	protein_coding	ECD_RS07745	ECD_01455	.	WP_001301030.1	anaerobic sulfatase maturase	2.23704	0.278775	0.251582	0.251876	0.707708	1.02508	0.122792	0.189776	0.185704	0.413033	2.23587	-0.353387	0.0156451	0.73085	1.84571	-1.89974	0.692096	0.938629	1.39194	-1.01766	0.731885	0.897738	1.21234	-0.360883	1	1	2.01882	0.127097	0.211789	0.357453	0.535946	0.155442	0.345214	0.547655	0.68325	1.00719	0.281138	0.465022	0.644502
gene-ECD_RS07815	NC_012971.2	1550273	1550539	-	protein_coding	ECD_RS07815	ECD_01470	hipB	WP_001301023.1	type II toxin-antitoxin system antitoxin HipB	15.5746	32.403	21.3862	11.361	12.9859	19.091	31.6872	29.6307	12.8866	7.16544	-1.19117	0.871624	0.462476	1	-1.17373	2.66813	0.426178	0.807238	-1.3051	3.12814	0.20483	0.417659	-1.2605	2.77595	0.369281	0.590075	2.15006	1.99407	0.00501247	0.0176548	1.55183	2.95771	3.42388	3.06821	1.77527	1.39029	2.75832	3.07974	2.77764
gene-ECD_RS07850	NC_012971.2	1556183	1557097	-	protein_coding	ECD_RS07850	ECD_01477	.	WP_000637082.1	hypothetical protein	8.26991	18.5578	9.61557	6.82162	8.06091	8.85228	12.743	11.4484	4.70045	4.62984	-1.04049	1.615	0.856017	1	1.21302	3.38306	0.277733	0.696099	-1.12177	3.62576	0.578137	0.79747	1.30467	3.45236	0.244663	0.449788	2.06847	3.06953	0.00069414	0.003315	2.02498	3.36857	3.79558	3.35532	2.67022	1.98195	3.62258	3.64227	3.70625
gene-ECD_RS07875	NC_012971.2	1561888	1563276	-	protein_coding	ECD_RS07875	ECD_01482	sad	WP_000156615.1	succinate-semialdehyde dehydrogenase	45.3	413.09	113.513	48.885	187.578	65.7542	153.352	60.3855	21.004	39.2551	-1.41095	4.88884	0.0204961	0.770112	2.24394	8.11148	2.41754e-08	3.29045e-06	1.99486	7.27352	2.62598e-06	4.85806e-05	2.09289	6.60403	1.61379e-06	2.59501e-05	5.68241	7.85099	1.34584e-29	1.38622e-27	5.15442	7.42136	6.70293	5.99183	6.13043	4.67425	8.58276	7.69237	7.04563
gene-ECD_RS07880	NC_012971.2	1563377	1564258	+	protein_coding	ECD_RS07880	ECD_01483	.	WP_000366501.1	LysR family transcriptional regulator	8.34746	9.29666	4.16189	3.2408	7.07597	7.52096	8.46388	6.64433	3.81978	4.10585	1.14158	1.45696	0.553336	1	-1.09279	2.53892	0.654377	0.929538	-1.50323	2.61916	0.0756497	0.208856	-1.30964	2.72211	0.317392	0.535924	2.04711	2.83836	0.0013233	0.00581001	1.81316	2.80169	3.03722	3.04149	2.48192	1.95253	2.69262	2.53413	2.70473
gene-ECD_RS07910	NC_012971.2	1568416	1568850	+	protein_coding	ECD_RS07910	ECD_01489	marR	WP_000843414.1	multiple antibiotic resistance transcriptional regulator MarR	15.9849	18.2561	10.0459	33.2573	124.197	18.2993	13.5656	20.8815	24.5531	49.9498	-1.11269	1.54453	0.604169	1	1.12092	2.35373	0.62138	0.909318	-1.95688	3.09879	0.00106843	0.00789106	1.21802	4.68536	0.273169	0.483309	2.95641	5.77054	7.42965e-12	1.78078e-10	2.00609	2.51631	3.60574	4.58084	4.83383	1.89183	2.65369	2.74525	4.85473
gene-ECD_RS07915	NC_012971.2	1568870	1569253	+	protein_coding	ECD_RS07915	ECD_01490	marA	WP_000091199.1	MDR efflux pump AcrAB transcriptional activator MarA	70.6563	44.7241	29.7402	72.6142	222.447	57.4611	31.2899	31.2854	44.2411	93.7724	1.26485	3.25149	0.145642	1	1.19058	3.41122	0.325163	0.74159	1.00884	3.9078	1	1	1.47592	5.50757	0.0171049	0.0658997	2.8209	6.44754	1.20443e-11	2.76511e-10	3.22693	3.40776	3.97989	5.22785	5.5424	3.53337	3.63763	3.9918	5.77721
gene-ECD_RS07935	NC_012971.2	1571942	1572037	+	protein_coding	ECD_RS07935	.	mgtS	WP_000901367.1	protein MgtS	14.2023	12.1058	9.10414	10.3301	22.3268	35.6404	9.62767	12.209	13.4403	12.8114	-2.43051	-0.047667	0.00311624	0.317023	1.04707	-0.223801	1	1	-1.26126	0.535672	0.739035	0.903522	-1.44294	1.36121	0.349715	0.571404	2.06496	1.35508	0.0340935	0.0848664	1.19959	0.798639	1.28795	1.91466	1.35482	0.615019	0.827454	1.0983	1.54344
gene-ECD_RS07940	NC_012971.2	1572256	1573146	-	protein_coding	ECD_RS07940	ECD_01494	dgcZ	WP_000592802.1	diguanylate cyclase DgcZ	21.6525	16.0867	9.93997	10.9336	18.2541	22.8835	10.2137	8.22152	4.34435	9.96923	-1.02734	2.94069	0.89898	1	1.31179	3.09277	0.138738	0.523495	1.28276	3.38772	0.204102	0.416588	2.26097	3.80233	0.000118485	0.00112605	2.17655	4.17211	1.42716e-05	0.000109215	3.12558	3.04977	3.32356	3.2189	3.61468	3.09116	3.39955	3.65103	4.30822
gene-ECD_RS07955	NC_012971.2	1574631	1576676	-	protein_coding	ECD_RS07955	ECD_01497	dcp	WP_001300598.1	peptidyl-dipeptidase Dcp	47.0466	43.7055	34.3163	23.4079	31.0581	47.7111	28.946	21.2314	11.9119	17.5661	1.01439	5.22173	0.926199	1	1.25777	5.74425	0.12358	0.492641	1.71518	6.18488	0.000351745	0.00319594	1.76706	6.18531	0.000270605	0.0023071	2.10255	6.14505	1.13292e-06	1.13619e-05	5.24782	5.59641	5.76652	5.73679	5.53972	5.26789	5.92118	6.5339	6.54655
gene-ECD_RS08030	NC_012971.2	1588528	1589052	+	protein_coding	ECD_RS08030	ECD_01527	.	WP_000780584.1	lipocalin family protein	14.8028	10.4532	5.77116	4.33342	5.04324	16.2263	5.95857	3.6278	2.73074	2.60295	-1.06549	1.67011	0.757917	1	1.46029	1.67683	0.121814	0.490251	1.68525	1.7385	0.0800549	0.217145	1.42494	2.01298	0.298038	0.51237	2.29587	1.59498	0.00749061	0.0247586	2.08019	1.8085	1.74112	2.02788	1.44928	2.01078	2.21959	2.30904	2.43108
gene-ECD_RS08040	NC_012971.2	1589603	1590253	-	protein_coding	ECD_RS08040	ECD_01529	.	WP_001265279.1	DUF968 domain-containing protein	1.04717	0.595062	0.089503	0.448037	0.096836	1.50164	0.873691	0.787674	0.770772	1.25949	-1.38911	-1.42952	0.564053	1	-1.74484	-1.16757	0.439814	0.812079	-7.42192	-0.998828	0.0757931	0.208856	-1.88724	0.0729695	0.401742	0.619603	-9.87762	-0.389856	0.00444385	0.015959	0.454702	0.54107	0.705573	1.05472	1.02746	0.340037	0.331342	0.105769	0.644502
gene-ECD_RS08055	NC_012971.2	1591068	1591280	-	protein_coding	ECD_RS08055	.	.	WP_000887491.1	type I toxin-antitoxin system Hok family toxin	1606.34	1157.31	1135.79	491.598	80.5024	1818.43	1562.79	1791.79	2050.84	879.276	-1.10043	7.13084	0.504068	1	-1.621	7.75067	0.000791646	0.0268575	-1.4865	8.61765	0.0057734	0.0301403	-4.63836	9.1549	1.11309e-24	1.36839e-22	-9.17998	7.04177	4.72408e-42	9.47551e-40	7.20748	8.06242	8.87802	9.8748	7.896	7.07039	7.36886	8.30758	7.66668
gene-ECD_RS08085	NC_012971.2	1593644	1594051	+	protein_coding	ECD_RS08085	ECD_01539	.	WP_000381212.1	helix-turn-helix domain-containing protein	33.5842	42.568	21.5643	19.3018	32.6018	43.8125	35.5483	22.802	11.947	14.4024	-1.26797	2.61159	0.170059	1	-1.00247	3.54688	1	1	1.00365	3.53984	1	1	1.45231	3.71785	0.0746901	0.200453	2.68967	3.7956	2.58242e-07	3.02819e-06	2.95882	3.65579	3.63742	3.51921	3.0776	2.66502	3.65251	3.64227	4.01849
gene-ECD_RS08135	NC_012971.2	1598093	1599112	-	protein_coding	ECD_RS08135	ECD_01549	.	WP_000836067.1	Zn-dependent oxidoreductase	3.20804	1.13937	2.22784	5.66187	5.00615	4.38125	1.74256	1.36453	2.45967	1.00482	-1.32673	0.620971	0.256224	1	-1.82939	0.233479	0.095186	0.4394	1.72831	1.33653	0.100489	0.256506	2.06698	3.11009	0.00263209	0.015093	5.88289	2.2123	9.44526e-10	1.68205e-08	1.4296	1.27622	1.43944	2.67505	1.20041	1.18637	0.827454	1.98792	3.60304
gene-ECD_RS08140	NC_012971.2	1599124	1600338	-	protein_coding	ECD_RS08140	ECD_01550	rspA	WP_001295394.1	starvation-sensing protein RspA	3.53479	1.00965	3.64465	12.6271	16.6032	3.50567	1.05328	2.11019	3.36285	2.41818	1.03718	0.763347	0.943845	1	-1.25044	0.0166538	0.546629	0.873964	1.83026	2.22086	0.0198165	0.0786696	3.37257	4.29655	1.15924e-09	3.42469e-08	8.14429	4.10229	1.31995e-24	9.49119e-23	1.38644	1.01711	2.05449	3.28872	2.23911	1.41925	0.86202	2.76153	4.9366
gene-ECD_RS08150	NC_012971.2	1601005	1601346	+	protein_coding	ECD_RS08150	ECD_01552	.	WP_000705211.1	DUF1283 family protein	159.265	170.472	74.2813	81.8729	140.274	185.182	106.645	81.8214	49.8838	77.9174	-1.13025	4.5029	0.419411	1	1.33154	5.0932	0.0618107	0.352949	-1.03791	5.08563	0.828253	0.957086	1.47587	5.51357	0.0166877	0.0646073	2.14078	5.7322	1.12182e-06	1.12804e-05	4.64403	4.91553	5.14662	5.23377	5.1189	4.47486	5.31675	5.09447	5.78312
gene-ECD_RS08185	NC_012971.2	1608806	1609660	+	protein_coding	ECD_RS08185	ECD_01559	.	WP_000526503.1	dimethyl sulfoxide reductase anchor subunit	19.6938	11.7046	4.63406	2.04682	2.72807	20.907	9.39639	7.79659	3.60505	6.87271	-1.03195	2.7491	0.886675	1	1.03764	2.73311	0.872148	0.997971	-1.58417	2.77112	0.033733	0.11537	-1.95381	2.37112	0.0211675	0.0765363	-2.11461	2.50613	0.00223791	0.00903461	2.95882	2.8929	3.20168	2.92938	3.0776	2.91934	2.93918	2.62588	2.13067
gene-ECD_RS08195	NC_012971.2	1610476	1611768	+	protein_coding	ECD_RS08195	ECD_01561	clcB	WP_001315626.1	voltage-gated ClC-type chloride channel ClcB	7.38123	4.49403	2.52353	2.16555	2.04772	5.34632	4.78376	3.90913	2.10666	4.91451	1.41974	1.68857	0.0798582	1	-1.27738	2.16837	0.252017	0.668815	-1.45854	2.42875	0.107585	0.268857	-1.08143	2.55508	0.856069	0.96268	-2.01504	2.63701	0.00273868	0.0107378	1.85597	2.57257	2.85156	2.77575	3.17758	2.23911	2.28474	2.39501	2.67958
gene-ECD_RS08215	NC_012971.2	1614896	1616149	+	protein_coding	ECD_RS08215	ECD_01565	.	WP_000091840.1	MFS transporter	31.2586	95.4046	26.4383	6.69869	3.87091	35.0801	62.7623	26.3456	15.3196	12.1508	-1.09091	4.00277	0.572281	1	1.26627	6.15918	0.108653	0.465978	1.06498	5.39681	0.693052	0.875567	-2.54134	4.84946	1.1623e-07	2.33133e-06	-2.63674	3.75688	4.39307e-07	4.95325e-06	4.14343	5.99927	5.37993	5.40074	4.34324	4.02528	6.33513	5.46867	4.10603
gene-ECD_RS08220	NC_012971.2	1616546	1616881	+	protein_coding	ECD_RS08220	ECD_01566	.	WP_000743942.1	acid shock protein	5.07224	14.796	5.89602	4.16675	23.0773	8.52045	7.82909	2.39819	2.56006	11.5913	-1.62978	-0.107862	0.108144	1	1.57266	1.50021	0.077065	0.388405	2.59258	0.988766	0.00834208	0.0399895	1.45973	1.36121	0.349715	0.571404	2.36475	3.08059	6.21471e-05	0.000400749	1.06007	1.63441	0.993671	1.50936	2.56866	0.735066	2.10881	1.8425	1.88883
gene-ECD_RS08265	NC_012971.2	1624754	1626136	+	protein_coding	ECD_RS08265	ECD_01574	.	WP_000412379.1	amino acid permease	10.8935	6.34904	3.49683	1.8559	2.64378	10.4007	6.22031	6.56794	1.96957	8.69533	1.07742	2.51495	0.702301	1	-1.1759	2.6906	0.409401	0.796847	-1.76857	3.14998	0.00553806	0.0293384	-1.17942	2.49575	0.574349	0.765063	-2.76176	3.40368	6.45233e-07	6.98575e-06	2.68967	2.97868	3.60574	2.77575	4.02062	2.78114	2.77656	2.87059	2.57438
gene-ECD_RS08280	NC_012971.2	1627356	1628075	+	protein_coding	ECD_RS08280	ECD_01577	rstA	WP_001092508.1	two-component system response regulator RstA	75.0827	74.2488	43.8617	69.5962	152.961	86.6038	56.6798	49.4463	52.8653	60.8305	-1.12123	4.48594	0.451441	1	1.09124	5.09776	0.572358	0.886689	-1.06223	5.41524	0.705775	0.883901	1.18394	6.48436	0.27113	0.481714	2.99023	6.79207	5.15731e-13	1.3649e-11	4.6225	5.07253	5.48527	6.37021	5.81941	4.46448	5.19493	5.40015	6.61114
gene-ECD_RS08355	NC_012971.2	1647429	1648430	+	protein_coding	ECD_RS08355	ECD_01592	add	WP_000567490.1	adenosine deaminase	350.243	215.665	148.69	33.0096	47.3118	334.357	113.386	109.661	24.5378	27.481	1.07759	7.0439	0.60232	1	1.58444	6.87761	0.00155295	0.0399886	1.43894	7.36656	0.012548	0.0547726	1.20979	5.87345	0.23215	0.435848	2.04724	5.7359	4.18919e-06	3.73014e-05	6.99972	6.52194	7.08926	5.74923	5.16487	7.10673	7.18014	7.61106	6.01941
gene-ECD_RS08385	NC_012971.2	1651544	1652122	+	protein_coding	ECD_RS08385	ECD_01598	rsxB	WP_000991805.1	electron transport complex subunit RsxB	50.3923	29.7731	20.7304	12.2915	8.81913	42.8122	29.2245	30.1112	14.7325	31.1545	1.21078	3.38381	0.232671	1	-1.17821	3.65547	0.343163	0.753465	-1.36842	4.22524	0.0692865	0.197023	-1.33233	4.02135	0.152989	0.329216	-2.96733	3.95294	1.00026e-08	1.54332e-07	3.37779	3.86174	4.48845	4.27161	4.57565	3.62945	3.64261	4.05918	3.88187
gene-ECD_RS08390	NC_012971.2	1652115	1654337	+	protein_coding	ECD_RS08390	ECD_01599	rsxC	WP_000915790.1	electron transport complex subunit RsxC	33.3955	21.1729	11.6376	6.53409	7.45823	33.9865	21.2362	15.5866	6.48135	25.5729	1.01083	4.85012	0.946931	1	-1.20398	5.11499	0.225266	0.636338	-1.26194	5.26109	0.14372	0.327386	-1.10288	4.89398	0.581842	0.770198	-2.88211	5.60603	3.52807e-11	7.55364e-10	4.8892	5.27684	5.44703	4.99704	6.18979	4.90422	5.01655	5.11994	4.86033
gene-ECD_RS08395	NC_012971.2	1654338	1655396	+	protein_coding	ECD_RS08395	ECD_01600	rsxD	WP_000231922.1	electron transport complex subunit RsxD	42.8724	25.7891	7.5928	4.57201	5.83377	42.7265	20.7449	13.6962	6.36269	21.8726	1.03222	4.12749	0.849094	1	1.03558	4.16908	0.835628	0.98745	-1.69902	3.8382	0.00342182	0.0199397	-1.54645	3.59653	0.0381264	0.120281	-3.14981	4.28846	2.51043e-10	4.73626e-09	4.18181	4.2154	4.23591	3.95111	4.92295	4.22509	4.26318	3.52323	3.37144
gene-ECD_RS08400	NC_012971.2	1655400	1656020	+	protein_coding	ECD_RS08400	ECD_01601	rsxG	WP_000920802.1	electron transport complex subunit RsxG	30.5177	20.3777	5.34813	4.50894	5.38026	34.632	17.631	10.7344	5.42519	15.624	-1.10309	2.96773	0.574027	1	-1.0386	3.11978	0.845774	0.99228	-1.88916	2.67794	0.00498893	0.0269685	-1.33685	2.70913	0.275273	0.485904	-2.43841	3.14895	3.01443e-05	0.000212347	3.19393	3.28684	3.20168	3.04149	3.73207	3.06849	3.23787	2.41572	2.67958
gene-ECD_RS08405	NC_012971.2	1656024	1656719	+	protein_coding	ECD_RS08405	ECD_01602	.	WP_001289652.1	electron transport complex subunit RsxE	44.4678	29.4992	5.19041	4.52595	6.34028	44.9456	21.8602	12.6299	5.56152	20.6161	1.01778	3.5867	0.921004	1	1.12408	3.70417	0.490521	0.845489	-2.29004	2.97912	8.25042e-05	0.000947059	-1.36535	2.8897	0.21718	0.417595	-2.73101	3.65815	3.33725e-07	3.80786e-06	3.68437	3.71947	3.56237	3.2189	4.26097	3.70784	3.87615	2.51506	2.82427
gene-ECD_RS08410	NC_012971.2	1656719	1657354	+	protein_coding	ECD_RS08410	ECD_01603	nth	WP_001030339.1	endonuclease III	37.1939	27.0033	4.94716	3.944	3.86569	47.5389	21.1278	13.0152	4.28288	12.14	-1.24237	3.3777	0.178968	1	1.06466	3.48547	0.733236	0.952003	-2.47527	2.86045	3.4228e-05	0.000442179	-1.20676	2.4805	0.574349	0.765063	-2.63549	2.79727	2.63868e-05	0.000189694	3.63912	3.55466	3.48321	2.77575	3.4301	3.35373	3.63763	2.35266	2.54684
gene-ECD_RS08425	NC_012971.2	1659573	1660178	+	protein_coding	ECD_RS08425	ECD_01605	gstA	WP_000765749.1	glutathione transferase GstA	147.591	246.857	232.008	161.045	161.034	160.623	146.769	117.013	73.5744	76.6712	-1.05791	5.1673	0.704996	1	1.40109	6.41871	0.0212125	0.202102	2.1041	7.08326	4.80283e-07	1.0895e-05	1.96841	7.1546	6.58639e-06	9.36595e-05	2.4977	6.68741	1.27007e-09	2.23052e-08	5.24379	6.1731	6.46319	6.59585	5.90315	5.16477	6.65395	7.52788	7.56565
gene-ECD_RS08445	NC_012971.2	1663262	1663591	-	protein_coding	ECD_RS08445	ECD_01609	mliC	WP_000178042.1	C-type lysozyme inhibitor	17.9723	9.9781	4.76726	2.12125	5.15786	16.9275	6.89422	4.43962	2.82383	2.89874	1.09207	1.18127	0.732136	1	1.20498	1.07977	0.515533	0.856449	1.13879	1.06883	0.793446	0.93791	-1.47448	0.931362	0.451618	0.667099	2.10591	1.03848	0.0444493	0.104501	1.64022	1.4958	1.48659	1.58532	1.14503	1.72786	1.67562	1.61062	1.23369
gene-ECD_RS08465	NC_012971.2	1666221	1666457	+	protein_coding	ECD_RS08465	ECD_01613	.	WP_000670998.1	DUF1656 domain-containing protein	17.8337	20.9765	5.90041	22.8907	109.323	22.9808	14.6993	8.03627	11.1908	23.0641	-1.25213	0.932964	0.330943	1	1.18837	1.65857	0.525844	0.859406	-1.28177	1.16348	0.527753	0.751594	1.83722	3.07621	0.0127361	0.0524747	5.62986	4.52994	8.67384e-21	5.165e-19	1.61552	1.92113	1.74112	2.74296	2.98603	1.40485	2.10881	1.49857	3.52049
gene-ECD_RS08470	NC_012971.2	1666460	1667317	+	protein_coding	ECD_RS08470	ECD_01614	.	WP_001301002.1	HlyD family secretion protein	20.4989	12.4914	5.70441	15.6374	73.0329	17.9041	9.77785	6.14716	4.4279	17.5995	1.17771	2.67643	0.346101	1	1.06416	2.81337	0.787402	0.968931	-1.01538	2.72314	1	1	3.1718	4.12714	1.42432e-08	3.30981e-07	4.93308	5.82992	1.56833e-22	9.96151e-21	2.77022	2.94711	2.90461	3.19485	4.33088	2.97405	3.02557	2.88551	4.74992
gene-ECD_RS08495	NC_012971.2	1671219	1671818	+	protein_coding	ECD_RS08495	ECD_01619	.	WP_001032936.1	DNA-binding transcriptional regulator NemR	11.8163	5.05753	3.10755	93.5296	159.492	8.49551	5.33225	4.39522	14.8142	61.8364	1.43009	1.26359	0.0996336	1	-1.26483	1.24976	0.43777	0.812079	-1.33132	1.58106	0.345894	0.583275	5.67407	6.00578	4.99367e-24	5.59731e-22	3.06712	6.58054	2.24076e-13	6.37279e-12	1.55183	1.83174	2.08545	4.32797	5.58464	1.91235	1.59571	1.77996	6.77294
gene-ECD_RS08500	NC_012971.2	1671855	1672952	+	protein_coding	ECD_RS08500	ECD_01620	nemA	WP_000093587.1	N-ethylmaleimide reductase	54.7602	27.872	21.8632	209.483	248.373	52.2742	16.7705	10.8079	26.0483	97.5752	1.07763	4.50151	0.621187	1	1.38432	4.14432	0.0465166	0.306703	2.146	4.5349	6.48178e-06	0.00010467	7.23104	7.98494	8.82164e-36	2.10121e-33	3.02723	8.09474	5.84471e-14	1.79631e-12	4.50803	3.97566	3.96332	5.96364	7.09475	4.61133	4.4193	5.01524	8.79811
gene-ECD_RS08545	NC_012971.2	1683113	1684138	+	protein_coding	ECD_RS08545	ECD_01629	purR	WP_000190982.1	HTH-type transcriptional repressor PurR	135.478	92.0637	33.5061	13.7023	14.7463	128.083	103.527	65.1144	33.2559	37.1606	1.08811	5.70191	0.563198	1	-1.34986	6.21033	0.0410274	0.292253	-1.83099	5.99223	7.16113e-05	0.000840592	-2.69762	5.65198	1.47512e-09	4.25886e-08	-2.11826	5.1598	3.82608e-06	3.42282e-05	5.66692	6.42594	6.37822	6.21447	5.62314	5.78645	5.99896	5.51979	4.81487
gene-ECD_RS08670	NC_012971.2	1707791	1708801	-	protein_coding	ECD_RS08670	.	sufB	WP_000367159.1	Fe-S cluster assembly protein SufB	27.4437	321.16	445.327	178.581	124.647	33.9807	81.7857	50.7197	37.7198	40.145	-1.20357	3.58161	0.243123	1	3.271	7.14413	1.35236e-15	5.7265e-13	9.31669	8.34742	2.02072e-45	2.56699e-42	4.25725	7.75329	3.9915e-21	3.90041e-19	3.6922	6.91581	1.29267e-17	5.86471e-16	3.80946	6.06938	6.00178	6.37289	5.71156	3.56287	7.76421	9.20157	8.44965
gene-ECD_RS08730	NC_012971.2	1721612	1722763	+	protein_coding	ECD_RS08730	ECD_01664	.	WP_000347863.1	acyl-CoA dehydrogenase	1.06517	0.616498	0.404629	0.4051	0.930285	0.60613	0.308579	0.826648	0.373343	0.296561	1.7978	-1.23635	0.214446	1	1.65029	-1.04193	0.472	0.834102	-1.90963	0.0570963	0.211789	0.426375	-1.02431	0.228016	1	1	3.66123	0.248547	0.0153481	0.0442566	0.33873	0.361103	1.11867	0.943671	0.518717	0.564057	0.559087	0.685753	0.926849
gene-ECD_RS08750	NC_012971.2	1724817	1725755	+	protein_coding	ECD_RS08750	ECD_01667	.	WP_000080700.1	electron transfer flavoprotein subunit alpha	3.12178	1.78772	0.620517	0.434868	1.54412	3.71811	1.51431	1.40422	0.9924	0.800429	-1.15732	0.363063	0.607728	1	-1.01674	0.293509	1	1	-2.11721	0.418107	0.109021	0.271562	-2.5064	0.674526	0.0938808	0.233385	2.27916	0.79447	0.0370978	0.0909781	1.21612	1.09601	1.39069	1.58532	0.964878	1.09956	1.08324	0.81613	0.838733
gene-ECD_RS08785	NC_012971.2	1732851	1733897	+	protein_coding	ECD_RS08785	ECD_01673	aroH	WP_001082229.1	3-deoxy-7-phosphoheptulonate synthase AroH	64.4596	36.7529	14.9144	11.5332	15.1129	61.1562	27.8411	18.9606	7.25719	40.7877	1.08427	4.66354	0.591622	1	1.09966	4.61989	0.549631	0.875322	-1.19781	4.49548	0.283566	0.516572	1.42883	4.33189	0.0587148	0.168116	-2.26862	5.29174	4.03126e-07	4.57236e-06	4.65922	4.60415	4.66793	4.11384	5.78359	4.77152	4.73586	4.4186	4.60386
gene-ECD_RS08875	NC_012971.2	1749738	1750496	-	protein_coding	ECD_RS08875	ECD_01691	.	WP_000771391.1	YdiY family protein	53.1715	15.737	14.8161	20.982	16.6115	48.4827	11.1469	12.0642	11.6164	45.5517	1.12818	3.89663	0.442554	1	1.17591	2.90159	0.398661	0.788427	1.30307	3.71741	0.148339	0.335303	1.6239	4.65467	0.00686017	0.0328032	-2.30486	4.98193	4.26588e-07	4.82411e-06	3.90175	2.95771	3.61637	4.31687	5.48502	4.06477	3.1636	3.97095	4.98872
gene-ECD_RS08910	NC_012971.2	1755347	1756738	+	protein_coding	ECD_RS08910	ECD_01698	.	WP_001010706.1	cystine/sulfocysteine:cation symporter	39.3746	217.44	55.2946	19.5286	7.78948	56.1318	264.416	120.142	46.346	21.0088	-1.38573	4.67495	0.0292568	0.804366	-1.45975	7.95521	0.00838233	0.1243	-2.04724	7.2595	1.08287e-06	2.24283e-05	-2.63832	6.57865	3.7107e-10	1.15914e-08	-2.26683	4.74935	1.30507e-06	1.29521e-05	4.9361	8.20689	7.69159	7.12425	5.24935	4.48346	7.6634	6.66513	5.7412
gene-ECD_RS08920	NC_012971.2	1757834	1758097	-	protein_coding	ECD_RS08920	ECD_01700	cedA	WP_001241561.1	cell division activator CedA	7.23025	6.84772	2.86918	2.65157	5.01458	9.25725	2.96236	2.77476	0.814566	1.29408	-1.24352	-0.170806	0.510322	1	1.91665	0.0468481	0.100087	0.455169	1.09627	0.153443	1	1	2.86199	0.279977	0.194536	0.386335	4.5167	0.45825	0.00281319	0.0109176	0.945795	0.701057	0.926858	0.547655	0.518717	0.802574	1.14068	0.991956	1.23369
gene-ECD_RS08925	NC_012971.2	1758280	1760541	+	protein_coding	ECD_RS08925	ECD_01701	katE	WP_000077856.1	catalase HPII	1.59729	1.17026	2.52437	2.29521	2.75907	1.41998	0.848633	1.0363	1.838	1.48013	1.15674	0.449963	0.622363	1	1.14816	0.810456	0.6729	0.934556	2.57952	2.42753	0.000126034	0.00134062	1.12285	3.286	0.656885	0.825928	2.21377	2.80259	0.000405123	0.00210058	1.14884	1.34244	1.9574	3.31126	2.38964	1.26824	1.46689	3.07974	3.4627
gene-ECD_RS08980	NC_012971.2	1768775	1769350	-	protein_coding	ECD_RS08980	ECD_01711	ves	WP_001300480.1	environmental stress-induced protein Ves	1.53858	1.233	0.910414	0.20255	0.985007	2.30329	1.60461	0.890236	1.24448	2.49111	-1.45091	-1.06701	0.41243	1	-1.55504	-0.52803	0.335094	0.746058	1.08394	-0.278908	1	1	-6.43906	0.0972634	0.00788025	0.036314	-2.11169	0.612738	0.12358	0.235789	0.587673	0.798639	0.705573	1.34428	1.49429	0.42817	0.559087	0.752414	0.293111
gene-ECD_RS08985	NC_012971.2	1769553	1770038	-	protein_coding	ECD_RS08985	ECD_01712	spy	WP_001228987.1	ATP-independent periplasmic protein-refolding chaperone	10.0994	7.04095	3.11714	6.24155	8.0422	8.90786	3.36465	1.35655	2.65488	3.65538	1.16599	0.872009	0.547837	1	1.73977	0.937753	0.0577925	0.341468	2.42055	0.664138	0.0370978	0.124564	2.10785	2.22059	0.0187995	0.0705165	2.60857	2.07874	0.000486893	0.0024538	1.40097	1.20681	0.856801	1.91466	1.70041	1.54284	1.71397	1.57423	2.77764
gene-ECD_RS09000	NC_012971.2	1772669	1774147	-	protein_coding	ECD_RS09000	ECD_01715	astD	WP_000177202.1	succinylglutamate-semialdehyde dehydrogenase	5.34674	2.22635	2.20617	4.45693	6.6493	4.4379	2.40354	2.32787	2.52025	3.60348	1.23907	1.50505	0.311463	1	-1.29514	1.38119	0.330449	0.746058	1.00576	2.1417	1	1	1.58926	3.41937	0.0431557	0.13189	2.19262	3.45102	7.89214e-05	0.000498137	1.80225	1.94264	2.38828	3.1704	2.95416	2.02968	1.67562	2.39501	3.77908
gene-ECD_RS09005	NC_012971.2	1774144	1775178	-	protein_coding	ECD_RS09005	ECD_01716	astA	WP_000989419.1	arginine N-succinyltransferase	5.86204	2.55762	1.74518	7.15795	10.5981	5.59958	1.51123	2.33562	2.97809	4.88525	1.07682	1.22283	0.780128	1	1.40784	0.695441	0.317984	0.73585	-1.25994	1.49634	0.446748	0.681022	2.15878	3.43818	0.000717528	0.00517897	2.57737	3.5376	1.61411e-06	1.56523e-05	1.67651	1.17082	1.9905	2.92938	2.88824	1.75083	1.46689	1.74764	3.93596
gene-ECD_RS09010	NC_012971.2	1775175	1776395	-	protein_coding	ECD_RS09010	ECD_01717	astC	WP_000082032.1	succinylornithine/acetylornithine transaminase	12.7855	2.43239	3.2927	12.0395	31.133	15.6694	2.2709	2.93975	6.22299	5.87583	-1.19124	2.7489	0.317865	1	-1.12036	1.13205	0.716732	0.951463	1.18824	2.32362	0.463102	0.696264	1.73923	4.50511	0.00251193	0.0146111	6.29509	5.05728	2.82631e-25	2.15421e-23	3.04461	1.68633	2.43711	4.11384	3.33433	2.82509	1.57503	2.64355	4.87702
gene-ECD_RS09015	NC_012971.2	1776841	1777647	+	protein_coding	ECD_RS09015	ECD_01718	xthA	WP_000673918.1	exodeoxyribonuclease III	195.643	148.97	85.6308	53.1299	50.698	207.056	90.0381	54.5545	18.8309	25.7392	-1.02879	5.96569	0.846669	1	1.37823	6.11369	0.0294933	0.244878	1.66567	6.17765	0.000721392	0.00572755	2.53668	5.86144	1.13945e-08	2.69716e-07	2.34203	5.46322	9.48392e-08	1.22936e-06	6.0074	5.88589	5.7855	5.07156	4.7712	5.96709	6.34204	6.51122	6.38871
gene-ECD_RS09020	NC_012971.2	1777814	1778524	+	protein_coding	ECD_RS09020	ECD_01719	.	WP_001299560.1	TVP38/TMEM64 family protein	2.10937	1.63454	0.4917	0.820456	1.59596	1.76775	0.399981	1.03029	0.201637	0.864906	1.22594	-0.777112	0.665796	1	3.34121	-0.684102	0.0347041	0.264383	-1.95288	-0.266672	0.227948	0.447558	3.52601	0.032869	0.157928	0.333813	2.17751	0.498753	0.0682606	0.148822	0.562042	0.295753	0.926858	0.387148	0.830925	0.664243	0.827454	0.542413	1.08841
gene-ECD_RS09075	NC_012971.2	1786747	1788090	+	protein_coding	ECD_RS09075	ECD_01730	gdhA	WP_000373021.1	NADP-specific glutamate dehydrogenase	214.809	232.892	176.837	73.2653	112.103	204.855	290.999	241.617	111.416	51.6015	1.07871	6.76166	0.598294	1	-1.49992	8.02696	0.00471717	0.0885574	-1.28745	8.47177	0.0784027	0.214188	-1.69085	7.99986	0.000324241	0.00268994	2.58361	7.29953	1.55086e-10	3.04657e-09	6.71903	8.29418	8.64556	8.33317	6.47304	6.82733	7.71158	8.28207	7.57846
gene-ECD_RS09145	NC_012971.2	1801310	1802146	-	protein_coding	ECD_RS09145	ECD_01742	.	WP_000878903.1	ketose-bisphosphate aldolase	1.05881	0.385688	0.348068	0.278779	0.376586	2.33588	0.339769	0.262558	0.428207	0.163268	-2.13368	-0.745389	0.0444493	0.898039	-1.05592	-1.64982	1	1	1.39194	-1.01766	0.731885	0.897738	-1.68325	-0.231955	0.517394	0.718859	2.63626	-1.00132	0.461168	0.629041	0.799916	0.295753	0.345214	0.823353	0.230292	0.42817	0.281138	0.465022	0.53661
gene-ECD_RS09210	NC_012971.2	1816418	1817908	+	protein_coding	ECD_RS09210	ECD_01755	.	WP_000766131.1	GGDEF domain-containing protein	11.2018	10.0029	9.45707	20.6968	56.5292	10.303	8.91688	7.12394	4.51918	12.6023	1.11839	2.63691	0.525988	1	-1.07005	3.37604	0.716781	0.951463	1.40851	3.99311	0.0535184	0.161233	4.11533	5.22953	2.71796e-15	1.47973e-13	5.33286	6.23845	2.12981e-25	1.65647e-23	2.77022	3.54063	3.81418	3.95111	4.63212	2.90917	3.45155	4.27861	5.92092
gene-ECD_RS09215	NC_012971.2	1817951	1818454	+	protein_coding	ECD_RS09215	ECD_01756	yeaK	WP_000138051.1	mischarged aminoacyl-tRNA deacylase	78.8564	43.8114	26.0118	21.181	32.771	85.4816	32.0217	25.8713	14.9337	19.3866	-1.05374	3.99685	0.735468	1	1.13968	3.79915	0.434673	0.812079	1.06698	4.06581	0.729878	0.897738	1.2753	4.22416	0.202629	0.397846	2.00953	4.2313	7.83982e-05	0.000497131	4.11507	3.79827	4.09087	4.10096	3.74143	4.044	3.9742	4.17913	4.43383
gene-ECD_RS09280	NC_012971.2	1825492	1825674	-	protein_coding	ECD_RS09280	.	.	WP_000939310.1	DUF1971 domain-containing protein	10.4305	31.4001	127.04	85.7484	171.208	10.3022	24.8644	22.0161	34.4699	84.756	1.04134	-0.354017	1	1	1.05192	1.93952	0.90237	1	6.11318	4.16267	2.19887e-20	5.58659e-18	2.23577	4.48028	1.80681e-05	0.000225025	2.40167	5.06897	8.99417e-08	1.16986e-06	0.777818	2.21425	2.5744	3.8623	4.36763	0.802574	2.27194	4.97044	4.9681
gene-ECD_RS09285	NC_012971.2	1825847	1826485	-	protein_coding	ECD_RS09285	ECD_01768	leuE	WP_000457199.1	leucine efflux protein LeuE	54.0887	23.5422	10.8509	6.4816	7.89239	46.9879	18.8033	14.559	5.94544	21.9204	1.18412	3.64161	0.285112	1	1.04295	3.31036	0.816459	0.980934	-1.26398	3.37841	0.233098	0.45509	-1.01989	3.05906	1	1	-2.33327	3.68688	1.12898e-05	8.92644e-05	3.6299	3.40776	3.63742	3.19485	4.22804	3.85554	3.46285	3.32942	3.16951
gene-ECD_RS09300	NC_012971.2	1828914	1830359	+	protein_coding	ECD_RS09300	ECD_01771	.	WP_001301380.1	BCCT family transporter	1.17861	0.0893	0.24177	0.040342	0.261579	1.97986	0.491678	0.202638	0.049572	1.60659	-1.62978	-0.107862	0.108144	1	-6.23675	-1.31631	0.0267805	0.231955	1.2588	-0.794774	0.759851	0.913788	-1.32012	-1.35609	1	1	-5.08303	0.973446	0.00016937	0.000969175	1.06007	0.649675	0.444087	0.206522	1.97901	0.735066	0.119105	0.542413	0.153987
gene-ECD_RS09315	NC_012971.2	1832590	1833705	-	protein_coding	ECD_RS09315	ECD_01774	rnd	WP_001318538.1	ribonuclease D	57.481	23.1413	8.09257	4.07714	5.76176	52.9327	25.4189	15.1627	4.5604	14.939	1.11709	4.57002	0.462295	1	-1.31847	4.32437	0.0829268	0.404136	-1.76483	4.03855	0.00136099	0.00960505	-1.24326	3.33371	0.32108	0.537764	-2.17864	3.9643	2.44799e-05	0.000177363	4.54774	4.56655	4.44732	3.57617	4.46694	4.70104	4.18684	3.677	3.29071
gene-ECD_RS09325	NC_012971.2	1835677	1836258	-	protein_coding	ECD_RS09325	ECD_01776	yeaY	WP_000290581.1	Slp family lipoprotein YeaY	127.206	73.1062	36.6418	328.357	740.671	129.334	59.4915	40.6546	33.5008	133.837	1.01178	4.84547	0.941872	1	1.02367	4.81397	0.890303	1	-1.04545	4.83974	0.800015	0.942168	8.81194	7.68663	8.14573e-41	2.82212e-38	6.58129	8.54729	5.79463e-35	8.17902e-33	4.88404	4.84304	4.91201	5.42161	6.63882	4.90037	4.87564	4.85004	8.53141
gene-ECD_RS09350	NC_012971.2	1839800	1840159	+	protein_coding	ECD_RS09350	ECD_01780	.	WP_001307845.1	DUF1889 family protein	40.3345	15.065	8.73998	10.3706	21.5388	69.6322	16.3917	9.56368	9.55758	11.9573	-1.67778	2.9325	0.00191216	0.260258	-1.30563	2.08789	0.232011	0.64489	-1.031	2.11603	1	1	-1.02469	2.91737	1	1	2.14	3.12465	0.000356973	0.00187386	3.39241	2.51631	2.38828	3.06821	2.6897	2.73581	2.2062	2.35266	3.0372
gene-ECD_RS09390	NC_012971.2	1847775	1848746	+	protein_coding	ECD_RS09390	ECD_01787	manX	WP_000150543.1	PTS mannose transporter subunit IIAB	503.847	148.458	100.767	101.245	115.509	576.568	76.5824	34.2906	45.5755	325.188	-1.11238	7.65625	0.455567	1	1.61481	6.2853	0.0011222	0.0334118	3.11813	6.4038	1.40629e-13	1.08743e-11	1.99772	7.15949	4.17985e-06	6.17419e-05	-2.36699	8.15448	3.69385e-09	6.14727e-08	7.73743	5.92017	5.39237	6.58664	8.6486	7.58453	6.60249	7.00977	7.57761
gene-ECD_RS09395	NC_012971.2	1848809	1849609	+	protein_coding	ECD_RS09395	ECD_01788	.	WP_000406926.1	PTS mannose transporter subunit IIC	523.92	154.922	72.233	80.2554	88.3826	483.204	77.7536	41.3367	40.1812	272.798	1.1154	7.27806	0.445235	1	1.65972	6.05307	0.000618551	0.023573	1.85427	5.86639	5.84737e-05	0.000716538	1.79612	6.59976	0.000131436	0.00123986	-2.59502	7.58427	1.07814e-10	2.19721e-09	7.20644	5.66756	5.38305	6.13139	8.11761	7.36299	6.38724	6.25805	6.96727
gene-ECD_RS09400	NC_012971.2	1849622	1850473	+	protein_coding	ECD_RS09400	ECD_01789	.	WP_000228655.1	PTS mannose transporter subunit IID	453.353	134.206	51.1542	59.3615	65.2602	408.876	72.9324	32.8438	30.204	210.115	1.14062	7.14329	0.358139	1	1.53283	5.97928	0.0039226	0.0808055	1.65272	5.51914	0.00129343	0.00917926	1.76732	6.26351	0.000267873	0.00228893	-2.70687	7.28038	2.17676e-11	4.82304e-10	7.05561	5.66432	5.14662	5.81381	7.83115	7.24409	6.27066	5.85546	6.62438
gene-ECD_RS09415	NC_012971.2	1851415	1851981	+	protein_coding	ECD_RS09415	ECD_01791	mntP	WP_001296134.1	manganese efflux pump MntP	97.2668	8.08476	59.9107	40.4329	13.1195	68.5946	10.909	17.9581	12.263	83.2704	1.45861	4.18383	0.0135068	0.695598	-1.61853	2.02647	0.0282989	0.23862	3.53842	4.84173	1.4267e-13	1.08743e-11	2.96315	4.90897	1.74728e-09	4.86049e-08	-5.33225	5.15932	6.51408e-22	4.0697e-20	3.97642	2.57257	3.75763	3.99354	5.92592	4.492	2.01976	5.50295	5.5004
gene-ECD_RS09470	NC_012971.2	1858493	1860541	-	protein_coding	ECD_RS09470	ECD_01801	prc	WP_001315679.1	carboxy terminal-processing peptidase	177.231	85.5184	40.2093	26.6192	26.213	183.102	76.5442	55.557	19.5909	63.8924	-1.00428	7.14916	0.977179	1	-1.07445	6.92155	0.621147	0.909318	-1.30191	6.95355	0.0723336	0.204044	1.22195	6.58574	0.186218	0.378495	-2.04925	6.9491	1.40952e-06	1.39524e-05	7.16181	6.98277	7.13992	6.44602	7.382	7.15569	6.88001	6.76235	6.73225
gene-ECD_RS09525	NC_012971.2	1869443	1870315	-	protein_coding	ECD_RS09525	ECD_01811	copD	WP_000879293.1	copper homeostasis membrane protein CopD	144.931	94.8125	30.9019	17.5738	25.8516	161.488	79.7292	53.2831	45.4888	65.9012	-1.08313	5.68465	0.584876	1	-1.00946	5.79502	0.953937	1	-1.62455	5.5346	0.00182467	0.0121147	-2.87709	5.84581	6.67235e-11	2.29084e-09	-2.143	5.74523	1.07905e-06	1.09369e-05	5.76637	5.82494	5.86349	6.43066	6.20679	5.65336	5.81161	5.17869	4.9366
gene-ECD_RS09575	NC_012971.2	1876605	1877783	+	protein_coding	ECD_RS09575	ECD_01820	purT	WP_000173474.1	formate-dependent phosphoribosylglycinamide formyltransferase	12.8941	41.5095	11.1196	3.61189	4.06368	11.4896	43.4781	18.1426	11.4302	13.9089	1.15436	2.48118	0.435238	1	-1.25731	5.20543	0.132981	0.511141	-1.53708	4.44967	0.0108384	0.0485371	-3.51379	4.22016	1.42322e-10	4.75779e-09	-2.87491	3.82878	3.49687e-08	4.9726e-07	2.61684	5.39271	4.77152	4.9037	4.44418	2.79225	5.07113	4.17913	3.20519
gene-ECD_RS09620	NC_012971.2	1887375	1888307	-	protein_coding	ECD_RS09620	ECD_01828	znuA	WP_001300644.1	zinc ABC transporter substrate-binding protein ZnuA	55.2382	40.7592	26.4166	25.5721	120.27	49.0953	27.7376	22.5336	13.2915	28.7078	1.1574	4.23113	0.339381	1	1.22404	4.53208	0.200015	0.608831	1.24405	4.86784	0.18212	0.385912	1.72986	5.19808	0.00124367	0.00805838	4.98135	6.66674	1.66031e-24	1.17175e-22	4.19854	4.43995	4.74752	4.78791	5.12607	4.39874	4.71946	5.0521	5.55673
gene-ECD_RS09625	NC_012971.2	1888386	1889141	+	protein_coding	ECD_RS09625	ECD_01829	znuC	WP_000202990.1	zinc ABC transporter ATP-binding protein ZnuC	36.0693	65.3328	36.2239	24.769	119.744	35.652	52.8522	35.0765	18.7738	21.6913	1.04075	3.38907	0.809805	1	1.02974	5.02427	0.856646	0.995329	1.09595	5.10255	0.570096	0.789193	1.18645	5.07071	0.321163	0.537764	6.56254	6.298	9.11286e-31	1.0524e-28	3.48738	5.04297	5.07129	4.97603	4.44418	3.53997	5.084	5.19974	5.21558
gene-ECD_RS09630	NC_012971.2	1889138	1889923	+	protein_coding	ECD_RS09630	ECD_01830	znuB	WP_000571479.1	zinc ABC transporter permease subunit ZnuB	32.0039	35.8964	18.2361	8.98024	30.0766	33.2252	35.3674	22.9267	10.123	16.8646	-1.00917	3.30826	0.973078	1	-1.18268	4.36524	0.297724	0.71648	-1.18454	4.36418	0.333184	0.568177	-1.2531	3.96138	0.263918	0.472815	2.12033	4.71981	8.29224e-06	6.7095e-05	3.44594	4.53858	4.53405	4.17658	4.15283	3.43398	4.30775	4.30105	3.8708
gene-ECD_RS09695	NC_012971.2	1900496	1902925	-	protein_coding	ECD_RS09695	ECD_01843	.	WP_000176795.1	trimethylamine N-oxide reductase TorZ	6.17185	5.60619	3.86046	1.34433	2.72397	5.6608	5.67603	5.27547	3.12686	6.77652	1.12151	2.48114	0.53996	1	-1.21524	3.34242	0.266014	0.681993	-1.28741	3.82352	0.173424	0.37277	-2.58218	3.51405	1.6739e-05	0.000211934	-2.09046	3.96534	5.51309e-05	0.000357928	2.6354	3.58916	4.06779	4.11384	4.44991	2.77555	3.33335	3.72758	2.86944
gene-ECD_RS09700	NC_012971.2	1902950	1904050	-	protein_coding	ECD_RS09700	ECD_01844	.	WP_001214323.1	cytochrome c	0.495338	0.175924	0.105843	0.264916	0.45806	0.634207	0.129149	0.399203	0.651061	4.46829	-1.24085	-1.77736	0.82237	1	1.12786	-2.18253	1	1	-3.39181	-1.00355	0.298737	0.529033	-2.68403	0.3334	0.13207	0.29607	-8.09615	1.89447	8.89818e-10	1.59206e-08	0.33873	0.155442	0.623566	1.34428	2.85412	0.278141	0.175163	0.20431	0.644502
gene-ECD_RS09725	NC_012971.2	1908498	1908890	-	protein_coding	ECD_RS09725	ECD_01849	.	WP_001259583.1	flagellar protein FlhE	5.20389	0.985713	0.444782	3.71084	1.12286	4.26419	0.361815	0.745585	3.10074	7.6499	1.25409	-0.37852	0.546645	1	2.20464	-1.77738	0.461168	0.828538	-1.55447	-1.13627	1	1	1.07584	1.57706	1	1	-5.64913	1.29177	1.14762e-05	9.05505e-05	0.709416	0.155442	0.444087	1.85453	2.26531	0.845886	0.331342	0.296549	1.93206
gene-ECD_RS09730	NC_012971.2	1908890	1910968	-	protein_coding	ECD_RS09730	ECD_01850	flhA	WP_000066978.1	flagellar biosynthesis protein FlhA	12.5915	3.38504	2.7746	7.21114	4.1845	11.6209	3.79592	3.06545	6.13726	11.9302	1.11459	3.2831	0.503549	1	-1.34569	2.48104	0.137224	0.520873	-1.04099	2.97232	0.874371	0.980681	1.05668	4.82995	0.764406	0.907241	-2.39596	4.49	4.98508e-07	5.5713e-06	3.34435	2.87063	3.14402	4.82755	5.01848	3.48624	2.50851	3.09266	4.90441
gene-ECD_RS09735	NC_012971.2	1910961	1912109	-	protein_coding	ECD_RS09735	ECD_01851	flhB	WP_001278936.1	flagellar type III secretion system protein FlhB	6.28905	1.01145	0.608527	3.80773	2.08489	4.61861	0.990031	1.46635	2.37068	7.3739	1.40012	1.30288	0.119059	1	-1.17363	-0.0962427	0.874444	0.997971	-2.25638	0.707507	0.0439575	0.139952	1.44329	2.89942	0.144855	0.317266	-2.96761	2.88423	1.78391e-06	1.70388e-05	1.59038	0.933651	1.61946	2.77575	3.55219	1.93258	0.827454	0.935695	3.24001
gene-ECD_RS09780	NC_012971.2	1921247	1922173	-	protein_coding	ECD_RS09780	ECD_01860	.	WP_000795630.1	flagellar motor protein MotB	2.64741	1.74121	0.879969	0.629282	0.680048	1.73247	1.6873	1.81751	0.541287	2.6535	1.5689	-0.259018	0.168917	1	-1.16233	0.32904	0.793446	0.96977	-1.93713	0.776356	0.100087	0.256167	1.04488	0.4484	1	1	-3.25389	1.16095	0.00172226	0.00728472	0.685876	1.17082	1.61946	1.05472	2.041	0.968527	1.05364	1.04611	1.08841
gene-ECD_RS09785	NC_012971.2	1922170	1923057	-	protein_coding	ECD_RS09785	ECD_01861	motA	WP_000906340.1	flagellar motor stator protein MotA	1.84246	1.38144	0.918616	0.394152	1.06487	1.57266	1.20096	1.1549	0.161446	5.00145	1.20392	-0.651588	0.682922	1	-1.04327	-0.10142	1	1	-1.18287	0.404504	0.860052	0.974334	2.13568	-0.369496	0.461168	0.670294	-3.9258	1.9021	6.84948e-06	5.69943e-05	0.612858	0.890035	1.17733	0.387148	2.72789	0.711842	0.86202	1.04611	0.744884
gene-ECD_RS09790	NC_012971.2	1923184	1923762	-	protein_coding	ECD_RS09790	ECD_01862	flhC	WP_001291603.1	flagellar transcriptional regulator FlhC	82.5351	19.7372	16.0006	20.4523	24.2798	78.0268	17.4365	12.7783	5.69493	64.9053	1.08814	4.16431	0.584118	1	-1.06045	2.98936	0.780154	0.965305	1.32851	3.43028	0.146795	0.332601	3.22475	3.94608	2.93599e-08	6.46767e-07	-2.24698	5.11257	6.89709e-07	7.42509e-06	4.1797	3.18224	3.33649	3.01427	5.60273	4.29512	3.10709	3.71092	4.57688
gene-ECD_RS09800	NC_012971.2	1924895	1925323	+	protein_coding	ECD_RS09800	ECD_01864	uspC	WP_000122426.1	universal stress protein UspC	33.0526	38.0763	27.1639	16.0454	23.8055	39.5519	19.2243	15.5387	6.68362	7.80431	-1.16313	2.59281	0.388344	1	1.64934	3.14903	0.00570207	0.0992264	1.85417	3.57388	0.00134306	0.0094961	2.15602	3.33618	0.000889021	0.00613779	3.62084	3.31511	1.17056e-09	2.07489e-08	2.89352	2.92567	3.20168	2.83918	2.38964	2.70673	3.57128	4.01913	3.83709
gene-ECD_RS09820	NC_012971.2	1928697	1930211	-	protein_coding	ECD_RS09820	ECD_01868	.	WP_001187819.1	arabinose ABC transporter ATP binding protein AraG	2.74484	1.5342	0.576896	0.654578	2.49665	1.98186	1.22014	0.821989	0.567777	1.44322	1.42352	0.518576	0.175702	1	1.04726	0.690517	1	1	-1.33953	0.577983	0.623404	0.825789	1.03652	1.10026	1	1	2.05315	2.13571	0.00549808	0.0191353	1.09624	1.30971	1.34023	1.50936	1.91424	1.39029	1.34999	1.0983	1.54344
gene-ECD_RS09845	NC_012971.2	1933364	1933687	+	protein_coding	ECD_RS09845	ECD_01872	.	WP_001237875.1	hypothetical protein	5.89131	0.597816	0.35967	5.76143	1.75112	7.75846	0.877736	0.452183	4.20356	9.48994	-1.27893	-0.149459	0.446748	1	-1.72797	-1.88399	0.731885	0.951793	-1.17292	-1.59866	1	1	1.23137	1.82662	0.527753	0.726089	-4.51011	1.36992	4.70792e-05	0.000313122	0.965481	0.295753	0.239064	1.97238	2.29105	0.802574	0.175163	0.20431	2.20304
gene-ECD_RS09850	NC_012971.2	1933859	1934356	+	protein_coding	ECD_RS09850	ECD_01873	ftnA	WP_000917208.1	non-heme ferritin	1017.09	18.6692	31.9413	42.1695	22.6591	991.868	16.5607	23.9766	20.7273	117.172	1.05487	7.58795	0.708618	1	-1.06479	2.69857	0.77364	0.965305	1.41351	4.16304	0.0491162	0.151679	1.82912	4.98762	0.00051733	0.00394309	-4.34563	5.51353	8.48126e-19	4.36785e-17	7.55619	2.92567	3.97163	4.53369	6.22693	7.63286	2.84728	4.44404	5.37679
gene-ECD_RS09915	NC_012971.2	1943299	1943970	-	protein_coding	ECD_RS09915	ECD_01884	hprR	WP_001339045.1	response regulator transcription factor HprR	17.2456	11.7215	8.15037	6.25012	10.882	22.1324	9.62767	5.1234	4.37345	5.28725	-1.24735	2.35919	0.208406	1	1.01419	2.40919	1	1	1.6866	2.55703	0.0257956	0.0947996	1.28454	2.90818	0.31946	0.536895	2.44421	2.98374	4.1081e-05	0.000278081	2.73051	2.62672	2.38828	2.86987	2.4594	2.46425	2.64379	3.02686	3.18746
gene-ECD_RS09920	NC_012971.2	1944103	1944516	+	protein_coding	ECD_RS09920	ECD_01885	hiuH	WP_000920127.1	hydroxyisourate hydrolase	3.45794	1.24762	1.4074	2.39538	9.74539	1.85528	0.515193	0.707765	1.38516	5.61144	1.90703	-1.06636	0.137985	1	1.98208	-1.45698	0.559728	0.879275	2.07946	-0.439727	0.282135	0.514704	1.54803	0.898667	0.451618	0.667099	2.06144	2.22357	0.00464257	0.0165353	0.368609	0.227303	0.444087	1.15783	1.97901	0.639841	0.426796	0.81613	1.54344
gene-ECD_RS09925	NC_012971.2	1944625	1945629	+	protein_coding	ECD_RS09925	ECD_01886	msrP	WP_000740094.1	protein-methionine-sulfoxide reductase catalytic subunit MsrP	6.57968	4.11155	2.31907	4.70158	17.2499	6.8784	2.19303	2.55112	2.21108	8.29449	-1.0162	1.40714	0.959574	1	1.55985	1.24911	0.100044	0.455169	-1.03644	1.70564	1	1	1.90926	2.86744	0.0117126	0.0495785	2.47187	4.20821	4.76424e-07	5.35591e-06	1.85597	1.46641	2.05449	2.52882	3.53075	1.83922	1.90841	2.01532	3.33968
gene-ECD_RS09935	NC_012971.2	1946522	1947172	+	protein_coding	ECD_RS09935	ECD_01888	zinT	WP_001007789.1	metal-binding protein ZinT	0.942455	0.595062	0.089503	0.985682	24.9838	0.965338	0.327634	0.337575	0.440441	0.629747	1.00427	-1.77726	1	1	1.49522	-1.65739	1	1	-3.24904	-1.59356	0.628704	0.826774	1.98664	0.287564	0.319467	0.536895	46.199	3.65766	4.58709e-39	7.94609e-37	0.308219	0.227303	0.345214	0.69208	0.603328	0.309421	0.331342	0.105769	1.16288
gene-ECD_RS09950	NC_012971.2	1948615	1948704	-	tRNA	ECD_RS09950	ECD_t00032	.	.	tRNA-Ser	41.66	12.9128	11.6533	12.315	32.2207	46.5508	15.7992	9.76716	7.16818	14.4247	-1.08601	0.658029	0.766659	1	-1.46508	0.0590243	0.297807	0.71648	1.26369	0.482219	0.610546	0.815559	1.53878	1.03969	0.470867	0.679559	2.64532	1.66183	0.00158739	0.00681253	1.37176	1.09601	1.05753	1.25406	1.40282	1.29974	0.827454	1.24441	1.65084
gene-ECD_RS09980	NC_012971.2	1960208	1961662	+	protein_coding	ECD_RS09980	ECD_01894	amn	WP_001060244.1	AMP nucleosidase	106.122	75.0808	54.6223	32.1541	44.4533	113.641	47.0557	31.6678	20.3468	24.5134	-1.04096	5.94222	0.783628	1	1.32913	5.99796	0.0542029	0.331038	1.83037	6.32955	6.06532e-05	0.000733808	1.42114	6.272	0.0234271	0.0828977	2.15649	6.15886	5.1271e-07	5.69661e-06	5.99248	5.80159	5.85003	6.01261	5.52894	5.93549	6.2057	6.71089	6.51313
gene-ECD_RS09990	NC_012971.2	1963175	1963250	-	tRNA	ECD_RS09990	ECD_t00034	.	.	tRNA-Asn	2.69096	9.34482	0.766665	0.767558	1.65896	4.59382	3.74193	1.92773	2.82955	8.99047	-1.63315	-2.65185	0.731885	1	2.05205	-1.12001	0.319467	0.736262	-2.20582	-1.7889	1	1	-3.70806	-0.930287	0.628704	0.802408	-4.35655	-0.474013	0.0443061	0.104422	0.179283	0.295753	0.239064	0.547655	0.899456	0.11068	0.559087	0.105769	0.153987
gene-ECD_RS10005	NC_012971.2	1965112	1966062	-	protein_coding	ECD_RS10005	ECD_01897	cbl	WP_001011008.1	HTH-type transcriptional regulator Cbl	3.29744	21.2498	10.6607	6.62473	5.43567	6.16761	10.5411	6.39333	3.84414	2.80208	-1.816	0.828718	0.0107935	0.623245	1.6788	3.44284	0.00310465	0.0689694	1.76857	3.39995	0.00387988	0.0221351	1.54875	3.36957	0.0504745	0.149	2.30279	2.52035	0.000521197	0.00259645	1.6884	3.17317	3.08396	3.14552	2.12925	1.15227	3.85485	3.83145	3.71865
gene-ECD_RS10010	NC_012971.2	1966164	1967081	-	protein_coding	ECD_RS10010	ECD_01898	nac	WP_001011462.1	nitrogen assimilation transcriptional regulator	4.15857	4.7122	1.33289	11.3746	25.8205	3.42285	2.7881	1.67574	2.18637	3.94484	1.24914	0.477791	0.417605	1	1.40671	1.36712	0.193823	0.601934	-1.18346	0.929097	0.674636	0.863924	4.66504	3.66776	4.5584e-11	1.60852e-09	7.76798	4.34105	3.30628e-25	2.47063e-23	1.13152	1.60774	1.53226	2.40852	2.48192	1.31523	1.95719	1.37708	4.40344
gene-ECD_RS10015	NC_012971.2	1967408	1967483	+	tRNA	ECD_RS10015	ECD_t00036	.	.	tRNA-Asn	11.6608	31.4326	13.8	9.97826	9.95376	10.1064	26.1935	14.458	4.71591	33.2647	1.18483	-1.42925	0.847719	1	-1.00034	0.757351	1	1	1.01286	0.609601	1	1	1.88423	0.49797	0.352234	0.572479	-2.7921	1.24641	0.00408027	0.0148859	0.368609	1.37444	1.2337	0.823353	2.07102	0.42817	1.37414	1.24441	1.30119
gene-ECD_RS10110	NC_012971.2	1980470	1980697	-	protein_coding	ECD_RS10110	ECD_01915	.	WP_000985273.1	sulfurtransferase TusA family protein	13.1558	169.056	50.5999	22.7709	4.1474	19.6003	149.677	83.2136	49.0455	29.9682	-1.447	0.570254	0.139859	1	-1.06281	4.73282	0.698412	0.941514	-1.54923	4.27334	0.0107759	0.0484279	-2.39265	4.09856	9.34998e-06	0.000129373	-6.03545	2.39591	1.33746e-10	2.68267e-09	1.4296	4.82289	4.60522	4.64437	3.27107	1.11734	4.73819	4.00553	3.4627
gene-ECD_RS10115	NC_012971.2	1980711	1981769	-	protein_coding	ECD_RS10115	ECD_01916	yeeE	WP_000492348.1	transport protein YeeE	17.6382	136.688	48.4729	24.6228	4.76226	44.7705	170.86	85.9815	56.7227	38.2608	-2.46674	3.66442	1.73316e-08	1.58363e-05	-1.5005	6.91516	0.00515558	0.0922438	-1.67131	6.48613	0.000582338	0.00486687	-2.56097	6.48776	1.40012e-09	4.07317e-08	-6.7466	4.89219	1.85733e-25	1.47465e-23	4.24559	7.18748	6.82032	7.02204	5.70918	3.05009	6.60695	6.08779	5.68229
gene-ECD_RS10130	NC_012971.2	1984548	1985372	-	protein_coding	ECD_RS10130	ECD_01919	.	WP_000754737.1	SDR family oxidoreductase	199.72	180.467	88.3532	86.335	129.061	206.093	134.006	71.7442	42.2271	54.7449	-1.0031	6.00885	0.985178	1	1.12184	6.55375	0.431218	0.810419	1.3069	6.39522	0.0729761	0.204635	1.83858	6.7353	6.28865e-05	0.000660221	2.80351	6.7673	9.5691e-12	2.22365e-10	6.03211	6.48302	6.20577	6.24406	5.86296	6.02771	6.64715	6.58738	7.11409
gene-ECD_RS10145	NC_012971.2	1988201	1989271	+	protein_coding	ECD_RS10145	ECD_01923	hisC	WP_000108921.1	histidinol-phosphate transaminase	58.4959	58.2946	36.8858	11.4926	12.302	60.1118	39.83	31.3944	51.2013	30.7506	1.00106	4.61271	1	1	1.21918	5.24721	0.189469	0.597241	1.24683	5.54374	0.156397	0.349577	-4.95104	6.1446	3.161e-22	3.34627e-20	-2.10108	4.95361	7.12098e-06	5.88678e-05	4.66676	5.13459	5.4047	6.89161	5.41652	4.66823	5.41314	5.71627	4.63035
gene-ECD_RS10155	NC_012971.2	1990338	1990928	+	protein_coding	ECD_RS10155	ECD_01925	hisH	WP_001103550.1	imidazole glycerol phosphate synthase subunit HisH	61.4807	48.2866	24.8446	11.2523	11.4134	66.9906	35.7287	19.7079	28.6242	28.7877	-1.05919	3.87174	0.714206	1	1.12578	4.17492	0.469623	0.834102	1.33763	4.08166	0.0967306	0.248578	-2.82622	4.62433	1.51635e-08	3.46036e-07	-2.11949	4.00557	4.67411e-05	0.000311962	4.00047	4.16139	3.9381	5.22192	4.4949	3.92282	4.32334	4.33407	3.79087
gene-ECD_RS10160	NC_012971.2	1990928	1991665	+	protein_coding	ECD_RS10160	ECD_01926	hisA	WP_000586449.1	1-(5-phosphoribosyl)-5-[(5-phosphoribosylamino)methylideneamino]imidazole-4-carboxamide isomerase	93.6657	57.9153	31.5018	10.5919	11.8735	101.712	39.0164	22.2342	36.9093	39.4411	-1.05558	4.79458	0.720024	1	1.23648	4.69341	0.17495	0.584199	1.50336	4.67013	0.0136223	0.0586605	-3.87156	5.20249	1.04267e-14	5.29815e-13	-2.79143	4.65819	2.60429e-09	4.41109e-08	4.88015	4.58718	4.405	5.89441	5.24277	4.80483	4.88197	4.97044	4.00843
gene-ECD_RS10165	NC_012971.2	1991647	1992423	+	protein_coding	ECD_RS10165	ECD_01927	hisF	WP_000880195.1	imidazole glycerol phosphate synthase subunit HisF	110.547	58.9138	31.0455	11.1113	11.1152	110.446	38.2476	18.007	33.3039	36.5821	1.02966	5.04702	0.846842	1	1.28307	4.76856	0.109066	0.465978	1.8292	4.61795	0.000322047	0.00303043	-3.33045	5.17666	3.95037e-12	1.53621e-10	-2.76568	4.6277	3.84216e-09	6.36629e-08	5.06715	4.6309	4.18679	5.82168	5.20942	5.10808	4.97768	5.02201	4.14329
gene-ECD_RS10170	NC_012971.2	1992417	1993028	+	protein_coding	ECD_RS10170	ECD_01928	.	WP_000954911.1	bifunctional phosphoribosyl-AMP cyclohydrolase/phosphoribosyl-ATP diphosphatase HisIE	148.595	80.8107	42.1766	13.5351	16.3782	157.679	58.3178	27.8891	46.1481	43.7654	-1.03151	5.17265	0.836459	1	1.1543	4.94792	0.353567	0.760786	1.60465	4.7836	0.00383494	0.0219444	-3.78824	5.26122	1.71831e-14	8.6164e-13	-2.24584	4.62767	2.07791e-06	1.96013e-05	5.23165	4.88531	4.45919	5.94574	5.12607	5.1881	5.08583	5.11678	4.08703
gene-ECD_RS10195	NC_012971.2	1998632	2000056	-	protein_coding	ECD_RS10195	ECD_01933	.	WP_000097983.1	mannose-1-phosphate guanylyltransferase/mannose-6-phosphate isomerase	9.13729	7.70239	1.79911	0.614047	0.619345	11.5642	7.73332	5.14061	2.26364	3.59619	-1.23012	2.51456	0.238722	1	-1.20508	3.02725	0.304334	0.723663	-2.68718	2.65401	1.76856e-05	0.000256273	-4.06944	2.14248	1.33265e-05	0.000176345	-4.8493	2.04526	1.23717e-07	1.5408e-06	2.8571	3.29523	3.32356	2.98652	2.90501	2.60326	3.05575	2.12001	1.42739
gene-ECD_RS10205	NC_012971.2	2000890	2001657	-	protein_coding	ECD_RS10205	ECD_01936	.	WP_001278664.1	glycosyltransferase	28.0495	21.8577	4.17273	1.29126	1.14918	23.9118	9.07222	8.29827	5.97349	5.07118	1.20663	2.95093	0.255313	1	2.00593	3.09085	0.000157856	0.00756852	-1.87174	2.61915	0.00575734	0.0300977	-5.10892	2.5735	1.48289e-08	3.42502e-07	-3.68749	1.7405	3.20772e-05	0.000224717	2.99279	2.71686	3.14402	3.43959	2.56866	3.2325	3.60738	2.37399	1.54344
gene-ECD_RS10215	NC_012971.2	2002756	2003931	-	protein_coding	ECD_RS10215	ECD_01938	wzy	WP_001230642.1	O7 family O-antigen polymerase	10.4343	5.70976	0.693649	0.248021	0.64327	5.87822	2.11597	2.24246	1.52385	2.67268	1.82501	1.90875	0.00173265	0.253966	2.24405	1.75291	0.000760136	0.026098	-3.0266	1.18947	0.000844689	0.00652964	-6.66799	1.22026	6.47698e-05	0.000672583	-3.46887	1.46847	0.000305231	0.00163376	1.85597	1.58056	2.08545	2.27726	2.31634	2.53212	2.45291	1.04611	0.644502
gene-ECD_RS10225	NC_012971.2	2004749	2005495	-	protein_coding	ECD_RS10225	ECD_01940	.	WP_000690820.1	glycosyl transferase	45.9948	16.7677	3.74403	1.09328	1.51905	41.3161	8.08998	7.64898	3.5505	4.39053	1.14517	3.65529	0.392328	1	1.72567	2.74866	0.0048942	0.0905427	-1.92244	2.45201	0.00651879	0.0330361	-3.58436	1.91215	0.000148835	0.00138344	-2.42078	1.64772	0.00441553	0.0158901	3.66644	2.54471	3.00519	2.74296	2.36562	3.84757	3.22465	2.21762	1.36567
gene-ECD_RS10230	NC_012971.2	2005492	2006070	-	protein_coding	ECD_RS10230	.	.	WP_000323726.1	acyltransferase	77.2368	26.0933	4.93102	1.0075	0.653269	87.554	8.47265	11.007	5.44732	10.9749	-1.10191	4.19987	0.527909	1	2.56307	2.83738	1.51467e-06	0.000137438	-2.1003	2.56326	0.00111828	0.00819568	-5.94052	2.01271	4.67112e-07	8.55849e-06	-13.8698	2.18252	2.9627e-14	9.5685e-13	4.33722	2.30007	3.14402	2.95823	3.17758	4.20444	3.46847	2.24102	1.08841
gene-ECD_RS10235	NC_012971.2	2006072	2007184	-	protein_coding	ECD_RS10235	ECD_01942	.	WP_000998544.1	DegT/DnrJ/EryC1/StrS family aminotransferase	127.399	52.1502	10.1037	4.61225	5.60737	114.369	26.6373	21.9827	10.2403	20.75	1.14591	5.69536	0.350183	1	1.63075	4.96957	0.0015513	0.0399886	-2.04937	4.49247	2.1949e-05	0.000307528	-2.4663	4.1128	3.97336e-06	5.92146e-05	-3.10884	4.28874	3.79293e-10	7.05115e-09	5.62189	4.62758	4.95874	4.67076	4.91883	5.81466	5.3105	3.97095	3.44788
gene-ECD_RS10240	NC_012971.2	2007194	2008618	-	protein_coding	ECD_RS10240	ECD_01943	wzx	WP_001060532.1	O7 family O-antigen flippase	54.154	18.1686	3.51643	1.3509	1.68108	31.5075	7.68342	6.16873	4.57758	8.15136	1.76798	4.561	0.000164322	0.0368372	1.96916	3.71667	7.98429e-05	0.00428565	-1.65196	3.13981	0.0148557	0.0626273	-3.75569	3.16001	6.29813e-08	1.3188e-06	-4.06734	3.22999	1.60801e-10	3.14263e-09	4.17125	3.28684	3.56237	3.90739	3.97372	4.95826	4.19024	2.91491	2.23791
gene-ECD_RS10245	NC_012971.2	2008622	2009167	-	protein_coding	ECD_RS10245	ECD_01944	rfbC	WP_001100801.1	dTDP-4-dehydrorhamnose 3,5-epimerase	113.618	50.6107	10.3514	4.27358	4.73381	101.542	28.2563	16.7705	10.109	15.3925	1.15104	4.50161	0.350217	1	1.49183	3.95454	0.0163481	0.17559	-1.52587	3.24212	0.034501	0.117501	-2.62431	3.05311	7.08083e-05	0.000722023	-2.72893	2.90309	7.80455e-06	6.39637e-05	4.46026	3.73804	3.61637	3.68375	3.54151	4.6546	4.27926	3.0667	2.4609
gene-ECD_RS10295	NC_012971.2	2020527	2021897	-	protein_coding	ECD_RS10295	ECD_01954	cpsG	WP_001374064.1	phosphomannomutase CpsG	0.596682	0.565113	0.169997	0.042549	0.091963	0.305585	0.363002	0.427447	0.156853	0.647891	1.98804	-1.77696	0.258407	1	1.29235	-0.835191	0.82237	0.983545	-2.3244	-0.588559	0.282135	0.514704	-3.70806	-0.930287	0.628704	0.802408	-5.64664	-0.228876	0.00961124	0.030397	0.212614	0.48354	0.783168	0.547655	1.08744	0.399387	0.600619	0.383243	0.153987
gene-ECD_RS10300	NC_012971.2	2022090	2023526	-	protein_coding	ECD_RS10300	ECD_01955	cpsB	WP_000079313.1	mannose-1-phosphate guanyltransferase	0.853915	0.808737	0.567663	0.162378	0.307086	1.84648	0.940039	1.01954	0.648479	0.855877	-2.09442	-0.330425	0.0233933	0.770112	-1.39222	0.0216403	0.36518	0.766356	-1.68571	0.662333	0.21141	0.426375	-4.32072	0.492903	0.0103193	0.044945	-2.3209	0.383309	0.0798343	0.167844	1.00406	1.0571	1.48659	1.58532	1.35482	0.564057	0.827454	1.04611	0.53661
gene-ECD_RS10435	NC_012971.2	2060385	2061800	+	protein_coding	ECD_RS10435	ECD_01982	.	WP_000130850.1	MFS transporter	4.71804	3.5565	1.81054	1.1947	1.20204	3.79704	3.26362	2.94877	2.48052	3.37777	1.27779	1.24742	0.26939	1	-1.10138	1.85588	0.702008	0.943618	-1.53301	2.13288	0.089536	0.235976	-2.30214	2.47425	0.00291919	0.0163313	-2.35669	2.17473	0.00159825	0.00685142	1.603	2.23183	2.6174	3.09444	2.81916	1.84989	2.12313	2.12001	2.09307
gene-ECD_RS10490	NC_012971.2	2069638	2070678	-	protein_coding	ECD_RS10490	ECD_02017	gatD	WP_000844219.1	galactitol-1-phosphate 5-dehydrogenase	221.736	6.6983	1.06346	4.25881	3.20955	192.978	2.59526	1.54811	1.44603	12.5366	1.18201	6.37712	0.246206	1	2.14679	1.82388	0.00126123	0.034528	-1.36906	0.901644	0.393728	0.630241	2.64049	2.65062	0.000593123	0.00440622	-3.27907	3.45936	8.59159e-09	1.33643e-07	6.26936	1.66061	1.57652	2.08133	4.13162	6.50774	2.49756	1.29	3.25711
gene-ECD_RS10495	NC_012971.2	2070726	2072081	-	protein_coding	ECD_RS10495	ECD_02018	.	WP_000490679.1	galactitol permease IIC component	451.456	14.7126	1.89065	6.79708	5.71827	354.847	4.87609	1.13446	2.96031	20.6091	1.30879	7.71819	0.0594463	1	2.51177	3.23944	5.53909e-07	5.41268e-05	1.7645	1.4893	0.06291	0.183576	2.06297	3.76389	0.000638054	0.00467548	-3.02836	4.57026	2.8847e-10	5.41556e-09	7.51858	2.65305	1.53226	3.26582	5.1856	7.90496	3.83759	2.12001	4.23244
gene-ECD_RS10500	NC_012971.2	2072085	2072369	-	protein_coding	ECD_RS10500	ECD_02019	gatB	WP_000823266.1	PTS galactitol transporter subunit IIB	220.3	11.7801	1.84	6.14047	4.2027	251.129	3.49247	0.514061	2.26364	19.6592	-1.10811	4.69241	0.494444	1	2.79603	0.724736	0.00169143	0.0424082	3.64715	-0.706082	0.118117	0.285444	2.42293	1.44293	0.0324684	0.106168	-3.91478	2.22205	6.23797e-07	6.77291e-06	4.81383	0.845061	0.239064	1.25406	3.0172	4.67125	1.69492	0.752414	2.13067
gene-ECD_RS10505	NC_012971.2	2072400	2072852	-	protein_coding	ECD_RS10505	ECD_02020	gatA	WP_000182921.1	PTS galactitol transporter subunit IIA	216.702	19.3835	3.85871	11.0745	8.34973	275.143	5.65006	2.58733	5.22185	35.7475	-1.23422	5.41985	0.150867	1	2.85233	2.03549	5.22857e-06	0.000398521	1.57862	1.03058	0.230971	0.452554	1.90445	2.9513	0.00982445	0.043435	-3.59456	3.73612	1.55042e-10	3.04657e-09	5.59212	1.60774	1.28795	2.60378	4.42687	5.29549	2.77656	1.71459	3.41779
gene-ECD_RS10510	NC_012971.2	2072862	2074124	-	protein_coding	ECD_RS10510	ECD_02021	gatZ	WP_000853869.1	tagatose-bisphosphate aldolase subunit GatZ	1130.62	174.574	52.7766	51.4987	57.4003	1207.83	73.9112	24.3599	25.0858	175.823	-1.03847	9.1485	0.790543	1	1.9675	6.7939	3.75418e-06	0.000298066	2.29891	5.96932	6.72755e-08	1.8205e-06	1.84608	6.60271	6.41322e-05	0.00067023	-2.57531	7.61058	1.47004e-10	2.91787e-09	9.17783	6.24194	5.27975	6.10905	8.14079	9.12347	7.20896	6.45978	6.98406
gene-ECD_RS10515	NC_012971.2	2074153	2075007	-	protein_coding	ECD_RS10515	ECD_02024	gatY	WP_001300977.1	tagatose-bisphosphate aldolase subunit GatY	1319.49	184.178	108.083	96.4053	128.809	1397.5	114.919	66.7423	46.7818	360.817	-1.02956	8.80222	0.837806	1	1.33506	6.52197	0.0477784	0.311254	1.71851	6.57927	0.000283245	0.00271218	1.85317	6.94133	4.38756e-05	0.000477742	-2.35515	8.12161	4.57756e-09	7.51944e-08	8.82609	6.31488	6.15377	6.44091	8.61365	8.78416	6.72726	6.92651	7.32337
gene-ECD_RS10530	NC_012971.2	2076616	2077893	+	protein_coding	ECD_RS10530	ECD_02026	.	WP_000858501.1	MFS transporter	12.642	4.95093	1.6869	1.27806	2.07175	13.0036	5.34059	3.78306	2.13138	4.97219	1.00011	2.66719	1	1	-1.29448	2.29932	0.221009	0.633118	-2.10909	2.17323	0.00394756	0.022454	-1.84992	2.22825	0.033068	0.107253	-2.01504	2.63701	0.00273868	0.0107378	2.8676	2.69167	2.79649	2.77575	3.17758	2.86774	2.38322	1.9315	2.05447
gene-ECD_RS10540	NC_012971.2	2078891	2079856	+	protein_coding	ECD_RS10540	ECD_02028	.	WP_000011997.1	sugar kinase	25.6876	10.8275	4.04126	2.23434	2.28408	21.1791	10.5247	6.29406	2.96819	6.50739	1.2476	3.13213	0.174318	1	-1.1667	2.93379	0.428151	0.810119	-1.4666	2.68533	0.0844638	0.226047	-1.47525	2.42519	0.174464	0.359396	-2.39073	2.54819	0.000345775	0.00182514	3.12995	3.19125	3.08396	2.83918	3.16371	3.41613	2.99475	2.60799	2.36952
gene-ECD_RS10650	NC_012971.2	2107106	2107825	-	protein_coding	ECD_RS10650	ECD_02054	yehT	WP_000598641.1	two-component system response regulator BtsR	46.11	8.33954	5.01739	4.4561	3.67736	56.6368	6.51719	5.08706	3.98232	12.6216	-1.19396	3.83316	0.254356	1	1.06586	1.99257	0.811423	0.977658	1.04662	2.25647	0.879209	0.984622	1.00633	2.68632	1	1	-2.88051	2.99317	1.95028e-06	1.85349e-05	4.04047	2.2492	2.46092	2.83918	3.64493	3.80157	2.32246	2.51506	2.84703
gene-ECD_RS10655	NC_012971.2	2107822	2109507	-	protein_coding	ECD_RS10655	ECD_02055	btsS	WP_001295431.1	two-component regulatory system sensor histidine kinase BtsS	44.3556	3.10184	2.03898	2.14516	3.1782	40.1314	2.61447	1.86827	2.16831	16.0485	1.13698	4.77892	0.390415	1	-1.01179	1.84937	1	1	1.15781	2.1222	0.626981	0.826774	-1.12363	2.9372	0.705651	0.863687	-4.24113	4.41943	3.79306e-15	1.31412e-13	4.73573	2.17844	2.28536	3.14552	5.1403	4.91442	2.16526	2.45628	2.99705
gene-ECD_RS10660	NC_012971.2	2109729	2110460	+	protein_coding	ECD_RS10660	ECD_02056	mlrA	WP_001240403.1	HTH-type transcriptional regulator MlrA	4.00457	5.99777	7.80071	17.7713	42.9743	7.05893	4.27357	5.50404	7.63823	12.6947	-1.71144	0.681572	0.026569	0.804366	1.16872	1.49575	0.592362	0.899603	1.50305	2.67631	0.0724634	0.204259	2.09098	4.24389	0.000146456	0.00136465	4.02325	4.89286	6.87693e-16	2.54447e-14	1.5648	1.8085	2.5744	3.70093	3.67457	1.09956	1.97309	3.07974	4.70701
gene-ECD_RS10670	NC_012971.2	2110608	2111339	-	protein_coding	ECD_RS10670	ECD_02058	yehW	WP_000783120.1	glycine betaine ABC transporter permease YehW	3.07328	3.26349	2.70637	1.27507	0.861209	2.76634	2.52529	1.60117	2.05645	2.52028	1.14225	-0.19218	0.739742	1	1.07624	0.710606	0.911849	1	1.78815	1.13741	0.123095	0.2943	-1.78621	1.44493	0.129425	0.294305	-2.44336	0.879786	0.0324684	0.0815668	0.821681	1.30971	1.28795	2.08133	1.73833	0.908509	1.37414	1.8425	1.48658
gene-ECD_RS10685	NC_012971.2	2113427	2114344	-	protein_coding	ECD_RS10685	ECD_02061	osmF	WP_001130308.1	glycine betaine ABC transporter substrate-binding protein OsmF	4.60414	3.3759	3.17356	5.02007	6.66114	5.02018	2.01363	1.83533	3.27956	3.34939	-1.0598	0.807631	0.83622	1	1.39497	0.914008	0.266072	0.681993	1.83094	1.64541	0.0400644	0.130993	1.37571	2.99793	0.214146	0.412176	2.36135	2.74573	0.000219108	0.00121017	1.45767	1.30971	1.61946	2.89993	2.29105	1.40485	1.61611	2.26405	3.30722
gene-ECD_RS10715	NC_012971.2	2121413	2122174	-	protein_coding	ECD_RS10715	ECD_02067	.	WP_000079538.1	SDR family oxidoreductase	1.25248	1.60987	2.52335	2.44974	3.06102	2.01598	1.21293	1.1536	1.41106	1.4347	-1.55966	-0.915076	0.282622	1	1.10478	-0.185422	0.870082	0.997971	2.30889	0.991521	0.0187538	0.0757106	1.55744	1.70566	0.230971	0.434682	2.52506	1.38396	0.00470459	0.0167094	0.661945	0.798639	1.05753	1.7262	1.25373	0.456391	0.86202	1.81157	2.20304
gene-ECD_RS10760	NC_012971.2	2128937	2130175	+	protein_coding	ECD_RS10760	ECD_02075	.	WP_001136389.1	NAD-dependent dihydropyrimidine dehydrogenase subunit PreT	51.6096	0.729539	0.611352	0.941637	0.915842	45.5927	0.51644	1.59633	0.694255	10.0368	1.16445	4.5375	0.311434	1	1.17468	-0.601754	0.840383	0.989709	-2.44534	0.885228	0.0211185	0.0818807	1.2179	1.21831	0.739035	0.887633	-9.16042	3.16436	1.45972e-18	7.31975e-17	4.48604	0.596394	1.77949	1.50936	4.06605	4.69661	0.68026	0.991956	1.70168
gene-ECD_RS10765	NC_012971.2	2130169	2131404	+	protein_coding	ECD_RS10765	ECD_02076	preA	WP_000956071.1	NAD-dependent dihydropyrimidine dehydrogenase subunit PreA	25.9777	1.7238	0.942824	0.471961	1.02007	21.976	1.09291	1.4224	1.27589	2.98518	1.21597	3.51848	0.218622	1	1.31215	0.441841	0.453801	0.823933	-1.41873	0.996179	0.339516	0.575605	-2.97737	1.27781	0.00841274	0.0383963	-2.45191	1.80288	0.00222023	0.0089918	3.49756	1.0571	1.66116	2.13286	2.5041	3.75688	1.27501	1.3342	1.08841
gene-ECD_RS10770	NC_012971.2	2131647	2132657	-	protein_coding	ECD_RS10770	ECD_02077	mglC	WP_001275118.1	galactose/methyl galactoside ABC transporter permease MglC	27.3088	1.27723	0.691591	1.38479	1.12238	40.1276	1.33614	0.941937	0.921725	9.66453	-1.42825	3.71406	0.0229397	0.770112	-1.25398	0.0857947	0.558746	0.879275	-1.2802	0.263983	0.707153	0.884173	1.34835	1.40028	0.443645	0.660202	-7.19888	2.86244	1.32453e-14	4.35153e-13	4.03349	1.0571	1.11867	1.58532	3.74143	3.55636	0.895777	0.935695	1.88883
gene-ECD_RS10775	NC_012971.2	2132673	2134193	-	protein_coding	ECD_RS10775	ECD_02078	mglA	WP_000255051.1	galactose/methyl galactoside ABC transporter ATP-binding protein MglA	50.3774	0.127346	0.268156	1.18893	0.663148	71.4329	0.28046	0.096323	0.848306	13.8362	-1.37833	5.15299	0.029549	0.804366	-2.56931	-1.6346	0.189409	0.597241	2.8487	-0.908831	0.189409	0.396178	1.25896	1.77217	0.517593	0.718859	-17.4206	3.84125	1.66102e-31	2.04198e-29	5.39843	0.42362	0.239064	1.91466	4.78937	4.94835	0.175163	0.615862	2.16731
gene-ECD_RS10785	NC_012971.2	2135527	2136567	-	protein_coding	ECD_RS10785	ECD_02080	galS	WP_000628661.1	HTH-type transcriptional regulator GalS	221.408	4.83766	4.19787	3.13807	4.96572	264.816	4.84905	4.57396	3.58065	78.1074	-1.16266	6.60326	0.294775	1	-1.20288	1.92052	0.457073	0.827116	-1.02664	2.57163	0.9484	1	-1.26804	2.88376	0.393922	0.611501	-13.2075	5.79787	9.50756e-46	2.13137e-43	6.72084	2.33302	2.77765	3.1704	6.70014	6.50563	2.12313	2.74525	2.86944
gene-ECD_RS10810	NC_012971.2	2138809	2139645	+	protein_coding	ECD_RS10810	ECD_02083	yeiG	WP_000425438.1	S-formylglutathione hydrolase	93.175	88.3226	90.6368	39.029	50.8391	93.7689	51.39	32.3822	20.4683	20.4085	1.0222	4.91309	0.886539	1	1.43164	5.39107	0.0175734	0.181989	2.96983	6.05363	2.49131e-12	1.69542e-10	1.71457	5.65229	0.000870229	0.0060519	2.96171	5.42647	1.88863e-11	4.23386e-10	4.94232	5.14622	5.1019	5.23966	4.50042	4.97298	5.65163	6.64444	6.00176
gene-ECD_RS10875	NC_012971.2	2154568	2156259	-	protein_coding	ECD_RS10875	ECD_02096	fruA	WP_000854467.1	PTS fructose transporter subunit IIBC	85.1733	14.195	28.0313	113.98	96.4236	82.2479	11.7234	20.7379	49.3554	581.148	1.0653	5.76868	0.665112	1	1.00866	4.00335	0.969478	1	1.4344	5.72058	0.0187316	0.0757106	2.07684	8.1098	6.43711e-07	1.13573e-05	-5.06736	9.54261	2.16662e-27	1.92023e-25	5.74801	4.07638	5.46481	7.49423	10.2835	5.83764	4.08809	5.97543	8.54453
gene-ECD_RS10880	NC_012971.2	2156276	2157214	-	protein_coding	ECD_RS10880	ECD_02097	fruK	WP_000091263.1	1-phosphofructokinase	80.8032	17.4646	55.7844	127.168	125.074	88.4167	11.5087	30.1908	46.1084	593.264	-1.06367	4.93439	0.680195	1	1.26396	3.30748	0.189788	0.597754	1.96064	5.69595	1.40471e-05	0.000208302	2.48017	7.34161	1.72247e-09	4.84697e-08	-3.988	8.7861	1.19321e-20	6.9959e-19	5.02086	3.26993	5.16486	6.55393	9.46461	4.93463	3.57649	6.11655	7.85533
gene-ECD_RS10885	NC_012971.2	2157214	2158344	-	protein_coding	ECD_RS10885	ECD_02098	.	WP_000487267.1	fused PTS fructose transporter subunit IIA/HPr protein	79.2012	23.8619	77.4311	117.546	128.31	87.9155	14.7725	43.8486	44.6823	529.946	-1.07903	5.1842	0.607585	1	1.34544	3.98131	0.0731541	0.38243	1.87391	6.45738	2.8432e-05	0.000385602	2.36572	7.51593	8.84194e-09	2.1327e-07	-3.47255	8.9339	2.94042e-17	1.30301e-15	5.27371	3.8447	5.95435	6.77481	9.57004	5.1669	4.24692	6.84962	8.00958
gene-ECD_RS10895	NC_012971.2	2159890	2160144	-	protein_coding	ECD_RS10895	ECD_02100	.	WP_000389030.1	YkgJ family cysteine cluster protein	11.2281	10.3809	5.02691	6.86287	17.058	12.8699	7.52787	8.04354	2.52995	8.84239	-1.11388	0.302351	0.724742	1	1.14816	0.810456	0.6729	0.934556	-1.50462	1.16868	0.254598	0.48127	2.42293	1.44293	0.0324684	0.106168	2.28926	2.28145	0.00112146	0.00506382	1.16596	1.34244	1.81687	1.25406	1.94699	1.08155	1.46689	1.41872	2.13067
gene-ECD_RS10905	NC_012971.2	2161094	2162560	+	protein_coding	ECD_RS10905	ECD_02102	.	WP_001091940.1	mannitol dehydrogenase family protein	34.6663	2.72868	6.51377	9.34464	14.1809	31.5098	1.98702	2.64652	3.8113	8.15086	1.13175	4.22702	0.419434	1	1.14359	1.38099	0.626981	0.910677	2.60857	3.14438	5.47514e-06	9.19196e-05	2.20342	4.29509	3.93521e-05	0.000443701	2.06841	4.54806	2.25837e-05	0.000166152	4.21096	1.73645	2.53007	3.70093	4.01291	4.38044	1.87495	3.75222	4.7798
gene-ECD_RS10920	NC_012971.2	2164828	2165394	+	protein_coding	ECD_RS10920	ECD_02105	mepS	WP_000241011.1	bifunctional murein DD-endopeptidase/murein LD-carboxypeptidase	398.445	166.705	68.2345	34.157	50.2545	388.539	180.437	110.462	33.7549	206.308	1.05494	6.42361	0.711481	1	-1.29928	6.18	0.0747519	0.386797	-1.5253	5.99807	0.00527167	0.0280984	-1.09878	5.30328	0.579664	0.769468	-3.45108	6.58138	1.00243e-15	3.63835e-14	6.40079	6.37247	6.28627	5.39548	7.22062	6.47707	5.99993	5.68675	5.2629
gene-ECD_RS10940	NC_012971.2	2170122	2171147	+	protein_coding	ECD_RS10940	ECD_02109	.	WP_000088916.1	ABC transporter permease	14.4182	8.99871	4.5432	2.21739	2.21195	14.2919	9.42411	7.92511	4.68098	6.6596	1.03779	2.5149	0.869904	1	-1.25692	2.81331	0.231477	0.644852	-1.64261	3.03228	0.0173892	0.0710293	-2.34231	2.90538	0.000546742	0.00410973	-2.52639	2.64258	9.61562e-05	0.000592005	2.71315	3.12695	3.45977	3.49972	3.27107	2.75865	2.83862	2.82485	2.43108
gene-ECD_RS11005	NC_012971.2	2184150	2184797	+	protein_coding	ECD_RS11005	ECD_02120	narP	WP_001113637.1	nitrate/nitrite response regulator protein NarP	120.456	27.5992	8.81191	11.7029	25.7804	110.774	32.2568	22.7222	11.6151	13.6022	1.11862	4.8516	0.452559	1	-1.4028	3.84777	0.0417639	0.294016	-2.42775	3.68899	2.32649e-06	4.36761e-05	-1.10346	3.96759	0.625816	0.802408	2.25289	4.19497	5.84904e-06	5.00914e-05	4.81789	4.14756	4.25646	4.10096	3.60445	4.9742	3.69148	3.07974	3.96746
gene-ECD_RS11015	NC_012971.2	2186057	2186614	-	protein_coding	ECD_RS11015	ECD_02122	dsbE	WP_000824439.1	thiol:disulfide interchange protein DsbE	16.493	5.90103	2.81935	0.836336	1.35571	13.765	4.58688	3.67581	1.54154	4.16333	1.23233	1.72358	0.303944	1	1.07149	1.15205	0.856069	0.995056	-1.22738	1.29011	0.633545	0.830275	-2.03089	0.667448	0.211789	0.409087	-2.56651	1.16393	0.0103064	0.0320372	1.96756	1.60774	1.81687	1.50936	1.97901	2.19791	1.67562	1.61062	0.926849
gene-ECD_RS11025	NC_012971.2	2188551	2189030	-	protein_coding	ECD_RS11025	ECD_02124	ccmE	WP_001026418.1	cytochrome c maturation protein CcmE	11.9299	5.24584	2.42777	1.82295	0.788006	11.6377	4.29542	3.51007	1.64271	3.84342	1.05446	1.15569	0.862347	1	1.01729	0.817695	1	1	-1.3599	0.964404	0.406933	0.6391	-1.00195	0.964413	1	1	-4.04053	0.727393	0.00124544	0.00555783	1.64022	1.40575	1.61946	1.42918	1.73833	1.69271	1.42126	1.3342	1.42739
gene-ECD_RS11040	NC_012971.2	2190012	2190674	-	protein_coding	ECD_RS11040	ECD_02127	ccmB	WP_000971730.1	heme exporter protein CcmB	3.59877	1.16858	1.40613	0.79187	0.665586	3.47551	1.39405	0.994394	0.756822	2.06116	1.06495	-0.0667105	0.916747	1	-1.42698	-0.480154	0.451618	0.822796	1.4944	0.249806	0.451618	0.686798	-1.06171	0.38116	1	1	-2.57692	0.477994	0.0397031	0.0956439	0.905598	0.798639	0.856801	1.05472	1.44928	0.948797	0.600619	1.14866	1.00989
gene-ECD_RS11045	NC_012971.2	2190671	2191288	-	protein_coding	ECD_RS11045	ECD_02128	ccmA	WP_000888560.1	cytochrome c biogenesis heme-transporting ATPase CcmA	10.9206	3.65655	1.79137	2.64298	1.12208	10.6208	4.14155	3.31894	2.20381	3.75912	1.05768	1.38543	0.837486	1	-1.3582	0.896683	0.30792	0.726173	-1.74051	1.09035	0.113782	0.279217	1.07814	1.72558	0.894526	0.990711	-2.79733	1.13383	0.00607118	0.0207509	1.80225	1.60774	1.81687	1.97238	1.97901	1.86049	1.32543	1.29	2.05447
gene-ECD_RS11060	NC_012971.2	2192365	2193228	-	protein_coding	ECD_RS11060	ECD_02131	napH	WP_000013515.1	quinol dehydrogenase ferredoxin subunit NapH	5.60201	0.448362	0.539505	0.4051	0.291854	5.01067	1.81033	0.932628	0.663721	0.790828	1.14982	0.8615	0.591288	1	-4.75777	-0.295375	0.000758987	0.026098	-1.61841	-0.0670098	0.381255	0.615662	-1.80246	0.243569	0.439814	0.65602	-2.24131	-0.301371	0.194536	0.335464	1.40097	1.17082	0.993671	1.15783	0.899456	1.52962	0.331342	0.685753	0.744884
gene-ECD_RS11080	NC_012971.2	2196653	2197147	-	protein_coding	ECD_RS11080	ECD_02135	napF	WP_000686736.1	ferredoxin-type protein NapF	4.68245	1.30433	0.941681	0.471389	0.636772	4.79614	1.4363	2.95975	1.44812	2.07053	1.00432	-0.0667662	1	1	-1.31737	-0.757497	0.832022	0.985131	-2.92892	0.424913	0.0191693	0.0767374	-3.33167	0.259186	0.0660007	0.182966	-2.69358	0.110352	0.0760833	0.161534	0.925836	0.649675	1.48659	1.34428	1.20041	0.928794	0.516324	0.685753	0.53661
gene-ECD_RS11100	NC_012971.2	2200737	2202380	-	protein_coding	ECD_RS11100	ECD_02138	yojI	WP_000422182.1	microcin J25 efflux ABC transporter YojI	6.8005	30.397	12.6882	7.87728	15.4534	8.87692	24.2611	16.1301	7.54316	6.81613	-1.26869	2.32139	0.17784	1	1.04371	5.03161	0.78744	0.968931	-1.19781	4.91072	0.267737	0.497461	-1.06471	4.70399	0.747041	0.894993	2.69509	4.7211	6.0851e-09	9.70307e-08	2.70731	5.04048	5.07129	4.78791	3.92523	2.42195	5.10038	4.81927	4.70078
gene-ECD_RS11105	NC_012971.2	2202456	2203106	-	protein_coding	ECD_RS11105	ECD_02139	alkB	WP_000885006.1	DNA oxidative demethylase AlkB	9.84342	5.95061	2.7746	2.77783	1.25887	8.68805	3.71319	2.2505	2.0921	3.56857	1.16527	1.24731	0.508035	1	1.33394	1.24441	0.296936	0.71648	1.30665	1.17322	0.453801	0.688469	1.19306	1.80206	0.609275	0.791933	-2.37088	1.19344	0.0166986	0.0472795	1.65242	1.55285	1.48659	1.97238	1.97901	1.8067	1.8407	1.74764	2.16731
gene-ECD_RS11120	NC_012971.2	2205411	2206406	-	protein_coding	ECD_RS11120	ECD_02142	.	WP_102203522.1	porin OmpC	0.616002	2.204	0.175502	0.527118	0.632936	1.1217	0.99935	2.27998	0.935606	2.05806	-1.75958	-1.37903	0.257411	1	1.83082	0.31988	0.0822399	0.402224	-11.7553	0.696858	2.70647e-07	6.48701e-06	-1.95821	0.78323	0.154702	0.330189	-2.71353	0.979831	0.0126641	0.0380623	0.50937	0.845061	1.92353	1.58532	1.84643	0.309421	1.30044	0.296549	1.00989
gene-ECD_RS11135	NC_012971.2	2210404	2212230	+	protein_coding	ECD_RS11135	ECD_02146	atoS	WP_000559135.1	two-component system sensor histidine kinase AtoS	7.61186	1.51957	0.605946	1.24523	1.13866	6.80298	0.817202	0.521236	0.66699	3.1041	1.15093	2.35596	0.45362	1	1.54622	0.711609	0.186636	0.594707	1.2317	0.565103	0.623404	0.825789	1.67485	1.93407	0.115131	0.271177	-2.28746	2.42301	0.000878797	0.00408426	2.51365	1.1339	1.11867	1.85453	3.03254	2.68305	1.51112	1.29	2.43108
gene-ECD_RS11140	NC_012971.2	2212227	2213612	+	protein_coding	ECD_RS11140	ECD_02147	atoC	WP_000125282.1	acetoacetate metabolism transcriptional regulator AtoC	8.21395	2.7484	0.924865	1.05221	0.909675	9.16909	2.15444	1.26846	0.620622	2.71141	-1.08506	2.22672	0.651387	1	1.06254	1.35885	0.86965	0.997971	-1.29055	1.05235	0.506904	0.737333	1.52019	1.3947	0.282622	0.493441	-2.49721	1.82087	0.00170861	0.00724306	2.54015	1.76087	1.66116	1.50936	2.52594	2.44326	1.82326	1.41872	1.93206
gene-ECD_RS11175	NC_012971.2	2220159	2224553	-	protein_coding	ECD_RS11175	ECD_02154	.	WP_122987104.1	alpha-2-macroglobulin family protein	1.67519	1.92444	1.02082	0.371641	0.573747	1.62054	2.24856	2.0501	1.30479	1.38365	1.06333	1.50485	0.809824	1	-1.40217	2.77605	0.074836	0.386797	-1.89079	3.1043	0.00190666	0.0125065	-3.88889	2.96586	1.54883e-07	2.99624e-06	-2.02463	2.57344	0.00315408	0.0119962	1.88727	3.15486	3.59502	3.73468	3.1213	1.95253	2.73053	2.77762	2.05447
gene-ECD_RS11185	NC_012971.2	2225317	2227005	-	protein_coding	ECD_RS11185	ECD_02156	.	WP_000012273.1	DUF2138 domain-containing protein	2.78496	3.32569	1.86287	0.828909	1.04508	2.85258	4.1673	3.03597	1.27321	2.62954	1.00432	0.913057	1	1	-1.50339	2.2518	0.0517233	0.32065	-1.53431	2.41974	0.0670334	0.19179	-1.70367	1.94855	0.0930976	0.232805	-2.11084	2.11876	0.00679035	0.0227	1.49878	2.72928	2.86946	2.48982	2.72789	1.50281	2.246	2.35266	1.88883
gene-ECD_RS11235	NC_012971.2	2240304	2241380	-	protein_coding	ECD_RS11235	ECD_02165	glpQ	WP_000779102.1	glycerophosphodiester phosphodiesterase	358.388	15.1069	9.41353	6.17468	9.24828	477.372	12.6086	9.31825	5.99012	23.1565	-1.29481	7.43234	0.0707368	1	-1.0019	3.45311	1	1	1.07205	3.69598	0.72171	0.895617	-1.07858	3.76484	0.728629	0.882105	-2.10443	4.55478	1.42202e-05	0.000109041	7.61365	3.56856	3.73828	3.89251	5.02617	7.24308	3.56605	3.83145	3.79087
gene-ECD_RS11240	NC_012971.2	2241385	2242743	-	protein_coding	ECD_RS11240	ECD_02166	glpT	WP_000948732.1	glycerol-3-phosphate transporter	860.689	1.90034	2.1866	4.24953	7.70031	1000.02	3.55745	2.91074	3.48124	66.3164	-1.12945	8.92366	0.391624	1	-2.24278	1.51298	0.00115065	0.0334741	-1.25366	2.17842	0.387937	0.624072	1.09768	3.45018	0.683078	0.846573	-7.23667	6.02669	3.7551e-32	4.77022e-30	9.01143	2.28331	2.5524	3.47995	6.84726	8.83618	1.44426	2.28672	3.60304
gene-ECD_RS11245	NC_012971.2	2243016	2244644	+	protein_coding	ECD_RS11245	ECD_02167	glpA	WP_000857257.1	anaerobic glycerol-3-phosphate dehydrogenase subunit A	283.815	1.54574	0.679597	0.57296	1.89624	307.724	1.5712	0.764465	0.352029	5.15917	-1.05397	7.53275	0.713199	1	-1.2194	0.965162	0.555169	0.879021	-1.05952	0.724006	1	1	1.45774	0.850597	0.564053	0.755839	-2.28447	2.97372	0.000185176	0.00104549	7.57733	1.60774	1.34023	1.15783	3.54151	7.5019	1.42126	1.29	1.48658
gene-ECD_RS11275	NC_012971.2	2250383	2251588	-	protein_coding	ECD_RS11275	ECD_02173	rhmD	WP_001319848.1	L-rhamnonate dehydratase	4.29601	0.963644	0.62808	0.435332	0.365907	4.28452	0.943238	0.668152	1.06988	0.963158	1.03142	1.03013	0.950862	1	-1.17363	-0.0962427	0.874444	0.997971	-1.00237	0.207889	1	1	-2.7053	1.05361	0.0191693	0.0712028	-2.19289	0.333482	0.111707	0.217535	1.5648	0.933651	0.993671	1.91466	1.30516	1.59455	0.827454	0.991956	1.00989
gene-ECD_RS11335	NC_012971.2	2263066	2263452	+	protein_coding	ECD_RS11335	ECD_02185	arnF	WP_000523880.1	4-amino-4-deoxy-L-arabinose-phosphoundecaprenol flippase subunit ArnF	32.5882	32.1987	10.3886	4.52205	5.70133	43.1226	21.3106	17.225	7.96465	18.0088	-1.28613	2.50442	0.151421	1	1.25841	2.91903	0.230405	0.643749	-1.56125	2.77929	0.039965	0.130848	-1.95381	2.37112	0.0211675	0.0765363	-2.65023	2.65187	4.23578e-05	0.000286215	2.87282	2.92567	3.20168	2.92938	3.29671	2.56489	3.21799	2.64355	2.13067
gene-ECD_RS11360	NC_012971.2	2267008	2267766	-	protein_coding	ECD_RS11360	ECD_02190	menH	WP_000600499.1	2-succinyl-6-hydroxy-2,4-cyclohexadiene-1-carboxylate synthase	19.0411	4.3383	1.61212	1.30657	1.32892	14.7196	4.30889	4.43962	1.60552	3.24083	1.33048	2.31829	0.117209	1	-1.19175	1.31914	0.505491	0.850177	-2.58471	1.58396	0.0014896	0.010247	-1.36324	1.32062	0.428549	0.646812	-2.0427	1.32995	0.0340935	0.0848664	2.38799	1.85461	2.36323	1.85453	2.041	2.73004	1.67562	1.37708	1.54344
gene-ECD_RS11415	NC_012971.2	2277233	2278690	-	protein_coding	ECD_RS11415	ECD_02201	nuoN	WP_000156701.1	NADH-quinone oxidoreductase subunit NuoN	738.378	201.796	44.2793	30.5276	19.111	658.415	163.746	59.8892	35.5459	45.9266	1.15365	8.6141	0.314842	1	1.02661	7.5973	0.85615	0.995056	-1.27442	6.58492	0.101945	0.258837	-1.29464	6.62668	0.0891644	0.225485	-2.0203	5.99088	5.06314e-06	4.4256e-05	8.51108	7.58502	6.76042	6.81085	6.423	8.71677	7.62271	6.41419	6.44202
gene-ECD_RS11420	NC_012971.2	2278697	2280226	-	protein_coding	ECD_RS11420	ECD_02202	nuoM	WP_000926441.1	NADH-quinone oxidoreductase subunit M	635.371	179.978	38.6539	30.2348	18.7061	523.513	136.896	47.1601	31.5775	47.606	1.24852	8.41509	0.118923	1	1.0952	7.45659	0.527992	0.862115	-1.14961	6.37748	0.351376	0.588612	-1.16126	6.5963	0.328128	0.546189	-2.1395	6.08512	7.32581e-07	7.82036e-06	8.25064	7.39723	6.48802	6.71054	6.54299	8.56991	7.52768	6.28926	6.49703
gene-ECD_RS11425	NC_012971.2	2280457	2282298	-	protein_coding	ECD_RS11425	ECD_02203	nuoL	WP_001056644.1	NADH-quinone oxidoreductase subunit L	526.715	172.206	41.7229	33.3792	18.1387	444.999	140.379	52.8524	33.6227	45.5146	1.21762	8.42845	0.166495	1	1.0219	7.70904	0.881137	1	-1.19361	6.78398	0.230304	0.451718	-1.12001	6.97825	0.450684	0.667099	-2.10954	6.29396	9.39805e-07	9.70622e-06	8.28385	7.69959	6.916	7.06579	6.74389	8.56709	7.7307	6.66296	6.90355
gene-ECD_RS11450	NC_012971.2	2284691	2287417	-	protein_coding	ECD_RS11450	ECD_02208	nuoG	WP_012767746.1	NADH-quinone oxidoreductase subunit NuoG	533.543	171.556	56.0871	38.6115	25.8912	471.602	164.641	78.9485	45.4747	63.9177	1.16383	9.04275	0.28556	1	-1.15204	8.39056	0.321776	0.73796	-1.32633	7.8605	0.0506573	0.155314	-1.30953	7.87645	0.0647738	0.181243	-2.07558	7.35547	7.06153e-07	7.55941e-06	8.93198	8.49268	8.05443	8.06206	7.79282	9.15044	8.2891	7.64874	7.67465
gene-ECD_RS11480	NC_012971.2	2292955	2293893	-	protein_coding	ECD_RS11480	ECD_02214	lrhA	WP_000622290.1	transcriptional regulator LrhA	186.581	74.3279	26.8684	11.8036	21.4163	179.51	45.8834	32.6872	12.3668	55.3024	1.06923	6.04765	0.645001	1	1.3494	5.3438	0.0478693	0.311314	-1.1463	5.14988	0.395685	0.630944	-1.16485	4.54838	0.403287	0.621231	-2.17073	5.59217	9.18228e-07	9.53506e-06	6.01981	5.14853	5.2764	4.69668	6.06107	6.11495	5.57034	5.0848	4.48553
gene-ECD_RS11530	NC_012971.2	2304334	2305854	+	protein_coding	ECD_RS11530	ECD_02223	yfcC	WP_001274501.1	putative basic amino acid antiporter YfcC	1.34459	1.3159	0.498004	0.383527	0.373021	1.37724	1.68276	1.44485	0.942562	1.52737	1.00431	-0.236691	1	1	-1.53265	0.824553	0.172442	0.581571	-2.7159	0.98408	0.00834208	0.0399895	-2.708	1.18965	0.0173117	0.0665068	-3.41083	1.07174	0.00179023	0.00752019	0.843122	1.60774	1.88885	2.02788	1.97901	0.845886	1.22277	0.991956	1.08841
gene-ECD_RS11545	NC_012971.2	2307094	2307738	-	protein_coding	ECD_RS11545	ECD_02226	yfcF	WP_000042440.1	glutathione transferase	24.2033	16.3162	9.39491	7.59704	16.8108	24.2497	6.28296	5.33787	5.779	8.89847	1.02674	2.59939	0.917269	1	2.16112	2.3972	0.000232299	0.0102941	1.86577	2.64863	0.00679971	0.0339629	1.18191	3.17285	0.501971	0.708261	2.24493	3.57945	3.46774e-05	0.00023992	2.79244	2.08483	2.38828	3.1704	3.04772	2.82509	3.00252	3.15559	3.38705
gene-ECD_RS11580	NC_012971.2	2312483	2313169	-	protein_coding	ECD_RS11580	ECD_02233	.	WP_000965522.1	histidine ABC transporter permease HisQ	29.2728	18.3261	8.22686	4.3305	2.20229	33.9475	13.4535	8.10376	7.40817	7.26042	-1.12727	3.06919	0.481067	1	1.13463	2.99972	0.510408	0.852022	1.07727	2.86448	0.780128	0.928271	-1.89959	3.08751	0.00705392	0.0335612	-2.76317	2.17186	0.000137509	0.000808711	3.29852	3.06946	2.97244	3.57617	2.87128	3.14417	3.23127	3.0667	2.75374
gene-ECD_RS11590	NC_012971.2	2314262	2315044	-	protein_coding	ECD_RS11590	ECD_02235	argT	WP_000748271.1	lysine/arginine/ornithine ABC transporter substrate-binding protein ArgT	129.203	13.8529	18.0083	13.7082	29.7087	131.983	14.3464	16.0915	13.7322	13.4386	1.00705	5.29859	0.965396	1	-1.24299	3.03438	0.246529	0.663514	1.18755	4.09843	0.322308	0.555547	-1.11376	4.46898	0.567635	0.758771	2.62788	4.6046	1.75815e-08	2.59702e-07	5.32794	3.32009	4.04435	4.59009	3.84062	5.33782	3.04074	4.27861	4.44133
gene-ECD_RS11605	NC_012971.2	2317528	2318016	-	protein_coding	ECD_RS11605	ECD_02238	cvpA	WP_000262113.1	colicin V production protein	62.8734	58.2266	18.8264	11.9293	13.1495	55.8323	88.9798	52.7307	26.5325	35.6309	1.1584	3.48804	0.357147	1	-1.83418	4.75236	9.91752e-05	0.00517749	-2.6378	4.45784	1.67194e-08	5.18031e-07	-2.47093	4.29771	2.01478e-06	3.17508e-05	-2.27681	4.00777	7.24032e-06	5.95958e-05	3.50431	5.16235	5.03209	4.85082	4.52774	3.69901	4.32023	3.70251	3.61636
gene-ECD_RS11625	NC_012971.2	2321335	2321994	-	protein_coding	ECD_RS11625	ECD_02242	.	WP_000364335.1	DedA family protein	228.476	130.204	51.1156	22.2732	25.5983	230.426	102.551	67.2602	37.0356	66.6711	1.02001	5.86465	0.89365	1	1.05766	5.80256	0.709137	0.946924	-1.23983	5.62867	0.165738	0.363155	-1.84839	5.34263	0.000201649	0.0018082	-2.18936	5.35049	9.49927e-07	9.75787e-06	5.87379	5.78532	5.79724	5.74095	5.82602	5.90189	5.86477	5.49324	4.87702
gene-ECD_RS11650	NC_012971.2	2326195	2327373	-	protein_coding	ECD_RS11650	ECD_02247	.	WP_000127751.1	arabinose transporter	88.4082	34.6642	15.8145	14.0517	13.7951	69.3523	35.1563	24.7286	12.9502	33.0916	1.31135	5.1646	0.065891	1	-1.21742	4.92053	0.200671	0.609458	-1.4732	4.91853	0.0158534	0.0660458	-1.02473	5.02861	0.903667	0.997571	-2.01644	5.21582	1.37137e-05	0.00010601	4.99953	5.09432	5.20418	5.07815	5.6557	5.37987	4.81958	4.66344	5.04395
gene-ECD_RS11665	NC_012971.2	2331144	2331422	-	protein_coding	ECD_RS11665	ECD_02250	.	WP_000559764.1	YfcL family protein	151.247	70.3495	21.3017	11.4996	10.1678	176.442	72.3707	28.6188	14.3877	34.0413	-1.13399	4.13815	0.414148	1	-1.23481	3.87797	0.206027	0.615787	-1.26559	3.16059	0.248865	0.474212	-1.39014	2.92949	0.197897	0.390365	-2.81017	3.06419	3.05595e-06	2.77953e-05	4.29699	4.1005	3.43594	3.26582	3.7036	4.12535	3.81571	3.13075	2.84703
gene-ECD_RS11675	NC_012971.2	2332004	2332813	-	protein_coding	ECD_RS11675	ECD_02252	.	WP_000447361.1	TSUP family transporter	47.9721	21.9996	6.40212	3.60089	3.73573	41.6371	22.2067	10.762	4.5133	10.2913	1.18519	3.80932	0.278502	1	-1.21162	3.72459	0.265099	0.681993	-1.58307	3.15144	0.0226658	0.0869008	-1.39252	2.79766	0.193823	0.386328	-2.31301	2.95701	0.000161595	0.00092747	3.78474	3.94402	3.55133	3.14552	3.53075	4.01346	3.68666	2.95792	2.72944
gene-ECD_RS11680	NC_012971.2	2332813	2333637	-	protein_coding	ECD_RS11680	ECD_02253	mepA	WP_001043796.1	penicillin-insensitive murein endopeptidase	53.8757	32.556	11.4414	5.0203	6.34225	50.698	31.4549	18.6464	8.77559	15.4048	1.09318	4.05691	0.571164	1	-1.15977	4.27944	0.356621	0.761835	-1.5352	3.97836	0.0156843	0.0656301	-1.94173	3.57582	0.00189631	0.0115077	-2.04074	3.60814	0.00022439	0.00123577	4.07486	4.44372	4.31642	4.04825	4.09556	4.19609	4.24037	3.73584	3.16951
gene-ECD_RS11710	NC_012971.2	2337910	2338389	-	protein_coding	ECD_RS11710	ECD_02259	.	WP_000809301.1	fimbrial protein	0.994159	2.82468	1.0925	0.36459	0.788006	2.76395	2.81424	1.52612	1.34403	0.142349	-2.67277	-1.33034	0.0397031	0.884846	-1.19467	0.116763	0.665796	0.930278	-1.31158	-0.070896	0.662502	0.853549	-3.95671	0.0891463	0.0443061	0.134005	5.93797	-0.998689	0.131529	0.24729	0.587673	1.0571	0.926858	1.25406	0.119736	0.246168	0.928763	0.752414	0.419992
gene-ECD_RS11730	NC_012971.2	2342409	2342972	-	protein_coding	ECD_RS11730	ECD_02263	.	WP_000033316.1	type 1 fimbrial protein	2.65915	1.03028	0.309928	0.724009	2.23548	2.59991	0.882405	0.389647	0.508382	0.605741	1.05185	-0.682067	1	1	-1.02769	-1.02853	1	1	-1.17666	-1.27635	1	1	1.27358	-0.040965	1	1	4.30284	0.408563	0.00432709	0.0156605	0.63761	0.48354	0.345214	0.69208	0.518717	0.664243	0.472254	0.296549	0.838733
gene-ECD_RS11735	NC_012971.2	2343652	2344137	-	protein_coding	ECD_RS11735	ECD_02264	sixA	WP_001195819.1	phosphohistidine phosphatase SixA	299.896	136.435	93.2744	205.131	466.837	314.505	132.538	117.417	70.2069	222.838	-1.01944	5.84376	0.89679	1	-1.16612	5.58349	0.306131	0.723663	-1.18613	6.01887	0.25672	0.482902	2.62737	7.05876	2.61593e-10	8.30775e-09	2.4915	7.90449	4.89913e-10	9.01961e-09	5.88094	5.7152	6.15377	6.21447	7.1102	5.85364	5.49801	5.91123	7.5962
gene-ECD_RS11785	NC_012971.2	2354412	2354486	+	tRNA	ECD_RS11785	ECD_t00038	.	.	tRNA-Arg	17.27	4.30428	3.10755	1.55558	9.24593	14.8962	11.3755	3.90686	0.955758	1.82207	1.19115	-0.951172	0.755864	1	-3.11239	-0.92789	0.0586286	0.343844	-1.17859	-1.01297	1	1	1.41946	-1.13776	1	1	5.72611	-0.366357	0.0267805	0.0699523	0.50937	0.750673	0.444087	0.206522	0.230292	0.589763	0.281138	0.383243	0.293111
gene-ECD_RS11795	NC_012971.2	2355735	2357072	+	protein_coding	ECD_RS11795	ECD_02275	dsdX	WP_000556048.1	D-serine transporter DsdX	15.1831	2.99176	6.27083	7.54249	9.51732	9.55021	2.44428	1.25922	1.07148	28.9039	1.63504	2.68583	0.0041927	0.358262	1.01958	1.45479	1	1	5.26381	2.75538	1.35549e-11	8.33187e-10	6.30284	3.55789	2.34046e-13	1.06185e-11	-2.55258	5.09998	1.21596e-08	1.84623e-07	2.5467	1.85461	1.61946	2.02788	5.64326	3.15713	1.87495	3.57939	4.35662
gene-ECD_RS11800	NC_012971.2	2357090	2358418	+	protein_coding	ECD_RS11800	ECD_02276	dsdA	WP_000426426.1	D-serine ammonia-lyase	92.8437	14.1371	10.1714	9.52489	10.2933	68.4075	12.5181	11.079	5.33973	29.151	1.39615	5.36929	0.0229152	0.770112	-1.06293	3.70157	0.729982	0.951793	-1.02634	4.17341	0.892491	0.992786	1.6036	4.33506	0.0120386	0.0505278	-2.38043	5.13132	1.15746e-07	1.4558e-06	5.14798	3.83898	4.25646	4.02116	5.64576	5.61788	3.75723	4.22093	4.66919
gene-ECD_RS11870	NC_012971.2	2374942	2376180	-	protein_coding	ECD_RS11870	ECD_02289	alaC	WP_000785931.1	alanine transaminase	162.477	159.925	90.1508	59.6527	105.373	158.363	113.502	80.112	47.73	40.0921	1.05544	6.25699	0.709755	1	1.17375	6.9354	0.269042	0.685733	1.19423	7.06759	0.225864	0.445532	1.12399	7.07816	0.43527	0.653545	3.12552	7.0215	4.57219e-14	1.42825e-12	6.23582	6.82669	6.94373	6.99966	5.99801	6.31266	7.05594	7.19792	7.16706
gene-ECD_RS11925	NC_012971.2	2388887	2389213	+	protein_coding	ECD_RS11925	ECD_02300	.	WP_000490072.1	DUF2502 domain-containing protein	7.922	4.54121	3.38552	4.81661	11.3743	12.5986	4.56584	2.24017	2.84974	5.01487	-1.54415	0.421056	0.0945441	1	-1.20566	0.243182	0.682922	0.937459	1.59702	0.433907	0.297676	0.529033	1.51589	1.49585	0.297807	0.51237	2.68835	1.99827	0.000535418	0.00263969	1.35693	1.1339	0.926858	1.58532	1.62146	1.00719	0.992554	1.29	2.01481
gene-ECD_RS11935	NC_012971.2	2389354	2390592	-	protein_coding	ECD_RS11935	ECD_02301	mntH	WP_000186384.1	Mn(2+) uptake NRAMP transporter MntH	59.0374	605.257	381.06	143.129	275.109	65.4867	163.712	111.684	92.2202	91.0482	-1.07826	4.89183	0.614465	1	3.07973	8.3716	1.52307e-14	4.83701e-12	3.62082	8.62038	3.24478e-18	5.62084e-16	1.3958	8.20066	0.0218033	0.0781678	3.59347	8.35881	5.96773e-18	2.80778e-16	4.98875	7.35123	7.41974	7.9444	7.16863	4.88358	8.96809	9.27001	8.42385
gene-ECD_RS11940	NC_012971.2	2390928	2392130	+	protein_coding	ECD_RS11940	ECD_02302	nupC	WP_000376337.1	nucleoside permease NupC	190.119	40.7887	26.9295	38.3562	46.2192	165.249	25.4718	19.9727	18.1141	122.058	1.18353	6.36301	0.242674	1	1.33388	4.84432	0.0619536	0.352949	1.43076	5.17449	0.0249802	0.0928778	1.90404	6.09435	4.27698e-05	0.00047121	-2.22027	7.07758	7.65029e-08	1.01941e-06	6.25444	4.67332	4.93344	5.57853	7.54663	6.49461	5.07482	5.43608	6.49343
gene-ECD_RS11980	NC_012971.2	2397588	2397663	+	tRNA	ECD_RS11980	ECD_t00042	.	.	tRNA-Val	73.5528	37.3793	26.0666	22.2592	11.6127	81.7701	43.9676	53.9764	12.2614	39.5581	-1.08056	1.21442	0.736546	1	-1.41068	1.24204	0.195011	0.601934	-1.9474	1.98205	0.0140226	0.0597763	1.62758	1.55601	0.254666	0.462378	-2.84841	1.47111	0.00191784	0.00797913	1.74645	1.87713	2.59606	1.58532	2.26531	1.66879	1.53274	1.8425	2.09307
gene-ECD_RS11995	NC_012971.2	2397985	2398326	+	protein_coding	ECD_RS11995	ECD_02307	.	WP_000201405.1	hypothetical protein	2.39196	1.88784	1.02222	1.02341	4.60822	2.24587	0.623654	0.428384	1.25758	1.99788	1.09456	-1.48176	1	1	2.46893	-1.28203	0.282135	0.699556	2.44947	-1.02235	0.298737	0.529033	-1.35772	0.0649102	0.780907	0.917963	2.72077	0.834381	0.0110484	0.0338741	0.368609	0.227303	0.239064	0.943671	0.899456	0.399387	0.516324	0.542413	0.744884
gene-ECD_RS12055	NC_012971.2	2409729	2410103	+	protein_coding	ECD_RS12055	ECD_02319	.	WP_000719959.1	YfeK family protein	7.81693	6.37033	3.57368	31.2673	237.705	10.6136	4.73977	5.8603	5.54339	12.0256	-1.31894	0.463446	0.288381	1	1.1191	0.686694	0.823019	0.983545	-1.54199	1.24785	0.221422	0.440877	5.05797	3.81112	1.30823e-12	5.30392e-11	23.4645	6.13126	1.15398e-62	5.49726e-60	1.3268	1.27622	1.88885	2.44974	2.74661	1.09956	1.37414	1.4592	4.5632
gene-ECD_RS12060	NC_012971.2	2410136	2410870	+	protein_coding	ECD_RS12060	ECD_02320	.	WP_000710495.1	WGR domain-containing protein	28.1959	26.0014	14.0315	29.8418	187.063	36.1006	16.3474	13.5544	8.77737	16.0825	-1.24451	3.18925	0.183862	1	1.32478	3.49705	0.106194	0.463581	1.09853	3.70382	0.619792	0.82258	3.05526	4.83544	1.06179e-09	3.1862e-08	13.824	6.7963	2.36576e-53	6.43994e-51	3.46681	3.40776	3.72851	3.89251	3.99736	3.18269	3.78	3.85439	5.43805
gene-ECD_RS12065	NC_012971.2	2411075	2411986	-	protein_coding	ECD_RS12065	ECD_02321	cysM	WP_001295461.1	cysteine synthase B	72.2821	170.543	64.3998	18.0376	8.15655	74.1137	167.997	89.9607	36.7055	44.8025	1.00329	4.68441	0.987899	1	-1.1825	6.82281	0.248049	0.666183	-1.31623	6.47488	0.0647272	0.187017	-2.26203	5.69842	4.57912e-07	8.43044e-06	-4.61473	4.98681	1.82369e-18	8.91035e-17	4.7343	6.9493	6.67139	6.1873	5.72106	4.73887	6.70958	6.2794	5.03406
gene-ECD_RS12070	NC_012971.2	2412120	2413217	-	protein_coding	ECD_RS12070	ECD_02322	cysA	WP_000021019.1	sulfate/thiosulfate ABC transporter ATP-binding protein CysA	15.5837	450.009	191.25	42.4492	4.70794	22.0035	352.181	177.397	79.9076	68.0164	-1.37235	2.99407	0.0584277	1	1.06443	8.31944	0.662531	0.930278	1.14413	8.00593	0.350724	0.587937	-2.0929	7.12211	8.61286e-07	1.47854e-05	-12.131	5.68468	5.97521e-43	1.26508e-40	3.34435	8.27788	7.91056	7.56512	6.5787	2.93947	8.36769	8.10406	6.50778
gene-ECD_RS12075	NC_012971.2	2413207	2414082	-	protein_coding	ECD_RS12075	.	cysW	WP_000852696.1	sulfate/thiosulfate ABC transporter permease CysW	5.21399	136.72	47.6907	14.3838	3.38231	8.92754	129.208	67.9018	32.3223	30.2638	-1.6632	1.27838	0.0161164	0.739995	-1.13446	6.4141	0.388754	0.783135	-1.34154	6.00003	0.052286	0.158648	-2.4976	5.41464	4.03939e-08	8.74667e-07	-7.50674	4.26744	6.47316e-24	4.32794e-22	1.98696	6.51657	6.2128	5.94934	5.1117	1.47549	6.33667	5.79547	4.66279
gene-ECD_RS12080	NC_012971.2	2414082	2414915	-	protein_coding	ECD_RS12080	ECD_02324	cysT	WP_000458418.1	sulfate/thiosulfate ABC transporter permease CysT	7.43831	120.613	59.9432	19.9344	2.57	21.7683	117.471	62.4501	35.8409	24.7421	-2.84229	2.23365	2.07771e-08	1.58363e-05	-1.16915	6.18586	0.287888	0.706011	1.01866	6.01869	0.911869	1	-1.99864	5.59306	2.03769e-05	0.000250504	-8.06988	3.89917	1.24475e-22	8.04025e-21	2.97833	6.31075	6.02393	6.0263	4.76203	1.77344	6.08835	6.0502	5.04886
gene-ECD_RS12085	NC_012971.2	2414915	2415931	-	protein_coding	ECD_RS12085	ECD_02325	.	WP_000290224.1	thiosulfate/sulfate ABC transporter substrate-binding protein CysP	50.8768	440.585	234.384	108.352	10.3518	117.201	389.668	190.229	96.4216	47.5673	-2.23911	5.03243	7.56341e-08	4.11774e-05	-1.0617	8.2665	0.675734	0.936174	1.30758	8.1021	0.0627823	0.183344	1.01063	7.72738	0.945754	1	-3.86152	5.27765	6.43618e-16	2.40473e-14	5.52902	8.31314	7.9008	7.72478	5.96041	4.40418	8.22705	8.28629	7.73996
gene-ECD_RS12100	NC_012971.2	2418176	2419072	+	protein_coding	ECD_RS12100	ECD_02328	murQ	WP_001175605.1	N-acetylmuramic acid 6-phosphate etherase	74.0228	31.5983	9.22391	7.08858	6.53597	78.7782	40.3436	25.5612	13.0258	16.7581	-1.03453	4.72181	0.824538	1	-1.53249	4.58446	0.00660595	0.107587	-2.60969	4.29359	4.02814e-08	1.15423e-06	-2.04184	4.23413	0.000169816	0.00153722	-2.15433	3.82197	4.5134e-05	0.000302827	4.79607	4.90461	4.86816	4.70521	4.32466	4.74888	4.314	3.56091	3.73094
gene-ECD_RS12105	NC_012971.2	2419076	2420500	+	protein_coding	ECD_RS12105	ECD_02329	murP	WP_001040449.1	PTS N-acetylmuramic acid transporter subunit IIBC	28.3208	14.8611	4.66132	2.49712	2.65434	29.3515	20.4559	14.1367	6.08667	7.14442	-1.00746	3.98609	0.964989	1	-1.65207	4.23139	0.00181312	0.0445794	-2.85549	4.07298	7.03551e-09	2.52947e-07	-2.70621	3.68376	3.14795e-06	4.77962e-05	-2.26061	3.24846	7.94906e-05	0.000500725	4.07486	4.60415	4.68824	4.29442	3.79638	4.06477	3.91782	3.27377	2.97655
gene-ECD_RS12115	NC_012971.2	2421675	2422250	-	protein_coding	ECD_RS12115	ECD_02332	.	WP_000838937.1	RpoE-regulated lipoprotein	48.2877	20.8488	11.1273	61.8791	137.901	65.3408	28.3893	21.8744	16.0537	52.1946	-1.31528	3.6562	0.081621	1	-1.6341	3.40748	0.00507842	0.0921694	-1.8513	3.59239	0.00108556	0.0079866	3.46453	5.48579	4.6533e-13	2.03836e-11	3.14166	6.30377	1.34915e-13	3.92488e-12	3.93208	3.81586	4.04435	4.38221	5.28821	3.56611	3.17052	3.22766	6.12563
gene-ECD_RS12150	NC_012971.2	2426408	2426908	-	protein_coding	ECD_RS12150	ECD_02338	eutK	WP_000606257.1	ethanolamine utilization microcompartment protein EutK	9.38881	3.35064	3.25641	0.931488	0.629146	7.24742	2.12864	0.731075	1.14462	2.04574	1.33187	0.729415	0.250664	1	1.30904	0.128019	0.471159	0.834102	4.64376	0.577838	0.00124544	0.00890504	-1.35983	0.388674	0.81105	0.934021	-2.69358	0.110352	0.0760833	0.161534	1.24862	0.890035	0.536616	1.15783	1.20041	1.50281	1.08324	1.64611	0.926849
gene-ECD_RS12180	NC_012971.2	2432814	2434001	-	protein_coding	ECD_RS12180	ECD_02344	eutG	WP_001300552.1	ethanolamine utilization ethanol dehydrogenase EutG	1.43457	1.03259	0.294275	0.147309	0.106129	1.46941	1.01738	0.739936	0.362029	0.575148	1.00431	-0.481804	1	1	-1.18138	-0.0217165	0.755864	0.957784	-2.33903	-0.125234	0.11103	0.274762	-2.65311	-0.223434	0.189409	0.379914	-4.35655	-0.474013	0.0443061	0.104422	0.732579	0.975986	1.05753	0.943671	0.899456	0.735066	0.86202	0.542413	0.419992
gene-ECD_RS12235	NC_012971.2	2443155	2444105	+	protein_coding	ECD_RS12235	ECD_02355	.	WP_001003709.1	transaldolase	10.9676	6.6533	15.9299	19.7515	30.1613	11.4541	4.33607	4.77574	8.29127	13.5074	-1.0152	2.0533	0.94322	1	1.2777	1.952	0.273213	0.692096	3.53524	3.69105	1.57207e-10	7.98823e-09	2.14135	4.75459	2.15433e-05	0.000259815	2.65457	4.90123	5.44524e-09	8.79045e-08	2.35852	2.10404	2.71963	4.16425	4.1101	2.34101	2.38322	4.37696	5.21994
gene-ECD_RS12245	NC_012971.2	2446223	2447266	-	protein_coding	ECD_RS12245	ECD_02357	.	WP_001270542.1	DUF1176 domain-containing protein	3.26489	3.52506	1.61851	1.67628	0.905754	3.00975	3.20071	2.38566	1.85384	2.8797	1.1156	0.392778	0.735851	1	-1.08975	1.40974	0.749201	0.956599	-1.38708	1.47838	0.271699	0.503377	-1.22859	2.00124	0.555449	0.751982	-2.66001	1.49505	0.00323827	0.0122797	1.13152	1.87713	2.02285	2.36608	2.26531	1.21968	1.78774	1.68076	2.13067
gene-ECD_RS12250	NC_012971.2	2447392	2447967	-	protein_coding	ECD_RS12250	ECD_02358	nudK	WP_001300814.1	GDP-mannose pyrophosphatase NudK	34.0855	35.0844	25.6939	25.0149	26.9235	44.7324	22.2177	9.15671	6.59572	11.8624	-1.2756	3.13146	0.140948	1	1.31527	3.58121	0.113069	0.477195	2.97478	3.71486	1.73583e-08	5.33486e-07	3.40609	4.20491	1.25941e-09	3.692e-08	2.69716	4.01374	8.34196e-08	1.09248e-06	3.42832	3.4904	2.90461	3.19485	3.27107	3.11349	3.85485	4.34491	4.8491
gene-ECD_RS12290	NC_012971.2	2457561	2458259	-	protein_coding	ECD_RS12290	ECD_02365	ypfH	WP_000679799.1	esterase	50.7137	55.2352	30.6754	70.8526	59.0723	53.7431	34.3786	17.2916	14.1518	30.0094	-1.03015	3.81583	0.854287	1	1.33831	4.49801	0.0644575	0.358212	1.88207	4.43532	0.000225794	0.00222056	4.50004	5.88128	7.57473e-19	6.01402e-17	2.34059	5.47672	8.69681e-08	1.13505e-06	3.92958	4.33813	3.98811	4.47499	4.78485	3.88957	4.74051	4.85763	6.59442
gene-ECD_RS12325	NC_012971.2	2464395	2464967	+	protein_coding	ECD_RS12325	ECD_02371	.	WP_000176187.1	glycine cleavage system transcriptional repressor	121.232	83.6067	41.7933	25.4513	39.4966	128.441	53.1053	35.4124	18.0143	23.2528	-1.02988	4.78355	0.847688	1	1.31142	4.82033	0.0809611	0.39812	1.25239	4.82234	0.169848	0.36757	1.27044	4.67045	0.187458	0.3798	2.01949	4.68014	3.25198e-05	0.000226568	4.85267	4.66364	4.69829	4.53369	4.15984	4.81167	5.04127	5.01185	4.86592
gene-ECD_RS12360	NC_012971.2	2471404	2472984	+	protein_coding	ECD_RS12360	ECD_02378	hyfF	WP_000122577.1	hydrogenase 4 subunit F	1.63852	0.980101	0.773938	0.25828	0.199369	2.16412	1.43902	0.787674	0.861451	0.907576	-1.28298	0.270842	0.370987	1	-1.75802	0.587522	0.0749032	0.386797	1.04247	0.791624	1	1	-3.65387	1.01612	0.00644454	0.0311408	-3.76171	0.427619	0.00662995	0.0222811	1.19959	1.4958	1.34023	1.97238	1.49429	1.00719	1.02342	1.37708	0.838733
gene-ECD_RS12365	NC_012971.2	2472974	2474641	+	protein_coding	ECD_RS12365	ECD_02379	hyfG	WP_001102321.1	hydrogenase 4 catalytic subunit HyfG	2.45219	2.94177	0.838367	0.349727	0.302352	3.22339	1.61971	1.44926	0.644621	0.942166	-1.27722	0.902568	0.292223	1	1.51154	1.50281	0.0929863	0.438019	-1.62535	1.34795	0.1317	0.309735	-2.03455	0.944474	0.129351	0.294305	-2.59626	0.652048	0.0425388	0.101196	1.603	1.66061	1.9905	1.7262	1.58031	1.37559	2.09435	1.49857	1.08841
gene-ECD_RS12400	NC_012971.2	2480575	2482038	+	protein_coding	ECD_RS12400	ECD_02386	bepA	WP_000489667.1	beta-barrel assembly-enhancing protease	74.4106	41.6756	22.2877	75.0697	387.587	77.0758	35.4512	21.0654	12.2407	27.3497	-1.0069	5.41524	0.965812	1	-1.02113	5.36423	0.897721	1	1.12281	5.33773	0.458763	0.694616	5.51362	6.97595	3.01924e-26	4.60253e-24	16.8512	8.82278	2.10887e-66	1.33948e-63	5.45175	5.41019	5.28309	5.30289	5.69238	5.44205	5.38073	5.44619	7.73616
gene-ECD_RS12405	NC_012971.2	2482059	2482418	+	protein_coding	ECD_RS12405	ECD_02387	arsC	WP_000166449.1	arsenate reductase (glutaredoxin)	113.429	84.6508	50.0121	88.96	421.496	129.76	55.4948	27.8771	16.5266	41.5659	-1.11202	4.07603	0.487657	1	1.27059	4.19066	0.141754	0.529209	1.90317	4.18029	0.000247488	0.00241221	4.83617	5.24096	3.9148e-18	2.8691e-16	12.0538	6.95265	5.41531e-50	1.37585e-47	4.22532	4.08608	3.73828	3.78387	4.31842	4.08072	4.41349	4.615	5.9736
gene-ECD_RS12425	NC_012971.2	2485678	2486715	+	protein_coding	ECD_RS12425	ECD_02391	purM	WP_001295474.1	phosphoribosylformylglycinamidine cyclo-ligase	32.4436	80.5497	22.285	7.75545	6.37693	30.0696	105.891	48.5535	28.4517	17.4439	1.1099	3.64763	0.512697	1	-1.57803	6.1679	0.00193821	0.0467502	-2.05263	5.53034	4.42309e-06	7.66201e-05	-4.07596	5.30386	6.12598e-16	3.59171e-14	-2.29852	4.05848	5.658e-06	4.87843e-05	3.6814	6.47474	5.97723	6.00917	4.58087	3.82069	5.8259	4.96342	4.04826
gene-ECD_RS12455	NC_012971.2	2493770	2493961	+	protein_coding	ECD_RS12455	ECD_02396	.	WP_000076001.1	DUF2633 family protein	41.5416	21.5214	13.9597	27.3443	42.3553	50.9149	14.0712	13.7351	12.6937	15.6584	-1.19122	1.79098	0.364076	1	1.27332	1.36021	0.369281	0.7712	1.07837	1.82376	0.851571	0.970655	1.93445	3.00716	0.00829779	0.0379626	3.21054	3.03105	1.94814e-07	2.32739e-06	2.23419	1.66061	2.08545	2.63986	2.26531	2.03905	1.90841	2.16964	3.47737
gene-ECD_RS12460	NC_012971.2	2494272	2494790	+	protein_coding	ECD_RS12460	ECD_02397	.	WP_001295476.1	glycine zipper 2TM domain-containing protein	3.02106	1.86602	0.224534	0.449591	1.70051	1.74902	1.0959	0.423432	0.690576	0.263305	1.76948	-0.914374	0.166093	1	1.41287	-0.607764	0.545091	0.873964	-1.72765	-1.42604	1	1	-1.68325	-0.231955	0.517394	0.718859	7.27104	-0.128945	0.00339444	0.0127576	0.426571	0.54107	0.345214	0.823353	0.230292	0.688239	0.71849	0.20431	0.53661
gene-ECD_RS12495	NC_012971.2	2501954	2503132	-	protein_coding	ECD_RS12495	ECD_02404	bamB	WP_001177048.1	outer membrane protein assembly factor BamB	557.394	237.502	87.2762	90.3466	240.185	491.034	184.284	108.296	47.6663	127.556	1.16774	7.89404	0.276699	1	1.0736	7.49449	0.622238	0.909791	-1.1692	7.1884	0.284831	0.518629	1.70454	7.35346	0.000331035	0.00273661	2.23941	8.26985	3.06918e-08	4.38077e-07	7.78408	7.44981	7.30439	6.92671	7.58095	8.00686	7.5517	7.0804	7.69126
gene-ECD_RS12500	NC_012971.2	2503143	2503763	-	protein_coding	ECD_RS12500	ECD_02405	.	WP_000409205.1	ancillary SecYEG translocon subunit YfgM	358.419	166.037	70.2763	69.9825	216.226	323.382	123.417	78.9158	37.5146	89.8931	1.14017	6.3487	0.363306	1	1.1207	6.02513	0.441419	0.813465	-1.0581	5.87753	0.7157	0.891059	1.6775	6.07313	0.00102791	0.00692117	2.8605	7.09403	2.55345e-12	6.31896e-11	6.26887	5.96158	5.93748	5.67295	6.1639	6.45582	6.1235	5.85735	6.40798
gene-ECD_RS12530	NC_012971.2	2509493	2511805	-	protein_coding	ECD_RS12530	ECD_02411	pbpC	WP_001137669.1	peptidoglycan glycosyltransferase PbpC	4.74514	4.07539	1.76336	1.28623	0.89941	4.98111	4.88732	3.57876	1.79747	3.4858	-1.02041	2.1296	0.918504	1	-1.43916	2.95222	0.048364	0.312416	-1.91059	2.97875	0.00232135	0.0146226	-1.5523	2.91289	0.077065	0.203672	-3.25053	2.78404	6.23139e-07	6.77291e-06	2.42401	3.32828	3.48321	3.31126	3.48688	2.40032	2.86443	2.66101	2.75374
gene-ECD_RS12595	NC_012971.2	2526122	2527336	-	protein_coding	ECD_RS12595	ECD_02422	iscS	WP_001295373.1	cysteine desulfurase	281.717	221.537	321.928	231.849	269.907	278.96	181.282	179.185	156.992	142.785	1.03888	7.03351	0.790779	1	1.01802	7.47497	0.902569	1	1.90665	8.60525	7.86357e-06	0.000124349	1.32817	8.89801	0.0487182	0.144599	2.24814	8.47974	2.48324e-08	3.58471e-07	7.01634	7.46939	8.07048	8.68136	7.78604	7.07096	7.49501	8.99899	9.08995
gene-ECD_RS12600	NC_012971.2	2527448	2527936	-	protein_coding	ECD_RS12600	ECD_02423	iscR	WP_001241357.1	Fe-S cluster assembly transcriptional regulator IscR	106.23	247.562	449.331	322.569	495.042	139.081	113.987	126.434	169.31	175.779	-1.27266	4.52781	0.109606	1	1.80911	5.97214	6.62075e-05	0.00360453	3.77123	7.50541	8.96946e-19	1.79908e-16	1.71338	7.91609	0.000240124	0.00207509	3.34925	7.88804	3.89385e-16	1.48395e-14	4.74288	5.51081	6.26783	7.48186	6.77956	4.4096	6.35195	8.16918	8.2554
gene-ECD_RS12610	NC_012971.2	2529247	2530050	+	protein_coding	ECD_RS12610	ECD_02425	suhB	WP_000553451.1	inositol-1-monophosphatase	209.6	114.352	118.852	81.7698	90.9539	195.67	101.074	115.438	40.3879	275.18	1.10195	5.97077	0.503818	1	-1.06103	5.98275	0.690972	0.938629	1.09264	6.90248	0.548493	0.769061	1.82065	6.6251	9.27572e-05	0.000906404	-2.54368	7.61025	2.49099e-10	4.72296e-09	5.92182	6.04473	6.84766	6.144	8.13547	6.05968	5.96059	6.97443	6.99938
gene-ECD_RS12630	NC_012971.2	2533811	2534701	-	protein_coding	ECD_RS12630	ECD_02429	hcaR	WP_000423257.1	DNA-binding transcriptional regulator HcaR	89.3643	3.69559	4.25064	5.17219	8.70256	108.148	3.27156	5.59063	4.02255	4.14106	-1.17639	5.08047	0.271877	1	-1.06252	1.23787	0.862265	0.997297	-1.23882	2.50836	0.385025	0.620961	1.15606	3.10082	0.579213	0.769468	2.4958	3.05803	2.30732e-05	0.000169426	5.22961	1.73645	2.83344	3.12021	2.5041	5.00199	1.67562	2.57153	3.30722
gene-ECD_RS12635	NC_012971.2	2534837	2536198	+	protein_coding	ECD_RS12635	ECD_02430	.	WP_000211172.1	aromatic ring-hydroxylating dioxygenase subunit alpha	2.05213	0.900675	0.684482	0.55679	1.34227	1.43549	0.835202	1.39838	0.789447	0.702339	1.46853	-0.0465079	0.212355	1	-1.11232	-0.061058	0.874444	0.997971	-1.91728	0.943321	0.0663279	0.189914	-1.5702	1.07732	0.376638	0.597074	2.26121	1.10255	0.0251301	0.0662774	0.799916	0.933651	1.74112	1.7262	1.14503	1.06332	0.86202	1.14866	1.30119
gene-ECD_RS12685	NC_012971.2	2544189	2545172	-	protein_coding	ECD_RS12685	ECD_02440	.	WP_001124894.1	sugar ABC transporter substrate-binding protein	1.73198	0.787368	0.118428	0.059283	0.320328	1.27731	0.361263	0.372224	0.655626	0.902701	1.39218	-0.681852	0.406933	1	1.7984	-0.974176	0.352234	0.759575	-2.83709	-1.13147	0.461168	0.694668	-10.8719	-0.0951991	0.0139512	0.0565461	-2.33754	-0.0134258	0.160156	0.287631	0.562042	0.361103	0.536616	1.25406	1.08744	0.735066	0.600619	0.20431	0.153987
gene-ECD_RS12705	NC_012971.2	2551640	2552830	+	protein_coding	ECD_RS12705	ECD_02444	hmpA	WP_000883122.1	NO-inducible flavohemoprotein	7.84166	3.90312	21.1345	376.994	1029.45	7.21126	4.47712	2.52175	5.47695	136.253	1.11853	1.80785	0.595364	1	-1.37622	1.91195	0.151102	0.548109	8.87233	4.2129	5.82161e-27	2.01692e-24	61.8344	8.78514	5.88311e-106	2.24205e-102	8.98548	10.0032	8.17829e-46	1.94797e-43	2.08919	2.39674	2.23101	3.90739	7.69016	2.21453	2.03499	5.08156	9.76153
gene-ECD_RS12715	NC_012971.2	2553274	2554608	-	protein_coding	ECD_RS12715	ECD_02446	glrR	WP_001295369.1	two-component system response regulator GlrR	52.2899	33.0317	10.4312	5.46203	5.80822	53.1411	27.5865	17.6138	6.497	14.5356	1.01224	4.7605	0.939912	1	-1.00254	4.88387	0.991238	1	-1.59076	4.56611	0.00533058	0.0283331	-1.32223	4.04985	0.147249	0.32085	-2.10312	4.19661	2.91012e-05	0.000206142	4.80156	4.92906	4.90334	4.29442	4.67673	4.81848	4.92552	4.26154	3.91456
gene-ECD_RS12760	NC_012971.2	2566262	2566522	+	protein_coding	ECD_RS12760	ECD_02456	yfhL	WP_001196283.1	4Fe-4S dicluster ferredoxin YfhL	13.3208	9.15278	3.79514	11.8457	25.1196	19.5299	13.62	10.104	4.11965	7.59195	-1.42416	0.762901	0.137638	1	-1.78332	1.19518	0.0331154	0.257489	-2.49672	1.26296	0.00470459	0.0257974	2.57492	2.17144	0.00277865	0.0157581	3.922	2.66348	2.24277e-08	3.26229e-07	1.55183	1.94264	2.08545	1.7262	1.81129	1.23605	1.37414	1.19733	2.80114
gene-ECD_RS12765	NC_012971.2	2566716	2566796	-	protein_coding	ECD_RS12765	.	shoB	WP_000128776.1	type I toxin-antitoxin system toxin ShoB	18.5156	3.98544	3.5967	7.20178	2.33483	24.1374	7.89962	15.3742	10.6195	5.90485	-1.26573	-0.482003	0.527753	1	-2.34121	-1.1606	0.194536	0.601934	-3.94787	0.126648	0.00664724	0.0333763	-1.63049	0.776375	0.311691	0.528405	-2.08337	-0.66215	0.355755	0.521856	0.799916	0.596394	1.34023	1.50936	0.68325	0.664243	0.281138	0.465022	1.08841
gene-ECD_RS12790	NC_012971.2	2568340	2569068	-	protein_coding	ECD_RS12790	ECD_02459	recO	WP_000399404.1	DNA repair protein RecO	54.6115	22.9384	6.87369	4.80119	6.48564	51.3399	26.9172	19.0922	5.30976	18.5581	1.09425	3.89787	0.56906	1	-1.40842	3.75471	0.0409306	0.29211	-2.61469	3.57798	5.5329e-07	1.20491e-05	-1.22914	2.9568	0.411214	0.626855	-2.40365	3.62514	6.86759e-06	5.70204e-05	3.92456	4.06171	4.17963	3.2189	4.18064	4.04632	3.60228	2.91491	2.95576
gene-ECD_RS12795	NC_012971.2	2569080	2569985	-	protein_coding	ECD_RS12795	ECD_02460	era	WP_000020749.1	GTPase Era	300.524	133.262	67.2058	37.1512	35.3472	270.441	149.805	109.153	39.4804	86.503	1.14314	6.63753	0.352248	1	-1.34943	6.56384	0.0397785	0.287658	-1.53033	6.65403	0.00406549	0.0228182	-1.18158	6.15223	0.282651	0.493441	-2.0574	6.20862	2.25772e-06	2.11925e-05	6.55249	6.77593	6.93844	6.28165	6.64756	6.74357	6.34815	6.33075	6.04425
gene-ECD_RS12805	NC_012971.2	2570935	2571909	-	protein_coding	ECD_RS12805	ECD_02462	lepB	WP_000002542.1	signal peptidase I	434.056	198.858	69.2027	35.599	31.8112	409.36	168.882	92.5626	32.9369	108.203	1.09078	7.3055	0.543659	1	-1.01947	7.02874	0.895691	1	-1.26032	6.63955	0.11809	0.285444	-1.02876	6.09253	0.860908	0.96609	-2.85946	6.49803	6.58272e-12	1.58777e-10	7.25049	7.05243	6.80761	6.12822	7.07266	7.37506	7.02482	6.47713	6.0879
gene-ECD_RS12810	NC_012971.2	2571925	2573724	-	protein_coding	ECD_RS12810	ECD_02463	lepA	WP_000790168.1	elongation factor 4	360.397	167.688	87.0113	51.4315	53.8996	330.472	158.308	112.16	45.0401	128.987	1.12187	7.90232	0.419858	1	-1.13328	7.74593	0.383368	0.781004	-1.2146	7.82376	0.178601	0.381102	1.02697	7.46497	0.860285	0.965698	-2.01205	7.78335	1.69669e-06	1.63266e-05	7.82304	7.83908	7.96204	7.45174	8.20482	7.98826	7.65941	7.68278	7.48992
gene-ECD_RS12815	NC_012971.2	2573922	2574401	-	protein_coding	ECD_RS12815	ECD_02464	rseC	WP_000589070.1	SoxR-reducing system protein RseC	103.535	58.3768	23.0638	29.5318	34.6723	111.431	57.0254	31.5907	18.5178	96.655	-1.04621	4.31302	0.776441	1	-1.17258	4.34872	0.321816	0.73796	-1.29043	4.06195	0.147479	0.333556	1.4339	4.55784	0.0473537	0.141177	-2.34328	5.39666	1.05347e-07	1.34724e-06	4.41086	4.51724	4.29671	4.32797	5.90106	4.3488	4.29831	3.9498	4.82637
gene-ECD_RS12825	NC_012971.2	2575354	2576004	-	protein_coding	ECD_RS12825	ECD_02466	rseA	WP_001168459.1	anti-sigma-E factor RseA	384.626	278.489	121.903	347.856	728.597	436.869	278.817	173.288	150.411	423.4	-1.10412	6.68313	0.491029	1	-1.20183	7.05647	0.203567	0.613086	-1.33943	6.92284	0.0466998	0.145819	2.07986	8.34053	5.56623e-07	1.00535e-05	2.04661	9.05508	6.95952e-07	7.47119e-06	6.76539	7.19198	7.12696	7.72268	8.45157	6.62387	6.92872	6.7088	8.77567
gene-ECD_RS12865	NC_012971.2	2582023	2582610	+	protein_coding	ECD_RS12865	ECD_02472	eamB	WP_000189210.1	cysteine/O-acetylserine transporter	5.68091	5.59995	5.05373	3.86912	15.5457	8.31264	5.68289	5.60615	3.90105	4.99674	-1.42134	0.705422	0.145825	1	-1.2176	1.33489	0.456768	0.827024	-1.04515	2.04619	0.933263	1	-1.12064	2.29413	0.758081	0.902679	3.69204	3.15161	2.02761e-09	3.52842e-08	1.51223	1.87713	2.33774	2.56679	2.23911	1.20312	1.67562	2.28672	2.43108
gene-ECD_RS12870	NC_012971.2	2582666	2583049	-	protein_coding	ECD_RS12870	ECD_02473	grcA	WP_000627807.1	autonomous glycyl radical cofactor GrcA	44.2046	24.5478	12.4423	7.29181	7.38755	53.6425	17.9593	10.1105	6.16016	20.8185	-1.17954	2.8611	0.339192	1	1.13849	2.58629	0.541399	0.873964	1.30536	2.50735	0.255557	0.481666	1.06436	2.46236	0.924869	1	-2.36581	2.88883	0.000150657	0.000873904	3.13864	2.70432	2.53007	2.60378	3.4757	2.92944	2.86443	2.8555	2.67958
gene-ECD_RS12875	NC_012971.2	2583354	2584043	+	protein_coding	ECD_RS12875	ECD_02474	ung	WP_001262713.1	uracil-DNA glycosylase	82.1015	59.0435	27.2755	18.6839	31.1548	92.3931	37.1969	23.0378	13.5053	17.1314	-1.09392	4.53466	0.554573	1	1.3222	4.58253	0.0755483	0.388138	1.25634	4.47521	0.182171	0.385912	1.24401	4.50781	0.237872	0.441995	2.16203	4.57459	6.44988e-06	5.4142e-05	4.65317	4.42856	4.36139	4.39282	3.99736	4.52901	4.81518	4.67637	4.69451
gene-ECD_RS12890	NC_012971.2	2585335	2585754	+	protein_coding	ECD_RS12890	ECD_02476	trxC	WP_001098726.1	thioredoxin TrxC	408.376	553.1	173.135	188.615	90.9584	580.056	367.332	133.775	31.5741	32.8623	-1.38072	6.31572	0.0254759	0.804366	1.25431	7.12145	0.116968	0.482953	1.37345	6.36126	0.0336468	0.115209	5.36997	6.51179	1.74339e-24	2.01335e-22	3.29044	5.2346	5.14442e-13	1.3649e-11	6.54433	6.95922	6.13169	4.88127	4.20792	6.08476	7.28377	6.58395	7.26646
gene-ECD_RS12900	NC_012971.2	2586553	2589213	+	protein_coding	ECD_RS12900	ECD_02478	pat	WP_000083017.1	protein lysine acetyltransferase	36.7882	12.5926	6.70032	4.779	6.72811	42.8771	8.22914	5.45067	4.57945	17.8458	-1.13296	5.34901	0.395613	1	1.27465	4.32481	0.13143	0.511141	1.3044	4.37445	0.118272	0.285636	-1.06544	4.67852	0.720958	0.876977	-2.22965	5.45177	4.80943e-07	5.39081e-06	5.46737	4.21097	4.23591	4.7636	5.93411	5.29158	4.54429	4.6015	4.67556
gene-ECD_RS12915	NC_012971.2	2591048	2592346	-	protein_coding	ECD_RS12915	ECD_02481	kgtP	WP_000841103.1	alpha-ketoglutarate permease	79.6639	25.1994	37.723	50.9697	81.3363	77.1904	15.8175	24.9818	44.3666	33.3485	1.06168	5.2938	0.68592	1	1.32702	4.26634	0.0781071	0.390126	1.60237	5.7044	0.00219407	0.0140531	1.0332	6.97795	0.832049	0.947681	2.90038	6.74344	2.13924e-12	5.36357e-11	5.2855	4.12422	5.35474	6.96276	5.80385	5.3697	4.51201	6.02177	7.00951
gene-ECD_RS12945	NC_012971.2	2600818	2601549	-	protein_coding	ECD_RS12945	ECD_02483	pgeF	WP_000040127.1	polyphenol oxidase	103.653	39.6029	19.0242	8.8458	10.8512	91.4799	45.0667	24.2178	11.3594	28.8432	1.16559	4.78313	0.304713	1	-1.36593	4.51944	0.0477262	0.311254	-1.1994	4.3325	0.288774	0.521572	-1.42732	3.94269	0.0701933	0.190667	-2.23374	4.29001	6.06444e-06	5.15884e-05	4.72133	4.77573	4.51143	4.2367	4.79388	4.93463	4.34488	4.26154	3.75521
gene-ECD_RS12955	NC_012971.2	2602661	2603398	+	protein_coding	ECD_RS12955	ECD_02485	bamD	WP_000197686.1	outer membrane protein assembly factor BamD	265.294	138.752	68.5303	81.1781	147.436	295.957	118.494	78.4152	37.395	77.7712	-1.08443	6.31489	0.574968	1	-1.02517	6.11273	0.869146	0.997971	-1.07818	6.10366	0.617512	0.822055	1.95208	6.45706	1.49564e-05	0.000191915	2.25451	6.88804	5.27564e-08	7.24434e-07	6.38854	6.14902	6.17372	5.91295	6.20341	6.27304	6.11367	6.06667	6.86643
gene-ECD_RS12965	NC_012971.2	2603669	2604010	+	protein_coding	ECD_RS12965	ECD_02486	raiA	WP_000178456.1	ribosome-associated translation inhibitor RaiA	1775.03	379.645	346.021	1091.3	728.836	2291.4	149.885	51.6203	102.702	225.761	-1.25486	8.06016	0.111162	1	2.10984	5.99819	5.85986e-07	5.58299e-05	7.11095	6.46555	2.08465e-33	1.13494e-30	9.55455	8.63892	1.67207e-45	7.96534e-43	3.83928	7.88725	2.15476e-19	1.17311e-17	8.21921	5.39271	4.50572	6.25573	6.62623	7.89291	6.45178	7.28071	9.4952
gene-ECD_RS12985	NC_012971.2	2607874	2608239	+	protein_coding	ECD_RS12985	ECD_02491	.	WP_000976004.1	DUF2799 domain-containing protein	8.75419	4.76293	5.89033	7.33165	13.7793	8.77596	3.69081	2.20161	3.91704	5.22724	1.02609	0.363245	1	1	1.0746	0.289016	0.894526	1	2.82043	1.07169	0.00440277	0.0243698	1.67976	2.15409	0.101392	0.247219	3.12524	2.36727	8.0918e-06	6.57524e-05	1.14884	1.0571	0.993671	2.02788	1.77527	1.16942	1.11225	1.9315	2.62794
gene-ECD_RS13005	NC_012971.2	2610697	2611044	-	protein_coding	ECD_RS13005	ECD_02495	rplS	WP_000065253.1	50S ribosomal protein L19	1337.76	489.055	96.776	118.513	93.6549	1595.97	645.59	333.852	136.772	236.79	-1.15971	7.61512	0.299278	1	-1.58462	7.19627	0.0014621	0.0384281	-3.25007	6.54744	1.19018e-14	1.10628e-12	-1.28317	6.50977	0.102535	0.24872	-2.12557	6.26563	7.37619e-07	7.85214e-06	7.72449	7.49781	7.16912	6.68918	6.71922	7.51181	6.8383	5.4908	6.33336
gene-ECD_RS13050	NC_012971.2	2617233	2618111	+	protein_coding	ECD_RS13050	ECD_02503	nadK	WP_001059169.1	NAD(+) kinase	54.0559	46.3481	27.6418	19.0466	24.958	59.2609	32.8387	20.3344	12.477	12.826	-1.06567	4.26206	0.686433	1	1.17569	4.65717	0.302693	0.721428	1.44243	4.75717	0.025253	0.093436	1.37263	4.82049	0.0742294	0.199358	2.31328	4.57362	9.7778e-07	1.0017e-05	4.37451	4.59059	4.52278	4.61748	3.93343	4.28729	4.81518	5.03211	5.05865
gene-ECD_RS13060	NC_012971.2	2620007	2620348	+	protein_coding	ECD_RS13060	.	bamE	WP_001203437.1	outer membrane protein assembly factor BamE	311.752	183.121	56.7332	93.301	244.973	344.231	150.924	68.7557	43.596	101.093	-1.07335	5.43119	0.630581	1	1.01074	5.37908	0.949275	1	-1.1419	4.77002	0.427584	0.663757	1.92426	5.56058	6.5631e-05	0.000677831	2.88158	6.41166	5.10633e-12	1.2395e-10	5.51156	5.40245	4.90334	5.04491	5.48502	5.41175	5.4175	4.71867	5.96841
gene-ECD_RS13090	NC_012971.2	2625582	2626478	+	protein_coding	ECD_RS13090	ECD_02511	.	WP_000936465.1	ParB/RepB/Spo0J family partition protein	2.35596	6.98186	3.6376	0.585295	0.281117	3.97005	1.90225	1.30664	0.55939	0.837907	-1.63551	0.189079	0.0759757	1	3.04832	1.5446	1.79837e-05	0.00120239	2.94059	1.61246	0.000505667	0.00433056	-1.06171	0.38116	1	1	-2.46255	-0.224345	0.13207	0.247697	1.23246	1.24193	1.28795	1.05472	0.964878	0.867064	2.37127	2.39501	1.00989
gene-ECD_RS13095	NC_012971.2	2626475	2627371	+	protein_coding	ECD_RS13095	ECD_02512	.	WP_000614784.1	ParB N-terminal domain-containing protein	1.36798	2.15934	1.29914	0.065033	0.070279	1.32335	0.951125	0.898317	1.11878	0.685561	1.06295	-0.951251	1	1	1.88331	0.143738	0.110704	0.471389	1.52928	0.519361	0.395171	0.630388	-16.8418	0.364245	0.000447975	0.00352005	-7.43484	-0.667099	0.0246349	0.065199	0.535946	0.750673	0.993671	1.65747	0.830925	0.564057	1.19593	1.3342	0.153987
gene-ECD_RS13105	NC_012971.2	2628773	2629750	+	protein_coding	ECD_RS13105	ECD_02515	csiD	WP_000993087.1	carbon starvation induced protein CsiD	9.82832	7.32784	5.89814	6.02431	8.31515	11.7805	6.97881	3.14587	4.76413	4.12201	-1.16502	2.03922	0.408653	1	-1.14307	2.38097	0.525322	0.8593	1.98706	2.55034	0.00283958	0.0172468	1.13702	3.45563	0.561377	0.754641	2.39611	3.14248	3.56868e-05	0.000244608	2.42401	2.69167	2.25844	3.45991	2.61014	2.24721	2.53017	3.09266	3.62955
gene-ECD_RS13140	NC_012971.2	2636730	2636888	-	protein_coding	ECD_RS13140	ECD_02522	.	WP_000508177.1	YqaE/Pmp3 family membrane protein	16.7212	8.52734	11.3601	24.2143	19.0311	18.8838	8.04867	5.52858	11.2707	10.7433	-1.0975	0.189475	0.780638	1	-1.13215	0.0809277	0.770192	0.964928	2.16953	0.933441	0.0335099	0.114844	1.92827	2.58173	0.0189088	0.0707177	2.10107	1.81676	0.0120505	0.036448	1.09624	1.01711	1.05753	2.27726	1.66148	1.02615	0.928763	1.74764	3.07626
gene-ECD_RS13145	NC_012971.2	2637071	2637370	+	protein_coding	ECD_RS13145	ECD_02523	.	WP_000137280.1	helix-turn-helix transcriptional regulator	7.95327	6.02599	1.74799	6.61124	28.1581	8.37914	5.92472	3.17433	3.58409	3.64414	-1.02405	-0.00789955	1	1	-1.17934	0.490757	0.62586	0.910677	-1.7006	0.111787	0.311691	0.544638	1.65434	1.75754	0.188481	0.379914	9.12356	2.84447	9.55611e-17	3.91595e-15	0.965481	1.27622	1.11867	1.7262	1.25373	0.948797	1.14068	0.752414	2.27195
gene-ECD_RS13150	NC_012971.2	2637380	2637904	+	protein_coding	ECD_RS13150	ECD_02524	ygaP	WP_001229445.1	thiosulfate sulfurtransferase YgaP	20.9057	16.6022	13.3181	13.2225	60.9992	21.4133	14.2193	9.62763	7.50952	10.9324	1.00433	2.11204	1	1	-1.0281	2.58188	0.8956	1	1.46729	2.97442	0.0637412	0.18507	1.58243	3.49412	0.0343761	0.110648	6.62735	4.80098	4.03928e-25	2.96033e-23	2.39527	2.80169	2.85156	3.24255	3.04772	2.40032	2.76747	3.3403	3.84841
gene-ECD_RS13340	NC_012971.2	2667703	2668482	+	protein_coding	ECD_RS13340	ECD_02555	srlD	WP_001077351.1	sorbitol-6-phosphate dehydrogenase	42.6505	2.81434	1.56871	0.299151	0.484927	28.7361	2.00529	0.75132	0.643298	1.48919	1.52663	3.43103	0.00805178	0.562455	1.16831	0.547119	0.633545	0.913438	2.19871	0.427211	0.109021	0.271562	-2.34262	-0.0163856	0.2392	0.442949	-2.55126	0.27984	0.0654974	0.144034	3.24717	1.17082	0.783168	1.05472	1.30516	3.80431	1.30044	1.37708	0.53661
gene-ECD_RS13345	NC_012971.2	2668588	2668947	+	protein_coding	ECD_RS13345	ECD_02556	gutM	WP_000252907.1	transcriptional regulator GutM	11.3618	2.33148	0.971108	0.810201	2.45157	11.2498	2.36989	0.406965	0.995581	0.189799	1.03888	0.694085	0.9419	1	-1.21782	-0.486005	0.707153	0.946924	2.44947	-1.02235	0.298737	0.529033	-1.35605	-0.128753	0.759851	0.902679	13.701	-0.201616	0.000794618	0.00373402	1.34194	0.750673	0.239064	0.823353	0.119736	1.37559	0.640989	0.542413	0.644502
gene-ECD_RS13390	NC_012971.2	2679491	2680948	+	protein_coding	ECD_RS13390	ECD_02565	ascF	WP_001107835.1	PTS cellobiose/arbutin/salicin transporter subunit IIBC	5.0497	1.90416	0.679376	0.680168	0.691802	3.4961	2.04805	1.15558	1.17995	1.82769	1.48503	1.29518	0.0661305	1	-1.29018	1.14145	0.36372	0.766356	-1.59799	0.87358	0.193029	0.401109	-1.92111	1.58479	0.0663279	0.18357	-2.21231	1.40366	0.020365	0.055675	1.55183	1.76087	1.61946	2.23072	2.12925	1.95253	1.51112	1.19733	1.54344
gene-ECD_RS13415	NC_012971.2	2684177	2684719	-	protein_coding	ECD_RS13415	ECD_02570	hycF	WP_000493785.1	formate hydrogenlyase subunit HycF	2.76199	1.42683	0.536524	0.10743	0.116097	3.98639	1.5712	0.809433	0.264021	1.00667	-1.40074	-0.404091	0.32863	1	-1.31811	-0.533969	0.564053	0.881709	-1.41044	-0.688337	1	1	-2.51409	-1.12821	1	1	-6.62058	-0.772988	0.0433314	0.102815	0.86425	0.750673	0.623566	0.387148	0.758977	0.664243	0.600619	0.465022	0.153987
gene-ECD_RS13480	NC_012971.2	2696420	2696773	-	protein_coding	ECD_RS13480	ECD_02582	.	WP_000015497.1	nitrous oxide-stimulated promoter family protein	4.81433	6.93062	20.7389	50.4247	51.4652	4.33948	2.81173	2.27624	4.04982	22.0038	1.14049	-0.564164	0.793446	1	2.04531	0.420717	0.05607	0.33598	9.57993	2.46903	6.92734e-15	6.76925e-13	11.1443	4.27259	1.07801e-24	1.36839e-22	2.77973	4.23259	1.29796e-08	1.9629e-07	0.661945	0.845061	0.993671	2.02788	3.44163	0.735066	1.39789	3.40389	5.14844
gene-ECD_RS13570	NC_012971.2	2713355	2713960	-	protein_coding	ECD_RS13570	ECD_02600	cysC	WP_001173673.1	adenylyl-sulfate kinase	1.5749	63.6053	27.9795	6.25699	1.04027	2.41972	48.4536	17.8903	7.45207	5.63759	-1.48917	-0.951566	0.349715	1	1.09351	4.62612	0.577041	0.890782	1.65924	4.16452	0.00397124	0.0225214	-1.32357	3.1253	0.24037	0.444253	-4.5147	1.51085	1.72368e-05	0.000130078	0.63761	4.61424	3.84165	3.41898	2.41327	0.456391	4.73819	4.53205	3.05686
gene-ECD_RS13575	NC_012971.2	2713960	2715387	-	protein_coding	ECD_RS13575	ECD_02601	cysN	WP_001090386.1	sulfate adenylyltransferase subunit CysN	9.30905	400.768	192.63	35.4173	3.44339	15.4028	275.972	111.676	42.0654	30.0488	-1.60803	2.76826	0.00506779	0.387048	1.20973	8.44489	0.182538	0.591037	1.83053	8.11817	3.01276e-05	0.000400056	-1.32057	6.82679	0.0653069	0.182333	-7.32762	4.95962	1.87894e-27	1.70491e-25	3.22284	8.30512	7.62334	7.02204	5.79037	2.62828	8.57903	8.49232	6.62438
gene-ECD_RS13580	NC_012971.2	2715389	2716297	-	protein_coding	ECD_RS13580	ECD_02602	cysD	WP_000372108.1	sulfate adenylyltransferase subunit CysD	12.8242	337.026	117.687	39.3388	4.02238	38.7923	251.615	92.3529	34.1455	17.0631	-2.93906	3.17125	1.2875e-10	1.63556e-07	1.11581	7.5976	0.446054	0.817534	1.35235	6.9266	0.0400781	0.130993	1.03613	6.08982	0.821444	0.939464	-3.56145	3.67778	2.20236e-10	4.21768e-09	3.84443	7.52346	6.70418	6.0798	4.36763	2.47119	7.68075	7.13607	6.13028
gene-ECD_RS13595	NC_012971.2	2719323	2719475	-	protein_coding	ECD_RS13595	.	.	WP_000956460.1	type I toxin-antitoxin system Hok family toxin	20.9414	18.5675	8.37819	4.95652	4.94435	25.1009	17.658	12.9271	8.90166	13.3976	-1.16473	0.491059	0.573202	1	-1.14117	1.08369	0.642453	0.919638	-1.4511	1.14043	0.305676	0.538705	-1.98599	1.25995	0.104849	0.252578	-2.26573	1.04593	0.0335099	0.083687	1.29604	1.66061	1.77949	1.97238	1.84643	1.16942	1.53274	1.41872	1.30119
gene-ECD_RS13600	NC_012971.2	2719740	2720474	-	protein_coding	ECD_RS13600	ECD_02607	cysH	WP_000039863.1	phosphoadenosine phosphosulfate reductase	10.9444	191.672	71.7431	23.9687	3.345	14.2502	186.592	74.2504	23.4063	23.8914	-1.26542	1.85045	0.215412	1	-1.1686	6.67095	0.284306	0.701031	1.02542	6.09074	0.871036	0.980655	-1.08578	5.15872	0.637751	0.811144	-5.99011	3.72297	3.65618e-17	1.58337e-15	2.31314	6.79083	6.09031	5.24552	4.53853	2.04835	6.56823	6.12601	5.12999
gene-ECD_RS13605	NC_012971.2	2720548	2722260	-	protein_coding	ECD_RS13605	ECD_02608	cysI	WP_001290699.1	assimilatory sulfite reductase (NADPH) hemoprotein subunit	14.2072	267.378	107.315	33.8496	5.55698	15.8566	307.878	132.524	39.879	27.3629	-1.08491	3.31393	0.625743	1	-1.38225	8.50652	0.0235127	0.213503	-1.16361	8.02115	0.293357	0.527102	-1.30992	7.01706	0.0713483	0.193117	-4.13769	5.21261	4.13808e-17	1.77193e-15	3.49756	8.72433	8.13063	7.20623	5.91561	3.39076	8.25861	7.91285	6.81972
gene-ECD_RS13610	NC_012971.2	2722260	2724059	-	protein_coding	ECD_RS13610	ECD_02609	cysJ	WP_000211907.1	NADPH-dependent assimilatory sulfite reductase flavoprotein subunit	18.5955	206.749	77.2355	36.4914	3.117	31.9261	246.587	99.8285	32.9736	16.3606	-1.66877	4.12668	0.000858735	0.15584	-1.43172	8.2367	0.012199	0.152427	-1.2179	7.65409	0.173663	0.373073	-1.00472	6.99312	0.980158	1	-4.40868	4.53007	3.14975e-16	1.21249e-14	4.5097	8.47618	7.79473	7.00486	5.25916	3.81252	7.96017	7.51173	6.99811
gene-ECD_RS13620	NC_012971.2	2724818	2726089	+	protein_coding	ECD_RS13620	ECD_02611	.	WP_001301334.1	FAD-dependent oxidoreductase	12.4873	2.58866	1.09937	1.83442	1.88328	11.2534	3.63308	3.05224	2.02873	5.96255	1.14142	2.55139	0.470374	1	-1.68285	1.5936	0.0331742	0.257489	-2.60701	1.77613	0.000949785	0.00719608	-1.22887	2.39403	0.494759	0.701722	-2.65682	2.7692	2.67066e-05	0.000191314	2.68374	2.23183	2.53007	2.7094	3.40674	2.84657	1.67562	1.49857	2.4609
gene-ECD_RS13775	NC_012971.2	2760819	2762108	+	protein_coding	ECD_RS13775	ECD_02641	.	WP_000450476.1	HAAAP family serine/threonine permease SdaC	492.363	70.5701	57.9052	70.3631	84.5426	438.822	85.9773	79.8409	36.341	386.925	1.15423	7.85265	0.314435	1	-1.46246	6.22451	0.0096421	0.132608	-1.2992	6.81065	0.075639	0.208856	1.7412	7.11196	0.000213794	0.0018828	-3.84789	8.63822	1.06686e-19	5.89245e-18	7.75185	6.4876	6.9966	6.6675	9.3064	7.95789	5.94657	6.62233	7.46162
gene-ECD_RS13780	NC_012971.2	2762166	2763533	+	protein_coding	ECD_RS13780	ECD_02642	sdaB	WP_000626410.1	L-serine ammonia-lyase II	289.228	28.6008	14.3963	27.0351	27.2346	263.992	33.0537	19.9199	15.9293	141.35	1.12706	7.18608	0.40339	1	-1.38723	4.96361	0.0329702	0.257489	-1.30369	4.8955	0.102775	0.260078	1.52619	5.89341	0.00778033	0.0360989	-4.36317	7.23593	7.41184e-22	4.48358e-20	7.1072	5.21632	5.10945	5.57853	7.94191	7.27858	4.75897	4.73936	6.17819
gene-ECD_RS13830	NC_012971.2	2771895	2773394	-	protein_coding	ECD_RS13830	ECD_02652	.	WP_000004944.1	sugar ABC transporter ATP-binding protein	7.45335	0.258257	0.582665	0.155559	0.336216	11.0791	0.284386	0.146507	0.143364	1.13879	-1.44462	2.42813	0.0372223	0.884846	-1.31443	-1.34521	0.780907	0.965305	4.10234	-0.160702	0.016576	0.0685152	-1.02388	-0.482758	1	1	-2.82075	0.730873	0.0219259	0.0593886	2.8676	0.42362	0.345214	0.547655	1.66148	2.42195	0.331342	1.0983	0.53661
gene-ECD_RS14005	NC_012971.2	2809878	2810918	+	protein_coding	ECD_RS14005	ECD_02682	.	WP_001199295.1	NADP(H)-dependent aldo-keto reductase	185.194	149.968	115.47	71.8393	81.6922	219.54	106.474	58.1948	43.7252	47.127	-1.15236	6.33886	0.325726	1	1.17331	6.59204	0.273032	0.692096	2.10559	6.85723	5.36496e-07	1.18184e-05	1.47753	6.92367	0.00952549	0.042359	2.06146	6.57391	1.51873e-06	1.48919e-05	6.45315	6.48669	6.23886	6.62539	5.98032	6.25106	6.7149	7.30312	7.18393
gene-ECD_RS14120	NC_012971.2	2834351	2834830	+	protein_coding	ECD_RS14120	ECD_02701	xdhC	WP_001016605.1	xanthine dehydrogenase iron sulfur-binding subunit XdhC	4.97079	2.82468	1.82083	0.972241	1.97002	7.5645	1.33306	1.67873	1.04536	0.569396	-1.4776	0.270699	0.151322	1	1.75611	-0.285097	0.297676	0.71648	1.14954	0.304224	0.854227	0.971199	-1.19207	0.310416	1	1	4.01628	0.0710886	0.0161862	0.0460274	1.24862	0.596394	0.993671	1.05472	0.428834	0.948797	0.928763	1.0983	0.926849
gene-ECD_RS14125	NC_012971.2	2834870	2836648	-	protein_coding	ECD_RS14125	ECD_02702	.	WP_000417806.1	sigma-54-dependent transcriptional regulator	33.1466	3.44778	2.35817	3.04952	3.79164	40.2707	3.39697	1.89414	2.01467	13.942	-1.18098	4.65103	0.267085	1	-1.18246	2.18589	0.447456	0.817869	1.32046	2.31907	0.267685	0.497461	1.36055	3.23159	0.192081	0.38386	-3.08935	4.39279	3.26243e-10	6.09467e-09	4.81518	2.54471	2.36323	3.12021	5.01848	4.58441	2.34707	2.6953	3.52049
gene-ECD_RS14145	NC_012971.2	2840890	2842275	+	protein_coding	ECD_RS14145	ECD_02706	.	WP_001264452.1	dihydropyrimidinase	1.08208	0.74533	0.084079	0.210442	0.136451	0.755694	0.256481	0.739936	0.103437	0.59158	1.4691	-0.878871	0.36518	1	2.39084	-0.732359	0.133184	0.511141	-7.82958	-0.250304	0.00339444	0.0198408	1.78809	-0.491548	0.692096	0.853309	-3.54419	-0.226611	0.0419754	0.100168	0.482295	0.361103	1.17733	0.387148	1.02746	0.664243	0.755733	0.20431	0.644502
gene-ECD_RS14155	NC_012971.2	2843476	2845101	-	protein_coding	ECD_RS14155	ECD_02708	.	WP_001020381.1	EF2563 family selenium-dependent molybdenum hydroxylase system protein	5.36647	2.06478	1.2542	1.07628	1.24065	6.65624	2.27369	2.02732	1.10212	3.86601	-1.20551	1.92796	0.319968	1	-1.32101	1.42339	0.301098	0.718526	-1.5211	1.80933	0.132691	0.310618	-1.13794	1.94812	0.81167	0.934021	-2.61403	2.51314	0.000107786	0.000654096	2.35105	1.98471	2.33774	2.27726	3.16371	2.13819	1.69492	1.87278	2.13067
gene-ECD_RS14160	NC_012971.2	2845149	2845919	-	protein_coding	ECD_RS14160	ECD_02709	yqeC	WP_001300448.1	putative selenium-dependent hydroxylase accessory protein YqeC	11.4944	0.669927	0.075573	1.28623	1.63529	11.049	1.10656	1.14014	0.464863	8.24184	1.07012	1.76339	0.769563	1	-1.96565	-0.744873	0.211789	0.62503	-12.638	-0.486023	0.00250381	0.0154152	2.45763	0.72859	0.0938808	0.233385	-4.21846	2.37617	6.8597e-08	9.23757e-07	2.08019	0.750673	1.05753	0.823353	3.17758	2.15551	0.426796	0.105769	1.54344
gene-ECD_RS14170	NC_012971.2	2846921	2850019	+	protein_coding	ECD_RS14170	ECD_02711	ygfK	WP_000502388.1	putative selenate reductase subunit YgfK	1.18788	0.333342	0.244422	0.20706	0.244106	0.901273	0.619428	0.378206	0.185045	0.617351	1.35474	0.378335	0.26857	1	-2.21983	0.242752	0.0251301	0.220217	-1.4533	0.454014	0.4885	0.719905	1.00627	0.580794	1	1	-2.11533	0.983024	0.0586261	0.131349	1.04164	1.34244	1.28795	1.15783	1.77527	1.28408	0.755733	0.991956	1.16288
gene-ECD_RS14205	NC_012971.2	2859385	2859873	-	protein_coding	ECD_RS14205	.	.	WP_000838422.1	4Fe-4S dicluster domain-containing protein	3.90345	2.7727	1.3107	1.19293	4.25427	4.42661	2.76245	2.39685	2.05224	2.09594	-1.10191	-0.259502	0.819421	1	-1.19467	0.116763	0.665796	0.930278	-1.71432	0.367231	0.278164	0.510944	-1.89987	0.890431	0.175453	0.360264	2.40186	1.25004	0.0124967	0.0377078	0.86425	1.0571	1.28795	1.65747	1.20041	0.802574	0.928763	0.877151	1.08841
gene-ECD_RS14245	NC_012971.2	2867233	2868966	-	protein_coding	ECD_RS14245	ECD_02724	recJ	WP_000813212.1	single-stranded-DNA-specific exonuclease RecJ	106.895	45.3141	19.2878	11.0681	11.7792	102.122	50.3908	35.275	14.1793	33.2575	1.0768	6.12399	0.609906	1	-1.33488	5.93584	0.0507477	0.32029	-1.72314	5.89682	0.000353893	0.00319594	-1.42428	5.49556	0.030416	0.100621	-2.37343	5.70364	3.81569e-08	5.36591e-07	6.08987	6.14786	6.25256	5.74923	6.21017	6.19511	5.73791	5.481	5.25015
gene-ECD_RS14280	NC_012971.2	2873349	2874008	-	protein_coding	ECD_RS14280	ECD_02731	.	WP_000250274.1	hemolysin III family protein	157.31	228.909	150.257	83.2592	139.262	184.51	188.083	115.541	51.1548	55.8008	-1.14016	5.43862	0.370963	1	1.01386	6.64533	0.927194	1	1.38009	6.80509	0.028954	0.10321	1.46368	6.48595	0.0129937	0.0534184	2.96775	6.53427	1.16898e-12	2.98992e-11	5.5593	6.64839	6.56693	6.19944	5.57419	5.37433	6.66806	7.02754	6.74291
gene-ECD_RS14360	NC_012971.2	2890611	2891504	+	protein_coding	ECD_RS14360	ECD_02747	.	WP_000828351.1	DNA-binding transcriptional regulator ArgP	88.6832	73.5916	48.7509	33.4085	38.2192	102.24	63.9392	36.0533	20.5263	19.6423	-1.12067	5.03693	0.442398	1	-1.04297	5.48818	0.784073	0.967058	1.43492	5.59882	0.0198661	0.0786696	1.46359	5.61084	0.0184499	0.0697544	2.3135	5.20956	2.30098e-07	2.71488e-06	5.1555	5.54636	5.34518	5.33625	4.53853	4.996	5.48698	5.85546	5.87459
gene-ECD_RS14375	NC_012971.2	2894851	2895636	+	protein_coding	ECD_RS14375	ECD_02750	scpB	WP_000122080.1	methylmalonyl-CoA decarboxylase	3.72945	2.62857	1.26022	0.742168	2.08531	3.55349	2.17089	1.39797	0.364793	0.956238	1.07941	0.206326	0.85386	1	1.00862	0.555218	1	1	-1.04492	0.571542	1	1	1.80837	0.212528	0.439814	0.65602	2.57491	0.906258	0.0140563	0.041412	1.04164	1.24193	1.2337	0.69208	0.964878	1.09956	1.24913	1.19733	1.08841
gene-ECD_RS14390	NC_012971.2	2898198	2898938	-	protein_coding	ECD_RS14390	ECD_02753	.	WP_000669834.1	oxidative stress defense protein	70.9309	44.9597	23.7469	20.1533	32.8389	73.5012	30.5111	17.2013	13.3497	18.903	-1.00731	4.36599	0.972651	1	1.22744	4.34038	0.20194	0.612218	1.4648	4.28653	0.0269863	0.0981342	1.35744	4.6641	0.0865259	0.220421	2.06547	4.77349	1.35706e-05	0.000105117	4.43577	4.25462	4.06002	4.47499	4.22804	4.42575	4.53629	4.58331	4.89897
gene-ECD_RS14400	NC_012971.2	2899805	2900665	-	protein_coding	ECD_RS14400	ECD_02755	.	WP_000389818.1	small-conductance mechanosensitive channel MscS	190.894	242.209	139.88	85.9095	125.861	201.774	173.324	99.4583	55.2808	70.1528	-1.02748	6.02271	0.853341	1	1.16411	7.01458	0.293912	0.716346	1.49253	7.03869	0.00637023	0.0324558	1.39758	6.94059	0.0255507	0.0881697	2.13363	6.90708	3.63927e-07	4.14007e-06	6.06271	6.91162	6.73257	6.68918	6.27609	6.02418	7.12917	7.3059	7.16819
gene-ECD_RS14490	NC_012971.2	2919142	2920536	+	protein_coding	ECD_RS14490	ECD_02773	.	WP_001112301.1	galactose/proton symporter	578.597	7.22008	7.89417	10.2451	9.89668	585.138	7.54286	5.93381	6.73141	43.3476	1.01722	8.28579	0.904908	1	-1.25386	2.93545	0.220192	0.633118	1.41146	3.63988	0.0648139	0.187126	1.3685	4.59671	0.0852191	0.217952	-3.68127	5.61228	9.99697e-16	3.63835e-14	8.27783	3.23549	3.48321	4.40335	6.2777	8.30239	2.94725	3.94268	4.83778
gene-ECD_RS14550	NC_012971.2	2928125	2929261	+	protein_coding	ECD_RS14550	ECD_02785	hemW	WP_000239975.1	radical SAM family heme chaperone HemW	84.8989	34.0708	15.0663	7.64453	8.2058	84.3809	41.2698	26.1574	9.01539	23.6773	1.03503	5.21147	0.818105	1	-1.45396	4.98883	0.0146114	0.165773	-1.63564	4.88791	0.00236287	0.0148059	-1.311	4.29333	0.156799	0.332422	-2.42493	4.60216	2.70168e-07	3.12952e-06	5.2235	5.26835	5.23212	4.52407	5.1332	5.27186	4.74515	4.54621	4.15245
gene-ECD_RS14600	NC_012971.2	2936482	2937738	+	protein_coding	ECD_RS14600	ECD_02794	.	WP_001049791.1	nucleoside permease NupG	18.8731	6.3691	3.66194	8.4926	15.7977	17.276	5.71262	3.32177	5.13235	56.7494	1.12377	3.13634	0.47534	1	-1.07661	2.49419	0.748354	0.956599	1.1696	2.5226	0.506434	0.737333	1.4876	4.13433	0.0418275	0.129424	-3.01961	5.91527	2.33308e-12	5.81135e-11	3.20639	2.75382	2.6174	3.89251	6.51323	3.35748	2.66353	2.80928	4.43383
gene-ECD_RS14635	NC_012971.2	2943807	2944376	+	protein_coding	ECD_RS14635	ECD_02811	.	WP_001290250.1	DUF4942 domain-containing protein	3.70754	2.71849	1.32889	1.12575	2.43314	1.83753	1.37204	0.514061	0.880303	1.19873	2.06671	-0.592281	0.0443348	0.898039	1.64423	-0.0866132	0.266732	0.683142	2.69495	-0.22233	0.0884894	0.235142	1.14788	0.512467	1	1	2.39582	0.716694	0.0306351	0.0776266	0.482295	0.701057	0.444087	1.05472	0.899456	0.867064	1.02342	0.991956	1.16288
gene-ECD_RS14645	NC_012971.2	2945700	2946683	+	protein_coding	ECD_RS14645	ECD_02814	.	WP_024181915.1	KpsF/GutQ family sugar-phosphate isomerase	3.87965	0.918596	1.65799	1.00781	0.960983	3.33519	0.505769	1.04223	0.728474	5.62452	1.19613	0.504967	0.522344	1	1.50522	-0.719999	0.523805	0.858589	1.68269	0.909166	0.153582	0.344699	1.24166	1.00268	0.718867	0.875831	-4.89021	2.14913	4.08201e-08	5.69837e-07	1.16596	0.48354	1.17733	1.34428	3.0017	1.31523	0.68026	1.64611	1.54344
gene-ECD_RS14655	NC_012971.2	2947927	2949603	+	protein_coding	ECD_RS14655	ECD_02816	.	WP_012767757.1	polysialic acid transporter KpsD	7.8049	2.88749	1.18131	0.97398	0.827007	6.07908	2.50131	2.18407	1.28232	2.15943	1.32049	2.18154	0.134952	1	-1.03981	1.76027	0.893257	1	-1.73918	1.88196	0.0443402	0.140583	-1.46154	2.03599	0.252277	0.459794	-2.18901	1.82313	0.00657299	0.0221678	2.28208	2.12301	2.46092	2.48982	2.48192	2.60955	2.07973	1.8425	2.05447
gene-ECD_RS14720	NC_012971.2	2963407	2964585	-	protein_coding	ECD_RS14720	.	gspL	WP_000094981.1	type II secretion system protein GspL	0.982956	0.985713	0.247101	0.148434	0.213878	1.59907	0.783932	0.807717	0.243195	0.637492	-1.57715	-0.652084	0.218659	1	1.04707	-0.223801	1	1	-3.02517	-0.121277	0.0384743	0.127981	-1.78404	-0.473938	0.461168	0.670294	-2.46255	-0.224345	0.13207	0.247697	0.777818	0.798639	1.11867	0.69208	0.964878	0.537884	0.827454	0.465022	0.419992
gene-ECD_RS14860	NC_012971.2	2997097	2997657	-	protein_coding	ECD_RS14860	ECD_02857	.	WP_001298770.1	YtfJ family protein	0.121517	0.345263	0.415447	0.415932	0.449486	1.49361	0.506928	0.130577	0.25555	1.21796	-10.7341	-2.14983	0.00444385	0.360881	-1.72797	-1.88399	0.731885	0.951793	3.13251	-1.43601	0.381173	0.615662	1.44051	-0.625433	1	1	-2.24131	-0.301371	0.194536	0.335464	0.397881	0.295753	0.124478	0.387148	0.899456	0.0378445	0.175163	0.383243	0.53661
gene-ECD_RS14865	NC_012971.2	2997669	2998493	-	protein_coding	ECD_RS14865	ECD_02858	.	WP_000984978.1	hypothetical protein	1.15684	1.17389	0.423756	0.282834	1.06978	1.52348	1.20649	0.443962	0.434435	0.165643	-1.27769	-1.06693	0.623404	1	-1.23156	-0.29845	0.729435	0.951793	1.01267	-0.692783	1	1	-1.68325	-0.231955	0.517394	0.718859	7.27104	-0.128945	0.00339444	0.0127576	0.562042	0.845061	0.536616	0.823353	0.230292	0.456391	0.71849	0.542413	0.53661
gene-ECD_RS14915	NC_012971.2	3007745	3008233	-	protein_coding	ECD_RS14915	ECD_02868	hybE	WP_000134014.1	hydrogenase-2 assembly chaperone	150.701	39.874	9.77066	7.51548	5.67235	151.219	41.2913	21.1222	11.8737	13.5537	1.02519	4.82943	0.871518	1	-1.24298	3.8737	0.190161	0.598433	-2.0353	3.26249	0.000394433	0.00346355	-1.75497	3.31521	0.011533	0.0491635	-2.00632	2.69789	0.00239031	0.00957999	4.85926	4.1005	3.77673	3.75126	3.23174	4.89394	3.80686	2.8555	3.01727
gene-ECD_RS14930	NC_012971.2	3010420	3011598	-	protein_coding	ECD_RS14930	ECD_02871	hybB	WP_000017703.1	Ni/Fe-hydrogenase cytochrome b subunit	158.256	26.9976	5.18913	4.55197	4.11715	125.734	31.6588	12.6128	5.2895	10.7215	1.29478	6.01163	0.0746331	1	-1.40757	4.67886	0.0281752	0.23862	-2.28865	3.72863	1.00144e-05	0.000154514	-1.29161	3.59623	0.231977	0.435848	-2.1877	3.56904	6.59405e-05	0.000423062	5.83753	4.9478	4.27	3.84695	4.08824	6.2045	4.4734	3.16786	3.50626
gene-ECD_RS14935	NC_012971.2	3011588	3012574	-	protein_coding	ECD_RS14935	ECD_02872	hybA	WP_001081870.1	hydrogenase 2 operon protein HybA	209.9	35.6509	9.03219	7.97888	6.70643	174.318	45.6689	22.1913	9.15087	19.4529	1.23869	6.19069	0.1386	1	-1.53761	4.89854	0.00522136	0.0929842	-2.31393	4.27836	1.60398e-06	3.18374e-05	-1.27494	4.13064	0.20726	0.403817	-2.43723	4.11738	1.09455e-06	1.10645e-05	6.04893	5.2119	4.80446	4.34991	4.66202	6.35356	4.61186	3.65974	4.01849
gene-ECD_RS14960	NC_012971.2	3015334	3016374	+	protein_coding	ECD_RS14960	ECD_02876	gpr	WP_000262172.1	L-glyceraldehyde 3-phosphate reductase	40.8633	5.76798	2.74261	3.97862	6.78245	45.9471	4.30268	2.04069	1.37717	22.7758	-1.093	4.12182	0.559803	1	1.11653	1.96221	0.671973	0.934325	1.42462	1.74455	0.244899	0.467825	2.58981	2.56466	0.000658114	0.00480474	-2.82153	4.36101	6.18067e-09	9.81439e-08	4.25762	2.19646	1.85331	2.02788	4.9555	4.13629	2.32246	2.24102	3.16951
gene-ECD_RS14965	NC_012971.2	3016414	3016908	-	protein_coding	ECD_RS14965	ECD_02877	.	WP_000439331.1	TIGR00645 family protein	162.371	64.3033	38.2558	62.3413	87.6199	159.119	56.8773	41.7324	28.8175	40.3063	1.04974	4.93768	0.746739	1	-1.06178	4.45704	0.718268	0.951793	-1.0279	4.65708	0.887499	0.990241	1.94508	5.5075	5.92346e-05	0.000628811	2.58473	5.50605	2.60411e-09	4.41109e-08	4.94728	4.55613	4.72312	4.98307	4.71527	5.01509	4.4734	4.68493	5.92092
gene-ECD_RS14970	NC_012971.2	3017099	3017983	+	protein_coding	ECD_RS14970	ECD_02878	yghA	WP_000018760.1	NADP(+)-dependent aldehyde reductase	1.38653	1.31317	2.69935	3.09799	3.84654	2.36699	0.723016	0.66218	1.13395	2.00736	-1.65494	-0.536659	0.152795	1	1.50693	-0.411921	0.470867	0.834102	4.27928	1.09035	0.000134587	0.00139758	2.44615	2.02875	0.00694453	0.0331234	2.27262	1.9443	0.00433438	0.015672	0.843122	0.596394	0.783168	1.65747	1.70041	0.564057	0.827454	2.04222	2.65399
gene-ECD_RS14990	NC_012971.2	3019673	3020860	+	protein_coding	ECD_RS14990	ECD_02881	metC	WP_001320425.1	cystathionine beta-lyase	48.4886	55.2165	51.0077	32.1625	42.876	49.9598	41.4132	21.9514	16.1103	17.7145	-1.00158	4.49377	1	1	1.11068	5.38009	0.489026	0.844358	2.46554	5.80265	7.11855e-09	2.5354e-07	1.79515	5.85318	0.000257577	0.00221586	2.87786	5.69574	2.64875e-11	5.76822e-10	4.55426	5.33492	5.0479	5.39548	4.78937	4.55208	5.48282	6.32392	6.22456
gene-ECD_RS15000	NC_012971.2	3021699	3022598	-	protein_coding	ECD_RS15000	ECD_02883	.	WP_001298382.1	DNA-binding transcriptional regulator YqhC	15.5278	17.6475	13.2718	33.7043	29.1387	16.991	17.5372	11.3136	7.80535	7.51603	-1.06365	2.50468	0.721081	1	-1.19281	3.54763	0.312533	0.73206	1.24475	3.83171	0.235628	0.458152	3.88039	5.22158	3.13949e-14	1.53392e-12	4.60615	4.59488	2.46298e-17	1.10428e-15	2.76462	3.76847	3.75763	4.00742	3.25808	2.689	3.53425	4.05258	5.89658
gene-ECD_RS15010	NC_012971.2	3022792	3023955	+	protein_coding	ECD_RS15010	ECD_02884	yqhD	WP_001058802.1	alcohol dehydrogenase	107.41	72.7734	104.019	306.657	221.671	112.598	48.9247	40.277	57.2716	38.2141	-1.01903	5.62242	0.899754	1	1.23907	5.67586	0.151036	0.548109	2.74049	6.75622	2.36837e-11	1.34714e-09	4.81509	8.70292	2.1959e-25	2.98877e-23	6.89787	7.79841	3.16592e-35	4.64051e-33	5.66316	5.54108	5.87461	7.17122	5.84135	5.6365	5.84439	7.31351	9.43096
gene-ECD_RS15015	NC_012971.2	3024060	3024887	+	protein_coding	ECD_RS15015	ECD_02885	dkgA	WP_000013149.1	2,5-didehydrogluconate reductase DkgA	16.9604	10.5268	21.3925	57.6299	44.3872	16.6976	7.4703	6.45836	11.7738	11.9656	1.04488	2.43579	0.841364	1	1.17366	2.45578	0.426026	0.807238	3.51137	3.91512	4.08477e-11	2.22387e-09	4.39946	5.83393	3.05915e-18	2.28596e-16	4.40887	5.09105	3.31538e-18	1.59936e-16	2.64153	2.57257	2.92187	4.45488	3.75998	2.69494	2.76747	4.59243	6.54132
gene-ECD_RS15020	NC_012971.2	3025087	3026013	+	protein_coding	ECD_RS15020	ECD_02886	.	WP_000691619.1	YbjP/YqhG family protein	2.35326	1.88051	1.19424	2.26541	2.8562	3.01299	2.30086	1.81751	0.618613	0.737082	-1.24366	0.0110213	0.479794	1	-1.4663	0.601351	0.242224	0.660312	-1.43097	0.934788	0.326216	0.559529	3.26361	1.58785	0.00360939	0.0195389	4.56211	1.36622	1.34762e-05	0.000104855	1.04164	1.4364	1.61946	1.15783	0.899456	0.887935	1.11225	1.29	2.33772
gene-ECD_RS15050	NC_012971.2	3033548	3035155	-	protein_coding	ECD_RS15050	ECD_02892	.	WP_001295629.1	ABC transporter substrate-binding protein	24.1227	9.6766	3.4786	3.80915	3.44998	22.3635	8.047	6.37781	3.78915	8.37097	1.10961	3.85092	0.510007	1	1.00173	3.38674	1	1	-1.72658	3.3352	0.00564685	0.0296013	-1.10593	3.6665	0.676867	0.843263	-2.03871	3.69018	0.000208475	0.00116155	3.87077	3.50493	3.76721	3.81575	4.17374	4.01108	3.50721	3.05355	3.68113
gene-ECD_RS15075	NC_012971.2	3037265	3037924	+	protein_coding	ECD_RS15075	ECD_02897	qseB	WP_001221493.1	two-component system response regulator QseB	41.2124	31.793	21.8941	12.8159	20.1538	43.4826	25.8533	14.0958	10.2092	10.3527	-1.02562	3.43215	0.88823	1	1.02441	3.79886	0.896485	1	1.64781	3.94019	0.00547408	0.0290553	1.12883	3.97094	0.564371	0.756	2.3136	3.85763	7.93679e-06	6.4769e-05	3.57008	3.87298	3.63742	3.95111	3.27107	3.53667	3.90544	4.31214	4.11543
gene-ECD_RS15105	NC_012971.2	3042862	3043443	-	protein_coding	ECD_RS15105	ECD_02903	yqiA	WP_000105733.1	esterase YqiA	78.01	49.1442	20.6235	7.41709	13.7563	81.4638	32.0057	24.6696	9.85317	35.4552	-1.01512	4.16096	0.921946	1	1.279	4.09564	0.132539	0.511141	-1.12705	4.0724	0.5088	0.738681	-1.47618	3.3953	0.0808359	0.210284	-2.16598	4.27097	1.40584e-05	0.000108018	4.24559	3.99122	4.22205	3.73468	4.76203	4.22509	4.32643	4.05918	3.2227
gene-ECD_RS15135	NC_012971.2	3047181	3047852	+	protein_coding	ECD_RS15135	ECD_02909	.	WP_000831543.1	DUF1190 family protein	332.029	131.722	62.7752	50.0009	84.9921	302.06	103.154	50.3619	31.7875	48.297	1.13078	6.35782	0.394359	1	1.06374	5.8412	0.68003	0.936946	1.32276	5.601	0.0693278	0.197023	1.41451	5.79958	0.0290936	0.0969195	2.09267	5.99368	1.6297e-06	1.57634e-05	6.28414	5.81914	5.41387	5.55038	5.39591	6.45931	5.90677	5.80923	6.04178
gene-ECD_RS15145	NC_012971.2	3049056	3049871	-	protein_coding	ECD_RS15145	ECD_02911	ygiD	WP_000188362.1	4,5-DOPA dioxygenase extradiol	14.8706	17.6444	16.566	182.438	193.293	16.3441	10.3683	6.55333	16.3392	75.9474	-1.06836	2.30624	0.711429	1	1.41726	3.05335	0.0592526	0.343844	2.6801	3.62451	4.39307e-07	1.01467e-05	10.0367	7.30955	2.49844e-43	9.52156e-41	3.02668	7.30537	1.44115e-13	4.16078e-12	2.59805	2.95771	2.92187	4.88879	6.31267	2.5188	3.40542	4.22093	8.17221
gene-ECD_RS15160	NC_012971.2	3051250	3051903	-	protein_coding	ECD_RS15160	ECD_02913	ribB	WP_001076997.1	3,4-dihydroxy-2-butanone-4-phosphate synthase	880.176	498.447	283.671	363.386	581.052	1057.32	399.076	230.402	96.0142	192.968	-1.16772	7.92664	0.276679	1	1.04046	7.73564	0.783137	0.966494	1.30661	7.74123	0.0647197	0.187017	3.4035	8.21597	2.40135e-16	1.50025e-14	3.58107	8.51669	6.5093e-18	3.02524e-16	8.03933	7.71295	7.54197	7.08554	7.32941	7.81655	7.76991	7.926	8.84516
gene-ECD_RS15200	NC_012971.2	3058965	3060626	+	protein_coding	ECD_RS15200	ECD_02921	.	WP_000341043.1	flotillin family protein	3.56851	2.52507	0.771277	1.08807	2.2379	4.91556	1.49722	0.70521	0.862597	1.11001	-1.33854	1.46337	0.152497	1	1.40368	1.32644	0.214035	0.628426	1.15954	0.788639	0.7633	0.91649	1.13372	1.8314	0.704975	0.863323	2.39109	2.04524	0.00197447	0.00815242	2.03433	1.58056	1.28795	2.02788	1.73833	1.72786	1.92486	1.41872	2.16731
gene-ECD_RS15235	NC_012971.2	3067306	3067926	+	protein_coding	ECD_RS15235	ECD_02925	.	WP_001125331.1	SH3 domain-containing protein	95.5051	39.7158	21.0172	61.6222	138.466	116.939	43.2762	30.4339	16.2756	38.5099	-1.19022	4.66542	0.244879	1	-1.30793	4.25171	0.0960659	0.441093	-1.36424	4.34265	0.0685866	0.195709	3.4033	5.59298	5.61044e-13	2.3496e-11	4.27515	6.32255	3.09308e-20	1.75936e-18	4.83405	4.49193	4.59987	4.50464	4.96752	4.59238	4.12414	4.17306	6.22674
gene-ECD_RS15315	NC_012971.2	3082861	3083484	+	protein_coding	ECD_RS15315	ECD_02940	.	WP_000018003.1	DNA-binding transcriptional regulator NfeR	44.027	38.1798	23.0638	21.408	22.6299	45.3198	44.6632	30.6398	18.7246	54.8591	-1.00063	3.42864	1	1	-1.40412	4.26032	0.0339763	0.260159	-1.25165	4.4131	0.188465	0.396178	1.02822	4.68401	0.905647	0.998964	-2.03771	5.02329	1.34854e-05	0.000104855	3.55066	4.5421	4.61586	4.70521	5.47101	3.54983	4.0771	4.30661	4.74387
gene-ECD_RS15365	NC_012971.2	3097747	3099765	+	protein_coding	ECD_RS15365	ECD_02950	.	WP_000121433.1	NADPH-dependent 2,4-dienoyl-CoA reductase	34.4737	1.05528	1.29866	1.01125	1.09283	26.1805	0.985986	1.0159	1.73968	2.87659	1.35453	4.56304	0.0432484	0.898039	-1.12108	0.677833	0.823019	0.983545	1.35519	1.65592	0.363268	0.601135	-1.90911	2.56449	0.017119	0.0658997	-2.20909	2.47085	0.00142836	0.00621403	4.39461	1.37444	1.81687	3.09444	3.06274	4.8144	1.27501	2.14504	2.30521
gene-ECD_RS15390	NC_012971.2	3102042	3102545	+	protein_coding	ECD_RS15390	ECD_02954	.	WP_001300832.1	M48 family metallopeptidase	26.5109	18.8312	10.0579	7.52329	12.3829	31.4495	15.9403	10.1741	2.13339	6.50739	-1.15307	2.5012	0.408738	1	-1.01613	2.69457	0.967229	1	1.04906	2.72912	0.857341	0.973261	3.15634	2.38034	0.000206754	0.00183669	2.25977	2.7935	0.000293683	0.00157416	2.80888	2.8929	2.86946	1.7262	2.36562	2.63447	2.87293	2.92939	3.05686
gene-ECD_RS15425	NC_012971.2	3109628	3111040	-	protein_coding	ECD_RS15425	ECD_02961	uxaC	WP_000187442.1	glucuronate isomerase	15.728	5.98578	7.54619	6.27518	17.1766	16.7029	3.92465	3.62899	2.89162	5.94783	-1.03233	3.14696	0.866715	1	1.27015	2.36412	0.257009	0.674028	2.20484	3.3679	7.29336e-05	0.000852607	1.94995	3.73496	0.00161773	0.0101735	3.43208	4.56922	2.75411e-12	6.77155e-11	3.31396	2.44275	2.86946	3.28872	3.54151	3.27273	2.73053	3.89921	4.17961
gene-ECD_RS15435	NC_012971.2	3112951	3113727	+	protein_coding	ECD_RS15435	ECD_02963	exuR	WP_000406493.1	transcriptional regulator ExuR	152.398	147.908	96.361	86.7134	156.993	157.086	100.835	70.0483	44.928	52.9385	-1.00199	5.5319	0.992243	1	1.2219	6.12413	0.173671	0.584166	1.45984	6.36704	0.0113944	0.0506107	1.73564	6.685	0.000294727	0.00249047	3.52652	6.88329	1.52438e-16	6.11517e-15	5.56253	5.99284	6.08649	6.24699	5.7305	5.55972	6.27788	6.62566	7.03451
gene-ECD_RS15445	NC_012971.2	3114738	3115121	+	protein_coding	ECD_RS15445	ECD_02965	mzrA	WP_001166760.1	EnvZ/OmpR regulon moderator MzrA	42.4293	22.1939	7.73852	5.92459	13.2976	37.8225	19.0702	12.209	5.60014	6.93952	1.15392	2.58049	0.416038	1	-1.03144	2.55228	0.929143	1	-1.48532	2.31277	0.119961	0.288617	-1.05083	2.25064	0.916747	1	2.27475	2.50845	0.000782576	0.00369108	2.70145	2.77795	2.75857	2.48982	2.12925	2.87821	2.73986	2.28672	2.43108
gene-ECD_RS15475	NC_012971.2	3117323	3118309	+	protein_coding	ECD_RS15475	ECD_02971	.	WP_000531205.1	glutathionyl-hydroquinone reductase YqjG	18.096	9.74677	7.79248	38.8896	59.7831	16.2715	6.91517	4.23046	15.9777	34.8907	1.14399	2.71769	0.424031	1	1.17395	2.59537	0.435152	0.812079	1.95293	2.96165	0.00184866	0.0122313	2.18845	5.76536	1.3659e-06	2.27312e-05	2.03759	6.05311	3.29747e-06	2.98496e-05	2.82513	2.69167	2.6174	5.12344	5.47943	2.99343	2.88978	3.46479	6.23107
gene-ECD_RS15495	NC_012971.2	3120617	3121318	+	protein_coding	ECD_RS15495	ECD_02975	.	WP_000633576.1	pirin family protein	11.0705	23.4528	37.2673	469.916	467.864	20.2914	10.5328	10.122	65.1467	172.766	-1.7809	2.09345	0.00169802	0.253966	1.85399	3.10077	0.000816027	0.0270424	3.90396	4.4389	3.22306e-14	2.72957e-12	6.4863	8.52413	1.97085e-33	3.95312e-31	3.22067	8.34119	2.17199e-15	7.73592e-14	2.67778	2.78987	3.28407	6.63212	7.27241	2.01078	3.58169	5.13563	9.31736
gene-ECD_RS15500	NC_012971.2	3121341	3121505	+	protein_coding	ECD_RS15500	ECD_02976	.	WP_001426206.1	hypothetical protein	119.402	64.1729	66.0354	349.3	346.149	212.441	43.5197	33.2971	65.5997	175.167	-1.72922	3.39733	0.00067482	0.128587	1.22813	2.7029	0.306596	0.723938	2.10303	3.4194	0.000140253	0.00144852	4.78614	6.08283	1.01224e-20	8.97126e-19	2.34985	5.94172	3.52854e-08	4.99898e-07	3.83644	2.75382	2.95578	4.59928	5.23285	3.11791	3.01025	3.92834	6.81106
gene-ECD_RS15545	NC_012971.2	3132426	3133364	-	protein_coding	ECD_RS15545	ECD_02985	tdcA	WP_000104211.1	transcriptional regulator TdcA	2.90398	0.550068	0.496413	1.67735	5.37086	4.75918	0.605722	0.390062	0.687046	32.3082	-1.59125	0.517691	0.0661973	1	-1.31626	-1.02182	0.81105	0.977658	1.34277	-0.516128	0.780907	0.928271	2.1818	1.34426	0.0790364	0.207586	-5.05179	4.53868	1.72271e-18	8.52628e-17	1.4296	0.54107	0.536616	1.25406	5.30093	1.04485	0.426796	0.685753	2.01481
gene-ECD_RS15605	NC_012971.2	3145107	3146387	+	protein_coding	ECD_RS15605	ECD_02997	kbaZ	WP_000681903.1	tagatose-bisphosphate aldolase subunit KbaZ	1.80938	0.403211	0.181941	0.409844	0.196848	2.12585	0.111002	0.400293	0.615535	0.960106	-1.14159	0.0299622	0.689157	1	2.92249	-1.56096	0.189409	0.597241	-2.03795	-0.683885	0.401742	0.634672	-1.65938	0.660378	0.407173	0.622687	-4.01121	0.222156	0.0103994	0.0321949	1.02298	0.155442	0.705573	1.42918	1.35482	0.928794	0.426796	0.383243	1.00989
gene-ECD_RS15630	NC_012971.2	3148990	3150123	+	protein_coding	ECD_RS15630	ECD_03002	nagA	WP_012775972.1	N-acetylglucosamine-6-phosphate deacetylase	11.4219	4.38399	2.62045	2.21198	1.16742	9.97516	5.01563	2.90689	2.78131	3.13319	1.17778	2.23926	0.386517	1	-1.3727	2.00462	0.170844	0.57823	-1.04515	2.04619	0.933263	1	-1.39677	2.59024	0.209717	0.407096	-2.24951	1.78582	0.00564883	0.0195884	2.40251	2.47262	2.33774	2.95823	2.4594	2.59693	2.10881	2.28672	2.54684
gene-ECD_RS15665	NC_012971.2	3155924	3156508	+	protein_coding	ECD_RS15665	ECD_03009	.	WP_001032614.1	type 1 fimbrial protein	4.66126	2.75915	3.58563	1.99434	2.90956	6.80357	4.25364	3.7566	2.69573	1.28479	-1.41755	0.421145	0.181867	1	-1.84582	0.684354	0.0421421	0.294146	1.01291	1.5293	1	1	-1.49935	1.60336	0.326216	0.544313	2.6735	0.941709	0.0100683	0.0315027	1.3268	1.58056	1.88885	2.13286	0.964878	1.04485	1.05364	1.90244	1.70168
gene-ECD_RS15680	NC_012971.2	3159840	3160931	+	protein_coding	ECD_RS15680	ECD_03012	.	WP_000816992.1	fimbrial protein	2.68438	3.01536	1.22723	1.22866	1.90507	3.389	1.04171	1.67705	1.24721	1.00114	-1.22658	0.406943	0.450584	1	2.4019	0.751449	0.00575891	0.09976	-1.28597	1.10898	0.517593	0.744639	-1.1279	1.58758	0.888764	0.986624	2.25296	1.27668	0.0197076	0.0540329	1.2646	0.933651	1.7017	1.97238	1.25373	1.09956	1.67562	1.4592	1.84427
gene-ECD_RS15760	NC_012971.2	3173072	3174316	-	protein_coding	ECD_RS15760	ECD_03028	mtr	WP_000224351.1	tryptophan permease	12.7033	7.36395	4.21204	1.96791	2.63301	12.8435	9.13691	9.00226	7.8303	82.1577	1.01748	2.62442	0.938929	1	-1.48896	2.94107	0.0331137	0.257489	-2.01237	3.38425	0.000343102	0.00314317	-4.41256	3.6866	1.91361e-11	7.08036e-10	-26.1778	6.07677	1.03316e-63	5.62479e-61	2.81973	3.33643	3.88629	4.45488	7.0284	2.84123	2.82992	2.97197	2.51876
gene-ECD_RS15770	NC_012971.2	3174470	3176359	-	protein_coding	ECD_RS15770	ECD_03029	.	WP_001295553.1	ATP-dependent RNA helicase DeaD	1179.75	331.566	97.1417	63.4271	74.1809	1078.87	448.097	250.342	79.8361	231.591	1.12491	9.68147	0.406848	1	-1.62232	9.09719	0.000711699	0.0254861	-2.42825	8.6829	1.02182e-09	4.47605e-08	-1.39954	8.11849	0.0208125	0.0758283	-2.62488	8.58115	3.88372e-11	8.2227e-10	9.59584	9.40636	9.18745	8.34414	9.11726	9.76544	8.70962	7.91103	7.86093
gene-ECD_RS15875	NC_012971.2	3199081	3200253	-	protein_coding	ECD_RS15875	ECD_03048	cgtA	WP_000673561.1	Obg family GTPase CgtA	380.258	146.412	79.5266	36.5523	36.4915	353.536	186.076	142.636	53.1044	114.986	1.10647	7.37149	0.479195	1	-1.5256	7.17605	0.0034919	0.0745602	-1.68997	7.35694	0.000327395	0.00306574	-1.6153	6.76064	0.00148978	0.00944247	-2.64912	6.88102	9.96184e-11	2.04111e-09	7.30534	7.45636	7.69222	7.07405	7.42477	7.45044	6.85127	6.93998	6.38871
gene-ECD_RS15880	NC_012971.2	3200269	3201234	-	protein_coding	ECD_RS15880	ECD_03049	.	WP_000813037.1	DMT family transporter	197.95	73.654	44.6951	26.6913	28.2573	164.012	99.8738	88.9509	35.6925	76.3203	1.24157	6.07368	0.135006	1	-1.62768	5.96277	0.000995246	0.0316074	-1.87513	6.34265	2.94641e-05	0.000392614	-1.48672	5.95629	0.0116697	0.0495785	-2.27058	6.0759	9.91208e-08	1.27618e-06	5.93186	6.28888	6.73745	6.22934	6.5603	6.23943	5.59752	5.84213	5.66638
gene-ECD_RS15995	NC_012971.2	3216952	3217584	+	protein_coding	ECD_RS15995	ECD_03072	yrbL	WP_000620405.1	PhoP regulatory network protein YrbL	22.7236	18.3595	16.8448	47.4601	59.3556	24.8197	15.0505	14.697	13.9287	21.6964	-1.06171	2.54458	0.727294	1	1.01618	2.96028	0.943513	1	1.21616	3.68475	0.297233	0.529033	3.06265	5.28258	1.25319e-10	4.2642e-09	3.25225	5.21462	9.22276e-13	2.37486e-11	2.79794	3.10804	3.63742	4.31687	4.20115	2.72425	3.12854	3.89921	5.88288
gene-ECD_RS16000	NC_012971.2	3217581	3218309	-	protein_coding	ECD_RS16000	ECD_03073	mtgA	WP_000047091.1	monofunctional biosynthetic peptidoglycan transglycosylase	41.6132	30.2894	12.0689	5.04125	5.44794	41.9532	23.6013	12.9626	8.16131	15.1839	1.02038	3.55612	0.90801	1	1.06907	3.84229	0.688071	0.938629	-1.01204	3.55086	1	1	-1.79825	3.33679	0.00856057	0.0389312	-2.34086	3.35188	2.94932e-05	0.000208532	3.65436	3.88414	3.65817	3.78387	3.9087	3.68118	3.9742	3.64227	3.01727
gene-ECD_RS16025	NC_012971.2	3227698	3229116	+	protein_coding	ECD_RS16025	ECD_03078	.	WP_000081664.1	glutamate synthase subunit GltD	196.153	69.7967	18.642	9.70185	11.0621	231.573	76.3073	25.5536	13.7403	26.9651	-1.14761	6.86523	0.337322	1	-1.31238	6.25549	0.0638127	0.358212	-1.29154	5.31173	0.105407	0.264628	-1.5744	5.10423	0.00718009	0.0340764	-2.04905	5.18034	9.00009e-06	7.23614e-05	6.97201	6.45336	5.51115	5.42161	5.6282	6.77507	6.06628	5.15116	4.78571
gene-ECD_RS16035	NC_012971.2	3229796	3230101	+	protein_coding	ECD_RS16035	ECD_03080	.	WP_000639208.1	transposase	142.134	95.1583	41.3197	36.0301	65.1006	162.928	89.4516	48.5964	24.5967	27.9116	-1.11427	4.16828	0.482073	1	-1.1284	4.37456	0.455787	0.826357	-1.10815	4.13408	0.560916	0.781591	1.31708	4.25045	0.147719	0.321505	2.77214	4.36154	9.79976e-09	1.51817e-07	4.31437	4.51724	4.27	4.10096	3.5628	4.1665	4.35098	4.12983	4.47826
gene-ECD_RS16045	NC_012971.2	3230638	3231513	-	protein_coding	ECD_RS16045	ECD_03082	.	WP_000209020.1	N-acetylmannosamine kinase	9.49412	1.54777	1.46331	1.26524	1.29535	9.56522	0.811605	1.25434	1.30926	3.35398	1.02105	1.70585	0.965558	1	1.58237	-0.239937	0.395171	0.788037	1.23626	0.752184	0.646181	0.839936	-1.14945	1.34976	0.755864	0.901515	-2.1693	1.54308	0.0161891	0.0460274	2.06202	0.649675	1.2337	1.79179	2.23911	2.08496	0.928763	1.41872	1.65084
gene-ECD_RS16050	NC_012971.2	3231510	3232199	-	protein_coding	ECD_RS16050	ECD_03083	.	WP_001300570.1	N-acetylmannosamine-6-phosphate 2-epimerase	20.8465	4.49142	2.78666	1.09905	2.10135	19.6323	3.60635	2.22946	1.66219	5.54542	1.09228	2.43939	0.647928	1	1.03737	1.08937	0.926049	1	1.32473	1.24917	0.464237	0.696264	-1.67415	1.12502	0.297676	0.51237	-2.21258	1.8939	0.00472574	0.0167689	2.61684	1.58056	1.53226	1.79179	2.54746	2.72425	1.61611	1.81157	1.30119
gene-ECD_RS16100	NC_012971.2	3241354	3241752	+	protein_coding	ECD_RS16100	ECD_03093	.	WP_001295270.1	DUF1043 family protein	807.97	473.471	235.549	144.301	191.017	1062.27	296.147	145.222	86.2338	108.399	-1.27803	7.16207	0.0866765	1	1.33181	6.78581	0.0486126	0.312416	1.72125	6.60273	0.000267754	0.0025768	1.50484	6.53706	0.00760406	0.0355733	2.09558	6.40841	1.01492e-06	1.03419e-05	7.33662	6.57799	6.17551	6.22638	5.80161	6.98518	6.98763	6.95067	6.80961
gene-ECD_RS16125	NC_012971.2	3246700	3246963	+	protein_coding	ECD_RS16125	ECD_03098	yhcN	WP_001295273.1	peroxide/acid stress response protein YhcN	950.778	342.63	159.571	276.205	497.16	970.689	114.455	62.7096	99.3771	271.24	1.00762	6.60802	0.959347	1	2.49339	5.40551	2.74101e-09	4.77718e-07	2.69962	5.24442	8.26154e-10	3.70409e-08	2.49919	6.62929	3.63677e-09	9.30183e-08	2.17981	7.17338	1.36376e-07	1.68197e-06	6.61653	4.6539	4.41722	5.84118	6.51869	6.62737	5.93748	5.80728	7.14771
gene-ECD_RS16135	NC_012971.2	3247383	3249350	-	protein_coding	ECD_RS16135	ECD_03100	aaeB	WP_000510980.1	p-hydroxybenzoic acid efflux pump subunit AaeB	26.0144	13.6477	3.22716	1.60064	2.59465	24.8365	13.6196	8.26338	3.93376	6.24947	1.07749	4.27022	0.622059	1	-1.19789	4.30441	0.258206	0.674028	-2.41101	3.83406	1.85535e-06	3.51777e-05	-2.72803	3.51831	5.30216e-06	7.74197e-05	-2.02365	3.56553	0.000307551	0.00164093	4.28725	4.48828	4.39267	4.13926	4.05107	4.38962	4.24037	3.21589	2.82427
gene-ECD_RS16160	NC_012971.2	3253614	3257414	-	protein_coding	ECD_RS16160	ECD_03105	.	WP_001253612.1	AsmA2 domain-containing protein	25.8623	21.8271	7.40403	3.54519	4.09655	27.5373	18.8918	11.1972	5.50673	11.5587	-1.03504	5.2873	0.817544	1	-1.03899	5.81935	0.80021	0.97338	-1.42489	5.48187	0.0224244	0.086062	-1.72668	5.15534	0.00111376	0.00734349	-2.37172	5.31333	8.04316e-08	1.06432e-06	5.34589	5.86914	5.73757	5.52167	5.82382	5.29744	5.81492	5.23805	4.75595
gene-ECD_RS16175	NC_012971.2	3259543	3260031	-	protein_coding	ECD_RS16175	ECD_03108	mreD	WP_000179409.1	rod shape-determining protein MreD	40.7074	9.77045	4.28956	3.93668	5.02777	31.129	12.7945	10.1866	4.10448	14.8113	1.34505	2.76935	0.0817199	1	-1.57087	2.05953	0.0417844	0.294016	-2.23302	2.18897	0.00187015	0.0123307	-1.15861	2.0894	0.654527	0.823779	-2.47242	2.73257	8.83039e-05	0.000548982	2.75899	2.5863	2.83344	2.40852	3.34665	3.1311	2.06497	1.90244	2.23791
gene-ECD_RS16245	NC_012971.2	3271436	3272401	+	protein_coding	ECD_RS16245	ECD_03118	dusB	WP_001219652.1	tRNA dihydrouridine synthase DusB	397.522	367.401	254.479	186.175	207.59	365.684	451.75	456.129	183.954	583.189	1.11828	7.14826	0.434968	1	-1.47602	8.19431	0.00658203	0.107587	-1.68892	8.75358	0.000267703	0.0025768	-1.09864	8.51032	0.515667	0.718859	-2.36205	8.98865	3.11257e-09	5.22556e-08	7.07556	8.45178	9.08489	8.57941	9.48077	7.23572	7.89202	8.3306	8.44406
gene-ECD_RS16250	NC_012971.2	3272427	3272723	+	protein_coding	ECD_RS16250	ECD_03119	fis	WP_000462905.1	DNA-binding transcriptional regulator Fis	384.925	279.561	157.732	149.47	141.151	448.58	332.263	302.881	127.917	501.299	-1.13283	5.57248	0.393622	1	-1.42668	6.07078	0.0158914	0.171564	-1.80925	6.42684	7.66663e-05	0.000890778	1.05087	6.39083	0.756615	0.901926	-2.98576	6.97816	4.66233e-13	1.26915e-11	5.68633	6.32105	6.80296	6.36752	7.56653	5.5101	5.81602	5.95788	6.43828
gene-ECD_RS16290	NC_012971.2	3280198	3281223	+	protein_coding	ECD_RS16290	ECD_03126	.	WP_000738568.1	amino acid ABC transporter substrate-binding protein	0.59799	0.503424	0.51111	1.4214	3.80946	1.22502	0.554359	0.928166	0.558923	0.532768	-1.97782	-1.28289	0.146673	1	-1.31626	-1.02182	0.81105	0.977658	-1.7006	0.111787	0.311691	0.544638	2.27038	1.23203	0.068727	0.187621	8.38343	1.77787	4.95679e-10	9.08188e-09	0.562042	0.54107	1.11867	1.15783	0.758977	0.309421	0.426796	0.752414	1.93206
gene-ECD_RS16295	NC_012971.2	3281291	3282472	+	protein_coding	ECD_RS16295	ECD_03127	.	WP_000019664.1	amino acid ABC transporter permease	0.461394	0.38236	0.147885	0.592228	1.76001	0.413522	0.300747	0.495795	0.242578	0.809294	1.14521	-1.98871	1	1	1.05785	-1.3524	1	1	-3.06571	-0.679427	0.157928	0.351146	2.1649	0.358697	0.319467	0.536895	2.57183	1.22289	0.00759456	0.0250588	0.245191	0.361103	0.783168	0.69208	1.14503	0.278141	0.379858	0.296549	1.23369
gene-ECD_RS16350	NC_012971.2	3290936	3291193	-	protein_coding	ECD_RS16350	ECD_03131	.	WP_001070563.1	DUF1488 domain-containing protein	91.1588	43.293	20.3255	7.23528	9.04069	90.9364	31.9659	13.6286	7.50159	21.7165	1.03122	3.18331	0.855304	1	1.1281	2.83319	0.54313	0.873964	1.58137	2.52971	0.0539786	0.162106	-1.15215	2.04381	0.729274	0.882105	-2.01641	2.46111	0.00393896	0.0144555	3.30626	2.92567	2.4129	2.36608	3.0172	3.34621	3.07798	2.97197	2.20304
gene-ECD_RS16355	NC_012971.2	3291190	3292008	-	protein_coding	ECD_RS16355	ECD_03132	aroE	WP_000451243.1	shikimate dehydrogenase	107.625	57.2327	21.2719	9.68679	9.31367	122.515	37.1543	18.6041	8.31474	24.8615	-1.10656	5.17995	0.493263	1	1.28314	4.80257	0.109231	0.466159	1.21333	4.3869	0.262693	0.489786	1.04771	3.92961	0.856017	0.96268	-2.24318	4.23642	5.71028e-06	4.91239e-05	5.28648	4.66364	4.30331	3.96539	4.7435	5.14431	5.01079	4.56951	4.02848
gene-ECD_RS16375	NC_012971.2	3293606	3294730	-	protein_coding	ECD_RS16375	ECD_03136	dprA	WP_000228551.1	DNA-protecting protein DprA	11.8163	8.9529	4.55774	12.2373	47.7987	17.9376	9.22676	6.05564	2.67612	8.07783	-1.47535	2.69349	0.0227472	0.770112	-1.23693	2.92484	0.260009	0.674537	-1.25157	2.9429	0.308146	0.541931	4.10472	4.08702	1.94389e-11	7.12323e-10	7.0317	5.53525	9.68282e-30	1.02503e-27	3.1124	3.21796	3.22967	2.89993	3.64493	2.62828	2.94725	2.94373	4.78571
gene-ECD_RS16390	NC_012971.2	3296377	3297666	+	protein_coding	ECD_RS16390	ECD_03139	rsmB	WP_000744778.1	16S rRNA (cytosine(967)-C(5))-methyltransferase RsmB	185.647	120.62	58.4923	18.8569	15.8823	190.154	96.8898	57.2969	13.5584	39.6723	1.00433	6.54262	0.977565	1	1.03706	6.67173	0.804549	0.976165	1.08339	6.56813	0.591787	0.804121	1.2507	5.41158	0.1783	0.364931	-2.09984	5.58641	2.44852e-06	2.27039e-05	6.55411	6.65818	6.52237	5.26874	6.04036	6.56028	6.71017	6.63674	5.58409
gene-ECD_RS16575	NC_012971.2	3317547	3318563	+	protein_coding	ECD_RS16575	ECD_03176	.	WP_000677419.1	general secretory pathway protein	1.2736	0.952274	0.286463	0.401515	0.18596	2.40306	1.25835	0.720292	0.563869	1.14215	-1.82872	-0.37922	0.0684938	1	-1.58075	-0.121876	0.333362	0.746058	-2.33314	-0.338585	0.13207	0.309735	-1.55017	0.318063	0.620334	0.802204	-5.00501	0.106174	0.00639309	0.0216762	0.945795	1.01711	0.926858	1.15783	1.30516	0.589763	0.71849	0.465022	0.838733
gene-ECD_RS16585	NC_012971.2	3320051	3321247	+	protein_coding	ECD_RS16585	ECD_03178	gspF	WP_001109573.1	type II secretion system inner membrane protein GspF	0.626466	1.07877	0.194708	0.146202	0.157996	0.466674	0.653352	0.917966	0.119769	0.399576	1.37508	-1.71298	0.662502	1	1.37181	-0.23456	0.504731	0.849992	-4.32957	-0.0514372	0.00639309	0.0324854	1.09293	-0.773667	1	1	-2.08337	-0.66215	0.355755	0.521856	0.277049	0.701057	1.2337	0.387148	0.68325	0.370017	0.895777	0.383243	0.419992
gene-ECD_RS16635	NC_012971.2	3327031	3327225	-	protein_coding	ECD_RS16635	ECD_03188	bfd	WP_000289085.1	bacterioferritin-associated ferredoxin	4.89432	89.0655	43.924	27.5219	51.4022	3.58083	56.8773	27.0475	10.2928	8.75994	1.40104	-1.42915	0.564053	1	1.30426	3.37001	0.129971	0.509903	1.72229	3.17486	0.00747458	0.0366862	2.3995	2.94795	0.00061055	0.00449191	6.94777	3.13099	2.96996e-16	1.15495e-14	0.33873	3.30356	2.90461	2.40852	1.66148	0.456391	3.65251	3.60667	3.50626
gene-ECD_RS16680	NC_012971.2	3335319	3336041	-	protein_coding	ECD_RS16680	ECD_03197	.	WP_000091466.1	transcriptional regulator	167.457	124.485	69.4685	49.0558	96.7841	183.789	98.3355	64.0337	33.0153	51.6001	-1.06688	5.60987	0.658861	1	1.05455	5.87122	0.723277	0.951793	1.15131	5.941	0.35569	0.593081	1.3362	5.91131	0.0668149	0.184783	2.2305	6.25692	1.47617e-07	1.80891e-06	5.68262	5.85503	5.85677	5.70735	5.59242	5.59109	5.93037	6.05681	6.11863
gene-ECD_RS16685	NC_012971.2	3336208	3337020	-	protein_coding	ECD_RS16685	ECD_03198	fkpA	WP_000838261.1	FKBP-type peptidyl-prolyl cis-trans isomerase	426.383	253.889	121.048	172.348	497.19	488.354	212.853	106.682	57.3984	115.56	-1.11336	7.15854	0.453279	1	-1.0064	7.10964	0.966627	1	1.20416	6.87975	0.206985	0.420704	2.70018	7.53778	4.1467e-11	1.47692e-09	5.11666	8.50799	2.26758e-27	1.96403e-25	7.24294	7.1236	6.75079	6.66093	6.90674	7.08909	7.11446	7.01657	8.08513
gene-ECD_RS16700	NC_012971.2	3338193	3338393	-	protein_coding	ECD_RS16700	.	.	WP_001007730.1	YheV family putative metal-binding protein	100.73	71.6309	36.8152	13.9306	7.21359	86.8484	36.0789	19.6801	13.5518	18.0167	1.19305	2.86947	0.288179	1	1.65322	2.96839	0.00682386	0.108811	1.9832	2.90019	0.00148884	0.010247	-1.08143	2.55508	0.856069	0.96268	-2.09433	1.84199	0.00957164	0.0303381	2.92905	2.76594	2.5524	2.77575	2.48192	3.15282	3.40542	3.41422	2.67958
gene-ECD_RS16780	NC_012971.2	3352169	3353350	+	protein_coding	ECD_RS16780	ECD_03215	tsgA	WP_000185257.1	MFS transporter TsgA	15.226	27.1475	15.7251	20.2344	26.7202	14.0007	33.9844	21.1952	12.0683	14.7407	1.11869	2.7436	0.504323	1	-1.5026	4.74596	0.00880302	0.127077	-1.26994	4.79137	0.145249	0.330278	1.50764	5.27583	0.0141335	0.0568688	2.1553	5.12813	2.3168e-06	2.16937e-05	2.86236	5.05042	4.9918	4.98307	4.52774	3.00303	4.48454	4.6591	5.56018
gene-ECD_RS16790	NC_012971.2	3356152	3356478	+	protein_coding	ECD_RS16790	ECD_03217	nirD	WP_000084764.1	nitrite reductase small subunit NirD	1.25084	1.777	0.890925	0.535178	0.192784	1.06768	0.217421	0.224017	0.438421	0.835811	1.20018	-2.32975	1	1	6.24385	-1.56835	0.0433314	0.29898	3.88996	-1.2861	0.225712	0.445532	1.09293	-0.773667	1	1	-3.36354	-1.29898	0.381173	0.550038	0.179283	0.0798136	0.124478	0.387148	0.428834	0.21347	0.472254	0.465022	0.419992
gene-ECD_RS16835	NC_012971.2	3364536	3365156	-	protein_coding	ECD_RS16835	.	.	WP_024181916.1	hypothetical protein	0.329328	0.623808	0.469135	0.093936	0.507572	0.562207	1.8318	1.53349	0.461719	2.31059	-1.63315	-2.65185	0.731885	1	-3.46651	-0.61079	0.0153481	0.169414	-3.02517	-0.121277	0.0384743	0.127981	-4.90204	-0.755289	0.225712	0.42838	-3.76171	0.427619	0.00662995	0.0222811	0.179283	0.933651	1.11867	0.69208	1.49429	0.11068	0.331342	0.465022	0.153987
gene-ECD_RS16850	NC_012971.2	3366410	3367714	-	protein_coding	ECD_RS16850	ECD_03229	.	WP_000366852.1	membrane protein	2.4552	1.58318	0.982271	0.447007	0.338148	2.4078	1.74337	1.23493	0.769	1.36132	1.04883	0.348318	0.931369	1	-1.32046	0.752876	0.388953	0.783135	-1.18351	0.990618	0.682922	0.868987	-1.89987	0.890431	0.175453	0.360264	-3.34497	0.729133	0.00418133	0.0151907	1.13152	1.4958	1.57652	1.65747	1.70041	1.16942	1.24913	1.41872	1.08841
gene-ECD_RS16865	NC_012971.2	3368965	3370191	-	protein_coding	ECD_RS16865	ECD_03232	.	WP_000090611.1	phosphopentomutase	1.16674	0.578815	0.569844	0.142627	0.154133	1.08125	1.04298	0.179104	0.350522	0.779613	1.10933	-0.777186	0.885577	1	-2.14823	-0.276311	0.0803044	0.396425	3.28922	-0.367575	0.0660007	0.189404	-2.65311	-0.223434	0.189409	0.379914	-4.12852	-0.0840045	0.0264707	0.0693809	0.587673	1.01711	0.345214	0.943671	1.14503	0.639841	0.559087	0.935695	0.419992
gene-ECD_RS16870	NC_012971.2	3370191	3371354	-	protein_coding	ECD_RS16870	ECD_03233	.	WP_000497346.1	YhfX family PLP-dependent enzyme	0.527095	0.499208	0.250286	0.150346	0.216634	0.719857	0.305398	0.125865	0.123165	1.11531	-1.3231	-1.59298	0.679314	1	1.35407	-1.18841	0.797512	0.97227	2.05025	-1.14585	0.461168	0.694668	1.09293	-0.773667	1	1	-4.23244	0.275847	0.00664724	0.0222998	0.397881	0.361103	0.239064	0.387148	1.40282	0.309421	0.472254	0.465022	0.419992
gene-ECD_RS16875	NC_012971.2	3371438	3371800	-	protein_coding	ECD_RS16875	ECD_03234	.	WP_001295165.1	PRD domain protein	6.38515	0.355725	1.44462	0.964206	1.56299	6.92491	0.587575	0.807203	0.592412	6.58805	-1.05406	-0.0272925	0.918242	1	-1.91753	-2.17432	1	1	1.87429	-0.520408	0.401742	0.634672	1.448	-0.248921	1	1	-3.51077	1.10158	0.00125538	0.0055891	0.965481	0.227303	0.444087	0.547655	2.01034	0.928794	0.119105	0.752414	0.744884
gene-ECD_RS16880	NC_012971.2	3371817	3372722	-	protein_coding	ECD_RS16880	ECD_03235	.	WP_001254790.1	transcriptional regulator	17.3061	2.85052	2.57247	3.60566	4.17486	20.2696	2.58961	1.85964	2.29445	19.0804	-1.13847	2.72022	0.468205	1	-1.09023	0.920991	0.84152	0.990131	1.46574	1.45319	0.221742	0.441053	1.4118	2.50873	0.226242	0.428918	-3.8371	3.80938	1.40505e-11	3.1873e-10	2.99279	1.52461	1.61946	2.44974	4.51688	2.83049	1.44426	2.01532	2.86944
gene-ECD_RS16920	NC_012971.2	3379843	3381081	-	protein_coding	ECD_RS16920	ECD_03243	hofQ	WP_000815968.1	DNA uptake porin HofQ	3.30125	2.34495	1.2227	0.800392	0.610561	2.81784	2.35267	1.7737	0.75211	1.81986	1.20469	0.596402	0.491064	1	-1.20374	1.15299	0.528384	0.862385	-1.36499	1.31806	0.350075	0.587465	-1.04446	1.14687	1	1	-2.49132	1.13534	0.013932	0.0411588	1.21612	1.73645	1.88885	1.58532	1.94699	1.37559	1.55404	1.57423	1.54344
gene-ECD_RS16945	NC_012971.2	3383249	3385801	+	protein_coding	ECD_RS16945	ECD_03248	mrcA	WP_000673804.1	peptidoglycan glycosyltransferase/peptidoglycan DD-transpeptidase MrcA	89.8531	30.0187	15.1315	11.2419	10.8648	75.0228	35.8129	21.5199	7.97401	28.7174	1.23206	6.34106	0.147989	1	-1.43208	5.95855	0.0151043	0.168805	-1.34003	5.8864	0.054736	0.163735	1.26782	5.64009	0.142162	0.312445	-2.22205	6.07744	2.19005e-07	2.59201e-06	6.20147	6.21237	6.09982	5.48247	6.55234	6.49886	5.70258	5.68462	5.8181
gene-ECD_RS17010	NC_012971.2	3400524	3400751	+	protein_coding	ECD_RS17010	ECD_03260	feoA	WP_001200455.1	ferrous iron transporter A	39.7664	441.472	106.055	36.3311	69.1233	58.801	255.075	90.6033	23.8939	25.1733	-1.43697	2.12476	0.0461813	0.907201	1.44172	5.8311	0.0138184	0.162424	1.24216	4.84143	0.180724	0.3837	1.36697	3.82361	0.13728	0.304524	3.26228	3.96768	4.55737e-10	8.43114e-09	2.60434	5.57074	4.72312	3.66637	3.04772	2.1811	6.08926	5.02539	4.08703
gene-ECD_RS17025	NC_012971.2	3403528	3404406	+	protein_coding	ECD_RS17025	ECD_03263	rpnA	WP_000039090.1	recombination-promoting nuclease RpnA	4.42064	3.9664	1.78976	1.26093	1.5778	3.73359	2.02209	2.33345	1.30479	0.4664	1.21744	0.518408	0.474492	1	1.63131	0.99401	0.0957073	0.439977	-1.22738	1.29011	0.633545	0.830275	-1.14945	1.34976	0.755864	0.901515	3.95896	0.550986	0.00429585	0.0155771	1.16596	1.27622	1.81687	1.79179	0.603328	1.33056	1.73277	1.61062	1.65084
gene-ECD_RS17040	NC_012971.2	3405985	3406560	+	protein_coding	ECD_RS17040	ECD_03266	nfuA	WP_000619389.1	Fe-S biogenesis protein NfuA	560.753	573.119	347.981	235.971	400.132	728.325	484.346	228.282	173.604	221.116	-1.26257	7.15499	0.103467	1	-1.01449	7.7925	0.921197	1	1.61769	7.72731	0.000924888	0.00702141	1.22242	7.9001	0.169203	0.351026	2.15215	7.99086	1.48402e-07	1.8127e-06	7.3219	7.80866	7.34654	7.75284	7.34255	6.9879	7.788	8.03712	8.04139
gene-ECD_RS17045	NC_012971.2	3406921	3408237	+	protein_coding	ECD_RS17045	ECD_03267	gntT	WP_001131758.1	gluconate transporter	545.471	34.8558	13.9362	14.5725	16.4183	449.231	27.7476	15.0735	10.0692	44.566	1.2491	7.9785	0.118698	1	1.04643	4.9077	0.77029	0.964928	-1.01916	4.60613	0.916877	1	1.30141	5.04767	0.124727	0.286693	-2.28184	5.74592	1.38658e-07	1.7046e-06	7.81527	4.91825	4.66793	4.88127	6.23524	8.13488	4.98161	4.64162	5.25015
gene-ECD_RS17060	NC_012971.2	3413381	3416086	+	protein_coding	ECD_RS17060	ECD_03270	malT	WP_000906955.1	HTH-type transcriptional regulator MalT	85.8812	23.9074	12.3811	11.5763	14.537	95.3207	18.2602	8.17539	8.42381	35.401	-1.07893	6.55821	0.598153	1	1.09065	5.37255	0.565031	0.882876	1.60698	5.15675	0.0030268	0.0180801	1.23585	5.78177	0.183815	0.37481	-2.04735	6.49981	2.00317e-06	1.89432e-05	6.62584	5.34101	4.81835	5.64216	6.93456	6.51739	5.46325	5.48346	5.94222
gene-ECD_RS17115	NC_012971.2	3427284	3429731	-	protein_coding	ECD_RS17115	ECD_03280	glgP	WP_000993449.1	glycogen phosphorylase	71.7354	32.4667	18.3749	6.60075	10.481	70.6533	22.0725	13.1366	7.40829	25.7345	1.04447	6.06744	0.765229	1	1.22529	5.59132	0.174304	0.584199	1.48432	5.62449	0.0108142	0.0484859	-1.24781	5.14108	0.187567	0.379819	-2.06415	5.89303	2.83435e-06	2.61543e-05	6.05641	5.46695	5.34197	5.31967	6.33604	6.11826	5.7541	5.90025	5.00904
gene-ECD_RS17120	NC_012971.2	3429750	3431183	-	protein_coding	ECD_RS17120	ECD_03281	glgA	WP_001197646.1	glycogen synthase GlgA	98.5008	56.1447	35.4312	10.3733	12.3531	98.0195	39.3659	22.3746	14.2964	32.2102	1.03377	5.76089	0.821503	1	1.18807	5.62997	0.249459	0.667917	1.68038	5.73063	0.000773653	0.00607916	-1.53213	5.19177	0.0107636	0.046403	-2.19185	5.4196	8.73452e-07	9.14485e-06	5.76215	5.52869	5.33877	5.49237	5.89478	5.8092	5.77239	6.0732	4.89352
gene-ECD_RS17125	NC_012971.2	3431183	3432478	-	protein_coding	ECD_RS17125	ECD_03282	glgC	WP_000253975.1	glucose-1-phosphate adenylyltransferase	116.196	74.6274	46.5772	11.6579	14.7873	122.519	46.9589	30.3528	18.4182	40.754	-1.02498	5.8948	0.867039	1	1.32383	5.82508	0.0589426	0.343844	1.6284	5.9954	0.0013189	0.00934258	-1.75628	5.33507	0.000673959	0.00490163	-2.31675	5.58775	1.06979e-07	1.36354e-06	5.93498	5.6349	5.62617	5.70735	6.08518	5.89997	6.03254	6.31843	4.91522
gene-ECD_RS17150	NC_012971.2	3438870	3440210	-	protein_coding	ECD_RS17150	ECD_03287	gntU	WP_000210111.1	gluconate transporter	312.895	55.3682	8.64656	7.43862	11.9876	234.837	51.321	19.7201	10.5839	40.4564	1.37065	7.14493	0.027796	0.804366	-1.11267	5.7105	0.47518	0.836063	-2.14825	4.58204	5.42277e-06	9.14433e-05	-1.58157	4.64638	0.00995119	0.0438427	-2.83674	5.54478	8.11322e-11	1.67132e-09	6.91114	5.80893	5.06742	4.97603	6.12329	7.36276	5.65779	4.01234	4.34066
gene-ECD_RS17165	NC_012971.2	3442099	3442794	-	protein_coding	ECD_RS17165	ECD_03290	.	WP_000639811.1	quercetin 2,3-dioxygenase	65.9181	69.5735	70.9914	2443.26	2178.07	77.3505	41.1666	29.5751	386.423	1025.4	-1.14065	4.26295	0.388092	1	1.40776	4.79278	0.0276121	0.235941	2.5468	5.49625	3.77597e-09	1.45356e-07	5.68626	10.9152	6.09431e-31	1.10597e-28	2.52626	10.6383	1.40951e-10	2.81238e-09	4.41981	4.58034	4.71819	9.17603	9.82157	4.23937	5.05628	6.03354	11.6815
gene-ECD_RS17175	NC_012971.2	3444287	3444775	+	protein_coding	ECD_RS17175	ECD_03292	yhhY	WP_001295206.1	N-acetyltransferase	7.80689	3.82896	1.90647	3.5788	3.99643	8.99601	3.05323	1.79764	0.879532	0.978104	-1.11988	0.70569	0.663629	1	1.04446	0.401394	1	1	1.12433	0.397708	0.860052	0.974334	3.61343	1.32733	0.00582377	0.0291265	4.78872	0.948245	9.82733e-05	0.000603091	1.41535	1.1339	1.05753	0.943671	0.68325	1.31523	1.16857	1.14866	2.13067
gene-ECD_RS17200	NC_012971.2	3449315	3449755	+	protein_coding	ECD_RS17200	ECD_03297	.	WP_000825996.1	DUF2756 family protein	20.4049	19.9109	14.93	50.7946	55.1783	26.7588	9.99544	5.81379	8.61482	17.0432	-1.27452	2.01564	0.189408	1	1.65827	2.26756	0.0165183	0.176829	2.71973	2.60623	2.19303e-05	0.000307528	5.29419	4.71238	2.3934e-17	1.65841e-15	3.84717	4.5374	3.93488e-14	1.24965e-12	2.45219	2.17844	2.05449	3.19485	3.39492	2.17262	2.77656	3.26238	5.46773
gene-ECD_RS17245	NC_012971.2	3456573	3457850	-	protein_coding	ECD_RS17245	ECD_03305	.	WP_000803797.1	branched chain amino acid ABC transporter permease LivM	2.98714	1.91975	0.729471	0.547741	0.591929	1.96693	2.22525	1.94885	0.841336	1.55047	1.56034	0.34873	0.100044	1	-1.39	1.02758	0.252714	0.668815	-2.50462	1.18428	0.005121	0.0276041	-1.69949	1.03449	0.278164	0.489646	-2.19053	1.01483	0.0444493	0.104501	0.965481	1.71161	2.02285	1.7262	1.81129	1.31523	1.39789	1.14866	1.23369
gene-ECD_RS17260	NC_012971.2	3460354	3460737	+	protein_coding	ECD_RS17260	ECD_03308	panM	WP_000778795.1	aspartate 1-decarboxylase autocleavage activator PanM	66.7507	57.6706	32.0162	21.1159	29.8786	76.3723	41.473	20.6026	12.6937	13.5232	-1.11217	3.407	0.515227	1	1.15831	3.79263	0.383812	0.781362	1.6485	3.70999	0.00744962	0.0366802	1.4953	3.74287	0.0502183	0.148358	2.62497	3.59432	9.06084e-07	9.46051e-06	3.59872	3.78046	3.42388	3.51921	2.92158	3.4586	3.97815	4.09172	4.05805
gene-ECD_RS17275	NC_012971.2	3462310	3463164	-	protein_coding	ECD_RS17275	ECD_03310	rpoH	WP_000130217.1	RNA polymerase sigma factor RpoH	512.916	331.505	173.641	194.243	657.685	545.869	293.118	163.3	106.642	319.821	-1.03453	7.44284	0.812739	1	-1.06142	7.60585	0.678936	0.936638	1.12846	7.5154	0.405852	0.638605	1.63807	8.01449	0.000737122	0.0052804	2.44573	9.22113	6.90371e-10	1.25286e-08	7.47482	7.65469	7.43259	7.62032	8.44011	7.42612	7.56913	7.606	8.32951
gene-ECD_RS17305	NC_012971.2	3467635	3467994	-	protein_coding	ECD_RS17305	ECD_03316	.	WP_000042886.1	DUF2500 domain-containing protein	41.66	17.7551	9.06368	8.10201	13.6588	38.9863	14.4168	8.34278	3.78321	5.69396	1.09921	2.49476	0.618935	1	1.02589	2.10621	0.9551	1	1.15254	2.05278	0.617619	0.822055	1.92091	2.20632	0.0411278	0.127845	2.84496	2.36552	3.75212e-05	0.000255802	2.65977	2.36523	2.23101	1.97238	1.84643	2.77555	2.39507	2.39501	2.72944
gene-ECD_RS17375	NC_012971.2	3480972	3481373	+	protein_coding	ECD_RS17375	ECD_03330	nikR	WP_001190062.1	nickel-responsive transcriptional regulator NikR	32.0505	22.0032	14.3492	8.56152	16.4658	40.8188	12.7337	9.84005	5.17108	6.79876	-1.23787	2.50447	0.215677	1	1.43879	2.35437	0.0741517	0.386055	1.54642	2.67506	0.0546712	0.16367	1.48724	2.55272	0.145128	0.317316	2.87431	2.77936	6.15403e-06	5.22338e-05	2.85182	2.34921	2.5524	2.44974	2.15751	2.59058	2.78559	3.09266	2.93466
gene-ECD_RS17585	NC_012971.2	3530780	3532429	+	protein_coding	ECD_RS17585	ECD_03367	treF	WP_000934218.1	alpha,alpha-trehalase TreF	9.54393	7.55205	6.67416	10.1113	11.0416	9.8603	4.69669	2.79696	2.86727	5.38338	-1.0043	2.63366	1	1	1.33915	2.88125	0.127453	0.504219	2.52963	3.3566	4.62221e-06	7.90281e-05	3.16805	4.43521	3.23049e-09	8.3751e-08	2.43796	4.28505	5.67779e-07	6.20001e-06	2.8412	2.84801	2.73923	3.47995	3.61468	2.83587	3.21799	3.94268	5.05376
gene-ECD_RS17595	NC_012971.2	3533530	3534501	+	protein_coding	ECD_RS17595	ECD_03369	.	WP_000891025.1	LysR family transcriptional regulator	20.9703	45.4341	28.0542	11.6429	25.748	18.6059	39.2055	24.8701	13.4957	7.09988	1.15936	2.89794	0.372758	1	-1.03585	4.9096	0.828897	0.985131	1.19707	5.03762	0.262272	0.489481	-1.28864	4.65659	0.154459	0.330189	4.3089	4.54545	5.44276e-16	2.0537e-14	2.97347	4.97675	4.94192	4.86613	3.28395	3.16142	4.92756	5.19376	4.51426
gene-ECD_RS17600	NC_012971.2	3534550	3535563	+	protein_coding	ECD_RS17600	ECD_03370	yhjD	WP_000191237.1	inner membrane protein YhjD	13.9838	19.2928	14.1931	8.62936	10.0716	14.5299	17.0379	9.03029	6.15022	5.72765	-1.01004	2.4878	0.955768	1	-1.0601	3.7575	0.738287	0.95285	1.6674	3.92815	0.00466882	0.0256382	1.26156	3.94887	0.24365	0.448575	2.08967	3.5267	0.000187413	0.001055	2.71896	3.88969	3.61637	3.84695	3.06274	2.70673	3.81129	4.30661	4.16156
gene-ECD_RS17630	NC_012971.2	3541632	3543128	-	protein_coding	ECD_RS17630	ECD_03375	.	WP_001163141.1	insulinase family protein	66.3038	21.0901	10.7036	38.422	78.0742	69.0798	25.3611	15.8545	9.62461	28.2986	-1.01278	5.28538	0.934541	1	-1.4434	4.6883	0.018222	0.186177	-1.39553	4.65541	0.0436895	0.139331	3.58891	6.1595	4.23373e-15	2.24094e-13	3.28083	6.84534	5.91577e-15	1.99513e-13	5.32889	4.97153	4.91632	4.99704	5.77221	5.31103	4.46218	4.45408	6.80817
gene-ECD_RS17635	NC_012971.2	3543349	3544635	-	protein_coding	ECD_RS17635	ECD_03376	.	WP_000858210.1	C4-dicarboxylate transporter DctC	124.689	7.12363	4.93477	5.80172	5.584	124.298	7.67865	5.46415	4.40005	18.741	1.03195	5.94606	0.830168	1	-1.29366	2.826	0.17893	0.587399	-1.0433	3.10997	0.882679	0.987636	1.1856	3.76309	0.429135	0.64744	-2.81999	4.3857	5.38324e-09	8.73002e-08	5.94555	3.15486	3.27066	3.7179	4.97944	5.9902	2.82992	3.21589	3.94654
gene-ECD_RS17730	NC_012971.2	3566925	3567944	-	protein_coding	ECD_RS17730	ECD_03394	dppB	WP_000938855.1	dipeptide ABC transporter permease DppB	4.47789	2.08884	1.25673	0.800669	0.432631	4.03896	5.64591	4.16541	2.31912	2.14361	1.14022	0.785824	0.625672	1	-3.23498	1.61225	3.10915e-06	0.000252106	-3.11015	1.83483	8.66196e-05	0.000976649	-3.19796	1.79505	0.000610301	0.00449191	-4.11302	0.942415	0.000877812	0.00408426	1.35693	2.48733	2.63844	2.60378	1.91424	1.47549	1.27501	1.41872	1.36567
gene-ECD_RS17760	NC_012971.2	3572953	3574161	-	protein_coding	ECD_RS17760	ECD_03397	.	WP_000189015.1	MFS transporter	6.82273	18.6376	1.68679	3.86001	35.1963	3.63858	6.40987	3.87778	4.09102	326.661	1.92711	1.31869	0.00213353	0.27103	2.42077	3.42745	7.84452e-07	7.29157e-05	-2.16171	2.11885	0.0030621	0.0182054	-1.17813	3.32902	0.493412	0.700515	-7.8024	8.14151	2.34277e-39	4.25157e-37	1.41535	2.84801	2.75857	3.53845	8.96918	2.07589	4.00159	1.87278	3.32354
gene-ECD_RS17800	NC_012971.2	3581632	3581922	+	protein_coding	ECD_RS17800	ECD_03405	.	WP_000455798.1	HTH-type transcriptional regulator	19.4439	6.43423	9.21051	18.8434	21.2301	21.1158	6.84091	1.00692	3.44861	8.68769	-1.05558	1.21445	0.82255	1	-1.27495	0.593358	0.483809	0.840405	9.46537	1.10606	2.42031e-07	6.02863e-06	4.8848	2.76873	5.85357e-08	1.23248e-06	2.89967	2.67889	7.42418e-06	6.09775e-05	1.73503	1.37444	0.444087	1.65747	2.07102	1.6808	1.16857	2.16964	3.53458
gene-ECD_RS17805	NC_012971.2	3582203	3582415	+	protein_coding	ECD_RS17805	ECD_03406	cspA	WP_000014594.1	RNA chaperone/antiterminator CspA	42633.7	9037.17	828.588	497.623	454.01	45993.1	11368.4	3206.66	820.134	1812.44	-1.04868	11.8245	0.737246	1	-1.51009	10.653	0.00377874	0.0786928	-3.64651	9.06447	1.64426e-18	3.13314e-16	-1.83248	8.17993	3.3073e-05	0.000378502	-3.35637	8.31072	2.64475e-16	1.03909e-14	11.8587	10.9206	9.71633	8.55482	8.93643	11.7902	10.3263	7.8543	7.68416
gene-ECD_RS17840	NC_012971.2	3588041	3589036	+	protein_coding	ECD_RS17840	ECD_03413	.	WP_001182642.1	O-acetyltransferase WecH	8.28181	3.56529	2.39852	1.58136	4.62044	8.76332	4.14016	2.94192	1.29546	2.67548	-1.02857	1.72905	0.898221	1	-1.39297	1.5432	0.175256	0.584199	-1.15524	1.8156	0.708175	0.885161	1.09726	1.66698	0.89174	0.988344	2.05042	2.40966	0.00379978	0.0140319	2.10703	2.10404	2.20305	1.91466	2.12925	2.07589	1.75133	2.04222	2.01481
gene-ECD_RS17875	NC_012971.2	3595872	3597053	+	protein_coding	ECD_RS17875	ECD_03420	xylH	WP_000047004.1	xylose ABC transporter permease XylH	4.26789	2.13029	1.28167	0.64158	3.04002	3.60355	1.92478	1.67331	0.66709	0.982714	1.21792	0.882477	0.425142	1	-1.08431	0.882629	0.838754	0.988981	-1.22901	1.24029	0.62586	0.826774	-1.15441	0.870489	0.847719	0.957232	3.65876	1.84488	1.77497e-05	0.000133158	1.38644	1.4958	1.77949	1.42918	1.30516	1.56893	1.42126	1.57423	1.30119
gene-ECD_RS17880	NC_012971.2	3597131	3598309	+	protein_coding	ECD_RS17880	ECD_03421	.	WP_000494484.1	DNA-binding transcriptional regulator XylR	10.5234	6.95475	3.41	2.4739	4.38449	9.89056	6.15085	2.60955	2.18876	2.2602	1.09447	2.22695	0.651387	1	-1.0616	2.51801	0.785479	0.967818	1.38574	2.23201	0.192402	0.40046	1.01647	2.5481	1	1	2.30279	2.52035	0.000521197	0.00259645	2.43817	2.76594	2.25844	2.7094	2.12925	2.54532	2.69262	2.64355	2.72944
gene-ECD_RS18005	NC_012971.2	3623065	3624216	-	protein_coding	ECD_RS18005	ECD_03444	yiaY	WP_000168700.1	L-threonine dehydrogenase	2.60375	2.3539	1.16331	1.41785	3.66642	4.54597	0.987453	0.317941	0.684462	1.77936	-1.69522	0.705231	0.0284047	0.804366	1.97921	0.567284	0.043063	0.298275	3.81851	0.373952	0.00962572	0.0445189	1.85478	1.45383	0.129425	0.294305	2.44436	2.21276	0.000535268	0.00263969	1.57764	0.933651	0.536616	1.42918	1.84643	1.11734	1.48918	1.4592	2.05447
gene-ECD_RS18050	NC_012971.2	3633371	3634507	-	protein_coding	ECD_RS18050	ECD_03452	.	WP_000364939.1	HlyD family secretion protein	2.33832	1.70354	0.922425	2.41136	5.21179	2.57933	1.31313	0.708699	1.45003	1.86293	-1.07205	0.172625	0.851571	1	1.0803	0.426056	0.899603	1	1.37739	0.437256	0.4885	0.719905	1.49334	2.24063	0.172442	0.355807	3.31755	2.57326	9.33628e-07	9.66864e-06	1.07827	1.1339	0.993671	2.18262	1.88073	1.02615	1.19593	1.24441	2.65399
gene-ECD_RS18055	NC_012971.2	3634510	3634872	-	protein_coding	ECD_RS18055	ECD_03453	.	WP_000479624.1	DUF3302 domain-containing protein	1.31459	2.66794	2.40771	3.53542	7.12027	2.88538	1.56687	0.807203	1.38229	3.01168	-2.11377	-1.53663	0.154702	1	1.41287	-0.607764	0.545091	0.873964	3.10528	-0.0941531	0.0760833	0.209201	2.28089	1.06937	0.109021	0.260489	2.79716	1.48394	0.00141482	0.00616213	0.482295	0.54107	0.444087	1.05472	1.25373	0.246168	0.71849	1.0983	1.79829
gene-ECD_RS18060	NC_012971.2	3635409	3637322	+	protein_coding	ECD_RS18060	ECD_03454	.	WP_000093247.1	PTS mannitol transporter subunit IICBA	113.583	13.4593	16.6824	45.5033	41.5	115.392	12.9638	7.04215	31.1969	133.906	1.01259	6.39723	0.932426	1	-1.15618	4.21715	0.373541	0.774518	2.51311	4.87552	3.06893e-08	9.06642e-07	1.31174	7.21433	0.0679628	0.186928	-2.71282	7.79663	1.31673e-11	3.00482e-10	6.4044	4.38209	4.13593	7.01347	8.34694	6.42224	4.18342	5.41566	7.40234
gene-ECD_RS18065	NC_012971.2	3637552	3638700	+	protein_coding	ECD_RS18065	ECD_03455	mtlD	WP_000645420.1	mannitol-1-phosphate 5-dehydrogenase	75.5872	28.9949	17.1909	21.8818	25.7319	76.7541	21.1	14.7272	14.9727	61.3104	1.01308	5.07451	0.933861	1	1.14468	4.38592	0.397495	0.788427	1.23868	4.55339	0.20333	0.415268	1.31421	5.4281	0.0971168	0.2389	-2.00309	6.06792	5.89244e-06	5.035e-05	5.10536	4.35025	4.44732	5.24552	6.49536	5.12356	4.53629	4.74346	5.63075
gene-ECD_RS18070	NC_012971.2	3638700	3639287	+	protein_coding	ECD_RS18070	ECD_03456	mtlR	WP_000228269.1	transcriptional repressor MtlR	32.1145	16.2508	10.4047	12.5002	12.0077	33.1318	17.6532	12.4581	8.89927	29.0508	-1.00287	2.89258	1	1	-1.30373	2.89116	0.159067	0.558199	-1.12807	3.11391	0.556259	0.77709	1.26288	3.70186	0.282624	0.493441	-2.0331	4.03044	0.000105502	0.000641811	3.06756	3.21796	3.32356	3.61293	4.50042	3.06391	2.88138	3.16786	3.9253
gene-ECD_RS18180	NC_012971.2	3663958	3664938	+	protein_coding	ECD_RS18180	ECD_03478	rfaC	WP_001264601.1	lipopolysaccharide heptosyltransferase RfaC	60.6658	18.099	8.3153	5.88696	5.91205	57.8681	13.77	8.06463	5.69947	17.3431	1.07844	4.48623	0.617661	1	1.09487	3.51402	0.624856	0.910677	1.09415	3.37312	0.670748	0.861551	-1.07639	3.56388	0.783707	0.91843	-2.46461	3.94057	1.44924e-06	1.42714e-05	4.49284	3.56163	3.42388	3.70093	4.4949	4.59714	3.68183	3.54219	3.60304
gene-ECD_RS18185	NC_012971.2	3665008	3666261	-	protein_coding	ECD_RS18185	ECD_03479	.	WP_001318782.1	O-antigen ligase family protein	8.91549	6.59028	1.95151	0.604743	0.552987	8.96492	7.25707	4.67328	3.08678	2.77887	1.02303	2.12528	0.945482	1	-1.32153	2.69509	0.149275	0.545433	-2.25242	2.41322	0.000739546	0.00584733	-5.62416	2.31107	5.55759e-08	1.17667e-06	-4.19064	1.55575	2.69074e-05	0.00019203	2.39527	3.04977	3.03722	3.2189	2.43652	2.42195	2.7022	2.06862	1.30119
gene-ECD_RS18190	NC_012971.2	3666307	3667290	-	protein_coding	ECD_RS18190	ECD_03480	.	WP_000064010.1	glycosyltransferase family 2 protein	6.23514	2.88702	1.06585	0.177849	0.064066	4.11577	2.60109	4.76447	1.74834	1.52765	1.55724	1.01176	0.0523524	0.959206	-1.08128	1.04617	0.849198	0.992728	-4.18806	1.87788	7.3143e-07	1.55725e-05	-10.4747	1.09195	6.10365e-06	8.72297e-05	-18.0202	0.269861	2.59951e-05	0.00018741	1.34194	1.60774	2.75857	2.23072	1.53794	1.76218	1.53274	1.24441	0.419992
gene-ECD_RS18195	NC_012971.2	3667375	3668400	-	protein_coding	ECD_RS18195	ECD_03481	.	WP_000364777.1	UDP-galactose--(galactosyl) LPS alpha1,2-galactosyltransferase	6.37856	5.72645	1.76049	0.966555	0.614429	8.23486	7.76103	7.42533	3.77273	3.13001	-1.25465	1.55091	0.259001	1	-1.62596	2.38236	0.0158214	0.171564	-3.96134	2.57661	1.52561e-08	4.88581e-07	-4.31197	2.37998	9.2963e-07	1.58162e-05	-4.24453	1.44278	5.08771e-05	0.000333722	2.07114	2.88181	3.37459	3.2189	2.34119	1.82846	2.29742	1.74764	1.54344
gene-ECD_RS18350	NC_012971.2	3696422	3697813	+	protein_coding	ECD_RS18350	ECD_03512	xanP	WP_001295238.1	xanthine/proton symporter XanP	4.70144	23.9797	6.52987	2.30488	1.81151	4.16348	37.2849	19.9974	16.4786	14.0386	1.16139	1.27919	0.515053	1	-1.86625	4.99741	5.12937e-05	0.00291761	-2.88403	4.53334	6.75571e-10	3.065e-08	-7.93134	4.79127	1.15768e-25	1.69689e-23	-6.49955	3.85887	4.32737e-19	2.32276e-17	1.67651	5.41019	5.13927	5.65102	4.68646	1.82846	4.53896	3.68555	2.84703
gene-ECD_RS18385	NC_012971.2	3707129	3708199	-	protein_coding	ECD_RS18385	ECD_03519	.	WP_000412404.1	LacI family transcriptional regulator	19.732	0.30142	0.489634	1.03488	1.94242	24.9705	0.265534	0.205192	0.468509	4.78484	-1.23006	3.20802	0.207903	1	-1.05592	-1.64982	1	1	2.4761	-0.610378	0.2392	0.461798	1.97189	0.93866	0.175453	0.360264	-2.06733	2.32587	0.00444726	0.015959	3.47714	0.295753	0.345214	1.05472	2.90501	3.20781	0.281138	0.752414	1.65084
gene-ECD_RS18500	NC_012971.2	3728582	3728875	+	protein_coding	ECD_RS18500	ECD_03545	.	WP_000805509.1	hypothetical protein	4.17373	5.49015	2.18004	2.77783	4.71731	5.46259	1.9346	1.74414	1.21908	1.62685	-1.27039	-0.745022	0.570099	1	2.34594	-0.174294	0.068727	0.366833	1.32125	-0.14497	0.82237	0.953791	2.02758	0.559382	0.258407	0.466063	3.40377	0.594282	0.00903825	0.0289452	0.685876	0.54107	0.705573	0.823353	0.68325	0.564057	1.05364	0.877151	1.36567
gene-ECD_RS18505	NC_012971.2	3728916	3730106	-	protein_coding	ECD_RS18505	ECD_03546	nepI	WP_001401341.1	purine ribonucleoside efflux pump NepI	21.2354	13.8778	8.80602	11.853	17.0437	21.6338	10.4466	7.50374	6.139	9.46603	1.00977	3.30248	0.959481	1	1.10658	3.40455	0.564027	0.881709	1.24522	3.64632	0.241117	0.462337	1.73568	4.44863	0.00322288	0.0178264	2.14051	4.49699	9.47459e-06	7.57482e-05	3.42832	3.45342	3.58422	4.06161	3.93343	3.44106	3.58686	3.87698	4.82063
gene-ECD_RS18525	NC_012971.2	3734143	3735534	-	protein_coding	ECD_RS18525	ECD_03550	uhpT	WP_000879194.1	hexose-6-phosphate:phosphate antiporter	2.88943	1.11318	0.711588	0.502883	0.452877	2.35764	2.45161	1.15775	0.514956	5.10493	1.26006	0.544919	0.387937	1	-2.63408	0.95569	0.000811266	0.0270424	-1.52885	0.838979	0.240748	0.462176	-1.13696	0.762686	0.840383	0.953468	-9.37786	2.37964	1.53696e-13	4.40404e-12	1.16596	1.8993	1.57652	1.34428	3.32189	1.36073	1.02342	1.19733	1.23369
gene-ECD_RS18535	NC_012971.2	3737001	3738503	-	protein_coding	ECD_RS18535	ECD_03552	uhpB	WP_001295243.1	signal transduction histidine-protein kinase/phosphatase UhpB	16.8726	5.28369	4.45818	1.74654	2.22298	13.7515	9.50793	7.01832	2.05078	7.95564	1.26209	3.15596	0.152144	1	-2.15881	3.0731	3.10139e-05	0.00190964	-1.48281	3.4599	0.0405996	0.132131	-1.30462	2.60095	0.328534	0.546189	-3.00457	3.3652	1.19422e-07	1.49219e-06	3.14297	3.63612	3.80491	2.92938	4.01291	3.44458	2.65369	3.28507	2.60141
gene-ECD_RS18580	NC_012971.2	3743480	3743977	-	protein_coding	ECD_RS18580	ECD_03558	.	WP_000148063.1	radical SAM protein	14.6472	1.81506	0.819007	1.40565	1.51905	16.4049	1.9987	1.61805	1.15152	6.44858	-1.08864	1.59608	0.679965	1	-1.31864	-0.340314	0.596505	0.900032	-1.84522	-0.129187	0.258407	0.483883	1.09656	0.639222	1	1	-3.54407	1.49113	0.000218753	0.00120997	2.03433	0.845061	0.993671	1.15783	2.34119	1.94259	0.68026	0.615862	1.23369
gene-ECD_RS18590	NC_012971.2	3744326	3744673	-	protein_coding	ECD_RS18590	ECD_03560	.	WP_001027452.1	YidH family protein	9.20699	8.34882	6.52987	5.19646	4.70992	15.45	7.55912	7.78847	2.67777	1.96344	-1.62956	0.762753	0.0396669	0.884846	-1.08661	1.08048	0.851571	0.994586	-1.12346	1.72692	0.769994	0.922729	1.73927	1.61361	0.165414	0.34599	2.82908	0.871607	0.00778622	0.0254706	1.603	1.63441	2.11576	1.58532	0.899456	1.16942	1.55404	1.98792	2.16731
gene-ECD_RS18605	NC_012971.2	3746768	3748483	-	protein_coding	ECD_RS18605	ECD_03563	.	WP_001087145.1	solute:sodium symporter family transporter	1.62879	0.752496	0.373503	0.30595	0.293895	1.18005	0.994358	0.811084	0.375954	0.95563	1.41811	-0.0269095	0.257543	1	-1.58212	0.25695	0.218659	0.633118	-2.03347	0.505372	0.12358	0.294721	-1.36054	0.527008	0.82237	0.939464	-2.7085	0.692009	0.0306351	0.0776266	0.821681	1.24193	1.43944	1.25406	1.62146	1.06332	0.895777	0.877151	1.00989
gene-ECD_RS18650	NC_012971.2	3756524	3756856	+	protein_coding	ECD_RS18650	.	.	WP_000620888.1	YceK/YidQ family lipoprotein	82.7058	42.4611	31.3204	64.2905	243.075	92.4725	36.2956	23.9779	21.9566	48.2191	-1.08685	3.4928	0.609203	1	-1.0261	3.26951	0.905242	1	1.38584	3.57336	0.0852245	0.227604	2.63168	4.85529	8.66654e-08	1.78531e-06	5.99273	6.15488	4.62556e-28	4.52e-26	3.66343	3.41547	3.43594	4.06161	4.41522	3.5531	3.3818	3.86949	5.40391
gene-ECD_RS18690	NC_012971.2	3764234	3764890	+	protein_coding	ECD_RS18690	ECD_03579	.	WP_000772941.1	hypothetical protein	4.15044	3.04641	1.77371	1.68699	1.91904	3.40097	3.13821	1.22647	2.4003	4.99197	1.25442	0.0114515	0.479794	1	-1.23552	0.661089	0.571921	0.886471	1.52928	0.519361	0.395171	0.630388	-1.57767	1.57416	0.254666	0.462378	-2.18013	1.68991	0.0101916	0.0317321	0.885072	1.40575	0.993671	2.13286	2.36562	1.04485	1.22277	1.3342	1.65084
gene-ECD_RS18715	NC_012971.2	3768944	3770017	-	protein_coding	ECD_RS18715	ECD_03583	recF	WP_000060112.1	DNA replication/repair protein RecF	83.3412	39.496	11.5014	6.8437	11.3285	70.7363	56.9302	31.5796	10.5454	32.1279	1.21201	4.99542	0.194294	1	-1.73016	5.27264	0.000305005	0.0124986	-2.5862	4.85951	1.0449e-08	3.46271e-07	-1.71251	4.27949	0.00449591	0.0235019	-2.38369	4.96473	1.665e-07	2.00801e-06	4.89691	5.64149	5.41692	4.66201	5.48223	5.16584	4.87141	4.09815	3.9253
gene-ECD_RS18720	NC_012971.2	3770017	3771117	-	protein_coding	ECD_RS18720	ECD_03584	dnaN	WP_000673464.1	DNA polymerase III subunit beta	291.073	99.2799	43.6602	22.7298	27.7126	239.096	116.557	83.4334	27.9956	68.762	1.25234	6.81265	0.117026	1	-1.4093	6.45673	0.0188524	0.19007	-1.80053	6.45951	8.38841e-05	0.000960007	-1.36939	5.84421	0.0465485	0.139353	-2.08598	6.1524	1.59627e-06	1.55189e-05	6.65493	6.69587	6.83291	6.06992	6.59816	6.97668	6.20654	5.99449	5.62417
gene-ECD_RS18740	NC_012971.2	3773612	3773869	+	protein_coding	ECD_RS18740	ECD_03588	yidD	WP_001307474.1	membrane protein insertion efficiency factor YidD	275.326	71.0706	34.3276	38.4374	30.2985	239.52	75.5057	47.7001	20.8377	97.7243	1.18248	4.67869	0.26356	1	-1.2752	3.80586	0.145806	0.538436	-1.30907	3.75479	0.145775	0.33125	1.65802	3.9719	0.0125815	0.0521741	-2.71027	4.46401	1.57144e-08	2.33936e-07	4.61004	4.05185	4.01248	3.64878	5.04141	4.84274	3.72473	3.65103	4.33262
gene-ECD_RS18760	NC_012971.2	3777526	3778941	+	protein_coding	ECD_RS18760	ECD_03592	tnaA	WP_001295247.1	tryptophanase	47.1804	0.59275	0.370338	1.15351	1.69176	50.693	0.401676	0.465596	0.809964	9.16824	-1.04445	4.73765	0.774749	1	1.22626	-0.713809	0.832022	0.985131	-1.1819	-0.137085	0.82237	0.953791	1.27897	1.62906	0.580767	0.769468	-4.54548	3.35769	3.04384e-12	7.43594e-11	4.81789	0.54107	0.856801	1.79179	4.12448	4.75742	0.640989	0.752414	2.05447
gene-ECD_RS18920	NC_012971.2	3811858	3812481	-	protein_coding	ECD_RS18920	ECD_03624	rsmG	WP_000932839.1	16S rRNA (guanine(527)-N(7))-methyltransferase RsmG	172.503	62.5983	18.8619	18.4165	19.5991	157.221	34.1811	19.4874	11.028	49.6032	1.1287	5.30845	0.410577	1	1.52541	4.43792	0.00804156	0.121132	1.02718	3.93818	0.901437	1	1.50135	4.23371	0.0340137	0.109574	-2.12729	4.85901	5.98068e-06	5.09897e-05	5.25483	4.17508	3.99628	3.97954	5.32916	5.42519	4.75668	4.0326	4.53543
gene-ECD_RS18990	NC_012971.2	3826525	3827415	+	protein_coding	ECD_RS18990	ECD_03637	rbsB	WP_001056273.1	ribose ABC transporter substrate-binding protein RbsB	59.7547	6.15932	4.31604	5.43407	4.59891	71.08	5.66539	3.04196	4.18345	12.3465	-1.1563	4.4876	0.337835	1	-1.10399	1.97847	0.717919	0.951793	1.5042	2.12498	0.12486	0.297401	1.16787	3.16351	0.543608	0.741907	-2.25497	3.35902	7.83144e-05	0.000497131	4.64403	2.33302	2.11576	3.1704	3.90037	4.44348	2.21959	2.58988	3.37144
gene-ECD_RS19045	NC_012971.2	3837368	3838207	-	protein_coding	ECD_RS19045	ECD_03642	hdfR	WP_000379245.1	HTH-type transcriptional regulator HdfR	63.7885	60.8748	42.2432	22.431	36.1732	58.9366	61.7017	35.7548	22.9553	19.9289	1.11339	4.31325	0.47753	1	-1.2167	5.24253	0.193767	0.601934	1.25378	5.38598	0.150251	0.33882	-1.13784	5.29008	0.443657	0.660202	2.15817	5.07199	2.35257e-06	2.19209e-05	4.30474	5.40826	5.24589	5.40599	4.47258	4.45227	5.13259	5.56454	5.2243
gene-ECD_RS19050	NC_012971.2	3838326	3838664	+	protein_coding	ECD_RS19050	ECD_03643	maoP	WP_000841001.1	macrodomain Ori organization protein MaoP	426.722	214.643	128.564	180.51	194.142	480.544	70.6772	33.7097	27.2772	102.592	-1.09469	5.88567	0.534065	1	2.5294	5.08697	2.75775e-09	4.77718e-07	4.04529	5.15881	9.90323e-17	1.30142e-14	5.94752	6.11992	1.77995e-25	2.51236e-23	2.25035	6.16472	1.15347e-07	1.45559e-06	5.97134	4.33407	3.91243	4.38221	5.49336	5.84299	5.62922	5.85546	6.89675
gene-ECD_RS19055	NC_012971.2	3838689	3840209	-	protein_coding	ECD_RS19055	ECD_03644	.	WP_000058964.1	YifB family Mg chelatase-like AAA ATPase	6.99189	4.54199	2.83479	1.3807	2.77693	7.988	2.8046	1.63749	1.1782	1.34768	-1.11048	2.14686	0.565731	1	1.34846	2.04358	0.178677	0.587399	1.83443	2.18284	0.0168121	0.0691164	1.05369	2.07645	0.910059	1	2.44436	2.21276	0.000535268	0.00263969	2.48666	2.14172	2.02285	2.27726	1.84643	2.36354	2.48653	2.72879	2.33772
gene-ECD_RS19220	NC_012971.2	3872846	3872932	+	tRNA	ECD_RS19220	ECD_t00069	.	.	tRNA-Leu	20.3729	33.3953	14.7341	7.37562	5.79682	19.2624	40.0429	27.7859	7.41536	23.5612	1.08757	-0.481738	0.899603	1	-1.438	1.28845	0.175827	0.584199	-1.77221	1.30246	0.0749032	0.20821	-1.11638	0.646266	1	1	-3.38196	0.910656	0.00381958	0.0140788	0.709416	1.92113	1.9905	1.25406	1.84643	0.757921	1.55404	1.41872	1.16288
gene-ECD_RS19290	NC_012971.2	3887460	3888176	+	protein_coding	ECD_RS19290	ECD_03688	yigB	WP_001213584.1	5-amino-6-(5-phospho-D-ribitylamino)uracil phosphatase YigB	120.559	46.5546	17.7969	8.05455	9.14395	133.712	30.8383	12.5665	5.99848	24.11	-1.07813	5.13224	0.612152	1	1.25749	4.32779	0.153322	0.550096	1.5025	3.81365	0.0247743	0.0923826	1.20725	3.38998	0.39886	0.61816	-2.21557	4.00845	1.37736e-05	0.000106258	5.22247	4.2242	3.59502	3.35532	4.51688	5.11695	4.53896	4.14232	3.60304
gene-ECD_RS19350	NC_012971.2	3897105	3897572	-	protein_coding	ECD_RS19350	ECD_03699	.	WP_001277142.1	thioesterase family protein	63.0727	10.6227	11.2051	37.3939	46.3374	73.407	10.0264	14.4003	13.0191	17.5199	-1.13132	3.62266	0.437774	1	-1.1328	1.85804	0.609882	0.905366	-1.21065	2.94906	0.392913	0.62995	2.58118	4.57641	4.07106e-07	7.5682e-06	3.14328	4.43736	1.16136e-10	2.35424e-09	3.80946	2.2492	3.21574	3.81575	3.50898	3.64486	2.10881	2.97197	5.12068
gene-ECD_RS19395	NC_012971.2	3905920	3908181	+	protein_coding	ECD_RS19395	ECD_03708	metE	WP_000153940.1	5-methyltetrahydropteroyltriglutamate--homocysteine S-methyltransferase	505.947	255.031	393.827	230.295	148.739	437.972	37.5913	13.4072	44.8091	462.797	1.18838	8.68262	0.224846	1	5.65116	7.82304	2.8455e-30	5.4221e-27	31.1655	9.2299	1.39832e-89	5.32901e-86	4.62192	9.25803	1.6207e-24	1.93016e-22	-2.6161	9.84003	3.28589e-11	7.07488e-10	8.55641	6.10916	5.25953	7.77227	10.3738	8.8048	8.59051	10.1849	9.97567
gene-ECD_RS19425	NC_012971.2	3913274	3914833	-	protein_coding	ECD_RS19425	ECD_03714	fdrA	WP_000865639.1	acyl-CoA synthetase FdrA	2.01017	0.662197	0.224102	0.186969	0.080821	1.47709	0.638046	0.234788	0.275699	0.700795	1.39847	0.138678	0.252714	1	-1.15527	-0.257843	0.865308	0.997788	1.01267	-0.692783	1	1	-1.62164	-0.0246001	0.559728	0.752955	-6.93673	-0.019894	0.00339444	0.0127576	0.905598	0.845061	0.536616	0.943671	1.25373	1.15227	0.755733	0.542413	0.644502
gene-ECD_RS19465	NC_012971.2	3920614	3921588	-	protein_coding	ECD_RS19465	ECD_03721	.	WP_000589802.1	tripartite tricarboxylate transporter substrate binding protein	8.18051	2.25147	0.956168	1.31626	5.62515	7.23327	1.45839	1.27724	0.735198	2.17246	1.16323	1.55792	0.482542	1	1.28451	0.493329	0.464237	0.831003	-1.25651	0.615958	0.747807	0.908476	1.60378	1.20643	0.316045	0.534597	3.07081	2.49094	5.27826e-06	4.58211e-05	1.87692	1.09601	1.34023	1.34428	1.88073	2.03905	1.30044	1.14866	1.79829
gene-ECD_RS19515	NC_012971.2	3929647	3930423	+	protein_coding	ECD_RS19515	ECD_03731	tatC	WP_000109943.1	Sec-independent protein translocase subunit TatC	136.693	68.3034	25.1963	16.1414	16.7946	122.757	64.966	37.3339	15.1298	41.1548	1.14548	5.27921	0.356009	1	-1.14175	5.2467	0.385147	0.782221	-1.39603	4.94321	0.0388958	0.12845	-1.04219	4.64278	0.831756	0.947681	-2.05977	4.92058	1.21033e-05	9.51048e-05	5.2153	5.37106	5.19711	4.7137	5.375	5.40633	5.18472	4.73112	4.65636
gene-ECD_RS19550	NC_012971.2	3937974	3939305	+	protein_coding	ECD_RS19550	ECD_03738	pepQ	WP_000444561.1	Xaa-Pro dipeptidase	230.614	154.964	81.8006	64.9474	121.159	226.673	119.295	68.9641	39.016	46.4237	1.0466	6.87223	0.751614	1	1.08211	7.04933	0.586249	0.895481	1.25877	6.9978	0.116839	0.283972	1.49702	7.1257	0.00691968	0.0330462	3.10369	7.32949	4.23546e-14	1.33399e-12	6.85089	7.00146	6.83291	6.8148	6.30953	6.91605	7.11446	7.16236	7.3927
gene-ECD_RS19605	NC_012971.2	3948806	3949075	+	protein_coding	ECD_RS19605	ECD_03744	.	WP_001295263.1	YihD family protein	99.7315	33.4777	18.3432	18.7967	38.2912	146.635	45.5545	29.0302	19.6461	22.2697	-1.42912	3.67866	0.0230572	0.770112	-1.63283	3.00018	0.00773651	0.117466	-1.49048	3.03497	0.0574429	0.170495	-1.16189	3.43697	0.517245	0.718859	2.04343	3.55465	0.000281389	0.00151252	4.00047	3.43836	3.41171	3.63097	3.10688	3.5234	2.81235	2.90029	3.43292
gene-ECD_RS19625	NC_012971.2	3952407	3953339	-	protein_coding	ECD_RS19625	ECD_03748	.	WP_001313432.1	acyltransferase	9.64476	2.49122	1.43637	1.50056	1.35135	8.90601	3.20049	1.57028	0.614635	4.10112	1.11393	1.7578	0.614354	1	-1.54006	1.03419	0.12646	0.501895	-1.02995	0.955964	1	1	2.18009	1.19456	0.0925345	0.231701	-2.5425	1.83863	0.00131234	0.00577519	2.05285	1.76087	1.48659	1.15783	2.54746	2.17262	1.34999	1.4592	1.88883
gene-ECD_RS19655	NC_012971.2	3960345	3960455	-	protein_coding	ECD_RS19655	.	yshB	WP_000893994.1	YshB family small membrane protein	47.2897	47.1144	11.5483	16.2916	19.8776	49.6961	21.1368	23.758	15.4988	59.0941	-1.02151	1.08521	0.952221	1	1.85407	1.48981	0.0166733	0.177491	-1.93276	1.37734	0.0379493	0.126776	-1.05753	1.94355	0.904123	0.997571	-2.49453	2.59057	0.000150611	0.000873904	1.62792	1.52461	2.08545	2.23072	3.21839	1.60719	2.16526	1.41872	2.16731
gene-ECD_RS19660	NC_012971.2	3960567	3961976	-	protein_coding	ECD_RS19660	ECD_03753	glnG	WP_001329395.1	nitrogen regulation protein NR(I)	42.0629	20.8803	14.2154	28.5053	33.7557	37.0425	23.3963	11.1699	10.1168	15.3131	1.16811	4.4271	0.302635	1	-1.34497	4.52895	0.0595515	0.343844	1.35043	4.52075	0.0736724	0.205633	2.53322	5.76944	1.32971e-08	3.1089e-07	2.62106	5.63412	1.18665e-09	2.09368e-08	4.37818	4.77573	4.34868	4.98307	4.82504	4.59238	4.36611	4.7638	6.29662
gene-ECD_RS19665	NC_012971.2	3961988	3963037	-	protein_coding	ECD_RS19665	ECD_03754	glnL	WP_000190577.1	nitrogen regulation protein NR(II)	28.3721	21.1525	10.266	36.3896	85.3148	27.1324	26.2719	13.395	7.44126	11.9736	1.0757	3.49303	0.651964	1	-1.49076	4.21011	0.013028	0.15812	-1.2293	3.98542	0.251098	0.477273	4.39476	5.51665	2.68453e-17	1.82692e-15	8.46902	6.23926	2.39839e-37	3.97403e-35	3.5604	4.52795	4.19391	4.15181	4.08088	3.65707	3.98208	3.91385	6.22456
gene-ECD_RS19670	NC_012971.2	3963323	3964732	-	protein_coding	ECD_RS19670	ECD_03755	glnA	WP_001271717.1	glutamate--ammonia ligase	369.815	174.003	96.243	656.035	2100.1	280.889	203.003	116.686	50.7365	59.6049	1.35439	7.46562	0.0338952	0.8728	-1.40049	7.61718	0.0191664	0.190889	-1.14242	7.56935	0.359065	0.596143	11.6277	9.92254	1.53795e-54	9.76857e-52	41.9004	11.157	1.22766e-105	4.67861e-102	7.23941	7.84552	7.66813	7.27235	6.74738	7.67456	7.36209	7.47704	10.8034
gene-ECD_RS19690	NC_012971.2	3967863	3968843	+	protein_coding	ECD_RS19690	ECD_03758	.	WP_000256400.1	TIM barrel protein	19.0406	1.84281	1.1879	2.43804	1.92784	21.6383	0.724736	0.746725	1.53447	5.29347	-1.10466	2.94804	0.569414	1	2.10628	0.00975806	0.0678932	0.365367	1.68048	0.47561	0.232679	0.454505	1.42678	2.07955	0.308151	0.525913	-2.3035	2.29782	0.00130776	0.00576836	3.17714	0.649675	0.926858	2.08133	2.92158	3.05009	1.14068	1.3342	2.49012
gene-ECD_RS19710	NC_012971.2	3972503	3973888	-	protein_coding	ECD_RS19710	ECD_03762	.	WP_000018393.1	MFS transporter	0.934522	0.186332	0.126118	0.042088	0.045484	0.503796	0.564259	0.052853	0.206874	0.246492	1.89699	-1.19191	0.163583	1	-3.54464	-1.07218	0.0419754	0.294059	2.37505	-1.60374	0.628704	0.826774	-4.90204	-0.755289	0.225712	0.42838	-4.1778	-1.14817	0.225712	0.374483	0.33873	0.701057	0.124478	0.69208	0.518717	0.589763	0.229123	0.296549	0.153987
gene-ECD_RS19735	NC_012971.2	3979262	3980158	-	protein_coding	ECD_RS19735	ECD_03767	yihU	WP_000718889.1	sulfolactaldehyde 3-reductase	3.03995	0.35989	0.194871	0.260131	0.070279	2.6467	0.475563	0.326661	0.479477	1.67582	1.1809	0.0488697	0.620038	1	-1.57003	-1.43506	0.559728	0.879275	-1.55447	-1.13627	1	1	-2.01293	-0.1204	0.355755	0.573755	-18.0202	0.269861	2.59951e-05	0.00018741	0.925836	0.42362	0.444087	0.943671	1.53794	1.04485	0.281138	0.296549	0.53661
gene-ECD_RS19745	NC_012971.2	3981256	3982041	+	protein_coding	ECD_RS19745	ECD_03769	.	WP_000059678.1	DeoR/GlpR transcriptional regulator	73.3748	23.575	10.6006	8.75759	10.0255	70.1815	19.0857	10.0654	8.48144	24.2537	1.07551	4.4429	0.630536	1	1.02896	3.61773	0.884723	1	1.11757	3.38909	0.583973	0.800259	-1.07676	3.81247	0.736161	0.885761	-2.03308	4.18694	6.57372e-05	0.000422469	4.45331	3.70066	3.42388	3.93668	4.65212	4.55372	3.73874	3.57018	3.83709
gene-ECD_RS19760	NC_012971.2	3983602	3984039	+	protein_coding	ECD_RS19760	ECD_03772	dtd	WP_000560983.1	D-tyrosyl-tRNA(Tyr) deacylase	88.8712	51.0028	19.9543	20.2439	57.4273	97.8841	38.7947	17.0591	10.4741	22.4638	-1.07065	3.97874	0.659131	1	1.09514	3.84252	0.597266	0.900032	1.2411	3.38938	0.271331	0.502939	1.73702	3.79042	0.00794889	0.0365191	3.03861	4.66199	1.29998e-10	2.62129e-09	4.10845	3.86737	3.3493	3.43959	3.75074	4.01583	3.98992	3.63345	4.17961
gene-ECD_RS19765	NC_012971.2	3984084	3985025	+	protein_coding	ECD_RS19765	ECD_03773	fabY	WP_001297068.1	fatty acid biosynthesis protein FabY	74.5393	44.0709	21.3396	20.3737	59.159	80.3519	40.3032	17.0303	11.4904	25.9674	-1.04788	4.81172	0.757092	1	-1.09778	4.86361	0.547655	0.874733	1.32963	4.53434	0.0922599	0.240989	1.59423	4.9305	0.00722923	0.0342586	2.70893	5.84811	2.07784e-10	3.99932e-09	4.89177	4.97153	4.37398	4.59928	4.9991	4.82661	4.8414	4.76783	5.25015
gene-ECD_RS19830	NC_012971.2	3997502	3998953	-	protein_coding	ECD_RS19830	ECD_03784	.	WP_000446023.1	PTS fructose-like transporter subunit IIBC	3.19258	1.5563	0.682184	0.682979	2.47473	3.99144	1.5179	1.26126	0.789882	1.45878	-1.21493	1.03919	0.389982	1	-1.17012	0.78756	0.594164	0.899603	-1.73625	0.940477	0.121317	0.290963	-1.28355	1.27895	0.519736	0.720521	2.01336	2.07369	0.00918629	0.0293207	1.67651	1.46641	1.7017	1.79179	1.88073	1.48922	1.32543	1.19733	1.54344
gene-ECD_RS19875	NC_012971.2	4006478	4007416	+	protein_coding	ECD_RS19875	ECD_03792	rhaR	WP_001301273.1	HTH-type transcriptional activator RhaR	10.7447	1.6502	1.17898	1.42885	2.48402	11.08	1.28716	1.09217	0.916062	6.0396	-1.00241	1.99692	1	1	1.06757	0.13753	1	1	1.14443	0.606423	0.870082	0.979871	1.39927	1.32688	0.428549	0.646812	-2.04096	2.4725	0.00326668	0.0123628	2.30544	0.975986	1.17733	1.50936	3.03254	2.30266	1.02342	1.29	1.84427
gene-ECD_RS19885	NC_012971.2	4008732	4009352	+	protein_coding	ECD_RS19885	ECD_03794	sodA	WP_001297064.1	superoxide dismutase [Mn]	527.584	656.558	529.653	458.315	528.687	629.447	383.761	237.573	213.66	271.33	-1.15977	7.10848	0.300667	1	1.42519	7.85377	0.0136231	0.161909	2.36593	8.25582	3.47811e-09	1.3665e-07	1.92912	8.70602	6.11134e-06	8.72297e-05	2.31736	8.46807	7.60675e-09	1.19791e-07	7.22059	7.58246	7.51166	8.15924	7.74415	7.0083	8.09137	8.74954	9.10478
gene-ECD_RS19915	NC_012971.2	4013742	4014242	+	protein_coding	ECD_RS19915	ECD_03799	cpxP	WP_012767777.1	cell-envelope stress modulator CpxP	22.1794	5.41257	4.41942	28.0611	41.5237	31.0803	5.10874	6.28724	8.01234	9.00123	-1.36192	2.37021	0.078532	1	-1.13259	1.01434	0.699009	0.941514	-1.33931	1.82147	0.30627	0.53937	3.14569	4.19571	1.51375e-08	3.46036e-07	5.47767	4.22126	8.13333e-19	4.24605e-17	2.78692	1.60774	2.28536	3.26582	2.74661	2.41478	1.48918	1.95998	4.81487
gene-ECD_RS19935	NC_012971.2	4016756	4017745	+	protein_coding	ECD_RS19935	ECD_03802	.	WP_001045689.1	sulfate/thiosulfate ABC transporter substrate-binding protein Sbp	4.20043	87.3247	33.9005	16.3219	2.35606	10.3681	91.492	33.5191	20.5633	13.3894	-2.39659	1.49017	2.34953e-05	0.00895405	-1.25769	6.02514	0.120125	0.487728	1.07332	5.40898	0.658151	0.850819	-1.40064	5.23461	0.0429804	0.131776	-4.76614	3.37541	7.11332e-13	1.84414e-11	2.28991	6.19902	5.38616	5.48247	4.15283	1.39029	5.87327	5.48591	5.00904
gene-ECD_RS19950	NC_012971.2	4019537	4020136	-	protein_coding	ECD_RS19950	ECD_03805	.	WP_000802226.1	YiiQ family protein	51.3554	23.0279	13.11	10.3058	16.3905	44.2232	14.1008	8.30209	5.37614	9.67974	1.19456	3.47093	0.265074	1	1.3601	3.01886	0.0995215	0.45368	1.67472	3.06907	0.0135748	0.0585223	1.72231	3.28925	0.0219222	0.0783128	2.01233	3.49076	0.000404559	0.00210051	3.46681	2.95771	2.83344	2.98652	3.06274	3.70196	3.35171	3.49431	3.69375
gene-ECD_RS19960	NC_012971.2	4020889	4021188	+	protein_coding	ECD_RS19960	ECD_03807	.	WP_000655986.1	DUF406 domain-containing protein	63.1717	42.1819	29.1333	16.917	42.4472	69.3606	29.6236	13.1857	9.55758	16.6264	-1.06729	2.94312	0.719446	1	1.18603	2.97827	0.361396	0.764854	2.34198	3.06161	6.2864e-05	0.000755756	1.5903	3.05425	0.0529387	0.155431	3.03275	3.68857	1.36711e-08	2.05931e-07	3.15159	3.01973	2.5524	2.83918	2.87128	3.06849	3.23787	3.63345	3.43292
gene-ECD_RS19965	NC_012971.2	4021215	4021643	+	protein_coding	ECD_RS19965	ECD_03808	uspD	WP_000323556.1	universal stress protein UspD	57.2064	43.3438	24.3117	14.2777	38.2063	71.1283	27.842	15.1972	12.6989	18.7941	-1.20858	3.40868	0.240164	1	1.29666	3.47102	0.138727	0.523495	1.69686	3.46128	0.00598914	0.0309696	1.01115	3.58783	1	1	2.41623	4.13748	9.85883e-07	1.00729e-05	3.65133	3.4	3.17314	3.66637	3.48688	3.40169	3.74339	3.86949	3.68113
gene-ECD_RS19985	NC_012971.2	4025167	4026012	-	protein_coding	ECD_RS19985	ECD_03812	glpF	WP_000084268.1	glycerol uptake facilitator protein GlpF	1357.13	8.47119	3.65027	3.79243	11.1029	1397.02	8.31982	6.49412	5.33801	30.6909	-1.00065	8.80684	0.996669	1	-1.17875	2.40392	0.412817	0.799821	-1.67466	2.46817	0.0270464	0.0982591	-1.56358	3.02482	0.0580232	0.16752	-2.32311	4.56853	1.06432e-06	1.08163e-05	8.81036	2.72928	2.95578	3.41898	5.08252	8.80942	2.53017	2.33101	2.84703
gene-ECD_RS19995	NC_012971.2	4026768	4027253	-	protein_coding	ECD_RS19995	ECD_03814	rraA	WP_000872908.1	ribonuclease E activity regulator RraA	307.47	222.919	118.571	87.1416	111.423	371.975	162.235	86.8192	44.3955	66.2187	-1.17601	5.98736	0.263473	1	1.14462	6.08216	0.360285	0.76467	1.4493	5.99454	0.0147452	0.0622303	1.76502	6.00943	0.000333575	0.00275163	2.00097	5.93822	6.69905e-06	5.5987e-05	6.11927	6.00184	5.72534	5.56452	5.384	5.88901	6.19388	6.2523	6.37115
gene-ECD_RS20000	NC_012971.2	4027346	4028272	-	protein_coding	ECD_RS20000	ECD_03815	menA	WP_000139496.1	1,4-dihydroxy-2-naphthoate polyprenyltransferase	49.9332	20.8249	9.6168	4.97133	5.30438	45.4209	22.2417	13.6709	5.33554	14.4468	1.13089	4.09216	0.429734	1	-1.28196	3.88391	0.130995	0.511141	-1.3392	3.78251	0.109472	0.272323	-1.19302	3.32063	0.452724	0.668473	-2.28802	3.63149	1.96452e-05	0.000147088	4.08389	4.12892	4.05221	3.53845	4.1668	4.2515	3.7935	3.65974	3.30722
gene-ECD_RS20020	NC_012971.2	4031354	4032379	-	protein_coding	ECD_RS20020	ECD_03819	cytR	WP_000644904.1	DNA-binding transcriptional regulator CytR	142.056	25.9893	13.4024	11.087	16.2209	133.936	19.8876	14.1367	10.9689	39.4249	1.09108	5.76836	0.550041	1	1.08858	4.10029	0.613225	0.906514	1.00614	4.17493	1	1	-1.09999	4.54266	0.629097	0.802543	-2.0431	5.26144	8.67173e-06	7.00169e-05	5.73014	4.11478	4.23591	4.65322	5.70679	5.85364	4.23048	4.24428	4.52135
gene-ECD_RS20035	NC_012971.2	4035203	4035826	-	protein_coding	ECD_RS20035	ECD_03822	.	WP_000720774.1	TIGR02117 family protein	8.08437	6.8289	2.14764	1.68272	2.92977	9.39967	8.08952	5.75229	5.62886	7.55545	-1.13002	1.10301	0.592946	1	-1.42112	1.81513	0.131255	0.511141	-2.51488	1.68217	0.00170861	0.0114037	-3.69781	2.29103	1.12694e-05	0.000151759	-2.16353	2.19052	0.00409127	0.0149061	1.6884	2.33302	2.43711	3.09444	2.80137	1.56893	1.94111	1.4592	1.59814
gene-ECD_RS20070	NC_012971.2	4042382	4044562	+	protein_coding	ECD_RS20070	ECD_03828	katG	WP_012767778.1	catalase/peroxidase HPI	1497.6	963.401	867.853	238.767	90.4418	1589.48	622.495	492.657	74.7384	53.4778	-1.03172	10.3373	0.825743	1	1.28924	10.2801	0.0737981	0.38474	1.86949	10.8892	1.2241e-05	0.000183663	2.87308	9.4056	5.4492e-13	2.30743e-11	2.01133	7.79813	1.6868e-06	1.62744e-05	10.3607	10.0864	10.3694	8.45522	7.21643	10.3157	10.4526	11.2715	9.97518
gene-ECD_RS20080	NC_012971.2	4045587	4046204	-	protein_coding	ECD_RS20080	ECD_03830	.	WP_000647870.1	DUF1287 domain-containing protein	2.97834	1.35815	0.565694	0.755138	3.97828	2.59871	1.6106	2.25214	0.34797	0.884499	1.17803	-0.481672	0.704975	1	-1.41898	-0.383516	0.470867	0.834102	-3.69058	0.285291	0.00662995	0.0333335	1.91933	-0.0491151	0.559728	0.752955	5.27941	1.23171	6.24409e-06	5.28805e-05	0.685876	0.845061	1.43944	0.547655	0.758977	0.78042	0.640989	0.542413	0.926849
gene-ECD_RS20105	NC_012971.2	4051077	4052156	+	protein_coding	ECD_RS20105	ECD_03834	.	WP_001004446.1	PTS fructose transporter subunit EIIC	2.14612	0.597816	0.431604	0.32408	0.70045	2.06892	1.11911	0.678275	0.530976	2.27759	1.06684	-0.107352	0.915187	1	-2.2297	-0.366438	0.0682606	0.365367	-1.47279	-0.133138	0.499675	0.731002	-1.80246	0.243569	0.439814	0.65602	-2.71691	1.21945	0.00557603	0.0193712	0.885072	0.975986	0.926858	1.15783	2.041	0.928794	0.516324	0.685753	0.744884
gene-ECD_RS20130	NC_012971.2	4056013	4056864	-	protein_coding	ECD_RS20130	ECD_03839	.	WP_000274624.1	helix-turn-helix transcriptional regulator	17.6828	13.413	5.94975	4.79274	8.50898	18.522	9.17914	7.13622	3.36534	4.00983	-1.0182	2.58026	0.916334	1	1.21706	2.81688	0.31724	0.735754	-1.12998	2.84936	0.61221	0.817495	1.28007	2.87112	0.349206	0.571169	2.51984	2.95895	2.43971e-05	0.0001771	2.80342	2.85937	3.08396	2.83918	2.41327	2.78114	3.10709	2.92939	3.15134
gene-ECD_RS20170	NC_012971.2	4067691	4069091	-	protein_coding	ECD_RS20170	ECD_03847	sthA	WP_001120798.1	Si-specific NAD(P)(+) transhydrogenase	463.961	106.409	87.3374	120.333	152.134	439.142	95.2014	76.1818	69.1748	68.3275	1.08686	7.92693	0.559097	1	-1.07399	6.68827	0.624794	0.910677	1.21665	7.18683	0.179701	0.382378	1.56442	8.06152	0.00216958	0.0130209	2.64796	7.78977	3.76634e-11	8.01872e-10	7.87145	6.751	7.04761	7.70789	6.93354	7.99113	6.64901	7.3286	8.35107
gene-ECD_RS20175	NC_012971.2	4069422	4070072	+	protein_coding	ECD_RS20175	ECD_03848	fabR	WP_001309117.1	HTH-type transcriptional repressor FabR	235.404	112.764	54.7759	78.9441	125.597	216.879	96.3244	52.7742	33.5836	54.8929	1.11658	5.82485	0.448627	1	-1.02542	5.63354	0.87101	0.997971	1.10149	5.47832	0.545486	0.76786	2.1137	6.19947	2.01619e-06	3.17508e-05	2.72081	6.39835	5.7851e-11	1.21137e-09	5.76847	5.67721	5.43506	5.58317	5.53164	5.9248	5.64171	5.57148	6.64725
gene-ECD_RS20180	NC_012971.2	4070072	4070431	+	protein_coding	ECD_RS20180	ECD_03849	.	WP_000806411.1	YijD family membrane protein	356.572	131.639	56.648	81.3441	272.125	322.364	93.0181	49.2428	34.6462	85.789	1.13787	5.5567	0.377092	1	1.17887	4.87267	0.287666	0.705922	1.22075	4.60843	0.234677	0.457704	2.11087	5.39436	8.85396e-06	0.000123599	3.77181	6.54646	9.85301e-18	4.52407e-16	5.49133	4.79655	4.51143	4.79593	5.32605	5.67379	5.02611	4.78783	5.84662
gene-ECD_RS20205	NC_012971.2	4076587	4076662	+	tRNA	ECD_RS20205	ECD_t00073	.	.	tRNA-Glu	97.7714	53.5203	65.9331	82.1288	34.8382	113.927	106.645	153.254	467.818	360.518	-1.13256	1.65188	0.53342	1	-2.38884	2.21705	5.23656e-05	0.00293478	-2.18834	3.39987	6.21008e-05	0.000748944	-6.32644	5.46503	4.03019e-25	5.29622e-23	-8.67914	4.29176	2.52692e-26	2.14002e-24	2.09814	2.9039	3.9381	6.27306	5.15789	1.9624	1.89178	2.91491	3.70625
gene-ECD_RS20210	NC_012971.2	4076847	4079780	+	rRNA	ECD_RS20210	ECD_r00018	.	.	23S ribosomal RNA	8.73629	6.46962	5.918	2.04787	1.58998	16.5165	9.18392	11.1354	9.94359	7.45222	-1.83751	3.8312	0.000100227	0.0272833	-1.70372	4.1017	0.0010409	0.0325154	-1.77264	4.9799	0.00039897	0.00349534	-5.39282	5.21395	7.54805e-21	7.01601e-19	-3.93611	4.13629	4.04643e-13	1.12562e-11	4.27547	4.49557	5.36424	5.99183	4.84256	3.4586	3.77093	4.56488	3.65557
gene-ECD_RS20265	NC_012971.2	4085409	4085792	+	protein_coding	ECD_RS20265	ECD_03857	secE	WP_001275702.1	preprotein translocase subunit SecE	917.999	450.94	210.002	106.491	139.707	892.465	452.13	306.941	125.257	335.054	1.05815	7.06303	0.693692	1	-1.20358	6.99143	0.200416	0.609458	-1.3772	6.96899	0.029234	0.103831	-1.30779	6.51288	0.0792798	0.208082	-2.01633	6.93177	2.44091e-06	2.26885e-05	7.03217	7.1283	7.18975	6.70416	7.35709	7.11311	6.86305	6.7317	6.32122
gene-ECD_RS20310	NC_012971.2	4098786	4099919	-	protein_coding	ECD_RS20310	ECD_03866	thiH	WP_000847462.1	2-iminoacetate synthase ThiH	9.07743	5.8643	2.82598	0.720178	1.55655	7.51216	4.51407	2.8423	2.59167	7.10992	1.24282	1.87734	0.270341	1	1.08209	2.12636	0.738694	0.95285	1.05503	2.08473	0.86965	0.979871	-3.97075	2.02091	2.47454e-05	0.000291965	-3.82852	2.73415	4.06161e-08	5.69074e-07	2.08019	2.34921	2.31179	2.86987	3.48688	2.32579	2.44152	2.37399	1.36567
gene-ECD_RS20315	NC_012971.2	4099916	4100686	-	protein_coding	ECD_RS20315	ECD_03867	thiG	WP_000944059.1	thiazole synthase	12.3786	9.54645	4.76108	1.51321	3.10705	13.3132	5.62502	3.99047	2.6962	10.2801	-1.04543	1.94812	0.82068	1	1.41305	2.1058	0.115102	0.480415	1.26548	2.15868	0.381837	0.616341	-1.97414	1.82567	0.05607	0.162744	-2.77635	2.81454	9.49992e-06	7.57482e-05	2.28991	2.1602	2.25844	2.44974	3.46443	2.23911	2.56206	2.53413	1.70168
gene-ECD_RS20325	NC_012971.2	4100872	4101627	-	protein_coding	ECD_RS20325	ECD_03869	thiF	WP_000999737.1	thiazole biosynthesis adenylyltransferase ThiF	7.84506	5.46575	2.7746	1.15743	1.9179	6.74247	3.38555	2.6162	3.41342	5.78434	1.19661	1.12108	0.44395	1	1.34385	1.32927	0.281877	0.699556	1.12498	1.46236	0.739742	0.903575	-3.25746	1.90742	0.000429203	0.00342117	-2.52793	2.02371	0.000847044	0.00396084	1.55183	1.60774	1.77949	2.7094	2.70892	1.72786	1.90841	1.90244	1.42739
gene-ECD_RS20340	NC_012971.2	4104384	4104860	-	protein_coding	ECD_RS20340	ECD_03872	rsd	WP_000934302.1	sigma D regulator	254.962	82.7017	56.4342	55.7663	86.3007	315.755	63.9422	41.3108	42.5282	40.3949	-1.20385	5.70883	0.202753	1	1.07741	4.66959	0.631852	0.913148	1.44959	4.90116	0.0217681	0.0839659	1.17923	5.57747	0.306437	0.524304	2.54022	5.438	5.46664e-09	8.79045e-08	5.86005	4.66688	4.65767	5.4775	4.66694	5.59744	4.77039	5.17566	5.7105
gene-ECD_RS20375	NC_012971.2	4109315	4109734	-	protein_coding	ECD_RS20375	ECD_03879	zraP	WP_001296714.1	zinc resistance sensor/chaperone ZraP	0.162312	1.38352	0.832379	208.198	363.533	1.66253	1.18494	1.39531	1.1947	24.0773	-8.96357	-2.33031	0.0139512	0.705094	-1.02769	-1.02853	1	1	-1.56672	-0.422879	0.439814	0.674528	154.414	6.41978	1.11952e-84	1.42216e-81	17.9423	6.92485	1.26305e-61	4.81347e-59	0.33873	0.48354	0.783168	1.05472	3.78737	0.0378445	0.472254	0.542413	7.40809
gene-ECD_RS20380	NC_012971.2	4109972	4111348	+	protein_coding	ECD_RS20380	ECD_03880	zraS	WP_001211926.1	two-component system sensor histidine kinase ZraS	9.65383	2.20372	0.761654	4.99888	10.9874	10.3446	3.97563	1.75554	1.09319	3.47344	-1.04161	2.41788	0.817211	1	-2.16212	1.70524	0.00118179	0.0336104	-2.16309	1.2067	0.0175335	0.0714654	4.09694	3.12175	4.33417e-08	9.33193e-07	3.75705	3.86411	9.55542e-12	2.22365e-10	2.67778	2.42757	1.9905	2.08133	2.81916	2.62828	1.59571	1.24441	3.83709
gene-ECD_RS20425	NC_012971.2	4122165	4123094	+	protein_coding	ECD_RS20425	ECD_03885	metA	WP_001122777.1	homoserine O-succinyltransferase	37.2374	28.9497	38.6564	34.4989	49.4834	32.5855	15.8247	12.1302	13.3344	27.8453	1.17553	3.64924	0.306454	1	1.52368	3.90533	0.0111552	0.142326	3.38025	4.93746	4.74072e-13	3.40884e-11	2.32601	5.48229	4.45089e-07	8.23414e-06	2.11317	5.67835	1.70077e-06	1.63266e-05	3.64218	3.67519	3.89505	4.78791	5.07883	3.85819	4.24365	5.58297	5.97618
gene-ECD_RS20470	NC_012971.2	4136824	4137513	-	protein_coding	ECD_RS20470	ECD_03893	pepE	WP_000421763.1	dipeptidase PepE	33.8879	5.33356	2.78666	5.07256	8.86221	33.2939	6.07927	3.29111	1.97385	28.0242	1.04705	3.16425	0.781941	1	-1.36735	1.57854	0.20877	0.619644	-1.11239	1.49181	0.744627	0.907507	2.30398	2.37906	0.00516186	0.0263698	-2.65676	4.09301	9.88423e-08	1.27618e-06	3.27899	2.12301	1.92353	1.97238	4.67185	3.33865	1.78774	1.81157	2.95576
gene-ECD_RS20530	NC_012971.2	4147697	4148107	+	protein_coding	ECD_RS20530	ECD_03902	psiE	WP_000202902.1	phosphate-starvation-inducible protein PsiE	21.065	141.696	122.629	162.513	263.819	23.4453	77.324	51.5093	60.8685	48.2116	-1.08185	1.83466	0.687388	1	1.5264	5.01103	0.00586579	0.100696	2.52596	5.52807	5.05717e-09	1.8895e-07	2.40076	6.5199	1.89338e-08	4.29505e-07	6.5057	6.55966	3.35365e-31	3.99399e-29	2.21787	4.72389	4.75717	5.77379	4.70573	2.12946	5.31519	6.06175	7.02206
gene-ECD_RS20595	NC_012971.2	4161415	4163838	-	protein_coding	ECD_RS20595	ECD_03913	plsB	WP_000017354.1	glycerol-3-phosphate 1-O-acyltransferase PlsB	100.035	38.7811	17.5713	38.0955	86.8887	97.8545	33.3779	20.1569	11.6808	43.3812	1.05163	6.52784	0.727443	1	-1.03317	5.9952	0.828383	0.985131	-1.08091	5.85836	0.609488	0.815559	2.9326	6.90699	3.28115e-12	1.28912e-10	2.38202	7.8161	3.25665e-09	5.44346e-08	6.50619	6.0385	5.93323	5.94934	7.06802	6.57805	5.99215	5.82287	7.4863
gene-ECD_RS20615	NC_012971.2	4166609	4166818	+	protein_coding	ECD_RS20615	ECD_03917	.	WP_001030593.1	CsbD family protein	28.2422	22.1363	41.6189	127.225	85.5549	35.9106	11.8494	11.1625	24.5766	50.4322	-1.23569	1.39966	0.308115	1	1.55451	1.4133	0.0938094	0.438455	3.94635	2.88325	3.0102e-09	1.20756e-07	4.65028	4.99265	1.57599e-16	1.00101e-14	2.01678	4.35001	5.35558e-05	0.000349488	1.94791	1.58056	1.9574	3.59467	3.84931	1.72786	2.03499	3.63345	5.71669
gene-ECD_RS20620	NC_012971.2	4166860	4167375	-	protein_coding	ECD_RS20620	ECD_03918	zur	WP_001295691.1	zinc uptake transcriptional repressor Zur	90.4982	82.2067	53.6368	28.602	40.5609	111.37	63.9318	33.7876	13.4751	21.8489	-1.19624	4.32528	0.237154	1	1.07114	4.77792	0.66361	0.930278	1.68439	4.85739	0.00144862	0.0100559	1.90796	4.46509	0.0005102	0.00390731	2.20696	4.52694	4.10613e-06	3.66474e-05	4.5097	4.77573	4.48845	3.99354	3.93343	4.26353	4.87141	5.2146	4.88254
gene-ECD_RS20645	NC_012971.2	4170657	4171640	-	protein_coding	ECD_RS20645	ECD_03923	.	WP_000235509.1	quinone oxidoreductase	52.7909	45.0112	43.167	23.4761	26.2028	65.9233	28.1063	15.2612	11.0728	15.4154	-1.21387	4.49008	0.199762	1	1.33399	4.6971	0.0656884	0.362143	3.00071	5.21704	1.83313e-11	1.09157e-09	1.90614	5.1034	0.000164656	0.00150481	2.02102	4.86684	2.00382e-05	0.000149151	4.67724	4.5315	4.28342	4.60841	4.33707	4.4096	4.93164	5.81899	5.51113
gene-ECD_RS20715	NC_012971.2	4185889	4187238	+	protein_coding	ECD_RS20715	ECD_03936	.	WP_000106882.1	guanine/hypoxanthine transporter GhxP	28.7328	75.851	14.1134	8.21003	8.4054	28.9132	87.9491	30.6038	18.9559	22.624	1.02229	3.908	0.898984	1	-1.39186	6.35217	0.0239059	0.213532	-2.04281	5.24671	6.68067e-06	0.000107426	-2.56606	5.2579	2.42484e-08	5.43591e-07	-2.26228	4.81242	1.13705e-06	1.13734e-05	3.98126	6.58484	5.69554	5.80589	5.3104	4.01108	6.11367	4.69344	4.48553
gene-ECD_RS20755	NC_012971.2	4197220	4197891	+	protein_coding	ECD_RS20755	ECD_03944	nrfC	WP_000220281.1	cytochrome c nitrite reductase Fe-S protein	1.82601	2.01763	0.520237	0.434036	0.281431	2.90942	1.37538	0.872068	0.320008	1.22013	-1.54507	-0.593182	0.230971	1	1.22021	-0.111772	0.747807	0.956599	-1.56672	-0.422879	0.439814	0.674528	1.21234	-0.360883	1	1	-3.54419	-0.226611	0.0419754	0.100168	0.799916	0.798639	0.783168	0.547655	1.02746	0.564057	0.928763	0.542413	0.644502
gene-ECD_RS20830	NC_012971.2	4214970	4215665	-	protein_coding	ECD_RS20830	ECD_03957	.	WP_001311314.1	D-allulose-6-phosphate 3-epimerase	7.83574	2.50465	1.08831	1.25721	2.98899	5.91917	1.83871	0.631497	0.720938	0.981718	1.36104	0.923539	0.192081	1	1.13394	0.257242	0.788187	0.968931	1.81345	-0.0864123	0.381255	0.615662	1.55989	0.742206	0.407173	0.622687	3.58728	1.10871	0.000608709	0.00295514	1.35693	1.01711	0.623566	1.05472	0.899456	1.64446	1.11225	0.991956	1.42739
gene-ECD_RS20950	NC_012971.2	4236439	4237317	+	protein_coding	ECD_RS20950	ECD_03981	.	WP_000169194.1	hypothetical protein	1.31844	1.24868	0.464011	0.199094	0.286874	2.46258	0.970602	1.08339	0.326197	1.3992	-1.80972	-0.536727	0.0903745	1	1.07107	-0.309507	1	1	-2.17725	0.000155485	0.133184	0.311075	-1.78404	-0.473938	0.461168	0.670294	-4.01121	0.222156	0.0103994	0.0321949	0.86425	0.750673	1.11867	0.69208	1.35482	0.537884	0.792039	0.615862	0.419992
gene-ECD_RS20975	NC_012971.2	4241026	4242669	-	protein_coding	ECD_RS20975	ECD_03985	eptA	WP_001298860.1	phosphoethanolamine transferase EptA	139.949	63.6609	33.8116	21.5028	18.9428	146.788	60.8473	47.3654	36.9746	45.9673	-1.01958	6.502	0.894229	1	-1.14736	6.22845	0.349598	0.758418	-1.31995	6.3979	0.0631062	0.183739	-1.91174	6.6369	2.18585e-05	0.000261959	-2.04007	6.16023	3.00853e-06	2.74294e-05	6.53077	6.34042	6.59679	7.03902	6.59558	6.50309	6.14471	6.20102	6.11395
gene-ECD_RS20995	NC_012971.2	4247799	4248707	-	protein_coding	ECD_RS20995	ECD_03989	melR	WP_001090758.1	transcriptional regulator MelR	45.6723	3.90652	2.49988	7.57257	9.50115	45.1681	2.03357	1.93409	4.65262	30.3678	1.04019	3.99338	0.810088	1	1.5978	1.02929	0.101375	0.456809	1.36996	1.45549	0.317984	0.551838	1.46295	3.52448	0.082125	0.212766	-2.68593	4.59702	1.15768e-08	1.77185e-07	4.04972	1.30971	1.66116	3.33346	5.16835	4.10321	1.75133	1.98792	3.83709
gene-ECD_RS21005	NC_012971.2	4248990	4250345	+	protein_coding	ECD_RS21005	ECD_03990	melA	WP_000988027.1	alpha-galactosidase	20.9641	5.14228	2.53519	2.06494	1.48768	17.92	4.61394	3.40338	2.48455	3.93034	1.20339	3.35042	0.249049	1	-1.07699	2.29873	0.760114	0.958252	-1.26435	2.38831	0.353743	0.590501	-1.33685	2.70913	0.275273	0.485904	-2.21681	2.34991	0.00174499	0.0073645	3.35185	2.5863	2.73923	3.04149	2.95416	3.59496	2.49756	2.45628	2.67958
gene-ECD_RS21025	NC_012971.2	4254484	4255824	-	protein_coding	ECD_RS21025	ECD_03994	.	WP_000899522.1	anaerobic C4-dicarboxylate transporter DcuB	2.44012	0.770341	0.5214	0.043501	0.56412	2.86386	1.27242	0.874019	0.748356	1.47763	-1.14053	0.504628	0.631477	1	-1.97416	0.1408	0.085967	0.414709	-1.57305	0.411304	0.376638	0.614981	-16.8418	0.364245	0.000447975	0.00352005	-2.19053	1.01483	0.0444493	0.104501	1.29604	1.24193	1.28795	1.65747	1.81129	1.18637	0.755733	0.935695	0.153987
gene-ECD_RS21035	NC_012971.2	4256395	4257114	-	protein_coding	ECD_RS21035	ECD_03995	dcuR	WP_000611288.1	two-component system response regulator DcuR	19.8832	7.71183	2.75147	1.70142	4.37781	24.9241	4.73977	5.49403	1.79205	10.7236	-1.2184	2.64261	0.25312	1	1.35459	1.73508	0.221156	0.633118	-1.87799	1.94943	0.0207881	0.0810218	-1.16997	1.49198	0.770192	0.91127	-2.05706	2.90056	0.00131051	0.00577383	2.96372	1.8993	2.5524	1.91466	3.4301	2.71843	2.23285	1.8425	1.75079
gene-ECD_RS21070	NC_012971.2	4262039	4263496	-	protein_coding	ECD_RS21070	ECD_04001	dtpC	WP_000856841.1	dipeptide/tripeptide permease DtpC	2.52485	1.59418	0.759303	0.400099	0.778277	3.73556	1.02402	1.05509	1.03245	2.34319	-1.4372	0.850347	0.119377	1	1.29534	0.565309	0.474229	0.835161	-1.30715	0.867754	0.471159	0.702653	-2.84268	1.23436	0.0120982	0.050666	-2.52137	1.68751	0.00257631	0.0102062	1.61552	1.1339	1.53226	2.08133	2.41327	1.28408	1.34999	1.29	1.08841
gene-ECD_RS21075	NC_012971.2	4263555	4265702	-	protein_coding	ECD_RS21075	ECD_04002	cadA	WP_001295383.1	lysine decarboxylase CadA	7.20428	1.59306	1.49193	1.81956	1.76091	8.80954	1.88664	0.545651	0.567314	10.6563	-1.18858	2.7346	0.312874	1	-1.42052	1.50695	0.170009	0.576127	2.88821	1.59402	0.000674911	0.00540354	2.87287	2.45071	0.000448896	0.00352005	-5.0801	4.13547	7.15609e-17	2.96433e-15	3.03066	2.08483	1.28795	1.85453	4.90639	2.81423	1.71397	2.37399	3.0954
gene-ECD_RS21080	NC_012971.2	4265782	4267116	-	protein_coding	ECD_RS21080	ECD_04003	cadB	WP_000092909.1	cadaverine/lysine antiporter	12.3576	9.09218	5.63025	5.46203	3.02217	12.9191	7.77536	2.41435	1.44975	9.72452	-1.01625	2.70873	0.961186	1	-1.02655	3.052	0.892807	1	2.47103	2.82796	5.90992e-05	0.000719575	3.37907	3.25482	5.63246e-07	1.01251e-05	-2.70231	3.52023	8.56829e-07	8.99552e-06	2.91393	3.21796	2.31179	2.36608	4.12448	2.89377	3.18424	3.43466	3.91456
gene-ECD_RS21115	NC_012971.2	4273977	4275413	-	protein_coding	ECD_RS21115	ECD_04009	aspA	WP_000069437.1	aspartate ammonia-lyase	646.414	25.5201	12.813	49.6066	62.865	696.221	24.7379	16.7714	28.3335	219.2	-1.04698	8.53421	0.747018	1	-1.16359	4.7295	0.337073	0.747722	-1.23328	4.75454	0.200804	0.411598	1.57449	6.81866	0.00271247	0.0154517	-2.93158	8.06461	2.96936e-13	8.38239e-12	8.57054	4.87974	4.93768	6.46625	8.64361	8.50448	4.6691	4.64601	7.11526
gene-ECD_RS21245	NC_012971.2	4299103	4299178	+	tRNA	ECD_RS21245	ECD_t00082	.	.	tRNA-Gly	14.3518	14.442	9.96664	22.2592	46.4509	5.51259	3.74193	7.71092	9.43182	20.6781	2.6439	-1.53578	0.0654974	1	3.15705	-0.738528	0.0516117	0.32065	1.36648	0.0382753	0.679314	0.866421	2.11075	1.44838	0.0678932	0.186928	2.66226	1.92985	0.000730758	0.00347247	0.212614	0.295753	0.783168	1.34428	1.58031	0.511228	0.792039	0.991956	2.09307
gene-ECD_RS21290	NC_012971.2	4308558	4309817	+	protein_coding	ECD_RS21290	ECD_04041	hflK	WP_000312488.1	FtsH protease activity modulator HflK	703.675	495.761	173.042	49.8158	46.3798	715.552	526.905	264.062	90.3987	138.011	1.01164	8.42521	0.935522	1	-1.27584	8.8882	0.087513	0.421031	-1.43789	8.43925	0.0115216	0.0509384	-2.01761	7.51569	2.14042e-06	3.3431e-05	-2.50176	7.27003	6.38727e-10	1.16468e-08	8.42083	9.05571	8.68051	7.93988	7.78943	8.43748	8.70501	8.15808	6.93311
gene-ECD_RS21295	NC_012971.2	4309820	4310824	+	protein_coding	ECD_RS21295	ECD_04042	hflC	WP_001232412.1	protease modulator HflC	775.181	455.74	140.072	47.8865	38.7025	774.41	507.934	246.439	67.331	114.491	1.02974	8.22598	0.837224	1	-1.3379	8.47942	0.0416219	0.294016	-1.65778	7.93284	0.000481656	0.00414355	-1.56331	6.89818	0.00289206	0.0162784	-2.48701	6.67771	1.61793e-09	2.82842e-08	8.20931	8.6774	8.25584	7.19263	7.19699	8.25145	8.25861	7.52966	6.55348
gene-ECD_RS21320	NC_012971.2	4315795	4316526	+	protein_coding	ECD_RS21320	ECD_04047	rlmB	WP_001293282.1	23S rRNA (guanosine(2251)-2'-O)-methyltransferase RlmB	300.343	110.253	39.3219	16.3368	19.5494	290.751	81.8776	41.0301	16.7453	48.1653	1.06265	6.37926	0.67432	1	1.12172	5.67173	0.443151	0.815044	1.01708	5.22605	0.920845	1	-1.13962	4.64041	0.465097	0.673693	-2.07098	5.058	8.20022e-06	6.64915e-05	6.35161	5.61327	5.24589	4.77175	5.51263	6.43824	5.77579	5.26969	4.59043
gene-ECD_RS21360	NC_012971.2	4322537	4322812	-	protein_coding	ECD_RS21360	ECD_04055	yjfN	WP_000811566.1	protease activator YjfN	81.7557	7.25177	5.27776	6.97477	13.0192	98.1614	8.24308	5.83906	8.31094	51.7408	-1.16709	3.26093	0.347557	1	-1.36286	0.733282	0.327546	0.744796	-1.04226	1.07422	1	1	-1.32351	2.18479	0.388953	0.607002	-3.33662	3.58124	2.46443e-09	4.23061e-08	3.49418	1.4958	1.57652	2.56679	4.25445	3.29243	1.22277	1.53689	2.23791
gene-ECD_RS21365	NC_012971.2	4322961	4323290	-	protein_coding	ECD_RS21365	ECD_04056	bsmA	WP_000254633.1	biofilm peroxide resistance protein BsmA	151.629	19.5649	11.1236	19.7984	32.6664	189.377	18.5282	12.8749	19.3324	119.884	-1.21405	4.43632	0.200845	1	-1.13663	2.22905	0.561914	0.881257	-1.09043	2.37015	0.774429	0.925058	-1.08563	3.74446	0.726676	0.882105	-3.08424	5.06146	1.62375e-11	3.66159e-10	4.62559	2.55871	2.63844	3.87748	5.67538	4.35818	2.40682	2.53413	3.7672
gene-ECD_RS21370	NC_012971.2	4323472	4324221	+	protein_coding	ECD_RS21370	ECD_04057	yjfP	WP_000569679.1	esterase	14.3613	14.0319	9.47802	6.30012	6.64026	15.7342	10.1431	4.29755	2.7717	3.82634	-1.06496	2.13391	0.733657	1	1.15227	2.73477	0.468642	0.833932	2.33708	2.77222	0.000173858	0.00177158	2.04045	2.83827	0.00657398	0.0316331	2.06068	2.51792	0.00303552	0.0116382	2.45219	2.82504	2.31179	2.44974	2.21242	2.37836	3.00252	3.3618	3.33968
gene-ECD_RS21385	NC_012971.2	4326500	4327897	+	protein_coding	ECD_RS21385	ECD_04060	ulaA	WP_001300695.1	PTS ascorbate transporter subunit IIC	3.99858	0.738932	0.458463	0.166908	0.045093	3.69609	1.01712	0.47159	0.410196	1.02638	1.11272	1.08536	0.674825	1	-1.6466	-0.00657022	0.226333	0.636338	1.03132	-0.0151461	1	1	-2.6723	0.0810483	0.157928	0.333813	-17.206	0.21608	4.57911e-05	0.000306696	1.5648	1.09601	0.856801	1.15783	1.49429	1.66879	0.755733	0.877151	0.53661
gene-ECD_RS21445	NC_012971.2	4333179	4334456	-	protein_coding	ECD_RS21445	ECD_04071	.	WP_001033615.1	MFS transporter	0.480077	0.353638	0.045592	0.045645	0.443947	0.655644	0.556311	0.401233	0.897425	0.106929	-1.3231	-1.59298	0.679314	1	-1.8707	-0.941162	0.352234	0.759575	-7.42192	-0.998828	0.0757931	0.208856	-19.2297	0.515309	1.54285e-05	0.000197308	4.69616	-0.549073	0.0727117	0.156379	0.397881	0.649675	0.705573	1.79179	0.230292	0.309421	0.379858	0.105769	0.153987
gene-ECD_RS21495	NC_012971.2	4344685	4345347	-	protein_coding	ECD_RS21495	ECD_04081	ytfE	WP_000331456.1	iron-sulfur cluster repair protein YtfE	1.43951	1.55811	3.33956	43.0249	262.811	2.73828	1.82299	1.8783	1.08117	18.5505	-1.84163	-0.777706	0.110704	1	-1.40094	-0.127122	0.519736	0.856934	1.88096	1.26287	0.0684938	0.195675	35.4257	4.85399	1.33801e-43	5.66573e-41	16.8383	7.12025	1.04943e-60	3.33281e-58	0.755376	0.975986	1.34023	1.34428	4.05107	0.456391	0.755733	1.95998	5.80944
gene-ECD_RS21505	NC_012971.2	4346529	4347389	-	protein_coding	ECD_RS21505	ECD_04083	qorB	WP_000560597.1	NAD(P)H:quinone oxidoreductase	14.2518	33.8943	33.9042	348.855	129.156	13.5435	20.1482	19.9938	46.2893	63.8835	1.08245	2.21874	0.697213	1	1.4012	4.06903	0.0384824	0.281677	1.79924	4.89946	0.000330627	0.00306574	6.77678	8.38085	1.65475e-34	3.50346e-32	2.40431	6.89154	4.76102e-09	7.78723e-08	2.43817	3.89521	4.47097	6.43579	6.14286	2.53212	4.35402	5.28946	9.18235
gene-ECD_RS21510	NC_012971.2	4347478	4347858	+	protein_coding	ECD_RS21510	ECD_04084	.	WP_000084622.1	winged helix-turn-helix transcriptional regulator	19.8608	21.1825	17.1282	175.922	166.453	26.0244	22.206	18.0731	38.9452	98.2769	-1.27345	1.76861	0.20976	1	-1.25814	2.62256	0.24578	0.663364	1.00577	3.11444	1	1	4.06096	6.34236	7.19654e-18	5.17472e-16	2.01416	6.16245	4.54261e-06	4.00738e-05	2.25033	2.95771	3.24346	5.03817	5.59759	1.98195	2.67329	3.2509	7.02706
gene-ECD_RS21570	NC_012971.2	4361577	4362533	+	protein_coding	ECD_RS21570	ECD_04096	ytfQ	WP_000265933.1	galactofuranose ABC transporter substrate-binding protein YtfQ	28.7785	3.37326	1.33946	1.82867	2.50317	34.2199	2.97165	2.14326	2.39688	12.4232	-1.15584	3.53952	0.365075	1	-1.05734	1.20714	0.860268	0.99599	-1.50462	1.16868	0.254598	0.48127	-1.45522	2.12659	0.221742	0.424013	-4.16296	3.25646	6.93854e-11	1.44496e-09	3.74543	1.71161	1.81687	2.56679	4.00516	3.5531	1.65605	1.41872	2.13067
gene-ECD_RS21615	NC_012971.2	4371541	4372005	-	protein_coding	ECD_RS21615	ECD_04105	nrdG	WP_001106238.1	anaerobic ribonucleoside-triphosphate reductase-activating protein	31.8131	4.02658	1.87956	6.52342	4.88055	25.9783	2.44633	1.57535	2.31232	13.2247	1.25958	2.38568	0.204529	1	1.36867	0.248151	0.495638	0.847845	1.26319	0.253348	0.707153	0.884173	2.52647	2.15251	0.00366341	0.0197193	-2.27408	2.53819	0.000739546	0.00350959	2.47983	0.933651	0.926858	1.7262	3.13558	2.75865	1.16857	1.0983	2.77764
gene-ECD_RS21635	NC_012971.2	4377941	4378888	-	protein_coding	ECD_RS21635	ECD_04109	treR	WP_001181324.1	HTH-type transcriptional regulator TreR	58.3192	29.0811	12.9686	9.23013	14.6296	56.789	23.3989	13.8317	7.63699	7.27962	1.05643	4.39457	0.717512	1	1.03532	4.18276	0.85043	0.993645	-1.00498	4.02281	1	1	1.08687	4.04394	0.701129	0.860669	2.38838	3.90361	2.99415e-06	2.73638e-05	4.41981	4.22859	4.09847	4.04825	3.28395	4.49541	4.27605	4.09172	4.16156
gene-ECD_RS21655	NC_012971.2	4383102	4384037	-	protein_coding	ECD_RS21655	ECD_04113	pyrB	WP_000013046.1	aspartate carbamoyltransferase	22.6508	19.659	7.40781	9.90938	14.0763	21.3358	10.862	3.91312	3.59941	7.15395	1.09208	2.99465	0.594335	1	1.50732	3.36767	0.019184	0.190889	2.00674	2.80339	0.00160548	0.010887	2.47266	3.69739	2.96094e-05	0.000341944	2.33839	3.83943	6.30312e-06	5.32621e-05	3.09909	3.19125	2.46092	3.04149	3.24497	3.21195	3.72941	3.32942	4.24106
gene-ECD_RS21670	NC_012971.2	4384456	4384851	-	protein_coding	ECD_RS21670	ECD_04115	.	WP_000230274.1	RidA family protein	5.68091	4.07602	1.61851	8.54393	57.4687	5.46619	3.94981	2.03483	3.25827	17.7721	1.06885	-0.149171	0.913556	1	-1.16233	0.32904	0.793446	0.96977	-1.1824	0.104368	0.840383	0.963507	2.35039	2.32566	0.00564883	0.0284007	3.8423	4.44175	9.6006e-14	2.83627e-12	0.86425	1.17082	0.993671	1.91466	3.30936	0.908509	1.05364	0.877151	2.91325
gene-ECD_RS21675	NC_012971.2	4384982	4385695	-	protein_coding	ECD_RS21675	ECD_04116	bdcA	WP_000500685.1	SDR family oxidoreductase	18.9045	7.50536	4.48832	25.5724	240.242	16.7231	6.07408	4.30904	6.62605	43.4464	1.16279	2.30655	0.422511	1	1.02928	1.85606	0.948913	1	1.10513	2.05452	0.739335	0.903522	3.46698	4.53403	1.29921e-10	4.38168e-09	6.575	7.21871	6.18267e-33	8.41506e-31	2.46608	2.1602	2.25844	3.47995	5.33226	2.64677	2.19268	2.37399	5.18016
gene-ECD_RS21680	NC_012971.2	4385766	4386359	+	protein_coding	ECD_RS21680	ECD_04117	.	WP_001319729.1	TetR/AcrR family transcriptional regulator	10.2142	6.52163	3.5313	8.74034	22.287	12.6957	3.71043	3.94633	4.70638	6.90177	-1.20796	1.41412	0.362814	1	1.46258	1.19397	0.157493	0.556252	-1.05282	1.57232	0.916747	1	1.6684	3.06162	0.0322432	0.105748	3.8344	3.66731	2.58363e-11	5.65875e-10	1.94791	1.46641	1.9574	2.80781	2.63045	1.75083	1.8407	1.90244	3.4627
gene-ECD_RS21760	NC_012971.2	4404968	4405999	-	protein_coding	ECD_RS21760	ECD_04133	.	WP_001197411.1	L-idonate 5-dehydrogenase	2.24594	0.250249	0.338759	0.226102	0.305429	2.36813	0.068892	0.425894	0.138918	1.32418	-1.02488	-0.0468942	1	1	2.82905	-2.1907	0.381173	0.777816	-1.18056	-0.597303	0.780907	0.928271	1.44051	-0.625433	1	1	-3.58369	0.379431	0.0101133	0.0315723	0.945795	0.0798136	0.623566	0.387148	1.44928	0.928794	0.229123	0.542413	0.53661
gene-ECD_RS21810	NC_012971.2	4412360	4413706	-	protein_coding	ECD_RS21810	ECD_04140	.	WP_000483767.1	IS4-like element IS4 family transposase	13.3103	6.95012	5.27729	6.75588	16.0058	12.493	5.91152	3.8068	3.3526	4.46386	1.09596	2.75212	0.585366	1	-1.02102	2.67849	0.933914	1	1.47044	2.99652	0.0752366	0.208849	1.81094	3.80648	0.00405795	0.0215688	4.2597	4.33476	3.51388e-15	1.22857e-13	2.88321	2.88181	2.86946	3.41898	3.10688	2.99824	2.85588	3.3618	4.21504
gene-ECD_RS21910	NC_012971.2	4431111	4431632	-	protein_coding	ECD_RS21910	ECD_04159	.	WP_001283626.1	RNA polymerase sigma factor FecI	5.8768	157.452	72.2192	39.7836	47.703	7.75846	107.054	57.6768	33.0945	25.2629	-1.28255	0.504501	0.33681	1	1.22518	5.63967	0.174313	0.584199	1.32875	5.43663	0.0689588	0.196561	1.0811	5.2806	0.647464	0.818432	2.24494	4.76849	1.52006e-06	1.48919e-05	1.34194	5.5144	5.24931	5.25136	4.1458	1.13491	5.80162	5.65007	5.36106
gene-ECD_RS21990	NC_012971.2	4442299	4442556	-	protein_coding	ECD_RS21990	ECD_04174	.	WP_001054376.1	hypothetical protein	54.1668	4.00398	2.03255	0.452205	4.39817	50.0691	2.20455	0.851787	1.66702	10.5934	1.11283	2.38551	0.575719	1	1.50618	-0.55768	0.430494	0.810419	2.4761	-0.610378	0.2392	0.461798	-3.89036	-0.334874	0.189409	0.379914	-2.01841	1.47637	0.0339197	0.0845994	2.55971	0.54107	0.345214	0.943671	2.15751	2.689	0.755733	0.752414	0.293111
gene-ECD_RS22090	NC_012971.2	4459232	4460575	-	protein_coding	ECD_RS22090	ECD_04190	gntP	WP_000558251.1	gluconate permease GntP	9.33292	1.24901	0.130059	0.694458	0.844292	7.94896	1.42828	1.36261	0.853355	3.30453	1.20765	2.17719	0.318612	1	-1.3707	0.499086	0.32863	0.745039	-9.48846	0.441943	6.10365e-06	9.98327e-05	-1.36305	1.2421	0.519736	0.720521	-3.27581	1.95498	4.8455e-05	0.000320594	2.33601	1.34244	1.7017	1.79179	2.72789	2.5584	1.08324	0.296549	1.48658
gene-ECD_RS22225	NC_012971.2	4485809	4486150	-	protein_coding	ECD_RS22225	ECD_04213	symE	WP_000131234.1	endoribonuclease SymE	4.98325	1.88784	0.51111	1.02341	4.05523	4.28757	0.623654	0.856769	1.46717	1.79809	1.19447	-0.592697	0.690709	1	2.46893	-1.28203	0.282135	0.699556	-1.55447	-1.13627	1	1	-1.58009	0.156814	0.593113	0.778004	2.65821	0.677064	0.0173117	0.0487258	0.63761	0.227303	0.444087	1.05472	0.830925	0.735066	0.516324	0.296549	0.744884
gene-ECD_RS22255	NC_012971.2	4494065	4494979	+	protein_coding	ECD_RS22255	ECD_04217	.	WP_000217934.1	adenine/cytosine-specific restriction endonuclease Mrr	67.5749	63.0824	34.7689	22.1862	25.2162	69.6735	52.8368	28.1807	14.493	14.4869	-1.00227	4.59619	0.993737	1	-1.00546	5.27322	0.979598	1	1.30927	5.202	0.090873	0.238346	1.37653	5.09405	0.0586366	0.168116	2.06946	4.69627	1.59835e-05	0.000121341	4.65317	5.31032	5.03209	4.88127	4.15283	4.65002	5.30266	5.41051	5.32908
gene-ECD_RS22270	NC_012971.2	4496245	4498395	-	protein_coding	ECD_RS22270	ECD_04220	btsT	WP_001298933.1	pyruvate/proton symporter BtsT	2258.61	13.3871	1.11061	2.0611	2.52045	2090.43	2.11538	1.73684	1.13305	7.65548	1.11148	10.8132	0.455918	1	5.26466	3.53599	1.82862e-18	1.16148e-15	-1.47202	2.00143	0.141558	0.32407	1.63402	2.85324	0.0484745	0.1441	-2.55166	3.88011	7.46374e-07	7.9232e-06	10.7357	2.21425	2.48434	2.63986	4.44991	10.8881	4.33569	2.04222	3.25711
gene-ECD_RS22305	NC_012971.2	4504330	4505133	-	protein_coding	ECD_RS22305	ECD_04226	hpaH	WP_000459750.1	2-oxo-hepta-3-ene-1,7-dioic acid hydratase	6.86796	2.0879	0.434825	0.435332	0.235226	4.08188	1.857	0.637781	0.891565	1.27477	1.72893	0.80832	0.0218036	0.770112	-1.06731	0.324598	1	1	-1.37364	-0.507552	0.593113	0.804121	-2.2472	0.403743	0.227948	0.430907	-4.42068	-0.0177389	0.016576	0.0470023	1.16596	1.1339	0.705573	1.34428	1.20041	1.65668	1.08324	0.542413	0.744884
gene-ECD_RS22395	NC_012971.2	4523250	4524038	-	protein_coding	ECD_RS22395	ECD_04244	fhuF	WP_000331618.1	siderophore-iron reductase FhuF	4.23368	222.251	168.079	75.5612	178.894	5.39847	124.351	103.706	59.6894	38.5371	-1.23892	0.595957	0.399794	1	1.48883	6.61189	0.00638427	0.106246	1.71994	7.09903	0.000224437	0.00221588	1.13847	6.76025	0.389133	0.607034	5.51974	6.97364	1.18431e-27	1.10083e-25	1.38644	6.31282	6.66756	6.67404	5.3041	1.20312	6.88107	7.44402	6.85945
gene-ECD_RS22400	NC_012971.2	4524179	4524415	+	protein_coding	ECD_RS22400	ECD_04245	.	WP_001393508.1	DUF1435 domain-containing protein	1.72585	470.474	367.546	132.668	158	2.06237	57.8972	60.8902	64.4229	58.237	-1.15834	-2.14929	1	1	6.76605	5.42102	4.55545e-31	1.73608e-27	6.40286	6.04442	2.0067e-29	8.49725e-27	1.85164	5.55836	0.00017269	0.00155953	3.2253	5.21262	1.30397e-12	3.31294e-11	0.245191	3.58233	4.229	5.07815	4.20792	0.21347	6.23484	6.84199	5.9475
gene-ECD_RS22405	NC_012971.2	4524454	4524540	-	tRNA	ECD_RS22405	ECD_t00084	.	.	tRNA-Leu	10.97	8.16329	6.6973	4.02306	15.9413	9.63119	8.17202	8.41997	5.7675	7.06837	1.16995	-1.32971	0.854227	1	-1.19914	-0.70141	1	1	-1.18217	-0.0113245	0.832022	0.959405	-1.58009	0.156814	0.593113	0.778004	2.65821	0.677064	0.0173117	0.0487258	0.397881	0.649675	0.926858	1.05472	0.830925	0.456391	0.559087	0.81613	0.744884
gene-ECD_RS22485	NC_012971.2	4536604	4537926	+	protein_coding	ECD_RS22485	ECD_04258	deoA	WP_000477811.1	thymidine phosphorylase	97.5931	24.2055	13.0362	13.8892	19.0122	82.5986	14.3483	7.75171	8.88573	50.7679	1.21545	5.52141	0.181971	1	1.40516	4.20048	0.0361995	0.270216	1.7841	4.15111	0.000961674	0.0072717	1.4055	4.93943	0.051535	0.151777	-2.24481	5.94694	1.8527e-07	2.22733e-06	5.40656	4.01679	3.76721	4.7137	6.42736	5.68203	4.48176	4.55557	5.1891
gene-ECD_RS22500	NC_012971.2	4540161	4540424	-	protein_coding	ECD_RS22500	ECD_04261	.	WP_000566150.1	helix-turn-helix transcriptional regulator	17.0427	17.1193	6.8419	2.65157	2.14911	21.1594	12.9267	3.05224	2.4437	6.72923	-1.2065	0.991899	0.413615	1	1.10299	1.57247	0.712292	0.949453	2.36473	0.90062	0.0211185	0.0818807	-1.02445	0.702168	1	1	-2.61136	0.807239	0.026994	0.0704537	1.64022	1.8993	0.993671	1.25406	1.70041	1.46164	2.00437	1.74764	1.23369
gene-ECD_RS22560	NC_012971.2	4551742	4552611	-	protein_coding	ECD_RS22560	ECD_04272	robA	WP_000371666.1	MDR efflux pump AcrAB transcriptional activator RobA	319.15	329.648	181.899	122.905	135.573	327.3	229.961	130.846	49.8477	67.7778	1.0031	6.75678	0.984131	1	1.19415	7.45708	0.217716	0.633118	1.4753	7.43887	0.00758386	0.0371015	2.21723	7.23077	1.24666e-07	2.46167e-06	2.37878	6.98094	6.51938e-09	1.03093e-07	6.76714	7.33149	7.13992	6.55629	6.24185	6.77157	7.58603	7.69766	7.69675
gene-ECD_RS23145	NC_012971.2	891083	891622	-	protein_coding	ECD_RS23145	ECD_00848	.	WP_001318481.1	tail fiber protein	2.39861	0.71738	0.323703	1.6204	2.45157	1.81031	1.18494	1.89917	4.64604	6.07356	1.3598	-1.02704	0.519736	1	-1.96005	-1.0859	0.319467	0.736262	-5.33256	-0.182211	0.0103193	0.0467065	-3.16724	1.87893	0.000602715	0.00446877	-2.0769	1.71057	0.0148663	0.043414	0.454702	0.596394	1.17733	2.67505	2.36562	0.589763	0.331342	0.296549	1.42739
gene-ECD_RS23800	NC_012971.2	2887748	2887807	-	protein_coding	ECD_RS23800	.	ibsC	WP_010723220.1	type I toxin-antitoxin system Ibs family toxin	21.5875	5.38035	6.79776	5.83344	1.05067	37.2406	15.4043	8.54627	4.77879	5.69396	-1.67253	-0.455759	0.132383	1	-3.36945	-0.857556	0.0250426	0.220217	-1.18114	-0.427098	0.797512	0.940092	1.09532	-0.137083	1	1	-4.1778	-1.14817	0.225712	0.374483	0.885072	0.798639	0.705573	0.69208	0.518717	0.589763	0.281138	0.615862	0.744884
gene-ECD_RS24770	NC_012971.2	1933015	1933101	-	protein_coding	ECD_RS24770	.	azuC	WP_010723106.1	stress response protein AzuC	14.1043	48.2376	32.8168	21.4563	39.8532	24.8806	46.5805	19.3659	21.4222	18.0636	-1.70987	-0.509207	0.123095	1	-1.15884	1.63696	0.566367	0.883513	1.79442	1.62733	0.0492331	0.151679	-1.10964	2.01825	0.815643	0.936288	2.61482	1.91196	0.000949785	0.00439275	0.86425	2.08483	1.61946	2.32235	1.58031	0.564057	1.92486	2.24102	2.20304
gene-ECD_RS24850	NC_012971.2	2374806	2374877	+	protein_coding	ECD_RS24850	.	ypdK	WP_012767748.1	membrane protein YpdK	60.5964	25.1083	4.85554	4.051	7.0045	49.4602	23.6989	16.2786	6.96907	25.6228	1.2597	0.658382	0.372755	1	-1.13237	0.462919	0.711532	0.94938	-3.11135	0.12293	0.0231566	0.0881616	-1.88724	0.0729695	0.401742	0.619603	-3.04523	0.805543	0.0110484	0.0338741	1.23246	1.24193	1.28795	1.05472	1.73833	1.43352	1.14068	0.542413	0.644502
gene-ECD_RS24920	NC_012971.2	3176352	3176432	-	protein_coding	ECD_RS24920	.	yrbN	WP_010723222.1	protein YrbN	105.202	23.1156	10.0708	5.04125	5.44794	99.9979	43.0091	26.2266	5.30976	31.2113	1.08217	1.70005	0.728886	1	-2.2275	1.05722	0.00547566	0.0961647	-2.43996	0.98127	0.0187538	0.0757106	-1.16768	0.148903	1	1	-4.75307	1.09854	0.000124562	0.00074405	2.02498	1.92113	1.85331	0.943671	2.07102	2.11182	1.16857	1.04611	0.838733
gene-ECD_RS25290	NC_012971.2	2455296	2455355	-	protein_coding	ECD_RS25290	ECD_04339	ypfM	WP_001386977.1	protein YpfM	569.227	45.1949	19.4222	39.8619	38.875	941.489	28.4386	13.4298	21.5045	116.157	-1.60765	4.12235	0.00198772	0.261213	1.32242	0.761774	0.388953	0.783135	1.52928	0.519361	0.395171	0.630388	1.66319	2.00414	0.123422	0.284377	-2.50743	2.67321	9.34555e-05	0.00057818	4.48604	1.24193	0.993671	1.91466	3.29671	3.83956	1.48918	1.3342	2.49012
gene-ECD_RS25355	NC_012971.2	3510091	3510174	-	protein_coding	ECD_RS25355	ECD_04373	.	WP_001295215.1	hypothetical protein	452.038	425.048	559.775	300.006	47.2803	512.058	449.432	429.93	284.167	165.938	-1.10113	3.96406	0.53291	1	-1.26923	4.75927	0.123274	0.492524	1.38169	5.73045	0.0351413	0.119204	-1.05319	5.64976	0.752793	0.899904	-2.94726	3.58909	8.07873e-08	1.06533e-06	4.11287	4.96366	5.50544	5.70735	4.22137	3.98226	4.63203	5.96317	5.63403
gene-ECD_RS25375	NC_012971.2	3582834	3584203	+	protein_coding	ECD_RS25375	.	.	WP_085947770.1	IS3-like element IS150 family transposase	0.845916	0.047127	0.04253	0.255479	0.138045	0.76452	0.155686	0.05347	0.470902	0.947608	1.1371	-1.06669	0.870082	1	-3.59615	-2.34049	0.628704	0.910677	-1.1626	-2.01411	1	1	-2.02483	0.325724	0.319467	0.536895	-5.58934	0.22013	0.0024261	0.00969168	0.482295	0.227303	0.124478	1.25406	1.40282	0.537884	0.0607815	0.105769	0.744884
gene-ECD_RS25390	NC_012971.2	3822369	3823738	-	protein_coding	ECD_RS25390	.	.	WP_085947770.1	IS3-like element IS150 family transposase	0.895676	1.41381	0.425303	0.596118	1.2424	0.815488	1.24549	0.695108	0.313935	0.698238	1.12886	-0.988685	0.874444	1	-1.05724	0.509854	0.904123	1	-1.53281	0.164399	0.430494	0.667186	1.6955	0.625164	0.381255	0.598666	2.10591	1.03848	0.0444493	0.104501	0.50937	1.24193	1.11867	0.943671	1.14503	0.564057	1.19593	0.81613	1.36567
gene-ECD_RS25550	NC_012971.2	758308	758451	-	protein_coding	ECD_RS25550	ECD_10015	.	WP_000372937.1	host cell division inhibitory peptide Kil	14.6757	17.9345	8.09257	6.4816	0.437781	15.5169	19.7491	17.296	2.48895	1.89799	-1.02769	-0.170631	1	1	-1.32074	1.05921	0.348684	0.758418	-2.00707	1.28163	0.030067	0.105715	2.31428	0.674486	0.133184	0.29804	-3.36354	-1.29898	0.381173	0.550038	0.885072	1.71161	2.02285	0.823353	0.428834	0.867064	1.44426	1.3342	1.48658
gene-ECD_RS25560	NC_012971.2	766159	766341	+	protein_coding	ECD_RS25560	.	rzoD	WP_012738274.1	prophage lysis lipoprotein RzoD	4.47022	2.11686	1.59198	1.27507	0.344483	1.14469	2.33104	1.20088	1.56682	1.12012	3.89639	-1.98829	0.0419754	0.898039	-1.31443	-1.34521	0.780907	0.965305	1.39194	-1.01766	0.731885	0.897738	-1.35357	-0.352242	0.731885	0.882105	-2.54928	-1.46765	0.628704	0.772651	0.11022	0.42362	0.345214	0.69208	0.332976	0.399387	0.331342	0.465022	0.53661
gene-ECD_RS25570	NC_012971.2	825788	826048	-	protein_coding	ECD_RS25570	ECD_00773	.	WP_000710619.1	DUF1471 domain-containing protein	5.22382	2.96847	0.892973	217.916	135.984	5.6182	2.99641	1.40333	4.11965	48.1696	-1.04519	-0.744876	1	1	-1.20925	-0.58972	0.694067	0.938629	-1.46504	-0.895017	1	1	47.2471	5.82528	5.34368e-62	5.09119e-59	3.35585	5.12225	3.84329e-13	1.07697e-11	0.63761	0.701057	0.536616	1.7262	4.08088	0.615019	0.600619	0.383243	6.79213
gene-ECD_RS25585	NC_012971.2	958700	959557	-	protein_coding	ECD_RS25585	ECD_00908	focA	WP_000642546.1	formate transporter FocA	66.3435	55.6847	22.0027	21.0086	25.128	64.3735	46.4034	27.2354	12.1976	60.1251	1.06019	4.43405	0.69999	1	-1.00034	4.99757	1	1	-1.16629	4.7469	0.347323	0.58465	1.5486	4.8569	0.0130371	0.0534833	-2.01148	5.61804	8.76158e-06	7.05928e-05	4.45505	5.03798	4.89463	4.55273	6.05169	4.53564	5.0375	4.68066	5.16212
gene-ECD_RS25615	NC_012971.2	1321942	1322037	+	protein_coding	ECD_RS25615	.	.	WP_001310756.1	hypothetical protein	19.8832	18.8312	7.89026	12.7607	11.1634	34.1857	17.0336	4.57836	5.2268	32.0285	-1.66835	0.0665918	0.0749971	1	-1.0854	0.434572	0.899603	1	1.81345	-0.0864123	0.381255	0.615662	2.17789	1.02718	0.146673	0.320143	-2.40248	1.56336	0.00631844	0.0214422	1.16596	1.20681	0.623566	1.05472	2.29105	0.802574	1.14068	0.991956	1.75079
gene-ECD_RS25685	NC_012971.2	1983296	1983358	-	protein_coding	ECD_RS25685	.	yoeI	WP_010723108.1	membrane protein YoeI	35.7086	43.0428	56.4168	28.7042	24.0154	52.0925	48.5263	55.8123	4.55123	57.4819	-1.41652	0.155274	0.218837	1	-1.35216	1.14457	0.27539	0.694122	1.07258	2.21763	0.816357	0.952714	5.55192	1.28115	0.000313333	0.00261867	-2.00749	1.86062	0.013628	0.0403859	1.16596	1.78488	2.4129	0.69208	2.48192	0.908509	1.48918	2.49573	2.16731
gene-ECD_RS00135	NC_012971.2	25253	25471	+	protein_coding	ECD_RS00135	ECD_00028	.	WP_001300728.1	DUF2575 family protein	8.71592	7.37034	5.85326	1.06547	3.16642	8.28986	7.79141	5.68636	3.60046	3.11998	1.0812	-0.378647	0.904123	1	-1.26749	0.389315	0.609275	0.905366	1.09179	0.824235	1	1	-3.66135	0.34109	0.0419754	0.129424	1.20437	0.180769	0.840383	0.928318	0.755376	1.24193	1.34023	1.42918	0.899456	0.802574	1.05364	1.41872	0.53661
gene-ECD_RS00150	NC_012971.2	29279	29773	+	protein_coding	ECD_RS00150	ECD_00031	lspA	WP_000083375.1	lipoprotein signal peptidase	337.825	155.606	51.3216	17.6771	22.4144	280.997	149.518	79.0252	34.4652	53.0056	1.23675	5.8829	0.143344	1	-1.15344	5.79085	0.337349	0.747898	-1.45078	5.3499	0.0173611	0.0709906	-2.16678	4.74872	1.37994e-05	0.000180101	-1.98767	4.65409	5.06501e-05	0.000332806	5.7473	5.91202	5.61825	5.23377	5.09719	6.04872	5.70972	5.09447	4.16156
gene-ECD_RS00185	NC_012971.2	33723	34871	+	protein_coding	ECD_RS00185	ECD_00036	.	WP_000597260.1	glutamine-hydrolyzing carbamoyl-phosphate synthase small subunit	268.649	159.528	33.0633	29.6495	25.6771	226.13	151.598	46.6044	12.2277	36.7506	1.22214	6.77432	0.162419	1	-1.14075	7.03178	0.362843	0.765667	-1.32811	5.855	0.0634941	0.184714	2.1801	5.59626	2.08601e-06	3.27151e-05	-1.20336	5.61907	0.233489	0.383711	6.63624	7.13298	6.06335	4.96185	5.76764	6.92302	6.94444	5.66096	6.06138
gene-ECD_RS00260	NC_012971.2	51442	51972	+	protein_coding	ECD_RS00260	ECD_00050	kefF	WP_000600725.1	glutathione-regulated potassium-efflux system oxidoreductase KefF	9.88542	5.9579	2.9627	13.6224	22.082	11.0459	2.94562	2.89704	3.64484	16.5993	-1.08606	1.12953	0.725221	1	1.68159	0.847315	0.0954667	0.4394	1.08485	1.09834	0.897141	0.996214	3.35207	3.24612	7.11352e-07	1.24929e-05	1.58158	3.86562	0.0127215	0.0381745	1.6884	1.17082	1.53226	2.36608	3.60445	1.60719	1.63622	1.61062	3.90375
gene-ECD_RS00265	NC_012971.2	51965	53827	+	protein_coding	ECD_RS00265	ECD_00051	kefC	WP_000377129.1	glutathione-regulated potassium-efflux system protein KefC	11.5997	5.02512	3.75308	5.91799	9.30549	12.3311	4.35052	2.04466	1.92383	8.36215	-1.03336	3.10755	0.863472	1	-1.03924	2.69101	0.86907	0.997971	1.94592	2.82936	0.00226551	0.0144138	2.76282	3.89838	1.23114e-06	2.05784e-05	1.32332	4.52932	0.0963297	0.194445	3.27899	2.9039	2.50738	3.12021	4.37367	3.23657	2.85588	3.3403	4.47826
gene-ECD_RS00335	NC_012971.2	71153	72853	-	protein_coding	ECD_RS00335	ECD_00065	araB	WP_000951777.1	ribulokinase	1.36262	0.493436	0.411051	0.274354	0.370608	1.3957	1.29571	0.732106	0.758538	0.602536	1.00432	-0.0667662	1	1	-3.12888	0.289022	0.00172226	0.0427723	-1.67067	0.457368	0.297676	0.529033	-3.03747	1.00965	0.0143062	0.0570899	-1.36266	0.389131	0.707153	0.833321	0.925836	1.46641	1.34023	1.91466	1.20041	0.928794	0.640989	0.935695	0.926849
gene-ECD_RS00610	NC_012971.2	132212	134065	-	protein_coding	ECD_RS00610	ECD_00116	.	WP_000784460.1	DUF3300 domain-containing protein	0.367696	1.0099	0.691404	1.2271	2.24416	0.979223	0.421824	0.67169	0.425297	1.3636	-2.56921	-0.915388	0.0195301	0.766385	1.98476	0.0782718	0.0768534	0.388405	1.09179	0.824235	1	1	2.57971	1.76342	0.0124967	0.0519945	1.95399	2.29171	0.00797267	0.0259469	0.755376	0.701057	1.34023	1.42918	2.07102	0.340037	1.16857	1.41872	2.43108
gene-ECD_RS00625	NC_012971.2	137592	138386	-	protein_coding	ECD_RS00625	ECD_00119	speD	WP_000734287.1	adenosylmethionine decarboxylase	99.5552	94.9378	66.695	81.4481	104.512	107.33	94.08	81.178	33.722	84.7433	-1.048	4.98422	0.754825	1	-1.18956	5.78548	0.242993	0.661128	-1.14687	6.21842	0.362006	0.599828	2.17186	6.51889	5.66599e-07	1.01376e-05	1.46673	6.71979	0.00981175	0.030903	5.05915	5.92693	6.32894	5.87183	6.4317	4.99359	5.68096	6.13384	6.97763
gene-ECD_RS00735	NC_012971.2	160105	160584	-	protein_coding	ECD_RS00735	ECD_00141	folK	WP_000215124.1	2-amino-4-hydroxy-6-hydroxymethyldihydropteridine diphosphokinase	12.64	9.95364	6.3122	4.01049	3.54603	16.7292	6.81342	7.78321	1.49337	5.97866	-1.28616	1.46342	0.217773	1	1.21647	1.5889	0.422219	0.805531	-1.16144	2.14837	0.631477	0.82919	2.40044	1.56949	0.0211185	0.0765363	-1.41577	1.7177	0.248847	0.402797	2.01557	1.85461	2.48434	1.34428	2.21242	1.75083	2.06497	2.30904	2.23791
gene-ECD_RS00790	NC_012971.2	173418	174308	+	protein_coding	ECD_RS00790	ECD_00151	fhuD	WP_000015989.1	Fe(3+)-hydroxamate ABC transporter substrate-binding protein FhuD	12.7773	36.8835	11.771	2.02959	4.81117	16.4573	29.843	15.1276	4.66616	9.81585	-1.25187	2.33664	0.202458	1	1.02955	4.43883	0.860979	0.996414	-1.21081	3.93447	0.289601	0.522572	-2.54914	2.66558	0.000464327	0.00362321	-1.71417	3.16446	0.0115232	0.0351038	2.71315	4.47727	4.13593	3.31126	3.59415	2.44326	4.51744	3.87698	2.16731
gene-ECD_RS01140	NC_012971.2	245433	247877	-	protein_coding	ECD_RS01140	ECD_00216	.	WP_000973107.1	acyl-CoA dehydrogenase FadE	26.1531	4.01381	6.55349	7.61092	7.14201	20.1339	3.57664	6.9209	15.0107	9.47363	1.3362	4.44937	0.0542893	0.975928	-1.06962	2.77874	0.753179	0.957784	1.00492	4.39456	0.981083	1	-2.19243	5.84494	9.37352e-07	1.58767e-05	-1.11525	4.8076	0.509474	0.673	4.29699	2.99935	4.44732	6.31828	4.92295	4.69661	2.91469	4.45408	5.2068
gene-ECD_RS01230	NC_012971.2	261021	262265	+	protein_coding	ECD_RS01230	ECD_00234	frsA	WP_000189541.1	esterase FrsA	112.14	101.176	53.5865	41.2324	44.2549	113.012	63.216	32.3022	17.9636	31.3923	1.02078	5.75309	0.889923	1	1.33323	6.2012	0.050436	0.32029	1.76038	6.09777	0.000197659	0.00198231	2.06394	6.20883	4.03915e-06	5.98958e-05	1.6765	6.05324	0.000711946	0.0033873	5.76356	5.99927	5.65742	5.61523	5.65817	5.79269	6.40859	6.46103	6.64563
gene-ECD_RS01260	NC_012971.2	267366	267441	+	tRNA	ECD_RS01260	ECD_t00005	.	.	tRNA-Thr	34.0855	16.9906	4.59999	3.83779	17.4191	44.1007	23.387	17.3496	17.9205	13.4857	-1.25687	0.254922	0.417355	1	-1.64775	0.289019	0.177052	0.585627	-3.4975	0.233106	0.0101133	0.0460709	-5.07441	0.923772	0.00169524	0.0106259	1.5316	0.863231	0.282622	0.441605	1.18287	1.27622	1.39069	1.97238	1.20041	1.00719	0.895777	0.542413	0.644502
gene-ECD_RS01275	NC_012971.2	268923	271121	-	protein_coding	ECD_RS01275	ECD_00243	.	WP_000667062.1	aldehyde oxidoreductase molybdenum-binding subunit PaoC	3.00708	1.84972	1.24535	0.530554	1.06071	3.61991	1.90755	1.06599	1.01052	1.1186	-1.16997	1.5113	0.442536	1	-1.23742	1.64183	0.394759	0.788037	1.23897	1.76722	0.501896	0.733407	-2.10979	1.88374	0.0264049	0.0900888	1.12733	1.80418	0.689157	0.819974	2.00609	2.12301	1.9574	2.52882	2.041	1.83922	1.89178	2.19383	1.70168
gene-ECD_RS01395	NC_012971.2	293386	294081	+	protein_coding	ECD_RS01395	ECD_00264	.	WP_000370307.1	lactate utilization protein C	26.1518	3.98888	1.50689	0.670511	1.26805	21.6702	2.34946	1.99974	1.75085	2.15978	1.24133	2.69139	0.209671	1	1.41239	0.758081	0.281076	0.699556	-1.24859	0.76427	0.546629	0.76786	-2.86971	0.957605	0.0211438	0.0765363	-1.42843	0.851504	0.443645	0.611918	2.74766	1.20681	1.43944	1.85453	1.53794	3.01731	1.51112	1.24441	0.926849
gene-ECD_RS01415	NC_012971.2	296889	298361	-	protein_coding	ECD_RS01415	ECD_00268	betB	WP_000089084.1	betaine-aldehyde dehydrogenase	187.806	135.791	127.292	33.3849	30.4717	203.316	119.846	108.264	89.1521	58.308	-1.05236	6.79096	0.722955	1	-1.05947	7.10189	0.690423	0.938629	1.24777	7.78569	0.125967	0.299849	-2.96895	7.5585	4.77059e-13	2.06599e-11	-1.60879	6.46586	0.00152089	0.00657157	6.83927	7.15215	7.62334	8.1444	6.77842	6.76629	7.06941	7.94126	6.58429
gene-ECD_RS01420	NC_012971.2	298375	298962	-	protein_coding	ECD_RS01420	ECD_00269	betI	WP_001301261.1	transcriptional regulator BetI	149.327	96.9561	85.2197	40.7746	42.4558	167.321	96.9719	97.9208	104.719	61.4715	-1.08922	5.16245	0.563824	1	-1.20059	5.38864	0.225219	0.636338	-1.0827	6.09346	0.60372	0.810704	-2.855	6.48085	1.8657e-11	6.97078e-10	-1.21733	5.38816	0.214681	0.360646	5.25883	5.54284	6.16649	7.05748	5.54775	5.13888	5.28525	6.05351	5.56362
gene-ECD_RS01425	NC_012971.2	299091	301124	+	protein_coding	ECD_RS01425	ECD_00270	betT	WP_000131044.1	choline BCCT transporter BetT	42.3638	30.0601	26.8129	7.77219	7.25244	40.8177	30.8295	34.6821	30.4137	15.7886	1.06768	5.02609	0.660574	1	-1.23112	5.50918	0.166342	0.570082	-1.21879	6.30635	0.186871	0.394333	-4.34928	6.35194	9.00909e-20	7.8031e-18	-1.83001	4.98415	0.000232794	0.00127835	5.02086	5.67721	6.4558	7.06413	5.38101	5.11252	5.3837	6.17391	4.97844
gene-ECD_RS01435	NC_012971.2	301999	303087	+	protein_coding	ECD_RS01435	ECD_00271	.	WP_001301264.1	DNA-binding transcriptional activator/c-di-GMP phosphodiesterase PdeL	6.32255	2.3715	1.92616	1.12491	2.37342	6.28371	2.87259	1.74894	2.10635	4.20381	1.03503	1.42868	0.920161	1	-1.45246	1.13293	0.168878	0.574182	1.16806	1.43937	0.654527	0.848148	-2.07463	1.93506	0.020365	0.0744827	-1.48781	2.33296	0.117687	0.227092	1.84539	1.8085	1.74112	2.56679	2.76509	1.88146	1.44426	1.90244	1.75079
gene-ECD_RS01530	NC_012971.2	322335	324221	+	protein_coding	ECD_RS01530	ECD_00289	prpE	WP_000010267.1	propionate--CoA ligase	2.20372	1.47126	1.04985	0.494622	0.801787	2.22023	1.54476	1.43635	1.06364	0.869031	1.02103	0.729113	1	1	-1.25954	1.12348	0.410208	0.797603	-1.28802	1.63888	0.415057	0.64987	-2.37863	1.69071	0.013932	0.056544	1.09678	1.23694	0.897141	0.966093	1.37176	1.73645	2.11576	2.40852	1.62146	1.39029	1.51112	1.8425	1.48658
gene-ECD_RS01595	NC_012971.2	339812	340756	+	protein_coding	ECD_RS01595	ECD_00302	.	WP_000543457.1	3-carboxyethylcatechol 2,3-dioxygenase	1.22636	0.409931	0.184973	0.06173	0.266838	1.10835	0.300938	0.310069	0.758538	0.50613	1.1371	-1.06669	0.870082	1	1.13121	-1.54612	1	1	-1.55447	-1.13627	1	1	-12.0659	0.00838522	0.00788025	0.036314	-1.5776	-0.561262	0.559728	0.715813	0.482295	0.295753	0.444087	1.34428	0.68325	0.537884	0.331342	0.296549	0.153987
gene-ECD_RS01630	NC_012971.2	346872	347705	-	protein_coding	ECD_RS01630	ECD_00309	.	WP_000419042.1	S-formylglutathione hydrolase	35.8837	49.4682	30.3908	8.11366	8.84381	28.1314	69.9031	94.5096	55.0076	17.2048	1.31209	3.36918	0.0898794	1	-1.69616	5.21463	0.000506575	0.0196995	-2.92969	6.0251	4.03023e-12	2.6946e-10	-7.53022	5.80065	2.3171e-30	4.01385e-28	-1.63506	3.89144	0.00770619	0.0253175	3.30626	5.57419	6.61415	6.63659	4.26097	3.66313	4.83272	5.09125	3.81416
gene-ECD_RS01635	NC_012971.2	347798	348907	-	protein_coding	ECD_RS01635	ECD_00310	.	WP_000842100.1	S-(hydroxymethyl)glutathione dehydrogenase	130.507	217.773	170.81	35.7364	36.518	137.136	279.262	417.48	237.325	61.6795	-1.02146	5.83641	0.886016	1	-1.53935	7.67683	0.00272221	0.0624961	-2.30298	8.6756	8.86414e-09	2.96326e-07	-7.38283	8.32662	2.435e-37	6.62841e-35	-1.42005	6.21099	0.0203125	0.0555715	5.87509	7.96002	9.15749	9.14617	6.45466	5.84499	7.3408	7.95724	6.27789
gene-ECD_RS01680	NC_012971.2	356137	359043	+	protein_coding	ECD_RS01680	ECD_00321	.	WP_000556441.1	autotransporter outer membrane beta-barrel domain-containing protein	4.01005	3.44253	1.68365	1.22408	2.29869	4.63586	3.69301	3.85546	2.3672	2.56199	-1.1237	2.2867	0.512494	1	-1.28751	2.94713	0.172647	0.581749	-2.15588	3.35187	8.58505e-05	0.000973739	-2.14757	3.45462	0.000454737	0.00355852	1.06703	3.31147	0.776646	0.882995	2.61061	3.2614	3.88629	3.97954	3.38301	2.47119	2.93918	2.88551	2.97655
gene-ECD_RS01735	NC_012971.2	366372	367787	+	protein_coding	ECD_RS01735	ECD_00330	phoA	WP_001301326.1	alkaline phosphatase	5.05505	4.24044	2.46892	1.60667	3.69517	5.42435	3.76571	4.29383	3.29048	4.77714	-1.04305	1.53804	0.850002	1	-1.06593	2.08013	0.819516	0.983367	-1.63732	2.62306	0.0305866	0.10633	-2.2725	2.87633	0.00084764	0.00593815	-1.08687	3.07179	0.707689	0.833437	1.96756	2.39674	3.08396	3.45991	3.25808	1.9225	2.32246	2.47614	2.43108
gene-ECD_RS01745	NC_012971.2	368328	369443	+	protein_coding	ECD_RS01745	ECD_00332	adrA	WP_000484048.1	diguanylate cyclase AdrA	1.09953	0.983504	0.730942	0.261355	0.734342	2.06475	1.27413	1.05023	0.835003	0.79593	-1.81974	-0.455824	0.0785181	1	-1.55055	0.0266266	0.297807	0.71648	-1.35049	0.495446	0.610546	0.815559	-3.48082	0.556219	0.0250426	0.0866823	1.09634	0.442923	0.854227	0.937362	0.905598	1.09601	1.28795	1.58532	1.08744	0.564057	0.792039	1.04611	0.644502
gene-ECD_RS01815	NC_012971.2	381152	382354	-	protein_coding	ECD_RS01815	ECD_00346	sbcD	WP_001221319.1	exonuclease subunit SbcD	22.7803	12.3439	6.78081	6.3523	9.01327	21.9404	8.39212	4.62783	2.14509	5.79336	1.06808	3.37811	0.686246	1	1.22514	3.18548	0.27452	0.693304	1.55415	3.16015	0.0304005	0.10633	2.6584	3.39947	2.54001e-05	0.000298765	1.84928	3.67118	0.00122886	0.00549672	3.45989	3.18224	2.97244	2.7094	3.29671	3.54655	3.44586	3.54219	3.97781
gene-ECD_RS01850	NC_012971.2	390413	391483	+	protein_coding	ECD_RS01850	ECD_00353	queA	WP_001266503.1	tRNA preQ1(34) S-adenosylmethionine ribosyltransferase-isomerase QueA	137.997	64.8656	41.4557	42.4845	43.0276	122.831	72.2251	50.3406	17.7364	52.6971	1.15572	5.74937	0.320276	1	-1.33658	5.75949	0.0509304	0.32029	-1.1442	5.96114	0.376254	0.614981	2.15378	6.01627	1.44386e-06	2.36161e-05	-1.02975	6.14218	0.850792	0.935478	5.66842	5.97469	6.07303	5.38489	6.17949	5.8734	5.5638	5.88175	6.47345
gene-ECD_RS02020	NC_012971.2	422156	422473	+	protein_coding	ECD_RS02020	ECD_00386	bolA	WP_000973448.1	transcriptional regulator BolA	161.638	62.9399	57.1671	145.836	85.2434	221.994	40.4669	28.1036	39.8984	52.2126	-1.33501	4.55159	0.0548424	0.979155	1.29548	3.57674	0.136161	0.518393	2.15769	4.13545	1.54383e-05	0.000225423	3.28594	5.87931	6.11275e-13	2.53214e-11	1.94123	4.95818	4.91765e-05	0.000324242	4.7947	3.49768	3.58422	4.81971	4.46129	4.3951	3.84192	4.62837	6.50062
gene-ECD_RS02150	NC_012971.2	449136	449354	-	protein_coding	ECD_RS02150	ECD_00411	hha	WP_001291435.1	hemolysin expression modulator Hha	140.388	160.968	58.2665	51.9416	82.039	186.203	78.888	55.5256	22.2574	51.7917	-1.28923	3.78391	0.103198	1	1.69947	4.23192	0.00110169	0.0332855	1.11357	3.99825	0.569112	0.788686	2.0971	4.05297	0.000213248	0.0018828	1.88324	4.38346	0.000259738	0.00140836	4.04047	3.88969	3.99628	3.51921	3.94158	3.69901	4.6144	4.14232	4.52135
gene-ECD_RS02230	NC_012971.2	467101	468063	+	protein_coding	ECD_RS02230	ECD_00426	hemH	WP_001250117.1	ferrochelatase	162.251	239.551	108.788	42.0396	23.1083	160.97	129.938	61.1589	14.4406	17.4544	1.0369	5.90419	0.804625	1	1.53574	6.98933	0.00311276	0.0689694	1.88763	6.71174	1.97285e-05	0.000281593	2.61732	5.76684	5.03785e-09	1.2467e-07	1.57429	4.78489	0.00602646	0.0206166	5.90088	6.6598	6.19871	4.94753	4.47819	5.95231	7.27378	7.10612	6.30692
gene-ECD_RS02435	NC_012971.2	515825	517492	+	protein_coding	ECD_RS02435	ECD_00468	.	WP_000580858.1	acyl-CoA synthetase FdrA	0.899137	0.270953	0.139728	0.034973	0.151176	0.586071	0.340991	0.351337	0.515697	0.163855	1.57311	-0.914452	0.282622	1	-1.50055	-1.09275	0.620334	0.908568	-2.3244	-0.588559	0.282135	0.514704	-14.4538	0.19663	0.00250381	0.0145903	1.09423	-0.879682	1	1	0.454702	0.54107	0.783168	1.50936	0.428834	0.664243	0.379858	0.383243	0.153987
gene-ECD_RS02565	NC_012971.2	536910	537242	+	protein_coding	ECD_RS02565	ECD_00493	emrE	WP_001070454.1	SMR family multidrug efflux protein EmrE	26.4085	13.572	3.49949	6.13125	7.95105	37.5342	9.18064	7.03939	1.72209	7.18157	-1.38124	2.04827	0.0789422	1	1.23093	1.50449	0.446901	0.81771	-1.8894	1.22872	0.0490435	0.151586	3.17332	1.55907	0.00360939	0.0195389	1.31559	1.88058	0.332943	0.498956	2.52032	1.78488	1.9574	1.15783	2.01034	2.14688	2.00437	1.3342	2.30521
gene-ECD_RS02580	NC_012971.2	539488	540039	+	protein_coding	ECD_RS02580	ECD_00495	ybcL	WP_001306955.1	Raf kinase inhibitor-like protein YbcL	3.08745	0.58482	0.422221	2.21924	1.02783	3.7949	0.257596	0.796236	0.129858	1.11404	-1.19386	-0.354206	0.633545	1	1.84571	-1.89974	0.692096	0.938629	-1.7515	-0.785719	0.759851	0.913788	13.9966	0.701454	0.00041343	0.00334519	1.09592	-0.00478817	1	1	0.843122	0.155442	0.623566	0.206522	0.830925	0.735066	0.281138	0.383243	1.75079
gene-ECD_RS02675	NC_012971.2	548683	550491	+	protein_coding	ECD_RS02675	.	.	WP_072094231.1	host specificity protein J	3.24085	3.96165	1.70709	0.967404	1.35908	3.74413	2.67251	2.22717	1.902	2.45511	-1.12286	1.31005	0.59361	1	1.2345	2.14787	0.350101	0.758418	-1.22876	2.2168	0.44128	0.675932	-2.18044	2.47058	0.00547566	0.0276028	-1.51729	2.28016	0.108368	0.212771	1.83473	2.28331	2.5744	3.06821	2.72789	1.71624	2.53017	2.33101	2.13067
gene-ECD_RS02715	NC_012971.2	557396	560539	+	protein_coding	ECD_RS02715	ECD_00536	cusA	WP_000573928.1	Cu(+)/Ag(+) efflux RND transporter permease subunit CusA	15.6117	16.0589	10.2115	4.76843	9.7448	20.1661	22.0255	18.3833	12.0154	15.9518	-1.25563	4.43539	0.132946	1	-1.64632	5.47869	0.000929996	0.0297833	-1.69617	5.82365	0.000544553	0.00460154	-2.80075	5.78402	2.20081e-10	7.04816e-09	-1.37626	5.78208	0.0378348	0.0923693	4.64556	5.81769	6.17191	6.35943	6.01162	4.33176	5.11478	5.42335	4.90441
gene-ECD_RS02745	NC_012971.2	564934	566052	-	protein_coding	ECD_RS02745	ECD_00542	.	WP_001130654.1	glutamate--cysteine ligase	2.37593	3.1157	4.26975	9.33142	10.4222	2.49602	1.14365	1.4402	3.52324	6.28931	-1.02115	0.138323	1	1	2.26194	0.851091	0.00619366	0.104828	3.13522	2.11268	2.92013e-05	0.000391879	2.37932	3.87898	2.94932e-05	0.000341639	1.96966	3.74387	0.00035162	0.00185342	1.04164	1.01711	1.57652	3.24255	3.30936	1.02615	1.73277	2.8555	4.40344
gene-ECD_RS02785	NC_012971.2	570740	572980	-	protein_coding	ECD_RS02785	ECD_00550	fepA	WP_001034916.1	siderophore enterobactin receptor FepA	61.2352	2410.86	752.837	157.615	401.591	95.158	1678.5	979.625	377.665	314.136	-1.51056	6.07073	0.00445064	0.360881	1.19651	11.6905	0.20584	0.615787	-1.22613	11.2596	0.15105	0.339618	-2.66424	10.2873	1.43225e-11	5.40425e-10	1.52044	10.1341	0.00332408	0.0125551	6.35442	11.5558	11.3996	10.8282	9.80184	5.76827	11.8145	11.1056	9.41581
gene-ECD_RS02815	NC_012971.2	580683	581675	-	protein_coding	ECD_RS02815	ECD_00556	fepG	WP_000640979.1	iron-enterobactin ABC transporter permease	8.23818	27.6982	7.51069	2.58481	2.85682	11.1806	28.6391	13.795	5.26966	6.46807	-1.31895	1.90759	0.140911	1	-1.24112	4.36637	0.177382	0.585792	-1.72992	3.74693	0.00289791	0.017447	-2.26272	3.04209	0.000782576	0.0055332	-1.90126	2.67911	0.00518982	0.018162	2.38068	4.57001	4.15795	3.61293	3.19131	2.06677	4.27285	3.42447	2.57438
gene-ECD_RS02820	NC_012971.2	581672	582676	-	protein_coding	ECD_RS02820	ECD_00557	fepD	WP_001295314.1	Fe(3+)-siderophore ABC transporter permease	5.90136	44.6489	15.2479	4.58549	10.4754	9.72702	42.9409	26.2401	13.1238	9.72223	-1.60139	1.61445	0.0174168	0.755676	-1.15448	5.01369	0.351906	0.759575	-1.62125	4.72012	0.00334211	0.0196253	-3.17835	4.22348	3.81498e-09	9.6284e-08	1.28122	3.83676	0.177156	0.312277	2.23419	5.15085	5.06353	4.87372	3.74143	1.72786	4.94983	4.39272	3.30722
gene-ECD_RS02845	NC_012971.2	588181	589038	+	protein_coding	ECD_RS02845	ECD_00562	entB	WP_001007155.1	enterobactin biosynthesis bifunctional isochorismatase/aryl carrier protein EntB	15.5728	508.01	130.319	18.9009	24.9811	27.9142	227.708	144.8	34.9219	42.6052	-1.74198	2.84733	0.000980528	0.169854	1.85845	7.80442	1.77552e-05	0.00120239	-1.04698	7.22463	0.755195	0.913606	-2.05386	5.5834	9.93006e-06	0.000136128	-1.43384	5.30329	0.0228218	0.0612217	3.33303	7.29747	7.26521	6.0297	5.56367	2.63447	8.18735	7.19942	5.01408
gene-ECD_RS02850	NC_012971.2	589038	589784	+	protein_coding	ECD_RS02850	ECD_00563	dhbA	WP_000347664.1	2,3-dihydro-2,3-dihydroxybenzoate dehydrogenase	16.7918	417.031	106.939	14.4469	18.9881	26.6405	201.773	118.853	36.9444	42.4417	-1.54186	2.64839	0.0116824	0.654732	1.72171	7.35966	0.000174666	0.00821793	-1.04725	6.74032	0.757424	0.913788	-2.842	5.32626	6.44593e-10	1.96524e-08	-1.87888	4.95253	0.000117319	0.000707439	3.09463	6.92586	6.78421	5.91295	5.36292	2.5584	7.70475	6.71821	4.44879
gene-ECD_RS02855	NC_012971.2	589787	590200	+	protein_coding	ECD_RS02855	ECD_00564	entH	WP_000637953.1	proofreading thioesterase EntH	12.0205	301.767	84.022	12.9632	14.9226	23.95	145.628	97.4947	24.5865	34.4939	-1.93522	1.53727	0.00109634	0.181658	1.72611	6.04186	0.000229346	0.0102828	-1.09334	5.57566	0.562385	0.782493	-2.10716	4.02177	0.000143472	0.00134342	-1.94238	3.79707	0.000411906	0.00212706	2.25033	5.62163	5.66256	4.51439	4.25445	1.55594	6.39685	5.53644	3.50626
gene-ECD_RS02950	NC_012971.2	607869	609401	-	protein_coding	ECD_RS02950	ECD_00583	citF	WP_000192245.1	citrate lyase subunit alpha	2.66814	2.02158	0.836179	0.532735	0.699079	2.73292	3.84933	2.29366	1.21574	1.15885	1.00432	0.717506	1	1	-2.28196	1.78658	0.000426635	0.0169365	-2.57497	1.64411	0.00139798	0.00977559	-2.52177	1.56582	0.00916578	0.0410468	-1.39104	1.08407	0.406933	0.576673	1.37176	2.51631	2.4129	2.32235	1.70041	1.37559	1.61611	1.41872	1.36567
gene-ECD_RS02965	NC_012971.2	610628	611686	-	protein_coding	ECD_RS02965	ECD_00586	citC	WP_000467700.1	[citrate (pro-3S)-lyase] ligase	0.514983	0.792573	0.385142	0.385591	1.13104	0.791231	1.40985	1.38345	0.879947	1.61302	-1.48595	-1.65193	0.523805	1	-2.12306	-0.0703493	0.0591425	0.343844	-3.33939	0.381037	0.00962572	0.0445189	-2.5064	0.674526	0.0938808	0.233385	-1.19786	1.11683	0.682922	0.81459	0.397881	1.1339	1.48659	1.58532	1.66148	0.278141	0.640989	0.615862	0.838733
gene-ECD_RS02975	NC_012971.2	612602	614260	+	protein_coding	ECD_RS02975	ECD_00589	dpiB	WP_012767702.1	sensor histidine kinase DpiB	6.69792	6.2268	3.23117	1.65263	3.22992	7.66025	5.57116	4.76878	3.71588	4.15978	-1.11166	2.21024	0.557512	1	-1.07396	2.85468	0.734536	0.952003	-1.39009	3.08939	0.110123	0.273405	-2.49549	3.23098	7.61059e-05	0.000771382	-1.08275	3.10258	0.750851	0.866156	2.54015	3.06946	3.42388	3.83144	3.28395	2.41478	2.97909	2.99968	2.65399
gene-ECD_RS02980	NC_012971.2	614229	614909	+	protein_coding	ECD_RS02980	ECD_00590	dpiA	WP_000126500.1	two-component response regulator DpiA	17.4181	8.91194	2.73793	1.2849	3.05482	19.6867	9.50043	5.7011	2.73675	5.71905	-1.09862	2.29456	0.597698	1	-1.27927	2.23106	0.243446	0.66133	-1.95801	1.90289	0.0139437	0.0596404	-2.35526	1.59542	0.0155637	0.0611361	-1.57203	2.07954	0.095148	0.192749	2.60434	2.62672	2.53007	2.32235	2.56866	2.49178	2.33482	1.77996	1.42739
gene-ECD_RS02985	NC_012971.2	614950	616335	-	protein_coding	ECD_RS02985	ECD_00591	dcuC	WP_000955063.1	anaerobic C4-dicarboxylate transporter DcuC	1.57393	2.37574	0.714669	0.589237	1.09161	1.71291	1.69278	1.84984	1.60327	1.82404	-1.05769	-0.107465	0.915187	1	1.16858	1.09816	0.642453	0.919638	-2.42759	1.23635	0.00630869	0.0321853	-3.00476	1.73297	0.00172226	0.0107599	-1.40295	1.55075	0.308151	0.472011	0.925836	1.52461	2.05449	2.52882	2.07102	0.887935	1.67562	1.19733	1.36567
gene-ECD_RS03140	NC_012971.2	643880	644266	-	protein_coding	ECD_RS03140	.	.	WP_000631380.1	amino acid ABC transporter ATP-binding protein	50.7318	24.5244	12.9481	12.511	14.1719	73.4347	20.392	11.7357	5.55673	9.35752	-1.40692	3.21196	0.0367082	0.884846	1.00184	2.68207	1	1	1.17058	2.64106	0.531601	0.754818	2.0213	2.87594	0.00604355	0.0299116	1.79927	2.71952	0.00921812	0.0293731	3.55716	2.87063	2.71963	2.48982	2.48192	3.11349	2.87293	2.91491	3.37144
gene-ECD_RS03160	NC_012971.2	647213	649090	+	protein_coding	ECD_RS03160	ECD_00624	.	WP_001276742.1	rhomboid family intramembrane serine protease	8.34894	5.4663	2.42001	1.18036	2.21548	7.58495	6.58723	4.60274	2.9772	3.6747	1.13225	2.53827	0.500612	1	-1.44619	3.07813	0.0452059	0.302777	-1.79078	3.07306	0.00451452	0.0248625	-2.79773	3.04555	2.29327e-05	0.000273115	-1.39388	2.94405	0.120553	0.231157	2.67778	3.44591	3.5402	3.70093	3.28395	2.83049	2.9712	2.79354	2.40062
gene-ECD_RS03230	NC_012971.2	657387	659051	-	protein_coding	ECD_RS03230	ECD_00631	asnB	WP_000337081.1	asparagine synthase B	113.454	125.716	61.0311	17.5178	19.6883	126.064	145.225	87.1125	39.9954	18.7952	-1.08012	6.26029	0.594264	1	-1.3867	7.37986	0.0233014	0.213503	-1.34492	7.28251	0.042134	0.135253	-2.53819	6.64	1.49299e-09	4.27804e-08	1.24578	5.48149	0.163202	0.292413	6.33184	7.60328	7.48723	7.16968	5.3446	6.22207	7.13448	7.06245	5.84097
gene-ECD_RS03255	NC_012971.2	663818	665764	+	protein_coding	ECD_RS03255	ECD_00636	nagE	WP_001023126.1	PTS N-acetyl glucosamine transporter subunit IIABC	187.111	40.0915	53.7776	38.8896	32.4754	189.789	33.3756	22.9882	16.3834	34.6726	1.0142	7.14054	0.922453	1	1.00066	5.70335	1	1	2.48239	6.58646	1.76929e-09	7.25029e-08	2.13455	6.75157	7.45916e-07	1.30398e-05	1.11395	6.50059	0.471714	0.63923	7.14005	5.72764	5.80888	6.11867	6.43459	7.16025	5.72857	7.10532	7.2017
gene-ECD_RS03360	NC_012971.2	684862	686910	-	protein_coding	ECD_RS03360	ECD_00654	kdpB	WP_000087944.1	potassium-transporting ATPase subunit KdpB	1.53043	1.76456	0.90997	0.483985	0.584563	1.53352	1.73491	1.43004	1.01453	1.16714	1.02658	0.333188	1	1	-1.1798	1.4419	0.583017	0.894477	-1.47878	1.66326	0.188261	0.396178	-2.31959	1.7493	0.0166986	0.0646073	-1.67452	1.38362	0.115131	0.223517	1.13152	1.94264	2.20305	2.44974	2.01034	1.15227	1.76965	1.77996	1.54344
gene-ECD_RS03375	NC_012971.2	689008	689214	+	protein_coding	ECD_RS03375	ECD_00657	.	WP_000424924.1	YbfA family protein	190.681	384.578	208.859	29.0263	30.7589	253.331	291.599	257.627	59.908	40.9305	-1.29141	4.14446	0.0948261	1	1.09864	5.66616	0.530748	0.865434	-1.16226	5.93492	0.321712	0.554772	-2.29308	4.26545	1.41487e-05	0.000183403	-1.11871	3.37095	0.614092	0.761323	4.38368	5.62329	6.0575	4.78791	3.55219	4.03467	5.7564	5.84404	3.65557
gene-ECD_RS03465	NC_012971.2	705287	706333	-	protein_coding	ECD_RS03465	ECD_00675	.	WP_001297246.1	AbrB family transcriptional regulator	4.62286	6.96824	3.83991	2.28435	1.92674	4.46834	4.75335	2.58872	0.958496	2.28411	1.06417	0.913125	0.844502	1	1.22086	2.17986	0.358075	0.762939	1.57243	2.16296	0.0810025	0.218575	2.13483	1.89767	0.0264049	0.0900888	1.00324	1.68469	1	1	1.4715	2.31664	2.11576	1.65747	2.01034	1.52962	2.55151	2.64355	2.49012
gene-ECD_RS03650	NC_012971.2	740140	740215	+	tRNA	ECD_RS03650	ECD_t00021	.	.	tRNA-Lys	19.7337	29.7335	27.5999	14.5836	24.0549	19.2941	44.9031	40.4823	27.3523	33.2647	1.05185	-0.682067	1	1	-1.80958	1.13066	0.0280176	0.238337	-1.38065	1.77066	0.252714	0.479312	-2.07726	1.8007	0.0388023	0.121608	-1.16205	1.66115	0.667032	0.79939	0.63761	1.8993	2.25844	2.44974	2.07102	0.664243	1.32543	1.90244	1.65084
gene-ECD_RS03710	NC_012971.2	750421	753072	+	protein_coding	ECD_RS03710	ECD_10004	.	WP_001092355.1	hypothetical protein	13.007	373.021	242.008	56.9267	62.3987	15.4818	313.206	245.615	143.31	86.2854	-1.157	3.86375	0.347801	1	-1.00793	9.37075	0.956067	1	1.04568	9.67905	0.754207	0.913051	-2.79907	9.11327	1.96363e-12	7.87725e-11	-1.16266	8.07534	0.29649	0.458202	4.04972	9.37839	9.64797	9.67418	8.18393	3.85289	9.36701	9.71233	8.19235
gene-ECD_RS04020	NC_012971.2	796263	796940	+	protein_coding	ECD_RS04020	ECD_00745	bioD	WP_000044837.1	ATP-dependent dethiobiotin synthetase BioD	4.32352	2.57114	0.773449	0.430195	1.02278	3.70758	2.51669	1.83675	1.48016	1.00778	1.19893	0.138526	0.568163	1	-1.17409	0.438827	0.704975	0.946924	-2.2193	0.325207	0.094398	0.24493	-3.74642	0.623883	0.0161862	0.0630732	1.20437	0.180769	0.840383	0.928318	0.965481	1.24193	1.34023	1.65747	0.899456	1.09956	1.11225	0.752414	0.644502
gene-ECD_RS04095	NC_012971.2	808994	810100	-	protein_coding	ECD_RS04095	ECD_00759	.	WP_000469031.1	ABC transporter permease	13.979	13.8227	8.42154	1.52818	3.64462	13.1831	7.45005	3.97039	4.79174	7.96229	1.09078	2.54479	0.648332	1	1.54509	3.09126	0.0170488	0.178625	2.24865	3.16966	8.51095e-05	0.000968216	-3.47417	2.89175	1.51394e-06	2.44475e-05	-1.83532	3.14101	0.00386939	0.0142338	2.70731	2.92567	2.6796	3.63097	3.60445	2.81423	3.4852	3.71927	2.09307
gene-ECD_RS04105	NC_012971.2	811237	812973	-	protein_coding	ECD_RS04105	ECD_00761	.	WP_012767712.1	ABC transporter ATP-binding protein	38.0297	46.3881	28.9488	7.62344	10.0894	35.5764	27.137	19.2729	14.3199	21.0057	1.09964	4.62298	0.528684	1	1.42392	5.51819	0.01832	0.186678	1.59392	5.74443	0.00239697	0.0149752	-2.08792	5.30783	9.78412e-06	0.000134611	-1.7502	5.1901	0.000517163	0.00258649	4.61004	5.27472	5.39855	5.76565	5.56103	4.74174	5.77353	6.05846	4.73169
gene-ECD_RS04125	NC_012971.2	816460	816942	-	protein_coding	ECD_RS04125	ECD_00765	ybiA	WP_001145126.1	N-glycosidase YbiA	19.3363	7.88672	2.89523	3.01938	3.524	23.4199	3.82715	3.03328	1.18728	5.09274	-1.17722	2.00626	0.379712	1	1.71371	1.09106	0.0495194	0.316641	1.01289	0.985054	1	1	2.27038	1.23203	0.068727	0.187621	-1.21415	1.59716	0.579642	0.731704	2.40251	1.30971	1.48659	1.15783	2.041	2.21453	1.82326	1.49857	1.93206
gene-ECD_RS04155	NC_012971.2	822522	823199	-	protein_coding	ECD_RS04155	ECD_00771	ybiX	WP_000990177.1	PKHD-type hydroxylase YbiX	4.42407	56.0889	16.5002	3.26948	2.88238	2.6777	22.2308	30.4684	6.02635	3.82957	1.69628	-0.0267454	0.0789874	1	2.10122	4.23621	5.86025e-06	0.00043791	-1.73942	4.33189	0.0012777	0.00909581	-2.04552	2.74146	0.00570193	0.0285922	-1.11665	1.72245	0.835873	0.927909	0.755376	3.70696	4.72312	3.28872	2.10043	1.11734	4.71946	3.96394	2.40062
gene-ECD_RS04350	NC_012971.2	866711	867307	-	protein_coding	ECD_RS04350	ECD_00808	ybjG	WP_001295291.1	undecaprenyl-diphosphate phosphatase	204.627	257.824	132.442	63.6109	98.3093	221.876	177.087	174.729	131.837	125.324	-1.05402	5.6138	0.720236	1	1.21282	6.5499	0.185993	0.594149	-1.24311	6.85702	0.139259	0.321062	-2.3042	6.92193	3.92645e-08	8.55068e-07	-1.07184	6.51987	0.645104	0.785209	5.67815	6.41925	7.01481	7.40927	6.58131	5.60376	6.69467	6.70354	6.21585
gene-ECD_RS04585	NC_012971.2	901788	902633	+	protein_coding	ECD_RS04585	ECD_00862	potI	WP_001061667.1	putrescine ABC transporter permease PotI	5.56004	3.51058	1.72182	1.51697	1.93741	5.6125	4.95827	4.24283	2.96556	3.87674	1.01907	0.902878	1	1	-1.69331	1.45428	0.0328806	0.257489	-2.31477	1.71719	0.00404431	0.0227664	-2.16605	2.03698	0.0139996	0.0565902	-1.67932	1.80972	0.0700096	0.151853	1.48521	2.12301	2.43711	2.67505	2.36562	1.50281	1.57503	1.53689	1.79829
gene-ECD_RS04620	NC_012971.2	907710	908438	-	protein_coding	ECD_RS04620	ECD_00869	artP	WP_000027205.1	arginine ABC transporter ATP-binding protein ArtP	85.3773	37.1089	24.0579	23.2858	24.0401	90.5154	21.8459	14.1684	9.34125	27.7434	-1.03058	4.6259	0.845473	1	1.41485	3.95474	0.0354884	0.267285	1.80137	4.17013	0.000798967	0.00622496	2.24052	4.59094	1.1829e-05	0.000157624	1.03057	4.71074	0.88208	0.955892	4.70092	3.78046	3.77673	3.96539	4.73415	4.65916	4.25019	4.57872	5.07802
gene-ECD_RS04625	NC_012971.2	908656	909171	-	protein_coding	ECD_RS04625	ECD_00870	.	WP_001270734.1	lipoprotein	34.6139	29.154	29.8108	68.6221	56.5654	37.0782	15.0185	11.925	25.0053	36.4149	-1.04127	2.84006	0.839609	1	1.61649	3.0426	0.00867613	0.126371	2.65075	3.81215	2.46052e-07	6.0497e-06	2.46723	5.59877	5.08503e-08	1.08871e-06	1.84707	5.0891	0.000154386	0.00089146	3.04461	2.84801	3.09921	4.8431	4.63212	2.99343	3.46285	4.39793	6.11629
[truncated: 536 more rows]
[truncated: 40 more columns]
