# Supplementary material for: Transport engineering for improving the production and secretion of valuable alkaloids in Escherichia coli
Source: Metab Eng Commun. 2021 Sep 14;13:e00184. doi: 10.1016/j.mec.2021.e00184 (PMC8449128; doi:10.1016/j.mec.2021.e00184)
Supplement: Multimedia component 4 [file mmc4.xlsx]

## Sheet: data3_DTX1_1_8h_vs_VC1_8h_fc2_&
Feature_ID	Chrom	Start	End	Strand	Type	Locus_Tag	Old_Locus_Tag	Gene_Symbol	Protein_ID	Product	DTX1_1_8h/VC1_8h.fc	DTX1_1_8h/VC1_8h.logCPM	DTX1_1_8h/VC1_8h.raw.pval	DTX1_1_8h/VC1_8h.bh.pval	DTX1_1_8h.mean	VC1_8h.mean	N_DTX1_1_8h	N_VC1_8h	DTX1_1_8h_Read_Count	VC1_8h_Read_Count	DTX1_1_8h_FPKM	VC1_8h_FPKM	Query_Length	Query_Start	Query_End	Query_Coverage	Target_Description	Target_Length	Target_Start	Target_End	Target_Coverage	Bit	e-value	Identites	Identites (%)	Positives	Positives (%)	Gaps	Gaps (%)	Query_Frame
gene-ECD_RS00215	NC_012971.2	40466	42019	-	protein_coding	ECD_RS00215	ECD_00041	caiC	WP_000351506.1	crotonobetaine/carnitine-CoA ligase	-2.25756	0.625275	0.0107729	0.139574	0.928763	1.60774	0.928763	1.60774	21	36	0.872489	1.64703	1554	1	1552	99.87	UNIPROTKB|P31552 - symbol:caiC "carnitine-CoA ligase" species:83333 "Escherichia coli K-12" [GO:0005515 "protein binding" evidence=IPI] [GO:0051108 "carnitine-CoA ligase activity" evidence=IDA] [GO:0051109 "crotonobetaine-CoA ligase activity" evidence=IDA] HAMAP:MF_01524 InterPro:IPR000873 InterPro:IPR023456 Pfam:PF00501 UniPathway:UPA00117 Prosite:PS00455 EMBL:U00096 EMBL:AP009048 Proteomes:UP00…	517	1	517	100	1039.3	2e-302	507/517	98	510/517	98	0/517	0	1
gene-ECD_RS00325	NC_012971.2	68660	69355	-	protein_coding	ECD_RS00325	ECD_00063	araD	WP_000888655.1	L-ribulose-5-phosphate 4-epimerase	-3.83133	-1.32356	0.0443061	0.301061	0.175163	0.596394	0.175163	0.596394	3	9	0.278294	0.919353	696	1	694	99.71	UNIPROTKB|P08203 - symbol:araD "L-ribulose-5-phosphate 4-epimerase AraD" species:83333 "Escherichia coli K-12" [GO:0016832 "aldehyde-lyase activity" evidence=IBA] [GO:0005829 "cytosol" evidence=IDA] [GO:0019324 "L-lyxose metabolic process" evidence=IMP] [GO:0019569 "L-arabinose catabolic process to xylulose 5-phosphate" evidence=IEA;IEP] [GO:0008742 "L-ribulose-phosphate 4-epimerase activity" evi…	231	1	231	100	471.9	7e-132	228/231	98	230/231	99	0/231	0	1
gene-ECD_RS00335	NC_012971.2	71153	72853	-	protein_coding	ECD_RS00335	ECD_00065	araB	WP_000951777.1	ribulokinase	-3.12888	0.289022	0.00172226	0.0427723	0.640989	1.46641	0.640989	1.46641	13	31	0.493436	1.29571	1701	1	1699	99.88	UNIPROTKB|P08204 - symbol:araB species:83333 "Escherichia coli K-12" [GO:0019568 "arabinose catabolic process" evidence=IDA;IMP] [GO:0008741 "ribulokinase activity" evidence=IDA;IMP] [GO:0005737 "cytoplasm" evidence=IDA] [GO:0016773 "phosphotransferase activity, alcohol group as acceptor" evidence=IDA] [GO:0019572 "L-arabinose catabolic process" evidence=IDA] [GO:0016052 "carbohydrate catabolic p…	566	1	566	100	1142.9	0	561/566	99	563/566	99	0/566	0	1
gene-ECD_RS00405	NC_012971.2	87173	88117	+	protein_coding	ECD_RS00405	ECD_00078	leuO	WP_001115472.1	transcriptional regulator LeuO	2.52961	0.306658	0.0103064	0.136856	1.37414	0.701057	1.37414	0.701057	37	11	2.52791	0.827579	945	1	943	99.79	UNIPROTKB|P10151 - symbol:leuO "DNA-binding transcriptional dual regulator LeuO" species:83333 "Escherichia coli K-12" [GO:0006355 "regulation of transcription, DNA-templated" evidence=IMP] InterPro:IPR000847 Pfam:PF00126 PRINTS:PR00039 PROSITE:PS50931 Pfam:PF03466 GO:GO:0006355 GO:GO:0003700 EMBL:U00096 EMBL:AP009048 Proteomes:UP000000318 Proteomes:UP000000625 GO:GO:0032993 Gene3D:1.10.10.10 Int…	314	1	314	100	630.9	1e-179	314/314	100	314/314	100	0/314	0	1
gene-ECD_RS01450	NC_012971.2	304908	305513	+	protein_coding	ECD_RS01450	ECD_00274	.	WP_000023635.1	ankyrin repeat domain-containing protein	2.44886	0.77047	0.00441553	0.085081	1.69492	0.933651	1.69492	0.933651	52	16	5.54016	1.87714	606	1	604	99.67	UNIPROTKB|P77736 - symbol:yahD "putative transcriptional regulator with ankyrin domain" species:83333 "Escherichia coli K-12" [GO:0009314 "response to radiation" evidence=IMP] InterPro:IPR002110 PROSITE:PS50088 SMART:SM00248 GO:GO:0009314 EMBL:U00096 EMBL:AP009048 Proteomes:UP000000318 Proteomes:UP000000625 eggNOG:COG0666 CDD:cd00204 Gene3D:1.25.40.20 InterPro:IPR020683 InterPro:IPR036770 Pfam:PF…	201	1	201	100	404.8	9e-112	201/201	100	201/201	100	0/201	0	1
gene-ECD_RS01460	NC_012971.2	306406	307953	+	protein_coding	ECD_RS01460	ECD_00276	fdrA	WP_000111813.1	acyl-CoA synthetase FdrA	2.4805	0.16378	0.0211185	0.202102	1.27501	0.649675	1.27501	0.649675	33	10	1.37637	0.45928	1548	1	1546	99.87	UNIPROTKB|P77187 - symbol:yahF "putative acyl-CoA synthetase with NAD(P)-binding domain and succinyl-CoA synthetase domain" species:83333 "Escherichia coli K-12" [GO:0005829 "cytosol" evidence=IDA] InterPro:IPR003781 InterPro:IPR005811 Pfam:PF00549 Pfam:PF02629 EcoGene:EG13590 GO:GO:0005829 GO:GO:0003824 EMBL:U00096 EMBL:AP009048 Proteomes:UP000000318 Proteomes:UP000000625 GO:GO:0008152 EMBL:U738…	515	1	515	100	983.8	1e-285	505/515	98	509/515	98	0/515	0	1
gene-ECD_RS01600	NC_012971.2	340774	341640	+	protein_coding	ECD_RS01600	ECD_00303	.	WP_000121898.1	2-hydroxy-6-oxonona-2,4-dienedioate hydrolase	2.56956	-0.256057	0.0348449	0.264383	1.02342	0.48354	1.02342	0.48354	24	7	1.78724	0.574021	867	1	865	99.77	UNIPROTKB|P77044 - symbol:mhpC species:83333 "Escherichia coli K-12" [GO:0016787 "hydrolase activity" evidence=IDA] [GO:0019439 "aromatic compound catabolic process" evidence=IMP] [GO:0005737 "cytoplasm" evidence=IDA] [GO:0052823 "2-hydroxy-6-oxonona-2,4,7-trienedioate hydrolase activity" evidence=IDA] [GO:0018771 "2-hydroxy-6-oxonona-2,4-dienedioate hydrolase activity" evidence=IDA] [GO:0019622 …	288	1	288	100	586.3	3e-166	286/288	99	287/288	99	0/288	0	1
gene-ECD_RS02745	NC_012971.2	564934	566052	-	protein_coding	ECD_RS02745	ECD_00542	.	WP_001130654.1	glutamate--cysteine ligase	2.26194	0.851091	0.00619366	0.104828	1.73277	1.01711	1.73277	1.01711	54	18	3.1157	1.14365	1119	1	1117	99.82	UNIPROTKB|P77213 - symbol:ybdK "carboxylate-amine ligase" species:83333 "Escherichia coli K-12" [GO:0016879 "ligase activity, forming carbon-nitrogen bonds" evidence=IDA] HAMAP:MF_01609 InterPro:IPR006336 InterPro:IPR011793 InterPro:IPR014746 Pfam:PF04107 EcoGene:EG13644 GO:GO:0005524 SUPFAM:SSF55931 EMBL:U00096 EMBL:AP009048 Proteomes:UP000000318 Proteomes:UP000000625 EMBL:U82598 GO:GO:0004357 P…	372	1	372	100	767.7	1e-220	372/372	100	372/372	100	0/372	0	1
gene-ECD_RS02950	NC_012971.2	607869	609401	-	protein_coding	ECD_RS02950	ECD_00583	citF	WP_000192245.1	citrate lyase subunit alpha	-2.28196	1.78658	0.000426635	0.0169365	1.61611	2.51631	1.61611	2.51631	48	83	2.02158	3.84933	1533	106	1528	92.82	UNIPROTKB|Q9KTT9 - symbol:VC_0799 "Citrate lyase, alpha subunit" species:243277 "Vibrio cholerae O1 biovar El Tor str. N16961" [GO:0006113 "fermentation" evidence=ISS] [GO:0008815 "citrate (pro-3S)-lyase activity" evidence=ISS] [GO:0009346 "citrate lyase complex" evidence=ISS] InterPro:IPR006472 Pfam:PF04223 PIRSF:PIRSF009451 EMBL:AE003852 Proteomes:UP000000584 InterPro:IPR037171 SUPFAM:SSF100950…	534	59	532	88.76	670.2	3e-191	334/474	70	404/474	85	0/474	0	1
gene-ECD_RS03685	NC_012971.2	745251	746003	-	protein_coding	ECD_RS03685	ECD_00708	gpmA	WP_001295305.1	2,3-diphosphoglycerate-dependent phosphoglycerate mutase	2.06567	9.36785	4.45562e-07	4.71677e-05	9.79956	8.75467	9.79956	8.75467	20687	7576	1773.76	715.309	753	1	751	99.73	UNIPROTKB|P62707 - symbol:gpmA "2,3-bisphosphoglycerate-dependent phosphoglycerate mutase" species:83333 "Escherichia coli K-12" [GO:0043456 "regulation of pentose-phosphate shunt" evidence=IBA] [GO:0006094 "gluconeogenesis" evidence=IBA] [GO:0005829 "cytosol" evidence=IDA] [GO:0046538 "2,3-bisphosphoglycerate-dependent phosphoglycerate mutase activity" evidence=IDA] [GO:0005737 "cytoplasm" evide…	250	1	250	100	509.6	3e-143	250/250	100	250/250	100	0/250	0	1
gene-ECD_RS03995	NC_012971.2	791426	791902	-	protein_coding	ECD_RS03995	ECD_00740	.	WP_000767389.1	kinase inhibitor	2.03784	2.31553	0.000890014	0.0289901	2.90643	2.06535	2.90643	2.06535	151	56	20.4386	8.34677	477	4	472	98.32	UNIPROTKB|P77368 - symbol:ybcL "DLP12 prophage; periplasmic protein" species:83333 "Escherichia coli K-12" [GO:0043086 "negative regulation of catalytic activity" evidence=IEA] [GO:0030288 "outer membrane-bounded periplasmic space" evidence=IDA] [GO:0004857 "enzyme inhibitor activity" evidence=RCA] Pfam:PF01161 EMBL:U00096 EMBL:AP009048 Proteomes:UP000000318 Proteomes:UP000000625 GO:GO:0043086 GO…	183	23	180	86.34	165.6	7e-40	79/158	50	104/158	65	2/158	1	1
gene-ECD_RS04150	NC_012971.2	822182	822448	-	protein_coding	ECD_RS04150	ECD_00770	ybiI	WP_000146343.1	C4-type zinc finger protein YbiI	2.20994	2.31688	0.000177751	0.00826108	2.93918	2.0053	2.93918	2.0053	155	53	37.4811	14.1128	267	1	265	99.25	UNIPROTKB|Q5LTK3 - symbol:SPO1411 "C4-type zinc finger protein, DksA/TraR family" species:246200 "Ruegeria pomeroyi DSS-3" [GO:0003674 "molecular_function" evidence=ND] [GO:0008150 "biological_process" evidence=ND] InterPro:IPR000962 Pfam:PF01258 PROSITE:PS51128 GO:GO:0008270 EMBL:CP000031 Proteomes:UP000001023 eggNOG:COG1734 OrthoDB:POG091H0GHV RefSeq:WP_011047148.1 ProteinModelPortal:Q5LTK3 STR…	89	1	89	100	101.7	7e-21	50/89	56	62/89	69	1/89	1	1
gene-ECD_RS04155	NC_012971.2	822522	823199	-	protein_coding	ECD_RS04155	ECD_00771	ybiX	WP_000990177.1	PKHD-type hydroxylase YbiX	2.10122	4.23621	5.86025e-06	0.00043791	4.71946	3.70696	4.71946	3.70696	589	212	56.0889	22.2308	678	1	676	99.71	UNIPROTKB|P75779 - symbol:ybiX species:83333 "Escherichia coli K-12" [GO:0006974 "cellular response to DNA damage stimulus" evidence=IEP] [GO:0006879 "cellular iron ion homeostasis" evidence=IEP] HAMAP:MF_00657 InterPro:IPR005123 InterPro:IPR006620 InterPro:IPR023550 Pfam:PF13640 PROSITE:PS51471 SMART:SM00702 EcoGene:EG13316 GO:GO:0005506 EMBL:U00096 EMBL:AP009048 Proteomes:UP000000318 Proteomes:…	225	1	225	100	456.4	3e-127	225/225	100	225/225	100	0/225	0	1
gene-ECD_RS04470	NC_012971.2	885114	885920	-	protein_coding	ECD_RS04470	ECD_00840	.	WP_000115390.1	hypothetical protein	2.64433	2.471	2.84142e-06	0.000240637	3.14267	1.98471	3.14267	1.98471	182	52	14.5609	4.58119	807				No hit
gene-ECD_RS04795	NC_012971.2	950962	952110	+	protein_coding	ECD_RS04795	ECD_00902	.	WP_000109259.1	MFS transporter	2.98684	5.24955	2.60277e-12	6.61277e-10	5.85193	4.32181	5.85193	4.32181	1319	334	74.1168	20.6669	1149	1	1147	99.83	UNIPROTKB|P21503 - symbol:ycaD "putative transport protein, major facilitator superfamily (MFS)" species:83333 "Escherichia coli K-12" [GO:0005886 "plasma membrane" evidence=IDA] HAMAP:MF_01149 InterPro:IPR011701 Pfam:PF07690 EcoGene:EG11242 GO:GO:0016021 GO:GO:0005886 EMBL:U00096 EMBL:AP009048 Proteomes:UP000000318 Proteomes:UP000000625 GO:GO:0055085 CDD:cd06174 InterPro:IPR020846 InterPro:IPR03…	382	1	382	100	751.1	9e-216	382/382	100	382/382	100	0/382	0	1
gene-ECD_RS05020	NC_012971.2	1007978	1008520	+	protein_coding	ECD_RS05020	ECD_00946	.	WP_000730614.1	fimbrial protein	2.98328	-0.526849	0.0310526	0.250036	0.895777	0.361103	0.895777	0.361103	20	5	2.37805	0.654665	543	1	541	99.63	UNIPROTKB|P75859 - symbol:ycbU "putative fimbrial-like adhesin protein" species:83333 "Escherichia coli K-12" [GO:0043709 "cell adhesion involved in single-species biofilm formation" evidence=IMP] [GO:0009289 "pilus" evidence=ISS] InterPro:IPR000259 InterPro:IPR036937 Pfam:PF00419 EMBL:U00096 EMBL:AP009048 Proteomes:UP000000318 Proteomes:UP000000625 GO:GO:0043709 InterPro:IPR008966 SUPFAM:SSF4940…	180	1	180	100	357.1	2e-97	180/180	100	180/180	100	0/180	0	1
gene-ECD_RS05205	NC_012971.2	1041838	1042695	+	protein_coding	ECD_RS05205	ECD_00980	.	WP_000004899.1	hydrogenase expression/formation protein	3.31459	-0.00502211	0.00778622	0.117751	1.22277	0.48354	1.22277	0.48354	31	7	2.33274	0.580042	858	16	823	94.17	UNIPROTKB|Q60CE7 - symbol:MCA0161 "Putative hydrogenase expression/formation protein" species:243233 "Methylococcus capsulatus str. Bath" [GO:0003674 "molecular_function" evidence=ND] [GO:0006464 "cellular protein modification process" evidence=ISS] GO:GO:0006464 EMBL:AE017282 Proteomes:UP000006821 RefSeq:WP_010959529.1 STRING:243233.MCA0161 EnsemblBacteria:AAU90587 KEGG:mca:MCA0161 eggNOG:ENOG41…	278	5	272	96.4	116.3	9e-25	86/276	31	138/276	50	15/276	5	1
gene-ECD_RS05295	NC_012971.2	1060549	1061577	+	protein_coding	ECD_RS05295	ECD_00997	torT	WP_001264935.1	TMAO reductase system periplasmic protein TorT	-2.38261	0.67537	0.00631844	0.106077	0.928763	1.66061	0.928763	1.66061	21	38	1.31764	2.62553	1029	115	997	85.81	UNIPROTKB|Q9KLN3 - symbol:VC_A0710 "Periplasmic protein TorT" species:243277 "Vibrio cholerae O1 biovar El Tor str. N16961" [GO:0000155 "phosphorelay sensor kinase activity" evidence=ISS] [GO:0000160 "phosphorelay signal transduction system" evidence=ISS] [GO:0009308 "amine metabolic process" evidence=ISS] Pfam:PF00532 Proteomes:UP000000584 GO:GO:0005622 EMBL:AE003853 GO:GO:0000160 GO:GO:0000155 …	349	40	343	87.11	241.9	2e-62	138/306	45	194/306	63	14/306	4	1
gene-ECD_RS05305	NC_012971.2	1062372	1063544	+	protein_coding	ECD_RS05305	ECD_00999	torC	WP_001301216.1	pentaheme c-type cytochrome TorC	-3.88357	-0.725886	0.0103994	0.137611	0.281138	0.890035	0.281138	0.890035	5	15	0.27521	0.909164	1173	1	1171	99.83	UNIPROTKB|P33226 - symbol:torC species:83333 "Escherichia coli K-12" [GO:0005515 "protein binding" evidence=IPI] [GO:0005887 "integral component of plasma membrane" evidence=RCA] [GO:1990204 "oxidoreductase complex" evidence=IDA] [GO:0020037 "heme binding" evidence=ISM;IDA] [GO:0009060 "aerobic respiration" evidence=IEP] [GO:0016021 "integral component of membrane" evidence=IDA] [GO:0009055 "elec…	390	1	390	100	799.3	3e-230	389/390	99	389/390	99	0/390	0	1
gene-ECD_RS05440	NC_012971.2	1089275	1090339	+	protein_coding	ECD_RS05440	.	phoH	WP_000258765.1	phosphate starvation-inducible protein PhoH	2.54962	5.80708	6.79023e-10	1.36198e-07	6.34357	5.02039	6.34357	5.02039	1864	553	113.002	36.9168	1065	1	1063	99.81	UNIPROTKB|P0A9K1 - symbol:phoH "ATP-binding protein" species:83333 "Escherichia coli K-12" [GO:0005524 "ATP binding" evidence=IDA] InterPro:IPR003714 Pfam:PF02562 InterPro:IPR027417 SUPFAM:SSF52540 GO:GO:0005524 GO:GO:0005737 EMBL:U00096 EMBL:AP009048 Proteomes:UP000000318 Proteomes:UP000000625 EMBL:D10391 PIR:B47065 RefSeq:NP_415539.1 RefSeq:WP_000258765.1 ProteinModelPortal:P0A9K1 SMR:P0A9K1 Bi…	354	1	354	100	704.9	7e-202	354/354	100	354/354	100	0/354	0	1
gene-ECD_RS05705	NC_012971.2	1133588	1134004	+	protein_coding	ECD_RS05705	ECD_01069	flgB	WP_000884692.1	flagellar basal body rod protein FlgB	5.14665	-0.587212	0.00423033	0.083102	0.928763	0.227303	0.928763	0.227303	21	3	3.25143	0.511486	417	1	415	99.52	UNIPROTKB|P0ABW9 - symbol:flgB "flagellar basal-body rod protein FlgB" species:83333 "Escherichia coli K-12" [GO:0071978 "bacterial-type flagellum-dependent swarming motility" evidence=IBA] [GO:0009424 "bacterial-type flagellum hook" evidence=IBA] InterPro:IPR001444 InterPro:IPR006300 Pfam:PF00460 PIRSF:PIRSF002889 EcoGene:EG14266 Prosite:PS00588 EMBL:U00096 EMBL:AP009048 Proteomes:UP000000318 Pr…	138	1	138	100	267.3	2e-70	137/138	99	138/138	100	0/138	0	1
gene-ECD_RS06245	NC_012971.2	1232876	1233130	+	protein_coding	ECD_RS06245	ECD_01170	.	WP_000511313.1	GlsB/YeaQ/YmgE family stress response membrane protein	-3.83133	-1.32356	0.0443061	0.301061	0.175163	0.596394	0.175163	0.596394	3	9	0.759579	2.50929	255	1	253	99.22	UNIPROTKB|Q48BP0 - symbol:PSPPH_5128 "Membrane protein, putative" species:264730 "Pseudomonas savastanoi pv. phaseolicola 1448A" [GO:0003674 "molecular_function" evidence=ND] [GO:0008150 "biological_process" evidence=ND] InterPro:IPR007341 Pfam:PF04226 GO:GO:0016021 EMBL:CP000058 Proteomes:UP000000551 HOGENOM:HOG000281220 PANTHER:PTHR33884 eggNOG:COG2261 RefSeq:WP_002555896.1 STRING:264730.PSPPH_…	81	1	81	100	57.8	1e-07	31/84	36	51/84	60	3/84	3	1
gene-ECD_RS06410	NC_012971.2	1266105	1267496	+	protein_coding	ECD_RS06410	ECD_01201	narK	WP_000019827.1	nitrate transporter NarK	-2.25334	0.0787213	0.0383018	0.281249	0.68026	1.24193	0.68026	1.24193	14	24	0.649352	1.2258	1392	1	1390	99.86	UNIPROTKB|P10903 - symbol:narK "nitrate:nitrite antiporter NarK" species:83333 "Escherichia coli K-12" [GO:0005887 "integral component of plasma membrane" evidence=IDA] [GO:0005886 "plasma membrane" evidence=IDA] [GO:0015706 "nitrate transport" evidence=IGI] [GO:0015707 "nitrite transport" evidence=IGI] [GO:0015112 "nitrate transmembrane transporter activity" evidence=IGI] [GO:0005452 "inorganic …	463	1	463	100	918.3	6e-266	463/463	100	463/463	100	0/463	0	1
gene-ECD_RS06560	NC_012971.2	1299612	1300250	+	protein_coding	ECD_RS06560	ECD_01230	ompW	WP_000737226.1	outer membrane protein OmpW	-2.10714	0.496539	0.0264049	0.229224	0.895777	1.4958	0.895777	1.4958	20	32	2.02079	3.56039	639	1	637	99.69	UNIPROTKB|P0A915 - symbol:ompW "outer membrane protein W" species:83333 "Escherichia coli K-12" [GO:0009279 "cell outer membrane" evidence=IDA] [GO:0005515 "protein binding" evidence=IPI] InterPro:IPR005618 Pfam:PF03922 InterPro:IPR011250 EcoGene:EG11124 GO:GO:0016021 EMBL:U00096 EMBL:AP009048 Proteomes:UP000000318 Proteomes:UP000000625 GO:GO:0009279 Gene3D:2.40.160.20 DrugBank:DB04147 DrugBank:D…	212	1	212	100	437.2	2e-121	212/212	100	212/212	100	0/212	0	1
gene-ECD_RS06680	NC_012971.2	1321661	1321828	+	protein_coding	ECD_RS06680	.	.	WP_001297116.1	hypothetical protein	2.64331	2.10326	1.38572e-05	0.000996411	2.81235	1.71161	2.81235	1.71161	140	40	53.8035	16.9278	168				No hit
gene-ECD_RS07140	NC_012971.2	1403649	1403921	-	protein_coding	ECD_RS07140	ECD_01336	.	WP_000370546.1	hypothetical protein	2.11937	1.28778	0.00621651	0.104828	2.05006	1.30971	2.05006	1.30971	73	26	17.2644	6.77111	273				No hit
gene-ECD_RS07205	NC_012971.2	1412819	1416343	-	protein_coding	ECD_RS07205	ECD_01349	nifJ	WP_000628173.1	pyruvate:ferredoxin (flavodoxin) oxidoreductase	2.35789	5.49014	2.00721e-08	2.83314e-06	5.99799	4.79064	5.99799	4.79064	1462	469	26.7781	9.45938	3525	1	3523	99.94	UNIPROTKB|P52647 - symbol:ydbK "putative pyruvate-flavodoxin oxidoreductase" species:83333 "Escherichia coli K-12" [GO:0043873 "pyruvate-flavodoxin oxidoreductase activity" evidence=IDA] [GO:0006979 "response to oxidative stress" evidence=IMP] InterPro:IPR002869 InterPro:IPR002880 InterPro:IPR009014 InterPro:IPR011766 InterPro:IPR011895 InterPro:IPR019456 InterPro:IPR019752 Pfam:PF01558 Pfam:PF01…	1174	1	1174	100	2335.1	0	1166/1174	99	1169/1174	99	0/1174	0	1
gene-ECD_RS07235	NC_012971.2	1421439	1421765	+	protein_coding	ECD_RS07235	ECD_01355	.	WP_000752043.1	YdbL family protein	2.83591	0.159127	0.00916578	0.129096	1.30044	0.596394	1.30044	0.596394	34	9	6.7131	1.95679	327	7	322	96.64	UNIPROTKB|Q8EFC1 - symbol:SO_2062 "Uncharacterized protein" species:211586 "Shewanella oneidensis MR-1" [GO:0003674 "molecular_function" evidence=ND] [GO:0005575 "cellular_component" evidence=ND] [GO:0008150 "biological_process" evidence=ND] EMBL:AE014299 Proteomes:UP000008186 eggNOG:ENOG4105WXT eggNOG:COG3784 HOGENOM:HOG000291224 KO:K09978 OMA:EQPNGYL OrthoDB:POG091H04OB InterPro:IPR008309 Pfam:…	116	12	116	90.52	95.9	5e-19	45/105	42	72/105	68	0/105	0	1
gene-ECD_RS07515	NC_012971.2	1477370	1478431	+	protein_coding	ECD_RS07515	ECD_01409	.	WP_000550675.1	YncE family protein	2.22744	9.17189	2.74272e-08	3.60431e-06	9.63832	8.48514	9.63832	8.48514	18497	6282	1124.52	420.554	1062	1	1060	99.81	UNIPROTKB|P76116 - symbol:yncE "conserved protein" species:83333 "Escherichia coli K-12" [GO:0003677 "DNA binding" evidence=IDA] [GO:0030288 "outer membrane-bounded periplasmic space" evidence=IGI] InterPro:IPR015943 Gene3D:2.130.10.10 EMBL:U00096 EMBL:AP009048 Proteomes:UP000000318 Proteomes:UP000000625 GO:GO:0003677 GO:GO:0030288 InterPro:IPR011048 SUPFAM:SSF51004 eggNOG:COG3391 PIR:G64897 RefS…	353	1	353	100	614	2e-174	350/353	99	351/353	99	0/353	0	1
gene-ECD_RS07520	NC_012971.2	1478546	1480045	-	protein_coding	ECD_RS07520	ECD_01410	ansP	WP_001295649.1	L-asparagine permease	-2.01615	3.66076	3.90435e-05	0.00236182	3.22465	4.15679	3.22465	4.15679	194	296	8.3503	14.0297	1500	1	1498	99.87	UNIPROTKB|P77610 - symbol:ansP "L-asparagine transporter" species:83333 "Escherichia coli K-12" [GO:0005886 "plasma membrane" evidence=IDA] InterPro:IPR002293 InterPro:IPR004840 InterPro:IPR004841 Pfam:PF00324 PIRSF:PIRSF006060 PROSITE:PS00218 GO:GO:0016021 GO:GO:0005886 EMBL:U00096 EMBL:AP009048 Proteomes:UP000000318 Proteomes:UP000000625 GO:GO:0015171 eggNOG:ENOG4105C85 eggNOG:COG1113 KO:K11738…	499	1	499	100	991.9	4e-288	498/499	99	499/499	100	0/499	0	1
gene-ECD_RS07525	NC_012971.2	1480312	1480929	+	protein_coding	ECD_RS07525	ECD_01411	.	WP_000598851.1	glutathione S-transferase family protein	3.2795	-0.434587	0.0143062	0.164219	0.961011	0.361103	0.961011	0.361103	22	5	2.2984	0.575215	618	1	607	98.22	UNIPROTKB|Q4KEB7 - symbol:PFL_2309 "Glutathione S-transferase, N-terminal domain protein" species:220664 "Pseudomonas protegens Pf-5" [GO:0004364 "glutathione transferase activity" evidence=ISM] InterPro:IPR004045 Pfam:PF13409 PROSITE:PS50404 GO:GO:0016740 InterPro:IPR036249 SUPFAM:SSF52833 EMBL:CP000076 Proteomes:UP000008540 InterPro:IPR010987 InterPro:IPR036282 SUPFAM:SSF47616 PROSITE:PS50405 e…	212	1	206	97.17	94	3e-18	68/208	32	98/208	47	8/208	3	1
gene-ECD_RS07705	NC_012971.2	1521226	1522608	-	protein_coding	ECD_RS07705	.	dosC	WP_000426272.1	diguanylate cyclase DosC	2.51028	3.38395	3.25729e-07	3.76168e-05	3.9742	2.77795	3.9742	2.77795	342	103	15.966	5.29497	1383	1	1381	99.86	UNIPROTKB|P0AA89 - symbol:dosC "diguanylate cyclase DosC" species:83333 "Escherichia coli K-12" [GO:0070025 "carbon monoxide binding" evidence=IDA] [GO:0005515 "protein binding" evidence=IPI] [GO:0052621 "diguanylate cyclase activity" evidence=IGI;IDA] [GO:0020037 "heme binding" evidence=IDA] [GO:0019825 "oxygen binding" evidence=IDA] Pfam:PF00990 GO:GO:0005525 GO:GO:0006355 GO:GO:0019825 EMBL:U0…	460	1	460	100	896.3	2e-259	459/460	99	459/460	99	0/460	0	1
gene-ECD_RS07740	NC_012971.2	1533138	1534823	-	protein_coding	ECD_RS07740	ECD_01454	.	WP_000628583.1	ABC transporter ATP-binding protein/permease	3.18569	0.124917	0.00510013	0.0921694	1.30044	0.54107	1.30044	0.54107	34	8	1.30201	0.33735	1686	1	1684	99.88	UNIPROTKB|P31826 - symbol:yddA "putative transport protein ABC family" species:83333 "Escherichia coli K-12" [GO:0055085 "transmembrane transport" evidence=IEA] [GO:0042626 "ATPase activity, coupled to transmembrane movement of substances" evidence=IEA] [GO:0016887 "ATPase activity" evidence=IEA] [GO:0005886 "plasma membrane" evidence=IEA;IDA] [GO:0016021 "integral component of membrane" evidence…	561	1	561	100	1073.2	0	557/561	99	559/561	99	0/561	0	1
gene-ECD_RS07875	NC_012971.2	1561888	1563276	-	protein_coding	ECD_RS07875	ECD_01482	sad	WP_000156615.1	succinate-semialdehyde dehydrogenase	2.24394	8.11148	2.41754e-08	3.29045e-06	8.58276	7.42136	8.58276	7.42136	8887	2996	413.09	153.352	1389	1	1387	99.86	UNIPROTKB|P76149 - symbol:sad species:83333 "Escherichia coli K-12" [GO:0009013 "succinate-semialdehyde dehydrogenase [NAD(P)+] activity" evidence=IDA] [GO:0009450 "gamma-aminobutyric acid catabolic process" evidence=IEP;IMP] [GO:0006807 "nitrogen compound metabolic process" evidence=IDA] [GO:0004777 "succinate-semialdehyde dehydrogenase (NAD+) activity" evidence=IDA] [GO:0009447 "putrescine cata…	462	1	462	100	920.6	1e-266	462/462	100	462/462	100	0/462	0	1
gene-ECD_RS08530	NC_012971.2	1680574	1681155	+	protein_coding	ECD_RS08530	ECD_01626	sodB	WP_000007283.1	superoxide dismutase [Fe]	-2.25695	6.66358	3.03014e-08	3.84929e-06	5.98236	7.14405	5.98236	7.14405	1446	2469	160.412	301.611	582	1	580	99.66	UNIPROTKB|P0AGD3 - symbol:sodB species:83333 "Escherichia coli K-12" [GO:0004784 "superoxide dismutase activity" evidence=IMP;IDA] [GO:0005737 "cytoplasm" evidence=IDA] [GO:0000303 "response to superoxide" evidence=IMP;IDA] [GO:0016491 "oxidoreductase activity" evidence=IDA] [GO:0006801 "superoxide metabolic process" evidence=IMP;IDA] [GO:0055114 "oxidation-reduction process" evidence=IDA] [GO:00…	193	1	193	100	405.2	6e-112	193/193	100	193/193	100	0/193	0	1
gene-ECD_RS08645	NC_012971.2	1702990	1703994	-	protein_coding	ECD_RS08645	ECD_01647	ldtE	WP_000817105.1	L,D-transpeptidase LdtE	2.27137	4.94753	1.62446e-07	1.93463e-05	5.44769	4.30531	5.44769	4.30531	991	330	63.6648	23.3452	1005	1	1003	99.8	UNIPROTKB|P76193 - symbol:ldtE "L,D-transpeptidase LdtE" species:83333 "Escherichia coli K-12" [GO:0006508 "proteolysis" evidence=IEA] [GO:0071972 "peptidoglycan L,D-transpeptidase activity" evidence=IMP] [GO:0044036 "cell wall macromolecule metabolic process" evidence=IMP] [GO:0043164 "Gram-negative-bacterium-type cell wall biogenesis" evidence=IMP] [GO:0016755 "transferase activity, transferrin…	334	1	334	100	667.2	2e-190	334/334	100	334/334	100	0/334	0	1
gene-ECD_RS08650	NC_012971.2	1704143	1704559	-	protein_coding	ECD_RS08650	ECD_01648	sufE	WP_001196530.1	cysteine desulfuration protein SufE	3.93448	4.79873	5.58291e-17	3.0395e-14	5.49526	3.60948	5.49526	3.60948	1025	197	158.701	33.5876	417	1	415	99.52	UNIPROTKB|P76194 - symbol:sufE "sulfur acceptor for SufS cysteine desulfurase" species:83333 "Escherichia coli K-12" [GO:0006810 "transport" evidence=IEA] [GO:0031162 "sulfur incorporation into metallo-sulfur cluster" evidence=IDA] [GO:0097163 "sulfur carrier activity" evidence=IDA] [GO:0051347 "positive regulation of transferase activity" evidence=IDA] [GO:0006979 "response to oxidative stress" …	138	1	138	100	276.2	3e-73	138/138	100	138/138	100	0/138	0	1
gene-ECD_RS08655	NC_012971.2	1704572	1705792	-	protein_coding	ECD_RS08655	ECD_01649	sufS	WP_000144539.1	cysteine desulfurase SufS	3.21687	7.11704	3.26677e-15	1.13179e-12	7.73158	6.0608	7.73158	6.0608	4916	1156	259.949	67.3118	1221	1	1219	99.84	UNIPROTKB|P77444 - symbol:sufS species:83333 "Escherichia coli K-12" [GO:0009000 "selenocysteine lyase activity" evidence=IDA;NAS] [GO:0031162 "sulfur incorporation into metallo-sulfur cluster" evidence=IDA] [GO:0016226 "iron-sulfur cluster assembly" evidence=IDA] [GO:0005515 "protein binding" evidence=IPI] [GO:0001887 "selenium compound metabolic process" evidence=IGI] [GO:0030170 "pyridoxal pho…	406	1	406	100	810.4	1e-233	402/406	99	403/406	99	0/406	0	1
gene-ECD_RS08660	NC_012971.2	1705789	1707060	-	protein_coding	ECD_RS08660	ECD_01650	sufD	WP_000908013.1	Fe-S cluster assembly protein SufD	3.20582	7.48095	2.98279e-15	1.13179e-12	8.09319	6.42403	8.09319	6.42403	6323	1492	320.943	83.3932	1272	1	1270	99.84	UNIPROTKB|P77689 - symbol:sufD "SufD component of SufBCD Fe-S cluster scaffold complex" species:83333 "Escherichia coli K-12" [GO:0006979 "response to oxidative stress" evidence=IMP] [GO:0016226 "iron-sulfur cluster assembly" evidence=IDA] [GO:0005515 "protein binding" evidence=IPI] InterPro:IPR000825 InterPro:IPR011542 Pfam:PF01458 GO:GO:0006979 EMBL:U00096 EMBL:AP009048 Proteomes:UP000000318 Pr…	423	1	423	100	832.8	3e-240	415/423	98	420/423	99	0/423	0	1
gene-ECD_RS08665	NC_012971.2	1707035	1707781	-	protein_coding	ECD_RS08665	ECD_01651	sufC	WP_000948865.1	Fe-S cluster assembly ATPase SufC	3.32111	6.73115	9.18673e-16	4.37633e-13	7.35793	5.64641	7.35793	5.64641	3789	863	327.488	82.137	747	1	745	99.73	UNIPROTKB|P77499 - symbol:sufC "SufC component of SufBCD Fe-S cluster scaffold complex" species:83333 "Escherichia coli K-12" [GO:0009314 "response to radiation" evidence=IMP] [GO:0005515 "protein binding" evidence=IPI] [GO:0005829 "cytosol" evidence=IDA] [GO:0016226 "iron-sulfur cluster assembly" evidence=IMP] InterPro:IPR003439 InterPro:IPR010230 InterPro:IPR017871 Pfam:PF00005 PROSITE:PS00211 …	248	1	248	100	486.1	4e-136	246/248	99	246/248	99	0/248	0	1
gene-ECD_RS08670	NC_012971.2	1707791	1708801	-	protein_coding	ECD_RS08670	.	sufB	WP_000367159.1	Fe-S cluster assembly protein SufB	3.271	7.14413	1.35236e-15	5.7265e-13	7.76421	6.06938	7.76421	6.06938	5029	1163	321.16	81.7857	1011	127	1009	87.34	UNIPROTKB|P77522 - symbol:sufB "SufB component of SufBCD Fe-S cluster scaffold complex" species:83333 "Escherichia coli K-12" [GO:0051539 "4 iron, 4 sulfur cluster binding" evidence=IDA] [GO:0016226 "iron-sulfur cluster assembly" evidence=IMP] [GO:0005515 "protein binding" evidence=IPI] InterPro:IPR000825 InterPro:IPR010231 Pfam:PF01458 EMBL:U00096 EMBL:AP009048 Proteomes:UP000000318 Proteomes:UP…	495	202	495	59.39	596.7	3e-169	293/294	99	294/294	100	0/294	0	1
gene-ECD_RS08780	NC_012971.2	1731861	1732694	+	protein_coding	ECD_RS08780	ECD_01672	ppsR	WP_000368046.1	posphoenolpyruvate synthetase regulatory kinase/phosphorylase PpsR	2.2655	4.38932	4.69438e-07	4.83521e-05	4.9008	3.78046	4.9008	3.78046	671	224	51.9455	19.0955	834	1	832	99.76	UNIPROTKB|P0A8A4 - symbol:ppsR "PEP synthetase regulatory protein" species:83333 "Escherichia coli K-12" [GO:0050790 "regulation of catalytic activity" evidence=IEA] [GO:0006468 "protein phosphorylation" evidence=IEA] [GO:0005829 "cytosol" evidence=IDA] [GO:0051338 "regulation of transferase activity" evidence=IDA] [GO:0030234 "enzyme regulator activity" evidence=IDA] [GO:0005515 "protein binding…	277	1	277	100	547.4	2e-154	277/277	100	277/277	100	0/277	0	1
gene-ECD_RS09020	NC_012971.2	1777814	1778524	+	protein_coding	ECD_RS09020	ECD_01719	.	WP_001299560.1	TVP38/TMEM64 family protein	3.34121	-0.684102	0.0347041	0.264383	0.827454	0.295753	0.827454	0.295753	18	4	1.63454	0.399981	711	1	709	99.72	UNIPROTKB|P76219 - symbol:ydjX "inner membrane protein YdjX" species:83333 "Escherichia coli K-12" [GO:0005886 "plasma membrane" evidence=IDA] InterPro:IPR015414 GO:GO:0016021 GO:GO:0005886 EMBL:U00096 EMBL:AP009048 Proteomes:UP000000318 Proteomes:UP000000625 InterPro:IPR032816 Pfam:PF09335 eggNOG:COG0398 PANTHER:PTHR12677 PIR:F64934 RefSeq:NP_416264.4 RefSeq:WP_001300395.1 ProteinModelPortal:P76…	236	1	236	100	454.9	9e-127	232/236	98	233/236	98	0/236	0	1
gene-ECD_RS09235	NC_012971.2	1820050	1821231	+	protein_coding	ECD_RS09235	ECD_01760	nimT	WP_000128491.1	2-nitroimidazole transporter	-2.06246	0.667567	0.0236259	0.213503	0.992554	1.60774	0.992554	1.60774	23	36	1.25632	2.16538	1182	1	1180	99.83	UNIPROTKB|P76242 - symbol:nimT "drug (nitroimidazole) efflux pump" species:83333 "Escherichia coli K-12" [GO:0046677 "response to antibiotic" evidence=IMP] [GO:0022857 "transmembrane transporter activity" evidence=RCA] [GO:0055085 "transmembrane transport" evidence=RCA] [GO:0005886 "plasma membrane" evidence=IDA] [GO:0016021 "integral component of membrane" evidence=RCA] InterPro:IPR004747 InterP…	393	1	393	100	773.5	2e-222	393/393	100	393/393	100	0/393	0	1
gene-ECD_RS09300	NC_012971.2	1828914	1830359	+	protein_coding	ECD_RS09300	ECD_01771	.	WP_001301380.1	BCCT family transporter	-6.23675	-1.31631	0.0267805	0.231955	0.119105	0.649675	0.119105	0.649675	2	10	0.0893	0.491678	1446	1	1444	99.86	UNIPROTKB|P0ABD1 - symbol:yeaV "putative transport protein, betaine/carnitine/choline transporter family" species:83333 "Escherichia coli K-12" [GO:0071705 "nitrogen compound transport" evidence=IBA] [GO:0005215 "transporter activity" evidence=IEA] [GO:0005886 "plasma membrane" evidence=IEA;IDA] [GO:0016021 "integral component of membrane" evidence=IEA] [GO:0016020 "membrane" evidence=IEA] [GO:00…	481	1	481	100	968.8	4e-281	480/481	99	481/481	100	0/481	0	1
gene-ECD_RS09370	NC_012971.2	1842659	1844023	+	protein_coding	ECD_RS09370	ECD_01784	.	WP_000624298.1	L-serine ammonia-lyase	2.34676	6.16461	1.12115e-08	1.70908e-06	6.66378	5.45203	6.66378	5.45203	2333	752	110.35	39.1682	1365	1	1363	99.85	UNIPROTKB|P16095 - symbol:sdaA "L-serine deaminase I" species:83333 "Escherichia coli K-12" [GO:0005515 "protein binding" evidence=IPI] [GO:0005829 "cytosol" evidence=IDA] [GO:0006565 "L-serine catabolic process" evidence=IDA] [GO:0003941 "L-serine ammonia-lyase activity" evidence=IDA] InterPro:IPR004644 InterPro:IPR005131 Pfam:PF03315 UniPathway:UPA00138 EcoGene:EG10930 GO:GO:0005829 EMBL:U00096…	454	1	454	100	908.7	4e-263	453/454	99	454/454	100	0/454	0	1
gene-ECD_RS09405	NC_012971.2	1850528	1850986	+	protein_coding	ECD_RS09405	ECD_01790	.	WP_000156255.1	DUF986 domain-containing protein	2.26331	1.12322	0.00398251	0.0811623	1.94111	1.17082	1.94111	1.17082	66	22	9.28374	3.40768	459	1	457	99.56	UNIPROTKB|P67601 - symbol:yobD "conserved inner membrane protein" species:83333 "Escherichia coli K-12" [GO:0005886 "plasma membrane" evidence=IDA] HAMAP:MF_01071 GO:GO:0016021 GO:GO:0005886 EMBL:U00096 EMBL:AP009048 Proteomes:UP000000318 Proteomes:UP000000625 HOGENOM:HOG000249635 InterPro:IPR009328 Pfam:PF06173 PIRSF:PIRSF020687 ProDom:PD091196 PIR:D64943 RefSeq:NP_416334.1 RefSeq:WP_000156255.1…	152	1	152	100	296.6	3e-79	152/152	100	152/152	100	0/152	0	1
gene-ECD_RS09445	NC_012971.2	1854349	1854492	-	protein_coding	ECD_RS09445	ECD_01796	mgrB	WP_000714550.1	PhoP/PhoQ regulator MgrB	-2.06419	1.8836	0.00133355	0.0356722	1.75133	2.55871	1.75133	2.55871	55	86	24.6599	42.4605	144	1	142	98.61	UNIPROTKB|P64512 - symbol:mgrB "negative feedback regulator of the PhoQP system" species:83333 "Escherichia coli K-12" [GO:0070298 "negative regulation of phosphorelay signal transduction system" evidence=IDA] [GO:0044092 "negative regulation of molecular function" evidence=IMP] [GO:0005886 "plasma membrane" evidence=IDA] [GO:0010447 "response to acidic pH" evidence=IMP] [GO:0005515 "protein bind…	47	1	47	100	102.1	3e-21	46/47	97	47/47	100	0/47	0	1
gene-ECD_RS09825	NC_012971.2	1930281	1931270	-	protein_coding	ECD_RS09825	ECD_01869	.	WP_000548675.1	arabinose ABC transporter substrate-binding protein AraF	2.18908	0.168433	0.0444493	0.301061	1.24913	0.701057	1.24913	0.701057	32	11	2.08692	0.789962	990	1	988	99.8	UNIPROTKB|P02924 - symbol:araF "arabinose ABC transporter periplasmic binding protein" species:83333 "Escherichia coli K-12" [GO:0048029 "monosaccharide binding" evidence=IDA] [GO:0042882 "L-arabinose transmembrane transport" evidence=IEA;IGI] [GO:0030288 "outer membrane-bounded periplasmic space" evidence=IDA] [GO:0042597 "periplasmic space" evidence=IEA] [GO:0008643 "carbohydrate transport" evi…	329	1	329	100	654.1	1e-186	329/329	100	329/329	100	0/329	0	1
gene-ECD_RS10205	NC_012971.2	2000890	2001657	-	protein_coding	ECD_RS10205	ECD_01936	.	WP_001278664.1	glycosyltransferase	2.00593	3.09085	0.000157856	0.00756852	3.60738	2.71686	3.60738	2.71686	260	98	21.8577	9.07222	768	22	760	96.22	UNIPROTKB|Q8A780 - symbol:BT_1645 "Glycoside transferase family 2" species:226186 "Bacteroides thetaiotaomicron VPI-5482" [GO:0016757 "transferase activity, transferring glycosyl groups" evidence=IBA] Pfam:PF00535 CAZy:GT2 INTERPRO:IPR001173 GO:GO:0016740 Gene3D:3.90.550.10 InterPro:IPR029044 SUPFAM:SSF53448 EMBL:AE015928 Proteomes:UP000001414 eggNOG:COG0463 OMA:NDIVAYR OrthoDB:POG091H02KU eggNOG…	269	2	249	92.19	189.1	1e-46	89/248	35	156/248	62	2/248	0	1
gene-ECD_RS10215	NC_012971.2	2002756	2003931	-	protein_coding	ECD_RS10215	ECD_01938	wzy	WP_001230642.1	O7 family O-antigen polymerase	2.24405	1.75291	0.000760136	0.026098	2.45291	1.58056	2.45291	1.58056	104	35	5.70976	2.11597	1176	25	1159	96.51	UNIPROTKB|Q8ECG3 - symbol:wzy "O-antigen polymerase Wzy" species:211586 "Shewanella oneidensis MR-1" [GO:0008755 "O antigen polymerase activity" evidence=ISS] [GO:0009103 "lipopolysaccharide biosynthetic process" evidence=ISS] GO:GO:0016021 EMBL:AE014299 Proteomes:UP000008186 GO:GO:0009103 GO:GO:0008755 RefSeq:NP_718735.1 RefSeq:WP_011073066.1 STRING:211586.SO_3179 PaxDb:Q8ECG3 EnsemblBacteria:AA…	417	9	406	95.44	109.8	1e-22	95/401	23	178/401	44	26/401	6	1
gene-ECD_RS10220	NC_012971.2	2003928	2004749	-	protein_coding	ECD_RS10220	ECD_01939	.	WP_000340445.1	sugar polymerase	3.17139	0.854829	0.000289093	0.0121069	1.82326	0.845061	1.82326	0.845061	59	14	4.63417	1.21089	822				No hit
gene-ECD_RS10230	NC_012971.2	2005492	2006070	-	protein_coding	ECD_RS10230	.	.	WP_000323726.1	acyltransferase	2.56307	2.83738	1.51467e-06	0.000137438	3.46847	2.30007	3.46847	2.30007	234	69	26.0933	8.47265	579	7	541	92.4	UNIPROTKB|Q06962 - symbol:rfbO "Galactoside O-acetyltransferase" species:666 "Vibrio cholerae" [GO:0008150 "biological_process" evidence=ND] [GO:0016407 "acetyltransferase activity" evidence=ISS] InterPro:IPR011004 Pfam:PF00132 InterPro:IPR001451 SUPFAM:SSF51161 GO:GO:0016407 EMBL:X59554 eggNOG:COG0110 EMBL:CP024162 Proteomes:UP000038065 Proteomes:UP000040416 Proteomes:UP000043247 Proteomes:UP000…	188	6	183	94.68	191.8	1e-47	94/178	52	126/178	70	0/178	0	1
gene-ECD_RS10415	NC_012971.2	2050733	2051392	-	protein_coding	ECD_RS10415	ECD_01978	.	WP_000003153.1	VWA domain-containing protein	-2.21983	0.242752	0.0251301	0.220217	0.755733	1.34244	0.755733	1.34244	16	27	1.56519	2.9085	660	1	634	96.06	UNIPROTKB|Q87W17 - symbol:PSPTO_4762 "von Willebrand factor type A domain protein" species:223283 "Pseudomonas syringae pv. tomato str. DC3000" [GO:0003674 "molecular_function" evidence=ND] [GO:0008150 "biological_process" evidence=ND] InterPro:IPR002035 EMBL:AE016853 Proteomes:UP000002515 Gene3D:3.40.50.410 InterPro:IPR036465 Pfam:PF00092 SMART:SM00327 SUPFAM:SSF53300 PROSITE:PS50234 RefSeq:NP_7…	224	1	214	95.54	154.8	2e-36	87/214	40	121/214	56	3/214	1	1
gene-ECD_RS10490	NC_012971.2	2069638	2070678	-	protein_coding	ECD_RS10490	ECD_02017	gatD	WP_000844219.1	galactitol-1-phosphate 5-dehydrogenase	2.14679	1.82388	0.00126123	0.034528	2.49756	1.66061	2.49756	1.66061	108	38	6.6983	2.59526	1041	1	1039	99.81	UNIPROTKB|P0A9S3 - symbol:gatD "galactitol-1-phosphate 5-dehydrogenase" species:83333 "Escherichia coli K-12" [GO:0005829 "cytosol" evidence=IDA] [GO:0042802 "identical protein binding" evidence=IPI] [GO:0016491 "oxidoreductase activity" evidence=IEA] [GO:0008270 "zinc ion binding" evidence=IEA;IDA] [GO:0055114 "oxidation-reduction process" evidence=IEA] [GO:0008868 "galactitol-1-phosphate 5-dehy…	346	1	346	100	691.4	8e-198	346/346	100	346/346	100	0/346	0	1
gene-ECD_RS10495	NC_012971.2	2070726	2072081	-	protein_coding	ECD_RS10495	ECD_02018	.	WP_000490679.1	galactitol permease IIC component	2.51177	3.23944	5.53909e-07	5.41268e-05	3.83759	2.65305	3.83759	2.65305	309	93	14.7126	4.87609	1356	1	1354	99.85	UNIPROTKB|P69831 - symbol:gatC "galactitol-specific PTS enzyme IIC component" species:83333 "Escherichia coli K-12" [GO:0034219 "carbohydrate transmembrane transport" evidence=IEA] [GO:0090584 "protein-phosphocysteine-galactitol-phosphotransferase system transporter activity" evidence=IDA] [GO:0005887 "integral component of plasma membrane" evidence=RCA] [GO:0015796 "galactitol transport" evidenc…	451	1	451	100	886.3	2e-256	451/451	100	451/451	100	0/451	0	1
gene-ECD_RS10500	NC_012971.2	2072085	2072369	-	protein_coding	ECD_RS10500	ECD_02019	gatB	WP_000823266.1	PTS galactitol transporter subunit IIB	2.79603	0.724736	0.00169143	0.0424082	1.69492	0.845061	1.69492	0.845061	52	14	11.7801	3.49247	285	1	283	99.3	UNIPROTKB|P37188 - symbol:gatB "galactitol-specific PTS enzyme IIB component" species:83333 "Escherichia coli K-12" [GO:0034219 "carbohydrate transmembrane transport" evidence=IEA] [GO:0090563 "protein-phosphocysteine-sugar phosphotransferase activity" evidence=RCA] [GO:0090584 "protein-phosphocysteine-galactitol-phosphotransferase system transporter activity" evidence=IDA] [GO:0015796 "galactito…	94	1	94	100	188.7	5e-47	93/94	98	93/94	98	0/94	0	1
gene-ECD_RS10505	NC_012971.2	2072400	2072852	-	protein_coding	ECD_RS10505	ECD_02020	gatA	WP_000182921.1	PTS galactitol transporter subunit IIA	2.85233	2.03549	5.22857e-06	0.000398521	2.77656	1.60774	2.77656	1.60774	136	36	19.3835	5.65006	453	1	451	99.56	UNIPROTKB|P69828 - symbol:gatA "galactitol-specific PTS enzyme IIA component" species:83333 "Escherichia coli K-12" [GO:0005886 "plasma membrane" evidence=IBA] [GO:0034219 "carbohydrate transmembrane transport" evidence=IEA] [GO:0090584 "protein-phosphocysteine-galactitol-phosphotransferase system transporter activity" evidence=IDA] [GO:0015796 "galactitol transport" evidence=IDA] [GO:0005829 "cy…	150	1	150	100	296.6	2e-79	149/150	99	149/150	99	0/150	0	1
gene-ECD_RS10680	NC_012971.2	2112263	2113420	-	protein_coding	ECD_RS10680	ECD_02060	yehY	WP_000220833.1	glycine betaine ABC transporter permease YehY	2.90577	0.0322397	0.0140563	0.162424	1.22277	0.54107	1.22277	0.54107	31	8	1.7284	0.491168	1158	1	1156	99.83	UNIPROTKB|P33361 - symbol:yehY "glycine betaine ABC transporter membrane subunit YehY" species:83333 "Escherichia coli K-12" [GO:0005215 "transporter activity" evidence=IBA] [GO:0031460 "glycine betaine transport" evidence=IDA] [GO:0055052 "ATP-binding cassette (ABC) transporter complex, substrate-binding subunit-containing" evidence=RCA] [GO:0005886 "plasma membrane" evidence=IDA;RCA] InterPro:I…	385	1	385	100	744.2	1e-213	382/385	99	384/385	99	0/385	0	1
gene-ECD_RS11055	NC_012971.2	2191919	2192368	-	protein_coding	ECD_RS11055	ECD_02130	napB	WP_000835177.1	nitrate reductase cytochrome c-type subunit	-3.36945	-0.857556	0.0250426	0.220217	0.281138	0.798639	0.281138	0.798639	5	13	0.71738	2.0539	450	1	448	99.56	UNIPROTKB|P0ABL3 - symbol:napB "subunit of periplasmic nitrate reductase, cytochrome c550 protein" species:83333 "Escherichia coli K-12" [GO:0009061 "anaerobic respiration" evidence=IMP] EcoGene:EG12061 Pfam:PF03892 EMBL:U00096 EMBL:AP009048 Proteomes:UP000000318 Proteomes:UP000000625 GO:GO:0046872 GO:GO:0042597 GO:GO:0009061 EMBL:U00008 InterPro:IPR036280 SUPFAM:SSF48695 InterPro:IPR011031 PROSI…	149	1	149	100	314.3	1e-84	148/149	99	149/149	100	0/149	0	1
gene-ECD_RS11060	NC_012971.2	2192365	2193228	-	protein_coding	ECD_RS11060	ECD_02131	napH	WP_000013515.1	quinol dehydrogenase ferredoxin subunit NapH	-4.75777	-0.295375	0.000758987	0.026098	0.331342	1.17082	0.331342	1.17082	6	22	0.448362	1.81033	864	1	862	99.77	UNIPROTKB|P33934 - symbol:napH species:83333 "Escherichia coli K-12" [GO:0016020 "membrane" evidence=IDA] [GO:0005886 "plasma membrane" evidence=IDA] InterPro:IPR017896 EcoGene:EG12062 Prosite:PS00198 GO:GO:0016021 GO:GO:0005886 GO:GO:0016020 GO:GO:0005506 GO:GO:0055114 EMBL:U00096 EMBL:AP009048 Proteomes:UP000000318 Proteomes:UP000000625 GO:GO:0051539 InterPro:IPR017900 PROSITE:PS51379 EMBL:U000…	287	1	287	100	599.7	3e-170	287/287	100	287/287	100	0/287	0	1
gene-ECD_RS11240	NC_012971.2	2241385	2242743	-	protein_coding	ECD_RS11240	ECD_02166	glpT	WP_000948732.1	glycerol-3-phosphate transporter	-2.24278	1.51298	0.00115065	0.0334741	1.44426	2.28331	1.44426	2.28331	40	68	1.90034	3.55745	1359	1	1261	92.79	UNIPROTKB|P08194 - symbol:glpT "glycerol-3-phosphate:phosphate antiporter" species:83333 "Escherichia coli K-12" [GO:0035435 "phosphate ion transmembrane transport" evidence=IEA] [GO:0005886 "plasma membrane" evidence=RCA;IDA] [GO:0015527 "glycerol-phosphate:inorganic phosphate antiporter activity" evidence=IDA] [GO:0015315 "organophosphate:inorganic phosphate antiporter activity" evidence=IMP] […	452	1	420	92.92	878.2	6e-254	420/420	100	420/420	100	0/420	0	1
gene-ECD_RS11545	NC_012971.2	2307094	2307738	-	protein_coding	ECD_RS11545	ECD_02226	yfcF	WP_000042440.1	glutathione transferase	2.16112	2.3972	0.000232299	0.0102941	3.00252	2.08483	3.00252	2.08483	163	57	16.3162	6.28296	645	1	643	99.69	UNIPROTKB|P77544 - symbol:yfcF "glutathione S-transferase YfcF" species:83333 "Escherichia coli K-12" [GO:0098869 "cellular oxidant detoxification" evidence=IEA] [GO:0016740 "transferase activity" evidence=IEA] [GO:0055114 "oxidation-reduction process" evidence=IEA] [GO:0016491 "oxidoreductase activity" evidence=IEA] [GO:0004601 "peroxidase activity" evidence=IEA] [GO:0042542 "response to hydroge…	214	1	214	100	433	3e-120	213/214	99	213/214	99	0/214	0	1
gene-ECD_RS11720	NC_012971.2	2338909	2339661	-	protein_coding	ECD_RS11720	ECD_02261	.	WP_001281621.1	fimbria/pilus periplasmic chaperone	2.33754	-0.0282252	0.0439575	0.301061	1.14068	0.596394	1.14068	0.596394	28	9	2.40079	0.84976	753	1	751	99.73	UNIPROTKB|P77599 - symbol:yfcS "putative periplasmic pilus chaperone" species:83333 "Escherichia coli K-12" [GO:0043711 "pilus organization" evidence=ISS] [GO:0006457 "protein folding" evidence=ISS] InterPro:IPR001829 InterPro:IPR016147 Pfam:PF00345 PRINTS:PR00969 Gene3D:2.60.40.10 InterPro:IPR013783 EMBL:U00096 EMBL:AP009048 Proteomes:UP000000318 Proteomes:UP000000625 GO:GO:0071555 GO:GO:0030288…	250	1	250	100	474.6	1e-132	236/250	94	242/250	96	0/250	0	1
gene-ECD_RS11935	NC_012971.2	2389354	2390592	-	protein_coding	ECD_RS11935	ECD_02301	mntH	WP_000186384.1	Mn(2+) uptake NRAMP transporter MntH	3.07973	8.3716	1.52307e-14	4.83701e-12	8.96809	7.35123	8.96809	7.35123	11615	2853	605.257	163.712	1239	1	1237	99.84	UNIPROTKB|P0A769 - symbol:mntH species:83333 "Escherichia coli K-12" [GO:0015292 "uniporter activity" evidence=IMP] [GO:0015684 "ferrous iron transport" evidence=IMP] [GO:0030001 "metal ion transport" evidence=IMP] [GO:0005886 "plasma membrane" evidence=IDA] [GO:0016021 "integral component of membrane" evidence=IMP] [GO:0015293 "symporter activity" evidence=IDA] [GO:0006824 "cobalt ion transport"…	412	1	412	100	790.8	1e-227	411/412	99	411/412	99	0/412	0	1
gene-ECD_RS12965	NC_012971.2	2603669	2604010	+	protein_coding	ECD_RS12965	ECD_02486	raiA	WP_000178456.1	ribosome-associated translation inhibitor RaiA	2.10984	5.99819	5.85986e-07	5.58299e-05	6.45178	5.39271	6.45178	5.39271	2011	721	379.645	149.885	342	1	340	99.42	UNIPROTKB|P0AD49 - symbol:raiA species:83333 "Escherichia coli K-12" [GO:0022627 "cytosolic small ribosomal subunit" evidence=IDA] [GO:0043022 "ribosome binding" evidence=IBA] [GO:0019843 "rRNA binding" evidence=IEA] [GO:0003723 "RNA binding" evidence=IEA] [GO:0005829 "cytosol" evidence=IDA] [GO:0005515 "protein binding" evidence=IPI] [GO:0045900 "negative regulation of translational elongation" …	113	1	113	100	225.7	4e-58	113/113	100	113/113	100	0/113	0	1
gene-ECD_RS13090	NC_012971.2	2625582	2626478	+	protein_coding	ECD_RS13090	ECD_02511	.	WP_000936465.1	ParB/RepB/Spo0J family partition protein	3.04832	1.5446	1.79837e-05	0.00120239	2.37127	1.24193	2.37127	1.24193	97	24	6.98186	1.90225	897	37	865	92.42	UNIPROTKB|Q48QA4 - symbol:PSPPH_0101 "ParB family protein" species:264730 "Pseudomonas savastanoi pv. phaseolicola 1448A" [GO:0003677 "DNA binding" evidence=ISM] [GO:0007059 "chromosome segregation" evidence=ISM] InterPro:IPR003115 Pfam:PF02195 EMBL:CP000058 Proteomes:UP000000551 InterPro:IPR036086 SMART:SM00470 SUPFAM:SSF110849 eggNOG:COG1475 KO:K03497 InterPro:IPR011111 Pfam:PF07506 eggNOG:ENOG…	302	14	292	92.38	196.4	7e-49	109/280	38	168/280	60	5/280	1	1
gene-ECD_RS13645	NC_012971.2	2728694	2730103	-	protein_coding	ECD_RS13645	ECD_02616	.	WP_000147666.1	MFS transporter	-2.2979	-0.106135	0.0370978	0.274352	0.600619	1.1339	0.600619	1.1339	12	21	0.549482	1.05889	1410	73	1408	94.75	UNIPROTKB|Q46909 - symbol:ygcS "YgcS MFS transporter" species:83333 "Escherichia coli K-12" [GO:0005886 "plasma membrane" evidence=IDA] InterPro:IPR005828 InterPro:IPR005829 Pfam:PF00083 PROSITE:PS00217 EcoGene:EG13126 GO:GO:0016021 GO:GO:0005886 EMBL:U00096 EMBL:AP009048 Proteomes:UP000000318 Proteomes:UP000000625 GO:GO:0022857 CDD:cd06174 InterPro:IPR020846 InterPro:IPR036259 SUPFAM:SSF103473 P…	445	1	445	100	882.9	3e-255	445/445	100	445/445	100	0/445	0	1
gene-ECD_RS13835	NC_012971.2	2773864	2775639	+	protein_coding	ECD_RS13835	ECD_02653	fucI	WP_000700894.1	L-fucose isomerase	-2.09945	2.3956	0.000310791	0.0126002	2.12313	3.00958	2.12313	3.00958	78	124	2.83559	4.96395	1776	1	1774	99.89	UNIPROTKB|P69922 - symbol:fucI "L-fucose isomerase" species:83333 "Escherichia coli K-12" [GO:0042802 "identical protein binding" evidence=IPI] [GO:0005829 "cytosol" evidence=IDA] [GO:0008736 "L-fucose isomerase activity" evidence=IDA] [GO:0008790 "arabinose isomerase activity" evidence=IDA] [GO:0019571 "D-arabinose catabolic process" evidence=IMP] [GO:0042355 "L-fucose catabolic process" evidenc…	591	1	591	100	1201	0	586/591	99	587/591	99	0/591	0	1
gene-ECD_RS13865	NC_012971.2	2779930	2780847	-	protein_coding	ECD_RS13865	ECD_02659	.	WP_000044401.1	glycine cleavage system transcriptional regulator GcvA	-2.14343	5.66222	4.21574e-07	4.71677e-05	5.05254	6.12923	5.05254	6.12923	748	1213	52.6078	93.9435	918	1	916	99.78	UNIPROTKB|P0A9F6 - symbol:gcvA species:83333 "Escherichia coli K-12" [GO:0006355 "regulation of transcription, DNA-templated" evidence=IDA] [GO:0009411 "response to UV" evidence=IMP] [GO:0043565 "sequence-specific DNA binding" evidence=IBA] [GO:0001131 "transcription factor activity, bacterial-type RNA polymerase proximal promoter sequence-specific DNA binding" evidence=IDA] [GO:0006351 "transcri…	305	1	305	100	603.2	3e-171	305/305	100	305/305	100	0/305	0	1
gene-ECD_RS13900	NC_012971.2	2785777	2785853	+	tRNA	ECD_RS13900	ECD_t00052	.	.	tRNA-Met	-4.27671	-0.20868	0.00124544	0.034528	0.379858	1.20681	0.379858	1.20681	7	23	5.86947	21.2366	.	.	.	.	.	.	.	.	.	.	.	.	.	.	.	.	.	.
gene-ECD_RS14170	NC_012971.2	2846921	2850019	+	protein_coding	ECD_RS14170	ECD_02711	ygfK	WP_000502388.1	putative selenate reductase subunit YgfK	-2.21983	0.242752	0.0251301	0.220217	0.755733	1.34244	0.755733	1.34244	16	27	0.333342	0.619428	3099	1	3097	99.94	UNIPROTKB|Q46811 - symbol:ygfK "putative oxidoreductase, Fe-S subunit" species:83333 "Escherichia coli K-12" [GO:0005737 "cytoplasm" evidence=IBA] [GO:0005506 "iron ion binding" evidence=IDA] [GO:0016491 "oxidoreductase activity" evidence=TAS] InterPro:IPR009051 InterPro:IPR013785 InterPro:IPR023753 Pfam:PF07992 InterPro:IPR017896 EcoGene:EG13061 Prosite:PS00198 GO:GO:0005737 GO:GO:0016491 Gene3D…	1032	1	1032	100	2108.6	0	1030/1032	99	1030/1032	99	0/1032	0	1
gene-ECD_RS14300	NC_012971.2	2877027	2879900	-	protein_coding	ECD_RS14300	ECD_02735	gcvP	WP_000195061.1	aminomethyl-transferring glycine dehydrogenase	2.52639	7.82224	2.0415e-10	4.32231e-08	8.34458	7.01422	8.34458	7.01422	7531	2255	169.183	55.7839	2874	1	2872	99.93	UNIPROTKB|P33195 - symbol:gcvP "glycine decarboxylase" species:83333 "Escherichia coli K-12" [GO:0042802 "identical protein binding" evidence=IPI] [GO:0006546 "glycine catabolic process" evidence=IEA] [GO:0055114 "oxidation-reduction process" evidence=IEA] [GO:0005829 "cytosol" evidence=IDA] [GO:0004375 "glycine dehydrogenase (decarboxylating) activity" evidence=IEA;IDA] HAMAP:MF_00711 InterPro:I…	957	1	957	100	1906.3	0	956/957	99	957/957	100	0/957	0	1
gene-ECD_RS14305	NC_012971.2	2880019	2880408	-	protein_coding	ECD_RS14305	ECD_02736	gcvH	WP_001295377.1	glycine cleavage system protein GcvH	2.37463	5.67585	1.21328e-08	1.77839e-06	6.18452	4.96366	6.18452	4.96366	1667	531	275.97	96.8008	390	1	388	99.49	UNIPROTKB|P0A6T9 - symbol:gcvH species:83333 "Escherichia coli K-12" [GO:0019464 "glycine decarboxylation via glycine cleavage system" evidence=IEA;ISS] [GO:0031405 "lipoic acid binding" evidence=ISS] [GO:0005737 "cytoplasm" evidence=IDA] [GO:0005829 "cytosol" evidence=IDA] [GO:0005960 "glycine cleavage complex" evidence=IEA] HAMAP:MF_00272 InterPro:IPR002930 InterPro:IPR017453 Pfam:PF01597 Inter…	129	1	129	100	256.1	3e-67	129/129	100	129/129	100	0/129	0	1
gene-ECD_RS14310	NC_012971.2	2880432	2881526	-	protein_coding	ECD_RS14310	ECD_02737	gcvT	WP_000068701.1	glycine cleavage system aminomethyltransferase GcvT	2.63074	7.29952	4.32655e-11	9.69912e-09	7.8396	6.4543	7.8396	6.4543	5300	1524	312.502	98.9509	1095	1	1093	99.82	UNIPROTKB|P27248 - symbol:gcvT species:83333 "Escherichia coli K-12" [GO:0019464 "glycine decarboxylation via glycine cleavage system" evidence=ISS] [GO:0004047 "aminomethyltransferase activity" evidence=ISS;IDA] [GO:0032259 "methylation" evidence=IEA] [GO:0005829 "cytosol" evidence=IDA] HAMAP:MF_00259 InterPro:IPR006223 InterPro:IPR022903 InterPro:IPR006222 EcoGene:EG11442 Pfam:PF01571 GO:GO:000…	364	1	364	100	731.9	6e-210	364/364	100	364/364	100	0/364	0	1
gene-ECD_RS15260	NC_012971.2	3071406	3072338	-	protein_coding	ECD_RS15260	ECD_02930	ttdR	WP_000935206.1	DNA-binding transcriptional activator TtdR	-2.76277	-0.312243	0.0191693	0.190889	0.472254	1.0571	0.472254	1.0571	9	19	0.622806	1.44784	933	1	931	99.79	UNIPROTKB|P45463 - symbol:ttdR "Dan transcriptional activator" species:83333 "Escherichia coli K-12" [GO:0043565 "sequence-specific DNA binding" evidence=IBA] [GO:0045893 "positive regulation of transcription, DNA-templated" evidence=ISS;IDA] [GO:0003700 "DNA binding transcription factor activity" evidence=ISS;IDA] InterPro:IPR000847 Pfam:PF00126 PROSITE:PS50931 EcoGene:EG12694 Pfam:PF03466 GO:GO…	310	1	310	100	626.3	3e-178	310/310	100	310/310	100	0/310	0	1
gene-ECD_RS15410	NC_012971.2	3106243	3107487	+	protein_coding	ECD_RS15410	ECD_02958	sstT	WP_000211656.1	serine/threonine transporter SstT	-4.21258	5.50605	4.3855e-20	4.17829e-17	4.20378	6.21789	4.20378	6.21789	405	1291	21.0028	73.7235	1245	1	1243	99.84	UNIPROTKB|P0AGE4 - symbol:sstT species:83333 "Escherichia coli K-12" [GO:0016021 "integral component of membrane" evidence=IEA;IDA] [GO:0006865 "amino acid transport" evidence=IEA;IDA] [GO:0005295 "neutral amino acid:sodium symporter activity" evidence=IDA] [GO:0015175 "neutral amino acid transmembrane transporter activity" evidence=IDA] [GO:0032329 "serine transport" evidence=IEA;IDA] [GO:005508…	414	1	414	100	793.9	1e-228	413/414	99	413/414	99	0/414	0	1
gene-ECD_RS15430	NC_012971.2	3111523	3112821	+	protein_coding	ECD_RS15430	ECD_02962	.	WP_001226463.1	hexuronate transporter ExuT	-2.08369	2.10717	0.000724463	0.0255641	1.90841	2.75382	1.90841	2.75382	64	101	3.18099	5.52791	1299	1	1297	99.85	UNIPROTKB|P0AA78 - symbol:exuT "hexuronate transporter" species:83333 "Escherichia coli K-12" [GO:0015778 "hexuronide transport" evidence=IEA] [GO:0015736 "hexuronate transmembrane transport" evidence=IMP] [GO:0015134 "hexuronate transmembrane transporter activity" evidence=IMP] [GO:0005887 "integral component of plasma membrane" evidence=RCA] [GO:0005886 "plasma membrane" evidence=IDA] [GO:00160…	432	1	432	100	867.1	1e-250	431/432	99	432/432	100	0/432	0	1
gene-ECD_RS15530	NC_012971.2	3128751	3129959	-	protein_coding	ECD_RS15530	ECD_02982	tdcD	WP_001295545.1	propionate kinase	7.60977	-1.381	0.0139512	0.162424	0.559087	0.0798136	0.559087	0.0798136	11	1	0.587433	0.058806	1209	1	1207	99.83	UNIPROTKB|P11868 - symbol:tdcD "propionate kinase" species:83333 "Escherichia coli K-12" [GO:0019665 "anaerobic amino acid catabolic process" evidence=IDA] [GO:0006567 "threonine catabolic process" evidence=IDA] [GO:0008980 "propionate kinase activity" evidence=IDA] [GO:0008776 "acetate kinase activity" evidence=IDA] HAMAP:MF_00020 HAMAP:MF_01881 InterPro:IPR000890 InterPro:IPR004372 InterPro:IPR…	402	1	402	100	794.7	8e-229	402/402	100	402/402	100	0/402	0	1
gene-ECD_RS15680	NC_012971.2	3159840	3160931	+	protein_coding	ECD_RS15680	ECD_03012	.	WP_000816992.1	fimbrial protein	2.4019	0.751449	0.00575891	0.09976	1.67562	0.933651	1.67562	0.933651	51	16	3.01536	1.04171	1092	1	1090	99.82	UNIPROTKB|P43319 - symbol:yraK "putative fimbrial protein" species:83333 "Escherichia coli K-12" [GO:0043709 "cell adhesion involved in single-species biofilm formation" evidence=IMP] [GO:0009289 "pilus" evidence=ISS] InterPro:IPR000259 InterPro:IPR036937 Pfam:PF00419 EMBL:U00096 EMBL:AP009048 Proteomes:UP000000318 Proteomes:UP000000625 PROSITE:PS51257 EMBL:U18997 GO:GO:0043709 InterPro:IPR008966…	363	1	363	100	733.8	2e-210	363/363	100	363/363	100	0/363	0	1
gene-ECD_RS15755	NC_012971.2	3171947	3172954	+	protein_coding	ECD_RS15755	ECD_03027	.	WP_000130385.1	LLM class flavin-dependent oxidoreductase	2.36937	3.86081	4.34999e-07	4.71677e-05	4.40765	3.25281	4.40765	3.25281	470	150	30.1043	10.5799	1008	1	1006	99.8	UNIPROTKB|P0ADV5 - symbol:yhbW "putative luciferase-like monooxygenase" species:83333 "Escherichia coli K-12" [GO:0005829 "cytosol" evidence=IDA] InterPro:IPR011251 InterPro:IPR036661 Pfam:PF00296 EcoGene:EG12792 GO:GO:0005829 EMBL:U00096 EMBL:AP009048 Proteomes:UP000000318 Proteomes:UP000000625 EMBL:U18997 GO:GO:0016705 Gene3D:3.20.20.30 SUPFAM:SSF51679 eggNOG:COG2141 EMBL:M58338 eggNOG:ENOG4105…	335	1	335	100	670.6	1e-191	334/335	99	334/335	99	0/335	0	1
gene-ECD_RS16040	NC_012971.2	3230177	3230641	-	protein_coding	ECD_RS16040	ECD_03081	.	WP_000979881.1	YhcH/YjgK/YiaL family protein	2.09893	0.444809	0.0438256	0.301061	1.42126	0.845061	1.42126	0.845061	39	14	5.41506	2.14054	465	1	463	99.57	UNIPROTKB|P45424 - symbol:yhcH species:83333 "Escherichia coli K-12" [GO:0006974 "cellular response to DNA damage stimulus" evidence=IEP] EMBL:U00096 EMBL:AP009048 Proteomes:UP000000318 Proteomes:UP000000625 GO:GO:0006974 EMBL:U18997 eggNOG:COG2731 Gene3D:2.60.120.370 InterPro:IPR004375 InterPro:IPR037012 PANTHER:PTHR34986 Pfam:PF04074 TIGRFAMs:TIGR00022 PIR:G65113 RefSeq:NP_417688.1 RefSeq:WP_00…	154	1	154	100	305.8	4e-82	150/154	97	151/154	98	0/154	0	1
gene-ECD_RS16125	NC_012971.2	3246700	3246963	+	protein_coding	ECD_RS16125	ECD_03098	yhcN	WP_001295273.1	peroxide/acid stress response protein YhcN	2.49339	5.40551	2.74101e-09	4.77718e-07	5.93748	4.6539	5.93748	4.6539	1401	425	342.63	114.455	264	1	262	99.24	UNIPROTKB|P64614 - symbol:yhcN "stress-induced protein" species:83333 "Escherichia coli K-12" [GO:0071468 "cellular response to acidic pH" evidence=IEP] [GO:0070301 "cellular response to hydrogen peroxide" evidence=IMP] [GO:0044011 "single-species biofilm formation on inanimate substrate" evidence=IMP] GO:GO:0070301 EMBL:U00096 EMBL:AP009048 Proteomes:UP000000318 Proteomes:UP000000625 EMBL:U18997…	87	1	87	100	96.7	2e-19	78/87	89	78/87	89	0/87	0	1
gene-ECD_RS16790	NC_012971.2	3356152	3356478	+	protein_coding	ECD_RS16790	ECD_03217	nirD	WP_000084764.1	nitrite reductase small subunit NirD	6.24385	-1.56835	0.0433314	0.29898	0.472254	0.0798136	0.472254	0.0798136	9	1	1.777	0.217421	327	1	325	99.39	UNIPROTKB|P0A9I8 - symbol:nirD "nitirite reductase subunit NirD" species:83333 "Escherichia coli K-12" [GO:0009344 "nitrite reductase complex [NAD(P)H]" evidence=IDA] [GO:0008942 "nitrite reductase [NAD(P)H] activity" evidence=IDA] [GO:0009061 "anaerobic respiration" evidence=IEP] InterPro:IPR012748 InterPro:IPR017881 InterPro:IPR036922 Pfam:PF13806 PROSITE:PS51300 EcoGene:EG10655 GO:GO:0005737 E…	108	1	108	100	223	3e-57	108/108	100	108/108	100	0/108	0	1
gene-ECD_RS16835	NC_012971.2	3364536	3365156	-	protein_coding	ECD_RS16835	.	.	WP_024181916.1	hypothetical protein	-3.46651	-0.61079	0.0153481	0.169414	0.331342	0.933651	0.331342	0.933651	6	16	0.623808	1.8318	621	1	619	99.68	UNIPROTKB|P45545 - symbol:yhfS "putative aminotransferase YhfS" species:83333 "Escherichia coli K-12" [GO:0019344 "cysteine biosynthetic process" evidence=IEA] [GO:0004124 "cysteine synthase activity" evidence=IBA] [GO:0003961 "O-acetylhomoserine aminocarboxypropyltransferase activity" evidence=IBA] [GO:0071266 "'de novo' L-methionine biosynthetic process" evidence=IBA] InterPro:IPR004839 InterPr…	361	156	361	57.06	401	1e-110	206/206	100	206/206	100	0/206	0	1
gene-ECD_RS17235	NC_012971.2	3455094	3455807	-	protein_coding	ECD_RS17235	ECD_03303	livF	WP_000416895.1	high-affinity branched-chain amino acid ABC transporter ATP-binding protein LivF	-2.12917	0.864496	0.00921389	0.129096	1.08324	1.76087	1.08324	1.76087	26	42	2.35108	4.18215	714	1	712	99.72	UNIPROTKB|P22731 - symbol:livF species:83333 "Escherichia coli K-12" [GO:0015190 "L-leucine transmembrane transporter activity" evidence=IGI;IDA] [GO:0098655 "cation transmembrane transport" evidence=IEA] [GO:1902475 "L-alpha-amino acid transmembrane transport" evidence=IEA] [GO:0015807 "L-amino acid transport" evidence=IEA] [GO:0015804 "neutral amino acid transport" evidence=IEA] [GO:0015803 "br…	237	1	237	100	465.3	7e-130	236/237	99	237/237	100	0/237	0	1
gene-ECD_RS17270	NC_012971.2	3460936	3462039	-	protein_coding	ECD_RS17270	ECD_03309	.	WP_001022007.1	branched chain amino acid ABC transporter substrate-binding protein LivJ	-2.34319	2.36818	4.4579e-05	0.0026137	2.01976	3.02982	2.01976	3.02982	71	126	4.15222	8.11429	1104	1	1102	99.82	UNIPROTKB|P0AD96 - symbol:livJ "branched chain amino acid/phenylalanine ABC transporter periplasmic binding protein" species:83333 "Escherichia coli K-12" [GO:0015829 "valine transport" evidence=IMP] [GO:0015820 "leucine transport" evidence=IMP] [GO:0015818 "isoleucine transport" evidence=IMP] [GO:0015803 "branched-chain amino acid transport" evidence=IGI] [GO:0030288 "outer membrane-bounded peri…	367	1	367	100	727.2	1e-208	366/367	99	366/367	99	0/367	0	1
gene-ECD_RS17360	NC_012971.2	3478566	3479399	+	protein_coding	ECD_RS17360	ECD_03327	nikC	WP_001008963.1	nickel ABC transporter permease subunit NikC	-3.25131	-0.670305	0.0231566	0.213503	0.331342	0.890035	0.331342	0.890035	6	15	0.46449	1.27872	834	1	832	99.76	UNIPROTKB|P0AFA9 - symbol:nikC "Ni(2+) ABC transporter membrane subunit NikC" species:83333 "Escherichia coli K-12" [GO:0055052 "ATP-binding cassette (ABC) transporter complex, substrate-binding subunit-containing" evidence=ISS] [GO:0005887 "integral component of plasma membrane" evidence=ISM] [GO:0016151 "nickel cation binding" evidence=IDA] [GO:0035444 "nickel cation transmembrane transport" ev…	277	1	277	100	549.3	4e-155	276/277	99	277/277	100	0/277	0	1
gene-ECD_RS17715	NC_012971.2	3564018	3565022	-	protein_coding	ECD_RS17715	ECD_03391	dppF	WP_000107012.1	dipeptide ABC transporter ATP binding subunit DppF	-2.117	1.85497	0.000880602	0.0289308	1.71397	2.54471	1.71397	2.54471	53	85	3.40488	6.01314	1005	1	1003	99.8	UNIPROTKB|P37313 - symbol:dppF species:83333 "Escherichia coli K-12" [GO:0015232 "heme transporter activity" evidence=IMP] [GO:0009314 "response to radiation" evidence=IMP] [GO:0035442 "dipeptide transmembrane transport" evidence=RCA] [GO:0071916 "dipeptide transmembrane transporter activity" evidence=RCA] [GO:0055052 "ATP-binding cassette (ABC) transporter complex, substrate-binding subunit-cont…	334	1	334	100	671	1e-191	334/334	100	334/334	100	0/334	0	1
gene-ECD_RS17720	NC_012971.2	3565019	3566002	-	protein_coding	ECD_RS17720	ECD_03392	dppD	WP_001196486.1	dipeptide ABC transporter ATP-binding protein	-3.0331	1.81613	2.95236e-06	0.000244597	1.44426	2.63995	1.44426	2.63995	40	92	2.62456	6.64724	984	1	982	99.8	UNIPROTKB|P0AAG0 - symbol:dppD species:83333 "Escherichia coli K-12" [GO:0015232 "heme transporter activity" evidence=IMP] [GO:0035442 "dipeptide transmembrane transport" evidence=RCA] [GO:0071916 "dipeptide transmembrane transporter activity" evidence=RCA] [GO:0055052 "ATP-binding cassette (ABC) transporter complex, substrate-binding subunit-containing" evidence=RCA] [GO:0015886 "heme transport"…	327	1	327	100	649	4e-185	327/327	100	327/327	100	0/327	0	1
gene-ECD_RS17730	NC_012971.2	3566925	3567944	-	protein_coding	ECD_RS17730	ECD_03394	dppB	WP_000938855.1	dipeptide ABC transporter permease DppB	-3.23498	1.61225	3.10915e-06	0.000252106	1.27501	2.48733	1.27501	2.48733	33	81	2.08884	5.64591	1020	1	1018	99.8	UNIPROTKB|P0AEF8 - symbol:dppB "dipeptide ABC transporter membrane subunit DppB" species:83333 "Escherichia coli K-12" [GO:0016021 "integral component of membrane" evidence=IEA] [GO:0035442 "dipeptide transmembrane transport" evidence=RCA] [GO:0071916 "dipeptide transmembrane transporter activity" evidence=RCA] [GO:0015886 "heme transport" evidence=IGI] [GO:0055052 "ATP-binding cassette (ABC) tra…	339	1	339	100	674.9	8e-193	339/339	100	339/339	100	0/339	0	1
gene-ECD_RS17740	NC_012971.2	3568252	3569859	-	protein_coding	ECD_RS17740	ECD_03395	dppA	WP_001222883.1	dipeptide ABC transporter substrate-binding protein DppA	-3.10049	5.54551	1.7222e-13	5.04871e-11	4.57066	6.16168	4.57066	6.16168	529	1241	21.2403	54.87	1608	1	1606	99.88	UNIPROTKB|P23847 - symbol:dppA "dipeptide ABC transporter periplasmic binding protein" species:83333 "Escherichia coli K-12" [GO:0055085 "transmembrane transport" evidence=IEA] [GO:0043190 "ATP-binding cassette (ABC) transporter complex" evidence=IEA] [GO:0015886 "heme transport" evidence=IGI] [GO:0020037 "heme binding" evidence=IPI] [GO:0050918 "positive chemotaxis" evidence=IGI] [GO:0061077 "ch…	535	1	535	100	1093.6	0	535/535	100	535/535	100	0/535	0	1
gene-ECD_RS17760	NC_012971.2	3572953	3574161	-	protein_coding	ECD_RS17760	ECD_03397	.	WP_000189015.1	MFS transporter	2.42077	3.42745	7.84452e-07	7.29157e-05	4.00159	2.84801	4.00159	2.84801	349	109	18.6376	6.40987	1209	1	1207	99.83	UNIPROTKB|P37662 - symbol:yhjX "putative transporter, major facilitator superfamily" species:83333 "Escherichia coli K-12" [GO:0031669 "cellular response to nutrient levels" evidence=IEP] [GO:0005887 "integral component of plasma membrane" evidence=RCA] [GO:0055085 "transmembrane transport" evidence=RCA] [GO:0005215 "transporter activity" evidence=RCA] [GO:0005886 "plasma membrane" evidence=IDA] …	402	1	402	100	689.1	5e-197	400/402	99	402/402	100	0/402	0	1
gene-ECD_RS18305	NC_012971.2	3685666	3686283	+	protein_coding	ECD_RS18305	ECD_03503	.	WP_000924289.1	trimeric intracellular cation channel family protein	5.60209	3.63286	8.27845e-20	6.30983e-17	4.44233	2.23183	4.44233	2.23183	482	65	50.3559	7.4778	618	1	616	99.68	UNIPROTKB|P0AGM2 - symbol:yicG "conserved inner membrane protein" species:83333 "Escherichia coli K-12" [GO:0005886 "plasma membrane" evidence=IDA] EcoGene:EG11683 GO:GO:0016021 GO:GO:0005886 EMBL:U00096 EMBL:AP009048 Proteomes:UP000000318 Proteomes:UP000000625 EMBL:L10328 eggNOG:ENOG4105EN6 eggNOG:COG2860 InterPro:IPR005115 Pfam:PF03458 PIR:H65165 RefSeq:NP_418103.4 RefSeq:WP_000924289.1 Protein…	205	1	205	100	399.8	3e-110	205/205	100	205/205	100	0/205	0	1
gene-ECD_RS18525	NC_012971.2	3734143	3735534	-	protein_coding	ECD_RS18525	ECD_03550	uhpT	WP_000879194.1	hexose-6-phosphate:phosphate antiporter	-2.63408	0.95569	0.000811266	0.0270424	1.02342	1.8993	1.02342	1.8993	24	48	1.11318	2.45161	1392	1	1390	99.86	UNIPROTKB|P0AGC0 - symbol:uhpT "hexose-6-phosphate:phosphate antiporter" species:83333 "Escherichia coli K-12" [GO:0006817 "phosphate ion transport" evidence=IEA] [GO:0055085 "transmembrane transport" evidence=IEA] [GO:0035435 "phosphate ion transmembrane transport" evidence=IEA] [GO:0005887 "integral component of plasma membrane" evidence=RCA] [GO:0015712 "hexose phosphate transport" evidence=IM…	463	1	463	100	919.8	2e-266	463/463	100	463/463	100	0/463	0	1
gene-ECD_RS18535	NC_012971.2	3737001	3738503	-	protein_coding	ECD_RS18535	ECD_03552	uhpB	WP_001295243.1	signal transduction histidine-protein kinase/phosphatase UhpB	-2.15881	3.0731	3.10139e-05	0.00190964	2.65369	3.63612	2.65369	3.63612	123	201	5.28369	9.50793	1503	1	1501	99.87	UNIPROTKB|P09835 - symbol:uhpB "sensory histidine kinase UhpB" species:83333 "Escherichia coli K-12" [GO:0016787 "hydrolase activity" evidence=IEA] [GO:0006470 "protein dephosphorylation" evidence=IEA] [GO:0005622 "intracellular" evidence=IEA] [GO:0023014 "signal transduction by protein phosphorylation" evidence=IEA] [GO:0018106 "peptidyl-histidine phosphorylation" evidence=IEA] [GO:0005886 "plas…	500	1	500	100	1003.4	1e-291	500/500	100	500/500	100	0/500	0	1
gene-ECD_RS18545	NC_012971.2	3739168	3739458	-	protein_coding	ECD_RS18545	ECD_03554	ilvN	WP_001181706.1	acetolactate synthase small subunit	2.25906	0.416488	0.0197076	0.19508	1.42126	0.798639	1.42126	0.798639	39	13	8.65293	3.17614	291	1	289	99.31	UNIPROTKB|P0ADF8 - symbol:ilvN "acetohydroxy acid synthase I subunit IlvN" species:83333 "Escherichia coli K-12" [GO:0005829 "cytosol" evidence=IBA] [GO:0005515 "protein binding" evidence=IPI] [GO:0009082 "branched-chain amino acid biosynthetic process" evidence=IEA] [GO:0009097 "isoleucine biosynthetic process" evidence=IDA] [GO:0003984 "acetolactate synthase activity" evidence=IEA;IDA] [GO:0005…	96	1	96	100	198	8e-50	96/96	100	96/96	100	0/96	0	1
gene-ECD_RS18935	NC_012971.2	3815346	3815804	-	protein_coding	ECD_RS18935	ECD_03627	asnC	WP_000432970.1	transcriptional regulator AsnC	-2.51683	4.87418	3.80813e-09	6.30991e-07	4.14183	5.42363	4.14183	5.42363	387	737	54.4365	114.157	459	1	457	99.56	UNIPROTKB|P0ACI6 - symbol:asnC "AsnC DNA-binding transcriptional dual regulator" species:83333 "Escherichia coli K-12" [GO:0005515 "protein binding" evidence=IPI] [GO:0045893 "positive regulation of transcription, DNA-templated" evidence=ISS;IDA] [GO:0045892 "negative regulation of transcription, DNA-templated" evidence=ISS;IDA] [GO:0043200 "response to amino acid" evidence=IDA] [GO:0016597 "amin…	152	1	152	100	299.3	4e-80	152/152	100	152/152	100	0/152	0	1
gene-ECD_RS19050	NC_012971.2	3838326	3838664	+	protein_coding	ECD_RS19050	ECD_03643	maoP	WP_000841001.1	macrodomain Ori organization protein MaoP	2.5294	5.08697	2.75775e-09	4.77718e-07	5.62922	4.33407	5.62922	4.33407	1127	337	214.643	70.6772	339	1	337	99.41	UNIPROTKB|P0ADN2 - symbol:maoP "macrodomain Ori protein" species:83333 "Escherichia coli K-12" [GO:0051276 "chromosome organization" evidence=IMP] [GO:0007059 "chromosome segregation" evidence=IMP] [GO:0005829 "cytosol" evidence=IDA] GO:GO:0005829 GO:GO:0007059 EMBL:U00096 EMBL:AP009048 Proteomes:UP000000318 Proteomes:UP000000625 GO:GO:0051276 EMBL:M87049 EMBL:M37337 PIR:G65179 RefSeq:NP_418213.1…	112	1	112	100	198	9e-50	112/112	100	112/112	100	0/112	0	1
gene-ECD_RS19095	NC_012971.2	3848212	3849687	+	protein_coding	ECD_RS19095	ECD_03652	ilvC	WP_000024939.1	ketol-acid reductoisomerase	2.82393	7.39959	1.61969e-12	4.40904e-10	7.96663	6.47935	7.96663	6.47935	5790	1551	253.27	74.7092	1476	1	1474	99.86	UNIPROTKB|P05793 - symbol:ilvC "acetohydroxy acid isomeroreductase" species:83333 "Escherichia coli K-12" [GO:0000166 "nucleotide binding" evidence=IEA] [GO:0046872 "metal ion binding" evidence=IEA] [GO:0005737 "cytoplasm" evidence=IEA] [GO:0000287 "magnesium ion binding" evidence=IDA] [GO:0050661 "NADP binding" evidence=IMP;IDA] [GO:0005829 "cytosol" evidence=IDA] [GO:0009097 "isoleucine biosynt…	491	1	491	100	978	6e-284	491/491	100	491/491	100	0/491	0	1
gene-ECD_RS19235	NC_012971.2	3874591	3876246	-	protein_coding	ECD_RS19235	ECD_03676	.	WP_000395844.1	arylsulfatase AslA	2.08592	0.341433	0.0339961	0.260159	1.34999	0.798639	1.34999	0.798639	36	13	1.40357	0.558125	1656	253	1636	83.57	UNIPROTKB|Q47ZT4 - symbol:CPS_2985 "Sulfatase family protein" species:167879 "Colwellia psychrerythraea 34H" [GO:0006790 "sulfur compound metabolic process" evidence=ISM] [GO:0008484 "sulfuric ester hydrolase activity" evidence=ISM] InterPro:IPR000917 InterPro:IPR017849 InterPro:IPR017850 Pfam:PF00884 GO:GO:0008152 EMBL:CP000083 Proteomes:UP000000547 Gene3D:3.40.720.10 SUPFAM:SSF53649 eggNOG:COG3…	502	31	494	92.43	199.5	1e-49	147/488	30	237/488	48	51/488	10	1
gene-ECD_RS19395	NC_012971.2	3905920	3908181	+	protein_coding	ECD_RS19395	ECD_03708	metE	WP_000153940.1	5-methyltetrahydropteroyltriglutamate--homocysteine S-methyltransferase	5.65116	7.82304	2.8455e-30	5.4221e-27	8.59051	6.10916	8.59051	6.10916	8935	1196	255.031	37.5913	2262	1	2260	99.91	UNIPROTKB|P25665 - symbol:metE "cobalamin-independent homocysteine transmethylase" species:83333 "Escherichia coli K-12" [GO:0005576 "extracellular region" evidence=IBA] [GO:0050667 "homocysteine metabolic process" evidence=IDA] [GO:0035999 "tetrahydrofolate interconversion" evidence=IDA] [GO:0008705 "methionine synthase activity" evidence=IDA] [GO:0008276 "protein methyltransferase activity" evi…	753	1	753	100	1521.9	0	749/753	99	751/753	99	0/753	0	1
gene-ECD_RS19710	NC_012971.2	3972503	3973888	-	protein_coding	ECD_RS19710	ECD_03762	.	WP_000018393.1	MFS transporter	-3.54464	-1.07218	0.0419754	0.294059	0.229123	0.701057	0.229123	0.701057	4	11	0.186332	0.564259	1386	1	1384	99.86	UNIPROTKB|P32137 - symbol:yihP "putative 2,3-dihydroxypropane-1-sulfonate export protein" species:83333 "Escherichia coli K-12" [GO:0055085 "transmembrane transport" evidence=IEA] [GO:0005887 "integral component of plasma membrane" evidence=RCA] [GO:0005215 "transporter activity" evidence=RCA] [GO:0005886 "plasma membrane" evidence=IDA] InterPro:IPR001927 InterPro:IPR018043 PROSITE:PS00872 GO:GO:…	461	1	461	100	924.9	6e-268	460/461	99	460/461	99	0/461	0	1
gene-ECD_RS19970	NC_012971.2	4021648	4022394	-	protein_coding	ECD_RS19970	ECD_03809	fpr	WP_000796310.1	ferredoxin--NADP(+) reductase	2.18822	6.28451	1.27233e-07	1.56414e-05	6.75224	5.6382	6.75224	5.6382	2482	858	214.522	81.6612	747	1	745	99.73	UNIPROTKB|P28861 - symbol:fpr species:83333 "Escherichia coli K-12" [GO:0042493 "response to drug" evidence=IMP] [GO:0005737 "cytoplasm" evidence=IDA] [GO:0004324 "ferredoxin-NADP+ reductase activity" evidence=IEA;IDA;IMP] [GO:0016491 "oxidoreductase activity" evidence=IMP] [GO:0006001 "fructose catabolic process" evidence=IMP] [GO:0016226 "iron-sulfur cluster assembly" evidence=IDA] [GO:0000303 …	248	1	248	100	439.9	3e-122	245/248	98	245/248	98	0/248	0	1
gene-ECD_RS20065	NC_012971.2	4041163	4042053	+	protein_coding	ECD_RS20065	ECD_03827	metF	WP_000007523.1	methylenetetrahydrofolate reductase	2.51657	5.9743	9.26601e-10	1.76564e-07	6.50401	5.19632	6.50401	5.19632	2086	627	151.157	50.0309	891	1	889	99.78	UNIPROTKB|P0AEZ1 - symbol:metF "5,10-methylenetetrahydrofolate reductase" species:83333 "Escherichia coli K-12" [GO:0006730 "one-carbon metabolic process" evidence=IBA] [GO:0071949 "FAD binding" evidence=IDA] [GO:0051289 "protein homotetramerization" evidence=IDA] [GO:0046654 "tetrahydrofolate biosynthetic process" evidence=IDA] [GO:0005829 "cytosol" evidence=IBA] [GO:0004489 "methylenetetrahydro…	296	1	296	100	594	1e-168	296/296	100	296/296	100	0/296	0	1
gene-ECD_RS20205	NC_012971.2	4076587	4076662	+	tRNA	ECD_RS20205	ECD_t00073	.	.	tRNA-Glu	-2.38884	2.21705	5.23656e-05	0.00293478	1.89178	2.9039	1.89178	2.9039	63	114	53.5203	106.645	.	.	.	.	.	.	.	.	.	.	.	.	.	.	.	.	.	.
gene-ECD_RS20380	NC_012971.2	4109972	4111348	+	protein_coding	ECD_RS20380	ECD_03880	zraS	WP_001211926.1	two-component system sensor histidine kinase ZraS	-2.16212	1.70524	0.00118179	0.0336104	1.59571	2.42757	1.59571	2.42757	47	77	2.20372	3.97563	1377	1	1375	99.85	UNIPROTKB|P14377 - symbol:zraS species:83333 "Escherichia coli K-12" [GO:0016020 "membrane" evidence=IDA] [GO:0005622 "intracellular" evidence=IEA] [GO:0023014 "signal transduction by protein phosphorylation" evidence=IEA] [GO:0018106 "peptidyl-histidine phosphorylation" evidence=IEA] [GO:0005886 "plasma membrane" evidence=IDA] [GO:0071294 "cellular response to zinc ion" evidence=IEP] [GO:0071284…	465	1	465	100	748.8	6e-215	394/465	84	415/465	89	7/465	1	1
gene-ECD_RS20545	NC_012971.2	4150903	4152447	-	protein_coding	ECD_RS20545	ECD_03905	malF	WP_001297290.1	maltose ABC transporter permease MalF	-2.21531	0.671469	0.0125613	0.155426	0.961011	1.63441	0.961011	1.63441	22	37	0.91936	1.70264	1545	1	1543	99.87	UNIPROTKB|P02916 - symbol:malF species:83333 "Escherichia coli K-12" [GO:0006974 "cellular response to DNA damage stimulus" evidence=IEP] [GO:1990060 "maltose transport complex" evidence=IDA] [GO:0005887 "integral component of plasma membrane" evidence=ISM;IDA] [GO:0005515 "protein binding" evidence=IPI] [GO:0016020 "membrane" evidence=IDA] [GO:0005886 "plasma membrane" evidence=IDA] [GO:0043190 …	514	1	514	100	1033.9	1e-300	514/514	100	514/514	100	0/514	0	1
gene-ECD_RS20870	NC_012971.2	4222291	4222725	-	protein_coding	ECD_RS20870	ECD_03965	phnO	WP_001110490.1	aminoalkylphosphonate N-acetyltransferase	-2.06246	0.667567	0.0236259	0.213503	0.992554	1.60774	0.992554	1.60774	23	36	3.41374	5.88386	435	1	433	99.54	UNIPROTKB|P16691 - symbol:phnO "aminoalkylphosphonate N-acetyltransferase" species:83333 "Escherichia coli K-12" [GO:0005737 "cytoplasm" evidence=IBA] [GO:0033051 "aminophosphonate metabolic process" evidence=IMP] [GO:0008080 "N-acetyltransferase activity" evidence=IDA] InterPro:IPR000182 Pfam:PF00583 PROSITE:PS51186 EcoGene:EG10724 GO:GO:0005737 EMBL:U00096 EMBL:AP009048 Proteomes:UP000000318 Pr…	144	1	144	100	300.1	2e-80	144/144	100	144/144	100	0/144	0	1
gene-ECD_RS21900	NC_012971.2	4427750	4430074	-	protein_coding	ECD_RS21900	ECD_04157	fecA	WP_000188262.1	Fe(3+) dicitrate transport protein FecA	2.1073	6.17695	5.11654e-07	5.13135e-05	6.62845	5.56901	6.62845	5.56901	2276	817	63.2035	24.9832	2325	1	2323	99.91	UNIPROTKB|P13036 - symbol:fecA "ferric citrate outer membrane transporter" species:83333 "Escherichia coli K-12" [GO:0015091 "ferric iron transmembrane transporter activity" evidence=IMP] [GO:0015682 "ferric iron transport" evidence=IMP] [GO:0009279 "cell outer membrane" evidence=IDA] InterPro:IPR010105 InterPro:IPR011662 Pfam:PF07660 SMART:SM00965 EcoGene:EG10286 InterPro:IPR000531 InterPro:IPR0…	774	1	774	100	1580.8	0	771/774	99	772/774	99	0/774	0	1
gene-ECD_RS22155	NC_012971.2	4469276	4469959	-	protein_coding	ECD_RS22155	ECD_04199	.	WP_001295597.1	nucleoside recognition pore and gate family inner membrane transporter	-2.61818	-0.36074	0.0276789	0.235983	0.472254	1.01711	0.472254	1.01711	9	18	0.849529	1.87096	684	1	682	99.71	UNIPROTKB|P39379 - symbol:yjiH "conserved inner membrane protein" species:83333 "Escherichia coli K-12" [GO:0005886 "plasma membrane" evidence=IDA] Pfam:PF07670 GO:GO:0016021 GO:GO:0005886 EMBL:U00096 EMBL:AP009048 Proteomes:UP000000318 Proteomes:UP000000625 EMBL:U14003 InterPro:IPR011642 RefSeq:NP_418750.2 RefSeq:WP_001295597.1 ProteinModelPortal:P39379 BioGrid:4261262 STRING:316407.85677073 TCD…	227	1	227	100	442.6	4e-123	227/227	100	227/227	100	0/227	0	1
gene-ECD_RS22215	NC_012971.2	4483222	4484268	-	protein_coding	ECD_RS22215	ECD_04211	mcrC	WP_001318550.1	5-methylcytosine-specific restriction endonuclease system specificity protein McrC	2.0282	0.315474	0.0443348	0.301061	1.32543	0.798639	1.32543	0.798639	35	13	2.15831	0.882766	1047				No hit
gene-ECD_RS22270	NC_012971.2	4496245	4498395	-	protein_coding	ECD_RS22270	ECD_04220	btsT	WP_001298933.1	pyruvate/proton symporter BtsT	5.26466	3.53599	1.82862e-18	1.16148e-15	4.33569	2.21425	4.33569	2.21425	446	64	13.3871	2.11538	2151	1	2149	99.91	UNIPROTKB|P39396 - symbol:yjiY species:83333 "Escherichia coli K-12" [GO:0006974 "cellular response to DNA damage stimulus" evidence=IEP] [GO:0031669 "cellular response to nutrient levels" evidence=IEP] [GO:0005887 "integral component of plasma membrane" evidence=IDA] [GO:0005886 "plasma membrane" evidence=IDA] InterPro:IPR003706 Pfam:PF02554 EcoGene:EG12586 GO:GO:0005886 GO:GO:0005887 EMBL:U0009…	716	1	716	100	1424.5	0	714/716	99	716/716	100	0/716	0	1
gene-ECD_RS22400	NC_012971.2	4524179	4524415	+	protein_coding	ECD_RS22400	ECD_04245	.	WP_001393508.1	DUF1435 domain-containing protein	6.76605	5.42102	4.55545e-31	1.73608e-27	6.23484	3.58233	6.23484	3.58233	1727	193	470.474	57.8972	237				No hit
gene-ECD_RS22465	NC_012971.2	4533055	4533918	-	protein_coding	ECD_RS22465	ECD_04255	yjjW	WP_001088415.1	YjjW family glycine radical enzyme activase	-2.44028	0.150408	0.0211185	0.202102	0.68026	1.30971	0.68026	1.30971	14	26	1.04618	2.13948	864	1	862	99.77	UNIPROTKB|P39409 - symbol:yjjW "putative pyruvate formate lyase activating enzyme" species:83333 "Escherichia coli K-12" [GO:0005515 "protein binding" evidence=IPI] [GO:0055114 "oxidation-reduction process" evidence=IEA] [GO:0016491 "oxidoreductase activity" evidence=IEA] [GO:0003824 "catalytic activity" evidence=IEA] [GO:0051539 "4 iron, 4 sulfur cluster binding" evidence=IEA] [GO:0051536 "iron-…	287	1	287	100	533.1	3e-150	287/287	100	287/287	100	0/287	0	1
gene-ECD_RS22715	NC_012971.2	1274858	1274989	-	ncRNA	ECD_RS22715	ECD_01207	.	.	RtT sRNA	-3.09732	0.0565361	0.00381958	0.0791109	0.559087	1.30971	0.559087	1.30971	11	26	5.38035	14.0039	.	.	.	.	.	.	.	.	.	.	.	.	.	.	.	.	.	.
gene-ECD_RS23800	NC_012971.2	2887748	2887807	-	protein_coding	ECD_RS23800	.	ibsC	WP_010723220.1	type I toxin-antitoxin system Ibs family toxin	-3.36945	-0.857556	0.0250426	0.220217	0.281138	0.798639	0.281138	0.798639	5	13	5.38035	15.4043	60				No hit
gene-ECD_RS24920	NC_012971.2	3176352	3176432	-	protein_coding	ECD_RS24920	.	yrbN	WP_010723222.1	protein YrbN	-2.2275	1.05722	0.00547566	0.0961647	1.16857	1.92113	1.16857	1.92113	29	49	23.1156	43.0091	81	23	80	71.6	UNIPROTKB|Q8ZLT4 - symbol:deaD "ATP-dependent RNA helicase DeaD" species:99287 "Salmonella enterica subsp. enterica serovar Typhimurium str. LT2" [GO:0004004 "ATP-dependent RNA helicase activity" evidence=IBA] [GO:0010501 "RNA secondary structure unwinding" evidence=IBA] HAMAP:MF_00964 InterPro:IPR011545 InterPro:IPR021046 InterPro:IPR028618 InterPro:IPR034415 Pfam:PF00270 Pfam:PF12343 InterPro:I…	646	1	19	2.94	46.6	8e-05	19/19	100	19/19	100	0/19	0	2
gene-ECD_RS25620	NC_012971.2	1345543	1345707	-	protein_coding	ECD_RS25620	.	.	WP_120795382.1	protein YmjE	-2.45372	0.247387	0.013932	0.162424	0.71849	1.37444	0.71849	1.37444	15	28	5.86947	12.0649	165				No hit
gene-ECD_RS25625	NC_012971.2	1377235	1377300	-	protein_coding	ECD_RS25625	.	.	WP_122057056.1	hypothetical protein	5.07604	-1.06195	0.0419754	0.294059	0.68026	0.155442	0.68026	0.155442	14	2	13.6954	2.15444	66				No hit
gene-ECD_RS25710	NC_012971.2	2086285	2086479	-	protein_coding	ECD_RS25710	.	.	WP_112843499.1	hypothetical protein	-2.4655	0.338352	0.00759456	0.116962	0.755733	1.4364	0.755733	1.4364	16	30	5.29757	10.9379	195				No hit

## Sheet: GO_Analysis_list
GO analysis result:
biological_process	GO	Count	ContigID
	GO:0008152 metabolic process	41
			gene-ECD_RS08530	Down
			gene-ECD_RS11545	Up
			gene-ECD_RS19095	Up
			gene-ECD_RS15530	Up
			gene-ECD_RS07875	Up
			gene-ECD_RS16835	Down
			gene-ECD_RS20380	Down
			gene-ECD_RS00335	Down
			gene-ECD_RS18545	Up
			gene-ECD_RS10215	Up
			gene-ECD_RS19395	Up
			gene-ECD_RS16790	Up
			gene-ECD_RS08780	Up
			gene-ECD_RS08665	Up
			gene-ECD_RS08645	Up
			gene-ECD_RS08660	Up
			gene-ECD_RS05295	Down
			gene-ECD_RS08670	Up
			gene-ECD_RS05305	Down
			gene-ECD_RS14305	Up
			gene-ECD_RS14300	Up
			gene-ECD_RS22465	Down
			gene-ECD_RS05205	Up
			gene-ECD_RS01600	Up
			gene-ECD_RS03685	Up
			gene-ECD_RS02950	Down
			gene-ECD_RS14310	Up
			gene-ECD_RS00325	Down
			gene-ECD_RS20065	Up
			gene-ECD_RS13865	Down
			gene-ECD_RS19235	Up
			gene-ECD_RS24920	Down
			gene-ECD_RS19970	Up
			gene-ECD_RS11055	Down
			gene-ECD_RS18535	Down
			gene-ECD_RS20870	Down
			gene-ECD_RS10490	Up
			gene-ECD_RS08650	Up
			gene-ECD_RS13835	Down
			gene-ECD_RS08655	Up
			gene-ECD_RS09370	Up
	GO:0009987 cellular process	52
			gene-ECD_RS08530	Down
			gene-ECD_RS05705	Up
			gene-ECD_RS11545	Up
			gene-ECD_RS19095	Up
			gene-ECD_RS15530	Up
			gene-ECD_RS17760	Up
			gene-ECD_RS20545	Down
			gene-ECD_RS11935	Up
			gene-ECD_RS07875	Up
			gene-ECD_RS13090	Up
			gene-ECD_RS16835	Down
			gene-ECD_RS20380	Down
			gene-ECD_RS00335	Down
			gene-ECD_RS20065	Up
			gene-ECD_RS18545	Up
			gene-ECD_RS10215	Up
			gene-ECD_RS19395	Up
			gene-ECD_RS16790	Up
			gene-ECD_RS08780	Up
			gene-ECD_RS22270	Up
			gene-ECD_RS08665	Up
			gene-ECD_RS08645	Up
			gene-ECD_RS08660	Up
			gene-ECD_RS05295	Down
			gene-ECD_RS08670	Up
			gene-ECD_RS11720	Up
			gene-ECD_RS05305	Down
			gene-ECD_RS14305	Up
			gene-ECD_RS14300	Up
			gene-ECD_RS05205	Up
			gene-ECD_RS16040	Up
			gene-ECD_RS01600	Up
			gene-ECD_RS03685	Up
			gene-ECD_RS02950	Down
			gene-ECD_RS14310	Up
			gene-ECD_RS04155	Up
			gene-ECD_RS00325	Down
			gene-ECD_RS16125	Up
			gene-ECD_RS13865	Down
			gene-ECD_RS19235	Up
			gene-ECD_RS17740	Down
			gene-ECD_RS24920	Down
			gene-ECD_RS11055	Down
			gene-ECD_RS19050	Up
			gene-ECD_RS18535	Down
			gene-ECD_RS09445	Down
			gene-ECD_RS20870	Down
			gene-ECD_RS10490	Up
			gene-ECD_RS08650	Up
			gene-ECD_RS19970	Up
			gene-ECD_RS08655	Up
			gene-ECD_RS09370	Up
	GO:0022610 biological adhesion	2
			gene-ECD_RS15680	Up
			gene-ECD_RS05020	Up
	GO:0040011 locomotion	2
			gene-ECD_RS17740	Down
			gene-ECD_RS05705	Up
	GO:0050896 response to stimulus	22
			gene-ECD_RS08530	Down
			gene-ECD_RS11545	Up
			gene-ECD_RS17760	Up
			gene-ECD_RS20545	Down
			gene-ECD_RS11935	Up
			gene-ECD_RS07205	Up
			gene-ECD_RS20380	Down
			gene-ECD_RS01450	Up
			gene-ECD_RS18935	Down
			gene-ECD_RS08665	Up
			gene-ECD_RS08660	Up
			gene-ECD_RS09235	Down
			gene-ECD_RS22270	Up
			gene-ECD_RS16040	Up
			gene-ECD_RS16125	Up
			gene-ECD_RS04155	Up
			gene-ECD_RS17715	Down
			gene-ECD_RS13865	Down
			gene-ECD_RS09445	Down
			gene-ECD_RS12965	Up
			gene-ECD_RS08650	Up
			gene-ECD_RS19970	Up
	GO:0051179 localization	26
			gene-ECD_RS15410	Down
			gene-ECD_RS20545	Down
			gene-ECD_RS11935	Up
			gene-ECD_RS17740	Down
			gene-ECD_RS17720	Down
			gene-ECD_RS10500	Up
			gene-ECD_RS11240	Down
			gene-ECD_RS18525	Down
			gene-ECD_RS10505	Up
			gene-ECD_RS19710	Down
			gene-ECD_RS09300	Down
			gene-ECD_RS17360	Down
			gene-ECD_RS07740	Up
			gene-ECD_RS17760	Up
			gene-ECD_RS17270	Down
			gene-ECD_RS09235	Down
			gene-ECD_RS09825	Up
			gene-ECD_RS06410	Down
			gene-ECD_RS10495	Up
			gene-ECD_RS17730	Down
			gene-ECD_RS17715	Down
			gene-ECD_RS15430	Down
			gene-ECD_RS21900	Up
			gene-ECD_RS10680	Up
			gene-ECD_RS08650	Up
			gene-ECD_RS17235	Down
	GO:0051704 multi-organism process	1
			gene-ECD_RS16125	Up
	GO:0065007 biological regulation	18
			gene-ECD_RS13865	Down
			gene-ECD_RS20380	Down
			gene-ECD_RS15260	Down
			gene-ECD_RS18535	Down
			gene-ECD_RS14305	Up
			gene-ECD_RS00405	Up
			gene-ECD_RS14300	Up
			gene-ECD_RS14310	Up
			gene-ECD_RS07875	Up
			gene-ECD_RS09445	Down
			gene-ECD_RS03685	Up
			gene-ECD_RS05295	Down
			gene-ECD_RS12965	Up
			gene-ECD_RS18935	Down
			gene-ECD_RS08650	Up
			gene-ECD_RS03995	Up
			gene-ECD_RS04155	Up
			gene-ECD_RS08780	Up
	GO:0071840 cellular component organization or biogenesis	9
			gene-ECD_RS08670	Up
			gene-ECD_RS11720	Up
			gene-ECD_RS19050	Up
			gene-ECD_RS08660	Up
			gene-ECD_RS08665	Up
			gene-ECD_RS19970	Up
			gene-ECD_RS08645	Up
			gene-ECD_RS08655	Up
			gene-ECD_RS20065	Up
	GO:0098754 detoxification	2
			gene-ECD_RS08530	Down
			gene-ECD_RS11545	Up
	Unclassified Unclassified	5
			gene-ECD_RS04150	Up
			gene-ECD_RS10230	Up
			gene-ECD_RS06245	Down
			gene-ECD_RS07235	Up
			gene-ECD_RS10415	Down
cellular_component	GO	Count	ContigID
	GO:0005576 extracellular region	1
			gene-ECD_RS19395	Up
	GO:0016020 membrane	33
			gene-ECD_RS08530	Down
			gene-ECD_RS06560	Down
			gene-ECD_RS15410	Down
			gene-ECD_RS20545	Down
			gene-ECD_RS11935	Up
			gene-ECD_RS15430	Down
			gene-ECD_RS17720	Down
			gene-ECD_RS20380	Down
			gene-ECD_RS18305	Up
			gene-ECD_RS11240	Down
			gene-ECD_RS13645	Down
			gene-ECD_RS09235	Down
			gene-ECD_RS18525	Down
			gene-ECD_RS11060	Down
			gene-ECD_RS10505	Up
			gene-ECD_RS19710	Down
			gene-ECD_RS09300	Down
			gene-ECD_RS17360	Down
			gene-ECD_RS07740	Up
			gene-ECD_RS17760	Up
			gene-ECD_RS09020	Up
			gene-ECD_RS22270	Up
			gene-ECD_RS06410	Down
			gene-ECD_RS10495	Up
			gene-ECD_RS17730	Down
			gene-ECD_RS07520	Down
			gene-ECD_RS22155	Down
			gene-ECD_RS04795	Up
			gene-ECD_RS09405	Up
			gene-ECD_RS18535	Down
			gene-ECD_RS09445	Down
			gene-ECD_RS21900	Up
			gene-ECD_RS10680	Up
	GO:0032991 protein-containing complex	14
			gene-ECD_RS05305	Down
			gene-ECD_RS14305	Up
			gene-ECD_RS17720	Down
			gene-ECD_RS20545	Down
			gene-ECD_RS18545	Up
			gene-ECD_RS17740	Down
			gene-ECD_RS17730	Down
			gene-ECD_RS10680	Up
			gene-ECD_RS02950	Down
			gene-ECD_RS12965	Up
			gene-ECD_RS17715	Down
			gene-ECD_RS17235	Down
			gene-ECD_RS16790	Up
			gene-ECD_RS17360	Down
	GO:0044422 organelle part	2
			gene-ECD_RS05705	Up
			gene-ECD_RS12965	Up
	GO:0044425 membrane part	22
			gene-ECD_RS15410	Down
			gene-ECD_RS20545	Down
			gene-ECD_RS11935	Up
			gene-ECD_RS17740	Down
			gene-ECD_RS17720	Down
			gene-ECD_RS20380	Down
			gene-ECD_RS05305	Down
			gene-ECD_RS18525	Down
			gene-ECD_RS19710	Down
			gene-ECD_RS09300	Down
			gene-ECD_RS17360	Down
			gene-ECD_RS07740	Up
			gene-ECD_RS17760	Up
			gene-ECD_RS09235	Down
			gene-ECD_RS22270	Up
			gene-ECD_RS06410	Down
			gene-ECD_RS10495	Up
			gene-ECD_RS17730	Down
			gene-ECD_RS17715	Down
			gene-ECD_RS15430	Down
			gene-ECD_RS10680	Up
			gene-ECD_RS17235	Down
	GO:0044464 cell part	70
			gene-ECD_RS08530	Down
			gene-ECD_RS05705	Up
			gene-ECD_RS19095	Up
			gene-ECD_RS20545	Down
			gene-ECD_RS15410	Down
			gene-ECD_RS10505	Up
			gene-ECD_RS11935	Up
			gene-ECD_RS14310	Up
			gene-ECD_RS18305	Up
			gene-ECD_RS15430	Down
			gene-ECD_RS06560	Down
			gene-ECD_RS18525	Down
			gene-ECD_RS17720	Down
			gene-ECD_RS20380	Down
			gene-ECD_RS03995	Up
			gene-ECD_RS00335	Down
			gene-ECD_RS20065	Up
			gene-ECD_RS17270	Down
			gene-ECD_RS19395	Up
			gene-ECD_RS11240	Down
			gene-ECD_RS13645	Down
			gene-ECD_RS09020	Up
			gene-ECD_RS11060	Down
			gene-ECD_RS16790	Up
			gene-ECD_RS09235	Down
			gene-ECD_RS04795	Up
			gene-ECD_RS19710	Down
			gene-ECD_RS08780	Up
			gene-ECD_RS09300	Down
			gene-ECD_RS15755	Up
			gene-ECD_RS17730	Down
			gene-ECD_RS08665	Up
			gene-ECD_RS22270	Up
			gene-ECD_RS17360	Down
			gene-ECD_RS07740	Up
			gene-ECD_RS15680	Up
			gene-ECD_RS17760	Up
			gene-ECD_RS10500	Up
			gene-ECD_RS05305	Down
			gene-ECD_RS14305	Up
			gene-ECD_RS09825	Up
			gene-ECD_RS14300	Up
			gene-ECD_RS06410	Down
			gene-ECD_RS10495	Up
			gene-ECD_RS01600	Up
			gene-ECD_RS03685	Up
			gene-ECD_RS02950	Down
			gene-ECD_RS07520	Down
			gene-ECD_RS19050	Up
			gene-ECD_RS22155	Down
			gene-ECD_RS00325	Down
			gene-ECD_RS17715	Down
			gene-ECD_RS20870	Down
			gene-ECD_RS07515	Up
			gene-ECD_RS01460	Up
			gene-ECD_RS17235	Down
			gene-ECD_RS14170	Down
			gene-ECD_RS09405	Up
			gene-ECD_RS18535	Down
			gene-ECD_RS09445	Down
			gene-ECD_RS19970	Up
			gene-ECD_RS21900	Up
			gene-ECD_RS05020	Up
			gene-ECD_RS10680	Up
			gene-ECD_RS12965	Up
			gene-ECD_RS17740	Down
			gene-ECD_RS10490	Up
			gene-ECD_RS18545	Up
			gene-ECD_RS13835	Down
			gene-ECD_RS09370	Up
	Unclassified Unclassified	1
			gene-ECD_RS07235	Up
molecular_function	GO	Count	ContigID
	GO:0003824 catalytic activity	47
			gene-ECD_RS08530	Down
			gene-ECD_RS11545	Up
			gene-ECD_RS19095	Up
			gene-ECD_RS15530	Up
			gene-ECD_RS20545	Down
			gene-ECD_RS07875	Up
			gene-ECD_RS02745	Up
			gene-ECD_RS07205	Up
			gene-ECD_RS16835	Down
			gene-ECD_RS20380	Down
			gene-ECD_RS00335	Down
			gene-ECD_RS00215	Down
			gene-ECD_RS24920	Down
			gene-ECD_RS10230	Up
			gene-ECD_RS10215	Up
			gene-ECD_RS19395	Up
			gene-ECD_RS16790	Up
			gene-ECD_RS10505	Up
			gene-ECD_RS05295	Down
			gene-ECD_RS10500	Up
			gene-ECD_RS08645	Up
			gene-ECD_RS17360	Down
			gene-ECD_RS07740	Up
			gene-ECD_RS05305	Down
			gene-ECD_RS07705	Up
			gene-ECD_RS09825	Up
			gene-ECD_RS14300	Up
			gene-ECD_RS22465	Down
			gene-ECD_RS10495	Up
			gene-ECD_RS01600	Up
			gene-ECD_RS03685	Up
			gene-ECD_RS02950	Down
			gene-ECD_RS14310	Up
			gene-ECD_RS07525	Up
			gene-ECD_RS00325	Down
			gene-ECD_RS20065	Up
			gene-ECD_RS19235	Up
			gene-ECD_RS14170	Down
			gene-ECD_RS19970	Up
			gene-ECD_RS10205	Up
			gene-ECD_RS18535	Down
			gene-ECD_RS20870	Down
			gene-ECD_RS10490	Up
			gene-ECD_RS18545	Up
			gene-ECD_RS13835	Down
			gene-ECD_RS08655	Up
			gene-ECD_RS09370	Up
	GO:0004871 signal transducer activity	3
			gene-ECD_RS20380	Down
			gene-ECD_RS05295	Down
			gene-ECD_RS18535	Down
	GO:0005215 transporter activity	23
			gene-ECD_RS17760	Up
			gene-ECD_RS20545	Down
			gene-ECD_RS11935	Up
			gene-ECD_RS15430	Down
			gene-ECD_RS17720	Down
			gene-ECD_RS11240	Down
			gene-ECD_RS18525	Down
			gene-ECD_RS10505	Up
			gene-ECD_RS19710	Down
			gene-ECD_RS09300	Down
			gene-ECD_RS17360	Down
			gene-ECD_RS07740	Up
			gene-ECD_RS15410	Down
			gene-ECD_RS10500	Up
			gene-ECD_RS09235	Down
			gene-ECD_RS09825	Up
			gene-ECD_RS06410	Down
			gene-ECD_RS10495	Up
			gene-ECD_RS17730	Down
			gene-ECD_RS17715	Down
			gene-ECD_RS21900	Up
			gene-ECD_RS10680	Up
			gene-ECD_RS17235	Down
	GO:0005488 binding	39
			gene-ECD_RS08530	Down
			gene-ECD_RS06560	Down
			gene-ECD_RS19095	Up
			gene-ECD_RS20545	Down
			gene-ECD_RS13090	Up
			gene-ECD_RS17720	Down
			gene-ECD_RS18545	Up
			gene-ECD_RS00215	Down
			gene-ECD_RS19395	Up
			gene-ECD_RS08780	Up
			gene-ECD_RS14305	Up
			gene-ECD_RS18935	Down
			gene-ECD_RS08665	Up
			gene-ECD_RS08660	Up
			gene-ECD_RS17360	Down
			gene-ECD_RS07740	Up
			gene-ECD_RS08670	Up
			gene-ECD_RS05305	Down
			gene-ECD_RS07705	Up
			gene-ECD_RS09825	Up
			gene-ECD_RS14300	Up
			gene-ECD_RS22465	Down
			gene-ECD_RS20065	Up
			gene-ECD_RS05440	Up
			gene-ECD_RS10490	Up
			gene-ECD_RS15260	Down
			gene-ECD_RS13835	Down
			gene-ECD_RS17715	Down
			gene-ECD_RS13865	Down
			gene-ECD_RS07515	Up
			gene-ECD_RS14170	Down
			gene-ECD_RS19970	Up
			gene-ECD_RS09445	Down
			gene-ECD_RS12965	Up
			gene-ECD_RS17740	Down
			gene-ECD_RS08650	Up
			gene-ECD_RS17235	Down
			gene-ECD_RS08655	Up
			gene-ECD_RS09370	Up
	GO:0016209 antioxidant activity	2
			gene-ECD_RS08530	Down
			gene-ECD_RS11545	Up
	GO:0098772 molecular function regulator	3
			gene-ECD_RS08650	Up
			gene-ECD_RS03995	Up
			gene-ECD_RS08780	Up
	GO:0140104 molecular carrier activity	1
			gene-ECD_RS08650	Up
	GO:0140110 transcription regulator activity	3
			gene-ECD_RS13865	Down
			gene-ECD_RS18935	Down
			gene-ECD_RS15260	Down
	Unclassified Unclassified	5
			gene-ECD_RS04150	Up
			gene-ECD_RS10415	Down
			gene-ECD_RS06245	Down
			gene-ECD_RS07235	Up
			gene-ECD_RS05205	Up
