# Supplementary material for: Transport engineering for improving the production and secretion of valuable alkaloids in Escherichia coli
Source: Metab Eng Commun. 2021 Sep 14;13:e00184. doi: 10.1016/j.mec.2021.e00184 (PMC8449128; doi:10.1016/j.mec.2021.e00184)
Supplement: Multimedia component 5 [file mmc5.xlsx]

## Sheet: data3_DTX1_1_12h_vs_VC1_12h_fc2
Feature_ID	Chrom	Start	End	Strand	Type	Locus_Tag	Old_Locus_Tag	Gene_Symbol	Protein_ID	Product	DTX1_1_12h/VC1_12h.fc	DTX1_1_12h/VC1_12h.logCPM	DTX1_1_12h/VC1_12h.raw.pval	DTX1_1_12h/VC1_12h.bh.pval	DTX1_1_12h.mean	VC1_12h.mean	N_DTX1_1_12h	N_VC1_12h	DTX1_1_12h_Read_Count	VC1_12h_Read_Count	DTX1_1_12h_FPKM	VC1_12h_FPKM	Query_Length	Query_Start	Query_End	Query_Coverage	Target_Description	Target_Length	Target_Start	Target_End	Target_Coverage	Bit	e-value	Identites	Identites (%)	Positives	Positives (%)	Gaps	Gaps (%)	Query_Frame
gene-ECD_RS00035	NC_012971.2	5681	6457	-	protein_coding	ECD_RS00035	ECD_00006	yaaA	WP_000906203.1	peroxide stress protein YaaA	2.42751	6.5108	4.63181e-09	1.74771e-07	7.0208	5.75693	7.0208	5.75693	1694	589	127.031	55.5295	777	1	775	99.74	UNIPROTKB|P0A8I3 - symbol:yaaA "protein that reduces intracellular iron levels under peroxide stress" species:83333 "Escherichia coli K-12" [GO:0005829 "cytosol" evidence=IDA] [GO:0033194 "response to hydroperoxide" evidence=IEP;IMP] EcoGene:EG10011 GO:GO:0005829 EMBL:U00096 EMBL:AP009048 Proteomes:UP000000318 Proteomes:UP000000625 EMBL:U14003 GO:GO:0033194 eggNOG:ENOG4105D1Q eggNOG:COG3022 HOGEN…	258	1	258	100	510.4	2e-143	256/258	99	256/258	99	0/258	0	1
gene-ECD_RS00055	NC_012971.2	9926	10492	-	protein_coding	ECD_RS00055	ECD_00010	satP	WP_000528538.1	acetate uptake transporter	-3.79155	4.65833	1.2317e-14	1.11762e-12	3.52323	5.35156	3.52323	5.35156	138	442	14.1813	57.1043	567	1	565	99.65	UNIPROTKB|P0AC98 - symbol:satP "acetate/succinate:H+ symporter" species:83333 "Escherichia coli K-12" [GO:0035433 "acetate transmembrane transport" evidence=IGI;IMP] [GO:0015360 "acetate:proton symporter activity" evidence=IDA] [GO:0071422 "succinate transmembrane transport" evidence=IDA] [GO:0005887 "integral component of plasma membrane" evidence=RCA] [GO:0005886 "plasma membrane" evidence=IDA]…	188	1	188	100	377.9	1e-103	188/188	100	188/188	100	0/188	0	1
gene-ECD_RS00085	NC_012971.2	16749	16958	-	protein_coding	ECD_RS00085	.	mokC	WP_000935262.1	type I toxin-antitoxin system toxin MokC	-2.85899	1.13289	0.00297647	0.0178917	1.04611	2.02285	1.04611	2.02285	14	34	3.88443	11.8601	210	1	208	99.05	UNIPROTKB|P33236 - symbol:mokC "regulatory peptide whose translation enables hokC (gef) expression" species:83333 "Escherichia coli K-12" [GO:0005887 "integral component of plasma membrane" evidence=RCA] InterPro:IPR000021 InterPro:IPR018084 Pfam:PF01848 PRINTS:PR00281 ProDom:PD005979 PROSITE:PS00556 GO:GO:0016021 EMBL:U00096 EMBL:AP009048 Proteomes:UP000000318 Proteomes:UP000000625 HOGENOM:HOG00…	69	1	69	100	136.7	2e-31	69/69	100	69/69	100	0/69	0	1
gene-ECD_RS00130	NC_012971.2	24887	25150	-	protein_coding	ECD_RS00130	ECD_00027	rpsT	WP_001274021.1	30S ribosomal protein S20	-2.02131	6.9833	1.89133e-06	3.56824e-05	6.40386	7.4106	6.40386	7.4106	1100	1877	242.777	520.823	264	1	262	99.24	UNIPROTKB|P0A7U7 - symbol:rpsT species:83333 "Escherichia coli K-12" [GO:0022627 "cytosolic small ribosomal subunit" evidence=IDA] [GO:0043086 "negative regulation of catalytic activity" evidence=IEA] [GO:0005829 "cytosol" evidence=IDA] [GO:0030529 "intracellular ribonucleoprotein complex" evidence=IEA] [GO:0019843 "rRNA binding" evidence=IEA] [GO:0005840 "ribosome" evidence=IEA] [GO:0003723 "RNA…	87	1	87	100	167.2	1e-40	86/87	98	87/87	100	0/87	0	1
gene-ECD_RS00225	NC_012971.2	43438	44580	-	protein_coding	ECD_RS00225	ECD_00043	caiA	WP_000347117.1	crotonobetainyl-CoA dehydrogenase	-3.76732	2.27324	2.69616e-07	6.48701e-06	1.57423	3.08396	1.57423	3.08396	26	83	1.3254	5.31939	1143	1	1141	99.83	UNIPROTKB|Q8ZRX2 - symbol:caiA "Crotonobetainyl-CoA dehydrogenase" species:99287 "Salmonella enterica subsp. enterica serovar Typhimurium str. LT2" [GO:0000062 "fatty-acyl-CoA binding" evidence=IBA] [GO:0003995 "acyl-CoA dehydrogenase activity" evidence=IBA] [GO:0009055 "electron transfer activity" evidence=IBA] [GO:0033539 "fatty acid beta-oxidation using acyl-CoA dehydrogenase" evidence=IBA] [G…	380	1	380	100	758.8	4e-218	371/380	97	377/380	99	0/380	0	1
gene-ECD_RS00380	NC_012971.2	81653	82258	-	protein_coding	ECD_RS00380	ECD_00073	leuD	WP_000818228.1	3-isopropylmalate dehydratase small subunit	2.13301	3.92403	3.24229e-05	0.000424618	4.4186	3.39944	4.4186	3.39944	268	106	25.768	12.8134	606	1	604	99.67	UNIPROTKB|P30126 - symbol:leuD species:83333 "Escherichia coli K-12" [GO:0009316 "3-isopropylmalate dehydratase complex" evidence=IMP] [GO:0005829 "cytosol" evidence=IDA] [GO:0005515 "protein binding" evidence=IPI] [GO:0008152 "metabolic process" evidence=IEA] [GO:0009098 "leucine biosynthetic process" evidence=IDA] [GO:0016866 "intramolecular transferase activity" evidence=IDA] HAMAP:MF_01031 In…	201	1	201	100	413.3	2e-114	201/201	100	201/201	100	0/201	0	1
gene-ECD_RS00860	NC_012971.2	188821	191493	-	protein_coding	ECD_RS00860	ECD_00165	glnD	WP_001094566.1	bifunctional uridylyltransferase/uridylyl-removing protein GlnD	2.39168	6.46605	8.57085e-09	2.91638e-07	6.97006	5.72779	6.97006	5.72779	1635	577	35.64	15.8127	2673	1	2671	99.93	UNIPROTKB|P27249 - symbol:glnD "PII uridylyltransferase / uridylyl removing enzyme" species:83333 "Escherichia coli K-12" [GO:0005515 "protein binding" evidence=IPI] [GO:0006808 "regulation of nitrogen utilization" evidence=IGI] [GO:0008773 "[protein-PII] uridylyltransferase activity" evidence=IMP;IDA] [GO:0006464 "cellular protein modification process" evidence=IDA] HAMAP:MF_00277 InterPro:IPR00…	890	1	890	100	1789.6	0	887/890	99	889/890	99	0/890	0	1
gene-ECD_RS01015	NC_012971.2	222954	223769	-	protein_coding	ECD_RS01015	ECD_00196	metQ	WP_000874224.1	methionine ABC transporter substrate-binding lipoprotein MetQ	2.06596	7.15487	8.64819e-07	1.8209e-05	7.59071	6.55177	7.59071	6.55177	2521	1030	180.012	92.4649	816	1	814	99.75	UNIPROTKB|P28635 - symbol:metQ "L-methionine/D-methionine ABC transporter membrane anchored binding protein" species:83333 "Escherichia coli K-12" [GO:0048473 "D-methionine transport" evidence=IMP] [GO:0055052 "ATP-binding cassette (ABC) transporter complex, substrate-binding subunit-containing" evidence=IDA] [GO:0046658 "anchored component of plasma membrane" evidence=TAS] [GO:0015821 "methionin…	271	1	271	100	531.9	6e-150	270/271	99	271/271	100	0/271	0	1
gene-ECD_RS01050	NC_012971.2	228580	231508	+	rRNA	ECD_RS01050	ECD_r00002	.	.	23S ribosomal RNA	-2.66099	4.03627	5.41067e-08	1.52741e-06	3.30742	4.62643	3.30742	4.62643	117	263	2.32748	6.57758	.	.	.	.	.	.	.	.	.	.	.	.	.	.	.	.	.	.
gene-ECD_RS01065	NC_012971.2	232094	232897	+	protein_coding	ECD_RS01065	ECD_00200	dkgB	WP_000997050.1	2,5-didehydrogluconate reductase DkgB	2.06723	2.58783	0.00168847	0.0113089	3.14323	2.25844	3.14323	2.25844	103	42	7.46449	3.82669	804	1	802	99.75	UNIPROTKB|P30863 - symbol:dkgB "methylglyoxal reductase DkgB" species:83333 "Escherichia coli K-12" [GO:1990002 "methylglyoxal reductase (NADPH-dependent, acetol producing)" evidence=IDA] [GO:0051596 "methylglyoxal catabolic process" evidence=IMP] [GO:0047681 "aryl-alcohol dehydrogenase (NADP+) activity" evidence=IDA] [GO:0004033 "aldo-keto reductase (NADP) activity" evidence=IDA] InterPro:IPR018…	267	1	267	100	518.5	7e-146	264/267	98	265/267	99	0/267	0	1
gene-ECD_RS01085	NC_012971.2	235524	236882	-	protein_coding	ECD_RS01085	ECD_00204	mltD	WP_000644685.1	murein transglycosylase D	-2.51338	7.28469	4.49927e-10	2.09106e-08	6.48695	7.80697	6.48695	7.80697	1166	2474	49.9917	133.355	1359	1	1357	99.85	UNIPROTKB|P0AEZ7 - symbol:mltD species:83333 "Escherichia coli K-12" [GO:0051353 "positive regulation of oxidoreductase activity" evidence=IMP] [GO:0008933 "lytic transglycosylase activity" evidence=RCA;IDA;NAS] [GO:0016020 "membrane" evidence=NAS] [GO:0065007 "biological regulation" evidence=IMP] [GO:0030288 "outer membrane-bounded periplasmic space" evidence=TAS] [GO:0008932 "lytic endotransgly…	452	1	452	100	891	9e-258	452/452	100	452/452	100	0/452	0	1
gene-ECD_RS01160	NC_012971.2	250535	250813	-	protein_coding	ECD_RS01160	ECD_00220	yafQ	WP_000615981.1	type II toxin-antitoxin system mRNA interferase toxin YafQ	-2.29859	2.21675	0.000990729	0.00743242	1.90244	2.86946	1.90244	2.86946	36	70	7.51826	18.3791	279	1	277	99.28	UNIPROTKB|Q47149 - symbol:yafQ "toxin of the YafQ-DinJ toxin-antitoxin system" species:83333 "Escherichia coli K-12" [GO:0016892 "endoribonuclease activity, producing 3'-phosphomonoesters" evidence=IDA] [GO:0043022 "ribosome binding" evidence=IDA] [GO:0090502 "RNA phosphodiester bond hydrolysis, endonucleolytic" evidence=IEA] [GO:0090305 "nucleic acid phosphodiester bond hydrolysis" evidence=IEA]…	92	1	92	100	190.3	2e-47	90/92	97	91/92	98	0/92	0	1
gene-ECD_RS01260	NC_012971.2	267366	267441	+	tRNA	ECD_RS01260	ECD_t00005	.	.	tRNA-Thr	-3.4975	0.233106	0.0101133	0.0460709	0.542413	1.39069	0.542413	1.39069	6	18	4.59999	17.3496	.	.	.	.	.	.	.	.	.	.	.	.	.	.	.	.	.	.
gene-ECD_RS01460	NC_012971.2	306406	307953	+	protein_coding	ECD_RS01460	ECD_00276	fdrA	WP_000111813.1	acyl-CoA synthetase FdrA	3.48842	0.283287	0.0143062	0.0607813	1.37708	0.536616	1.37708	0.536616	21	5	0.790437	0.236608	1548	1	1546	99.87	UNIPROTKB|P77187 - symbol:yahF "putative acyl-CoA synthetase with NAD(P)-binding domain and succinyl-CoA synthetase domain" species:83333 "Escherichia coli K-12" [GO:0005829 "cytosol" evidence=IDA] InterPro:IPR003781 InterPro:IPR005811 Pfam:PF00549 Pfam:PF02629 EcoGene:EG13590 GO:GO:0005829 GO:GO:0003824 EMBL:U00096 EMBL:AP009048 Proteomes:UP000000318 Proteomes:UP000000625 GO:GO:0008152 EMBL:U738…	515	1	515	100	983.8	1e-285	505/515	98	509/515	98	0/515	0	1
gene-ECD_RS01485	NC_012971.2	312512	313561	+	protein_coding	ECD_RS01485	ECD_00280	yahK	WP_000692754.1	NADPH-dependent aldehyde reductase YahK	2.10638	2.22803	0.00298969	0.0179429	2.82485	1.9574	2.82485	1.9574	80	32	4.43935	2.23249	1050	1	1048	99.81	UNIPROTKB|P75691 - symbol:yahK "aldehyde reductase, NADPH-dependent" species:83333 "Escherichia coli K-12" [GO:0008270 "zinc ion binding" evidence=IEA] [GO:0008106 "alcohol dehydrogenase (NADP+) activity" evidence=IDA] [GO:0055114 "oxidation-reduction process" evidence=IEA] [GO:0016491 "oxidoreductase activity" evidence=IEA] InterPro:IPR002328 InterPro:IPR013149 InterPro:IPR013154 InterPro:IPR020…	349	1	349	100	719.2	4e-206	349/349	100	349/349	100	0/349	0	1
gene-ECD_RS01495	NC_012971.2	315033	315278	+	protein_coding	ECD_RS01495	ECD_00282	.	WP_000290616.1	hypothetical protein	-4.04312	-0.117317	0.0103193	0.0467065	0.383243	1.17733	0.383243	1.17733	4	14	0.947423	4.16891	246				No hit
gene-ECD_RS01505	NC_012971.2	316113	316388	+	protein_coding	ECD_RS01505	ECD_00284	.	WP_000691956.1	DUF1471 domain-containing protein	4.75479	2.04812	6.73552e-08	1.8205e-06	2.90029	1.2337	2.90029	1.2337	85	15	17.9444	3.98118	276	1	274	99.28	UNIPROTKB|P75694 - symbol:yahO "putative protein" species:83333 "Escherichia coli K-12" [GO:0009314 "response to radiation" evidence=IMP] GO:GO:0009314 EMBL:U00096 EMBL:AP009048 Proteomes:UP000000318 Proteomes:UP000000625 GO:GO:0042597 HOGENOM:HOG000117400 Gene3D:3.30.1660.10 InterPro:IPR025543 InterPro:IPR010854 InterPro:IPR036275 Pfam:PF07338 SUPFAM:SSF159871 PIR:A64760 RefSeq:NP_414863.1 RefSe…	91	1	91	100	175.3	5e-43	91/91	100	91/91	100	0/91	0	1
gene-ECD_RS01630	NC_012971.2	346872	347705	-	protein_coding	ECD_RS01630	ECD_00309	.	WP_000419042.1	S-formylglutathione hydrolase	-2.92969	6.0251	4.03023e-12	2.6946e-10	5.09125	6.61415	5.09125	6.61415	435	1076	30.3908	94.5096	834	1	832	99.76	UNIPROTKB|P51025 - symbol:frmB "S-formylglutathione hydrolase FrmB" species:83333 "Escherichia coli K-12" [GO:0046292 "formaldehyde metabolic process" evidence=IMP] [GO:0018738 "S-formylglutathione hydrolase activity" evidence=IDA] InterPro:IPR014186 EcoGene:EG13295 Pfam:PF00756 InterPro:IPR029058 EMBL:U00096 EMBL:AP009048 Proteomes:UP000000318 Proteomes:UP000000625 eggNOG:COG0627 Gene3D:3.40.50.…	277	1	277	100	573.9	1e-162	275/277	99	276/277	99	0/277	0	1
gene-ECD_RS01635	NC_012971.2	347798	348907	-	protein_coding	ECD_RS01635	ECD_00310	.	WP_000842100.1	S-(hydroxymethyl)glutathione dehydrogenase	-2.30298	8.6756	8.86414e-09	2.96326e-07	7.95724	9.15749	7.95724	9.15749	3254	6326	170.81	417.48	1110	1	1108	99.82	UNIPROTKB|P25437 - symbol:frmA species:83333 "Escherichia coli K-12" [GO:0005737 "cytoplasm" evidence=IDA] [GO:0004024 "alcohol dehydrogenase activity, zinc-dependent" evidence=IDA] [GO:0008270 "zinc ion binding" evidence=IEA;IDA] [GO:0051903 "S-(hydroxymethyl)glutathione dehydrogenase activity" evidence=IDA] [GO:0046294 "formaldehyde catabolic process" evidence=IMP] [GO:0042802 "identical protei…	369	1	369	100	751.9	5e-216	368/369	99	368/369	99	0/369	0	1
gene-ECD_RS01640	NC_012971.2	348942	349217	-	protein_coding	ECD_RS01640	ECD_00311	frmR	WP_001141271.1	formaldehyde-responsive transcriptional repressor FrmR	-2.58037	6.97813	2.15413e-10	1.08018e-08	6.1571	7.51237	6.1571	7.51237	925	2015	195.277	534.805	276	1	274	99.28	UNIPROTKB|P0AAP3 - symbol:frmR "regulator protein" species:83333 "Escherichia coli K-12" [GO:0045892 "negative regulation of transcription, DNA-templated" evidence=IMP] InterPro:IPR003735 Pfam:PF02583 GO:GO:0005737 GO:GO:0045892 EMBL:U00096 EMBL:AP009048 Proteomes:UP000000318 Proteomes:UP000000625 GO:GO:0046872 GO:GO:0003677 GO:GO:0006351 EMBL:U73857 eggNOG:COG1937 PANTHER:PTHR33677 EMBL:D85613 R…	91	1	91	100	178.3	6e-44	91/91	100	91/91	100	0/91	0	1
gene-ECD_RS01665	NC_012971.2	352858	353685	+	protein_coding	ECD_RS01665	ECD_00317	tauC	WP_000114585.1	taurine ABC transporter permease TauC	2.05992	3.10775	0.000479246	0.00413214	3.62458	2.69975	3.62458	2.69975	149	61	10.4852	5.39671	828	1	826	99.76	UNIPROTKB|Q47539 - symbol:tauC "taurine ABC transporter membrane subunit" species:83333 "Escherichia coli K-12" [GO:0042959 "alkanesulfonate transmembrane transporter activity" evidence=IBA] [GO:0042918 "alkanesulfonate transport" evidence=IBA] [GO:0043190 "ATP-binding cassette (ABC) transporter complex" evidence=ISS] [GO:0005887 "integral component of plasma membrane" evidence=ISM] [GO:0015734 "…	275	1	275	100	479.6	4e-134	250/275	90	252/275	91	0/275	0	1
gene-ECD_RS01670	NC_012971.2	353682	354533	+	protein_coding	ECD_RS01670	ECD_00318	tauD	WP_000004024.1	taurine dioxygenase	2.19786	4.11808	1.09155e-05	0.000165767	4.61947	3.55133	4.61947	3.55133	310	119	21.2003	10.2314	852	1	850	99.77	UNIPROTKB|P37610 - symbol:tauD species:83333 "Escherichia coli K-12" [GO:0005737 "cytoplasm" evidence=IDA] [GO:0000908 "taurine dioxygenase activity" evidence=IDA] [GO:0006790 "sulfur compound metabolic process" evidence=IMP] [GO:0044273 "sulfur compound catabolic process" evidence=IBA] [GO:0000907 "sulfonate dioxygenase activity" evidence=IBA] InterPro:IPR003819 Pfam:PF02668 EcoGene:EG12423 GO:G…	283	1	283	100	584.7	9e-166	282/283	99	282/283	99	0/283	0	1
gene-ECD_RS01680	NC_012971.2	356137	359043	+	protein_coding	ECD_RS01680	ECD_00321	.	WP_000556441.1	autotransporter outer membrane beta-barrel domain-containing protein	-2.15588	3.35187	8.58505e-05	0.000973739	2.88551	3.88629	2.88551	3.88629	84	153	1.68365	3.85546	2907	1711	2905	41.11	UNIPROTKB|Q4KAJ7 - symbol:PFL_3634 "Outer membrane autotransporter barrel domain protein" species:220664 "Pseudomonas protegens Pf-5" [GO:0015474 "autotransporter activity" evidence=ISM] [GO:0019867 "outer membrane" evidence=ISM] [GO:0046819 "protein secretion by the type V secretion system" evidence=ISM] InterPro:IPR003991 InterPro:IPR006315 PRINTS:PR01484 Pfam:PF03797 GO:GO:0007155 EMBL:CP00007…	981	574	981	41.59	131.3	9e-29	106/417	25	183/417	43	28/417	6	1
gene-ECD_RS01700	NC_012971.2	361264	362484	+	protein_coding	ECD_RS01700	ECD_00324	sbmA	WP_001297134.1	peptide antibiotic transporter SbmA	-2.41562	2.6399	0.000123038	0.00131713	2.19383	3.27066	2.19383	3.27066	47	96	2.24286	5.7595	1221	1	1219	99.84	UNIPROTKB|P0AFY6 - symbol:sbmA "peptide antibiotic/peptide nucleic acid transporter" species:83333 "Escherichia coli K-12" [GO:0042626 "ATPase activity, coupled to transmembrane movement of substances" evidence=IEA] [GO:0005524 "ATP binding" evidence=IEA] [GO:0015291 "secondary active transmembrane transporter activity" evidence=IDA] [GO:1901998 "toxin transport" evidence=IDA;IMP] [GO:0019534 "to…	406	1	406	100	817.8	9e-236	404/406	99	404/406	99	0/406	0	1
gene-ECD_RS01825	NC_012971.2	383291	384586	+	protein_coding	ECD_RS01825	ECD_00348	phoR	WP_000893580.1	phosphate regulon sensor histidine kinase PhoR	-2.0368	3.7821	0.000121707	0.00130655	3.31846	4.27	3.31846	4.27	118	203	5.30513	11.4742	1296	1	1294	99.85	UNIPROTKB|P08400 - symbol:phoR "sensory histidine kinase PhoR" species:83333 "Escherichia coli K-12" [GO:0006470 "protein dephosphorylation" evidence=IEA] [GO:0005622 "intracellular" evidence=IEA] [GO:0023014 "signal transduction by protein phosphorylation" evidence=IEA] [GO:0018106 "peptidyl-histidine phosphorylation" evidence=IEA] [GO:0046777 "protein autophosphorylation" evidence=IDA] [GO:0016…	431	1	431	100	866.7	2e-250	426/431	98	428/431	99	0/431	0	1
gene-ECD_RS02020	NC_012971.2	422156	422473	+	protein_coding	ECD_RS02020	ECD_00386	bolA	WP_000973448.1	transcriptional regulator BolA	2.15769	4.13545	1.54383e-05	0.000225423	4.62837	3.58422	4.62837	3.58422	312	122	57.1671	28.1036	318	1	316	99.37	UNIPROTKB|P0ABE2 - symbol:bolA "DNA-binding transcriptional dual regulator BolA" species:83333 "Escherichia coli K-12" [GO:0005829 "cytosol" evidence=IDA] [GO:0005515 "protein binding" evidence=IPI] [GO:0006351 "transcription, DNA-templated" evidence=IEP;ISS] InterPro:IPR002634 GO:GO:0005829 GO:GO:0006355 EMBL:U00096 EMBL:AP009048 Proteomes:UP000000318 Proteomes:UP000000625 GO:GO:0003677 GO:GO:00…	105	1	105	100	212.6	3e-54	105/105	100	105/105	100	0/105	0	1
gene-ECD_RS02120	NC_012971.2	444425	444997	+	protein_coding	ECD_RS02120	ECD_00405	.	WP_000779826.1	lipoprotein	2.70918	5.13602	1.07832e-09	4.66987e-08	5.70159	4.30988	5.70159	4.30988	671	209	68.2318	26.7191	573	1	571	99.65	UNIPROTKB|P77717 - symbol:ybaY "putative outer membrane lipoprotein" species:83333 "Escherichia coli K-12" [GO:0005515 "protein binding" evidence=IPI] GO:GO:0005886 EMBL:U00096 EMBL:AP009048 Proteomes:UP000000318 Proteomes:UP000000625 PROSITE:PS51257 EMBL:U82664 PIR:E64775 RefSeq:NP_414987.3 RefSeq:WP_000779842.1 ProteinModelPortal:P77717 BioGrid:4259858 DIP:DIP-11312N IntAct:P77717 MINT:MINT-130…	190	1	190	100	361.7	8e-99	188/190	98	189/190	99	0/190	0	1
gene-ECD_RS02155	NC_012971.2	449380	449754	-	protein_coding	ECD_RS02155	ECD_00412	tomB	WP_000344800.1	Hha toxicity modulator TomB	2.83907	5.06391	2.26388e-10	1.12047e-08	5.64788	4.19391	5.64788	4.19391	646	192	100.374	37.5059	375	1	373	99.47	UNIPROTKB|P0AAR0 - symbol:tomB "protein that modulates Hha toxicity" species:83333 "Escherichia coli K-12" [GO:0003677 "DNA binding" evidence=IDA] [GO:0044010 "single-species biofilm formation" evidence=IEP] GO:GO:0005737 EMBL:U00096 EMBL:AP009048 Proteomes:UP000000318 Proteomes:UP000000625 GO:GO:0003677 GO:GO:0044010 EMBL:X57977 PIR:D64776 RefSeq:NP_414994.1 RefSeq:WP_000344800.1 ProteinModelPor…	124	1	124	100	261.9	6e-69	124/124	100	124/124	100	0/124	0	1
gene-ECD_RS02265	NC_012971.2	476332	477126	-	protein_coding	ECD_RS02265	ECD_00433	.	WP_000365173.1	TraB family protein	2.21062	3.67838	3.29951e-05	0.000430632	4.19719	3.14402	4.19719	3.14402	228	87	16.7104	8.01644	795	88	790	88.43	UNIPROTKB|Q9KPZ2 - symbol:VC_2220 "Uncharacterized protein" species:243277 "Vibrio cholerae O1 biovar El Tor str. N16961" [GO:0003674 "molecular_function" evidence=ND] [GO:0005575 "cellular_component" evidence=ND] [GO:0008150 "biological_process" evidence=ND] EMBL:AE003852 Proteomes:UP000000584 InterPro:IPR002816 Pfam:PF01963 KO:K09973 OMA:QTMISWW eggNOG:COG3735 PIR:H82102 RefSeq:NP_231851.1 RefS…	298	39	277	80.2	125.2	2e-27	80/242	33	129/242	53	11/242	4	1
gene-ECD_RS02280	NC_012971.2	480788	481720	+	protein_coding	ECD_RS02280	ECD_00436	glsA	WP_000883034.1	glutaminase A	-2.46785	0.551995	0.0306351	0.10633	0.81613	1.53226	0.81613	1.53226	10	21	0.624507	1.6488	933	1	931	99.79	UNIPROTKB|P77454 - symbol:glsA species:83333 "Escherichia coli K-12" [GO:0004359 "glutaminase activity" evidence=IDA] [GO:0045926 "negative regulation of growth" evidence=IMP] [GO:0051289 "protein homotetramerization" evidence=IDA] [GO:0006543 "glutamine catabolic process" evidence=IBA] [GO:0006537 "glutamate biosynthetic process" evidence=IBA] [GO:0010447 "response to acidic pH" evidence=IEP;IMP…	310	1	310	100	619	5e-176	310/310	100	310/310	100	0/310	0	1
gene-ECD_RS02305	NC_012971.2	485066	485743	+	protein_coding	ECD_RS02305	ECD_00441	fetA	WP_001157551.1	iron ABC transporter ATP-binding protein FetA	2.07006	1.81633	0.0111375	0.0497016	2.45628	1.66116	2.45628	1.66116	59	24	5.07039	2.59305	678	1	676	99.71	UNIPROTKB|P77279 - symbol:fetA "putative iron ABC exporter ATP-binding subunit FetA" species:83333 "Escherichia coli K-12" [GO:0043190 "ATP-binding cassette (ABC) transporter complex" evidence=RCA] [GO:0005886 "plasma membrane" evidence=IDA] [GO:0006879 "cellular iron ion homeostasis" evidence=IGI;IMP] [GO:0016887 "ATPase activity" evidence=RCA] [GO:0005515 "protein binding" evidence=IPI] InterPr…	225	1	225	100	446.4	3e-124	223/225	99	224/225	99	0/225	0	1
gene-ECD_RS02325	NC_012971.2	488286	488909	-	protein_coding	ECD_RS02325	ECD_00445	tesA	WP_001295836.1	multifunctional acyl-CoA thioesterase I/protease I/lysophospholipase L1	2.23391	3.45937	3.88468e-05	0.000491845	3.9918	2.93892	3.9918	2.93892	196	74	18.3017	8.68714	624	1	622	99.68	UNIPROTKB|P0ADA1 - symbol:tesA "multifunctional acyl-CoA thioesterase I and protease I and lysophospholipase L1" species:83333 "Escherichia coli K-12" [GO:0042802 "identical protein binding" evidence=IDA] [GO:0047617 "acyl-CoA hydrolase activity" evidence=IDA] [GO:0016290 "palmitoyl-CoA hydrolase activity" evidence=IDA] [GO:0030288 "outer membrane-bounded periplasmic space" evidence=IDA] [GO:0004…	208	2	208	99.52	422.9	3e-117	207/207	100	207/207	100	0/207	0	1
gene-ECD_RS02415	NC_012971.2	511033	512178	+	protein_coding	ECD_RS02415	ECD_00464	glxK	WP_000706355.1	glycerate 3-kinase	-2.70412	1.34004	0.00191784	0.0125152	1.19733	2.17454	1.19733	2.17454	17	39	0.864337	2.49293	1146	1	1144	99.83	UNIPROTKB|P77364 - symbol:glxK "glycerate 2-kinase 2" species:83333 "Escherichia coli K-12" [GO:0043798 "glycerate 2-kinase activity" evidence=IGI;IDA] [GO:0046296 "glycolate catabolic process" evidence=IEP] [GO:0009436 "glyoxylate catabolic process" evidence=IMP] InterPro:IPR004381 InterPro:IPR018193 InterPro:IPR036129 Pfam:PF02595 PIRSF:PIRSF006078 UniPathway:UPA00864 GO:GO:0005524 EMBL:U00096 …	381	1	381	100	739.6	3e-212	378/381	99	378/381	99	0/381	0	1
gene-ECD_RS02450	NC_012971.2	519584	520477	+	protein_coding	ECD_RS02450	ECD_00471	.	WP_000855388.1	carbamate kinase	-2.92892	0.424913	0.0191693	0.0767374	0.685753	1.48659	0.685753	1.48659	8	20	0.5214	1.63878	894	1	892	99.78	UNIPROTKB|P37306 - symbol:ybcF "putative carbamate kinase" species:83333 "Escherichia coli K-12" [GO:0019546 "arginine deiminase pathway" evidence=IBA] [GO:0005829 "cytosol" evidence=IBA] [GO:0009442 "allantoin assimilation pathway" evidence=RCA] [GO:0008804 "carbamate kinase activity" evidence=ISO;IBA] UniPathway:UPA00996 InterPro:IPR003964 PIRSF:PIRSF000723 InterPro:IPR001048 EcoGene:EG12384 Pf…	297	1	297	100	582	6e-165	295/297	99	296/297	99	0/297	0	1
gene-ECD_RS02720	NC_012971.2	560641	562017	+	protein_coding	ECD_RS02720	ECD_00537	pheP	WP_000786310.1	phenylalanine transporter	-2.40016	5.75258	1.79077e-08	5.41899e-07	5.02875	6.26614	5.02875	6.26614	416	843	17.6027	44.846	1377	1	1375	99.85	UNIPROTKB|P24207 - symbol:pheP species:83333 "Escherichia coli K-12" [GO:0015823 "phenylalanine transport" evidence=IGI] [GO:0005886 "plasma membrane" evidence=IDA] InterPro:IPR002293 InterPro:IPR004840 InterPro:IPR004841 Pfam:PF00324 PIRSF:PIRSF006060 PROSITE:PS00218 GO:GO:0016021 GO:GO:0005886 EMBL:U00096 EMBL:AP009048 Proteomes:UP000000318 Proteomes:UP000000625 GO:GO:0015171 eggNOG:ENOG4105C85…	458	1	458	100	907.9	7e-263	455/458	99	458/458	100	0/458	0	1
gene-ECD_RS02745	NC_012971.2	564934	566052	-	protein_coding	ECD_RS02745	ECD_00542	.	WP_001130654.1	glutamate--cysteine ligase	3.13522	2.11268	2.92013e-05	0.000391879	2.8555	1.57652	2.8555	1.57652	82	22	4.26975	1.4402	1119	1	1117	99.82	UNIPROTKB|P77213 - symbol:ybdK "carboxylate-amine ligase" species:83333 "Escherichia coli K-12" [GO:0016879 "ligase activity, forming carbon-nitrogen bonds" evidence=IDA] HAMAP:MF_01609 InterPro:IPR006336 InterPro:IPR011793 InterPro:IPR014746 Pfam:PF04107 EcoGene:EG13644 GO:GO:0005524 SUPFAM:SSF55931 EMBL:U00096 EMBL:AP009048 Proteomes:UP000000318 Proteomes:UP000000625 EMBL:U82598 GO:GO:0004357 P…	372	1	372	100	767.7	1e-220	372/372	100	372/372	100	0/372	0	1
gene-ECD_RS02870	NC_012971.2	592865	593953	-	protein_coding	ECD_RS02870	ECD_00567	hcxA	WP_001120460.1	hydroxycarboxylate dehydrogenase HcxA	2.46055	5.74713	8.67608e-09	2.92607e-07	6.26805	4.99588	6.26805	4.99588	1000	343	53.5046	23.0726	1089	1	1087	99.82	UNIPROTKB|P45579 - symbol:hcxA "hydroxycarboxylate dehydrogenase A" species:83333 "Escherichia coli K-12" [GO:0047545 "2-hydroxyglutarate dehydrogenase activity" evidence=IDA] [GO:0016616 "oxidoreductase activity, acting on the CH-OH group of donors, NAD or NADP as acceptor" evidence=IDA] [GO:0042802 "identical protein binding" evidence=IPI] [GO:0005515 "protein binding" evidence=IPI] InterPro:IP…	362	1	362	100	713	3e-204	356/362	98	360/362	99	0/362	0	1
gene-ECD_RS02875	NC_012971.2	594062	595222	+	protein_coding	ECD_RS02875	ECD_00568	ybdL	WP_000183906.1	methionine-oxo-acid transaminase	4.99579	6.01886	2.13178e-23	6.77018e-21	6.76336	4.49423	6.76336	4.49423	1415	239	71.0139	15.0798	1161	1	1159	99.83	UNIPROTKB|P77806 - symbol:ybdL "methionine-oxo-acid transaminase, PLP-dependent" species:83333 "Escherichia coli K-12" [GO:0005515 "protein binding" evidence=IPI] [GO:0010326 "methionine-oxo-acid transaminase activity" evidence=IDA] [GO:0030170 "pyridoxal phosphate binding" evidence=IDA] InterPro:IPR004839 InterPro:IPR015421 InterPro:IPR015422 Pfam:PF00155 InterPro:IPR015424 GO:GO:0005737 eggNOG:…	386	1	386	100	775.4	5e-223	384/386	99	385/386	99	0/386	0	1
gene-ECD_RS02935	NC_012971.2	604947	606410	-	protein_coding	ECD_RS02935	ECD_00580	citT	WP_000050323.1	citrate/succinate antiporter CitT	-3.12701	0.638214	0.00582377	0.0303202	0.752414	1.66116	0.752414	1.66116	9	24	0.358196	1.20088	1464	1	1462	99.86	UNIPROTKB|P0AE74 - symbol:citT "citrate:succinate antiporter" species:83333 "Escherichia coli K-12" [GO:0005215 "transporter activity" evidence=IDA] InterPro:IPR001898 Pfam:PF00939 EcoGene:EG13538 GO:GO:0016021 GO:GO:0005886 EMBL:U00096 EMBL:AP009048 Proteomes:UP000000318 Proteomes:UP000000625 GO:GO:0015297 GO:GO:0005215 GO:GO:0006814 EMBL:U82598 PIR:B64795 RefSeq:NP_415145.1 RefSeq:WP_000050323.…	487	1	487	100	976.9	1e-283	487/487	100	487/487	100	0/487	0	1
gene-ECD_RS02950	NC_012971.2	607869	609401	-	protein_coding	ECD_RS02950	ECD_00583	citF	WP_000192245.1	citrate lyase subunit alpha	-2.57497	1.64411	0.00139798	0.00977559	1.41872	2.4129	1.41872	2.4129	22	48	0.836179	2.29366	1533	106	1528	92.82	UNIPROTKB|Q9KTT9 - symbol:VC_0799 "Citrate lyase, alpha subunit" species:243277 "Vibrio cholerae O1 biovar El Tor str. N16961" [GO:0006113 "fermentation" evidence=ISS] [GO:0008815 "citrate (pro-3S)-lyase activity" evidence=ISS] [GO:0009346 "citrate lyase complex" evidence=ISS] InterPro:IPR006472 Pfam:PF04223 PIRSF:PIRSF009451 EMBL:AE003852 Proteomes:UP000000584 InterPro:IPR037171 SUPFAM:SSF100950…	534	59	532	88.76	670.2	3e-191	334/474	70	404/474	85	0/474	0	1
gene-ECD_RS02965	NC_012971.2	610628	611686	-	protein_coding	ECD_RS02965	ECD_00586	citC	WP_000467700.1	[citrate (pro-3S)-lyase] ligase	-3.33939	0.381037	0.00962572	0.0445189	0.615862	1.48659	0.615862	1.48659	7	20	0.385142	1.38345	1059	1	1057	99.81	UNIPROTKB|P77390 - symbol:citC "citrate lyase synthetase" species:83333 "Escherichia coli K-12" [GO:0005515 "protein binding" evidence=IPI] [GO:0008771 "[citrate (pro-3S)-lyase] ligase activity" evidence=IDA] [GO:0006464 "cellular protein modification process" evidence=IDA] InterPro:IPR000182 InterPro:IPR004821 InterPro:IPR005216 InterPro:IPR013166 Pfam:PF08218 PIRSF:PIRSF005751 PROSITE:PS51186 S…	352	1	352	100	704.9	7e-202	351/352	99	352/352	100	0/352	0	1
gene-ECD_RS02985	NC_012971.2	614950	616335	-	protein_coding	ECD_RS02985	ECD_00591	dcuC	WP_000955063.1	anaerobic C4-dicarboxylate transporter DcuC	-2.42759	1.23635	0.00630869	0.0321853	1.19733	2.05449	1.19733	2.05449	17	35	0.714669	1.84984	1386	1	1384	99.86	UNIPROTKB|P0ABP3 - symbol:dcuC species:83333 "Escherichia coli K-12" [GO:0015740 "C4-dicarboxylate transport" evidence=IGI] [GO:0005887 "integral component of plasma membrane" evidence=ISM] [GO:0019664 "mixed acid fermentation" evidence=IEP] [GO:0005469 "succinate:fumarate antiporter activity" evidence=IGI;IDA] [GO:0005886 "plasma membrane" evidence=IDA] InterPro:IPR004669 InterPro:IPR018385 Pfam…	461	1	461	100	866.7	2e-250	461/461	100	461/461	100	0/461	0	1
gene-ECD_RS03005	NC_012971.2	618392	619180	+	protein_coding	ECD_RS03005	ECD_00595	.	WP_000959109.1	deaminated glutathione amidase	2.26741	3.53034	2.77224e-05	0.000377321	4.06575	2.98891	4.06575	2.98891	207	77	15.2866	7.14897	789	4	775	97.85	ASPGD|ASPL0000015489 - symbol:AN3656 species:162425 "Aspergillus nidulans" [GO:0033052 "cyanoamino acid metabolic process" evidence=RCA] [GO:0006807 "nitrogen compound metabolic process" evidence=RCA] [GO:0000257 "nitrilase activity" evidence=RCA] [GO:0005634 "nucleus" evidence=IEA] [GO:0005829 "cytosol" evidence=IEA] InterPro:IPR003010 Pfam:PF00795 PROSITE:PS50263 Proteomes:UP000000560 GO:GO:000…	274	3	272	98.54	138.3	2e-31	89/271	32	139/271	51	15/271	5	1
gene-ECD_RS03200	NC_012971.2	656416	656490	-	tRNA	ECD_RS03200	ECD_t00009	.	.	tRNA-Gln	-3.11135	0.12293	0.0231566	0.0881616	0.542413	1.28795	0.542413	1.28795	6	16	4.66132	15.6275	.	.	.	.	.	.	.	.	.	.	.	.	.	.	.	.	.	.
gene-ECD_RS03255	NC_012971.2	663818	665764	+	protein_coding	ECD_RS03255	ECD_00636	nagE	WP_001023126.1	PTS N-acetyl glucosamine transporter subunit IIABC	2.48239	6.58646	1.76929e-09	7.25029e-08	7.10532	5.80888	7.10532	5.80888	1797	611	53.7776	22.9882	1947	1	1945	99.9	UNIPROTKB|P09323 - symbol:nagE species:83333 "Escherichia coli K-12" [GO:0006974 "cellular response to DNA damage stimulus" evidence=IEP] [GO:0046872 "metal ion binding" evidence=IEA] [GO:0034219 "carbohydrate transmembrane transport" evidence=IEA] [GO:0090587 "protein-phosphocysteine-glucosamine phosphotransferase system transporter activity" evidence=IGI] [GO:0090586 "protein-phosphocysteine-N-…	648	1	648	100	1221.5	0	644/648	99	646/648	99	0/648	0	1
gene-ECD_RS03390	NC_012971.2	691299	691625	+	protein_coding	ECD_RS03390	ECD_00659	.	WP_000873944.1	hypothetical protein	-4.10417	1.05475	0.000134587	0.00139758	0.81613	2.05449	0.81613	2.05449	10	35	1.78185	7.84061	327	1	325	99.39	UNIPROTKB|P0AAU5 - symbol:ybfB "putative inner membrane protein" species:83333 "Escherichia coli K-12" [GO:0005886 "plasma membrane" evidence=IDA] GO:GO:0016021 GO:GO:0005886 EMBL:U00096 EMBL:AP009048 Proteomes:UP000000318 Proteomes:UP000000625 EMBL:L02373 PIR:E64805 RefSeq:NP_415230.1 RefSeq:WP_000873944.1 ProteinModelPortal:P0AAU5 BioGrid:4259411 STRING:316385.ECDH10B_0768 PaxDb:P0AAU5 PRIDE:P0…	108	1	108	100	213.4	2e-54	108/108	100	108/108	100	0/108	0	1
gene-ECD_RS03400	NC_012971.2	693173	693742	+	protein_coding	ECD_RS03400	ECD_00661	.	WP_000832333.1	hypothetical protein	-3.00735	0.281736	0.0211438	0.0818893	0.615862	1.39069	0.615862	1.39069	7	18	0.715554	2.31327	570				No hit
gene-ECD_RS03445	NC_012971.2	702157	702813	+	protein_coding	ECD_RS03445	ECD_00671	pxpB	WP_001188343.1	5-oxoprolinase subunit PxpB	2.04568	5.25139	7.6277e-06	0.000121628	5.69736	4.69328	5.69736	4.69328	669	276	59.3307	30.7732	657	13	628	93.76	UNIPROTKB|Q48IX7 - symbol:PSPPH_2457 "Uncharacterized protein" species:264730 "Pseudomonas savastanoi pv. phaseolicola 1448A" [GO:0003674 "molecular_function" evidence=ND] [GO:0005575 "cellular_component" evidence=ND] [GO:0008150 "biological_process" evidence=ND] Pfam:PF02682 EMBL:CP000058 Proteomes:UP000000551 Gene3D:3.30.1360.40 InterPro:IPR024946 Gene3D:2.40.100.10 InterPro:IPR029000 SUPFAM:SS…	221	9	213	92.76	172.9	6e-42	90/205	43	120/205	58	0/205	0	1
gene-ECD_RS03470	NC_012971.2	706485	707546	-	protein_coding	ECD_RS03470	ECD_00676	.	WP_001272429.1	fimbrial protein	-6.8438	0.075973	0.00148807	0.010247	0.296549	1.39069	0.296549	1.39069	3	18	0.164595	1.24159	1062	22	1060	97.83	UNIPROTKB|P76656 - symbol:yqiI "protein involved in detoxification of methylglyoxal" species:83333 "Escherichia coli K-12" [GO:0051595 "response to methylglyoxal" evidence=IMP] InterPro:IPR036937 EMBL:U00096 EMBL:AP009048 Proteomes:UP000000318 Proteomes:UP000000625 GO:GO:0007155 InterPro:IPR008966 SUPFAM:SSF49401 GO:GO:0009289 Gene3D:2.60.40.1090 GO:GO:0051595 PIR:F65092 RefSeq:NP_417520.1 RefSeq…	354	4	354	99.15	163.3	8e-39	113/360	31	173/360	48	23/360	6	1
gene-ECD_RS03550	NC_012971.2	724645	726621	+	protein_coding	ECD_RS03550	ECD_00690	mngA	WP_000242633.1	PTS 2-O-a-mannosyl-D-glycerate transporter subunit IIABC	-3.17337	0.332211	0.0143062	0.0607813	0.615862	1.43944	0.615862	1.43944	7	19	0.206305	0.704006	1977	1	1975	99.9	UNIPROTKB|P54745 - symbol:mngA "2-O-alpha-mannosyl-D-glycerate specific PTS enzyme II" species:83333 "Escherichia coli K-12" [GO:0034219 "carbohydrate transmembrane transport" evidence=IEA] [GO:0015755 "fructose transmembrane transport" evidence=IEA] [GO:0005515 "protein binding" evidence=IPI] [GO:0090563 "protein-phosphocysteine-sugar phosphotransferase activity" evidence=ISM] [GO:0090581 "prote…	658	1	658	100	1187.2	0	658/658	100	658/658	100	0/658	0	1
gene-ECD_RS03625	NC_012971.2	739426	739501	+	tRNA	ECD_RS03625	ECD_t00016	.	.	tRNA-Val	-2.18586	2.86359	0.000335453	0.00308051	2.45628	3.43594	2.45628	3.43594	59	109	45.2332	105.061	.	.	.	.	.	.	.	.	.	.	.	.	.	.	.	.	.	.
gene-ECD_RS03670	NC_012971.2	743345	743725	-	protein_coding	ECD_RS03670	ECD_00706	.	WP_000784351.1	periplasmic protein	2.32298	2.52443	0.000426635	0.00370365	3.13075	2.11576	3.13075	2.11576	102	37	15.5989	7.11388	381				No hit
gene-ECD_RS03685	NC_012971.2	745251	746003	-	protein_coding	ECD_RS03685	ECD_00708	gpmA	WP_001295305.1	2,3-diphosphoglycerate-dependent phosphoglycerate mutase	3.16329	9.77831	3.16321e-15	3.17236e-13	10.3827	8.72359	10.3827	8.72359	17538	4680	1357.08	455.282	753	1	751	99.73	UNIPROTKB|P62707 - symbol:gpmA "2,3-bisphosphoglycerate-dependent phosphoglycerate mutase" species:83333 "Escherichia coli K-12" [GO:0043456 "regulation of pentose-phosphate shunt" evidence=IBA] [GO:0006094 "gluconeogenesis" evidence=IBA] [GO:0005829 "cytosol" evidence=IDA] [GO:0046538 "2,3-bisphosphoglycerate-dependent phosphoglycerate mutase activity" evidence=IDA] [GO:0005737 "cytoplasm" evide…	250	1	250	100	509.6	3e-143	250/250	100	250/250	100	0/250	0	1
gene-ECD_RS03820	NC_012971.2	762361	763062	+	protein_coding	ECD_RS03820	ECD_10025	.	WP_000788910.1	hypothetical protein	2.24346	3.07023	0.000130449	0.00136965	3.62458	2.59606	3.62458	2.59606	149	56	12.3671	5.8436	702	1	700	99.72	UNIPROTKB|P03689 - symbol:P "Replication protein P" species:10710 "Escherichia virus Lambda" [GO:0039686 "bidirectional double-stranded viral DNA replication" evidence=IDA] InterPro:IPR009731 Pfam:PF06992 EMBL:J02459 Proteomes:UP000001711 GO:GO:0006270 GO:GO:0039686 PIR:G94614 RefSeq:NP_040632.1 ProteinModelPortal:P03689 IntAct:P03689 GeneID:2703495 KEGG:vg:2703495 OrthoDB:VOG090000N0 Uniprot:P03…	233	1	233	100	468.8	6e-131	233/233	100	233/233	100	0/233	0	1
gene-ECD_RS03830	NC_012971.2	763059	763862	+	protein_coding	ECD_RS03830	.	.	WP_000145932.1	serine/threonine protein phosphatase	2.41769	3.55725	5.86591e-06	9.71956e-05	4.11724	2.95578	4.11724	2.95578	215	75	15.5812	6.83337	804	214	802	73.26	UNIPROTKB|P03772 - symbol:P03772 "Serine/threonine-protein phosphatase" species:10710 "Escherichia virus Lambda" [GO:0005515 "protein binding" evidence=IPI] InterPro:IPR004843 InterPro:IPR006186 Pfam:PF00149 PROSITE:PS00125 InterPro:IPR029052 GO:GO:0004721 GO:GO:0046872 Gene3D:3.60.21.10 SUPFAM:SSF56300 EMBL:J02459 Proteomes:UP000001711 PIR:G43011 RefSeq:NP_040641.1 PDB:1G5B PDBsum:1G5B ProteinMo…	221	26	221	88.69	408.7	8e-113	196/196	100	196/196	100	0/196	0	1
gene-ECD_RS03835	NC_012971.2	763859	764482	+	protein_coding	ECD_RS03835	ECD_10027	.	WP_001235469.1	antitermination protein	2.05727	2.82705	0.000998205	0.00747379	3.3618	2.46092	3.3618	2.46092	122	50	11.3918	5.86969	624				No hit
gene-ECD_RS03845	NC_012971.2	765466	765942	+	protein_coding	ECD_RS03845	ECD_10030	.	WP_000229403.1	glycoside hydrolase family protein	2.49855	2.30595	0.000269375	0.00258587	2.95792	1.88885	2.95792	1.88885	89	30	10.8715	4.60715	477				No hit
gene-ECD_RS03920	NC_012971.2	776451	777029	+	protein_coding	ECD_RS03920	ECD_10044	.	WP_000975070.1	phage tail protein	2.07579	2.03006	0.00621651	0.0318429	2.64355	1.81687	2.64355	1.81687	69	28	6.94368	3.54249	579	1	577	99.65	UNIPROTKB|P03731 - symbol:Z "Tail completion protein Z" species:10710 "Escherichia virus Lambda" [GO:0098015 "virus tail" evidence=IDA] GO:GO:0030430 GO:GO:0098015 EMBL:J02459 Proteomes:UP000001711 PIR:B43008 RefSeq:NP_040590.1 IntAct:P03731 GeneID:2703485 KEGG:vg:2703485 OrthoDB:VOG090001MS InterPro:IPR010633 Pfam:PF06763 PIRSF:PIRSF004395 Uniprot:P03731	192	1	192	100	313.2	3e-84	192/192	100	192/192	100	0/192	0	1
gene-ECD_RS03995	NC_012971.2	791426	791902	-	protein_coding	ECD_RS03995	ECD_00740	.	WP_000767389.1	kinase inhibitor	2.03349	2.0589	0.00699046	0.0346883	2.66101	1.85331	2.66101	1.85331	70	29	8.55064	4.45358	477	4	472	98.32	UNIPROTKB|P77368 - symbol:ybcL "DLP12 prophage; periplasmic protein" species:83333 "Escherichia coli K-12" [GO:0043086 "negative regulation of catalytic activity" evidence=IEA] [GO:0030288 "outer membrane-bounded periplasmic space" evidence=IDA] [GO:0004857 "enzyme inhibitor activity" evidence=RCA] Pfam:PF01161 EMBL:U00096 EMBL:AP009048 Proteomes:UP000000318 Proteomes:UP000000625 GO:GO:0043086 GO…	183	23	180	86.34	165.6	7e-40	79/158	50	104/158	65	2/158	1	1
gene-ECD_RS04045	NC_012971.2	802048	802560	+	protein_coding	ECD_RS04045	ECD_00749	moaB	WP_000084627.1	molybdenum cofactor biosynthesis protein B	2.43633	3.50721	5.21186e-06	8.82772e-05	4.07228	2.90461	4.07228	2.90461	208	72	23.6246	10.2812	513	1	511	99.61	UNIPROTKB|P0AEZ9 - symbol:moaB "MoaB protein" species:83333 "Escherichia coli K-12" [GO:0005829 "cytosol" evidence=IDA] [GO:0042802 "identical protein binding" evidence=IDA] [GO:0006777 "Mo-molybdopterin cofactor biosynthetic process" evidence=IEA] InterPro:IPR008284 InterPro:IPR012245 InterPro:IPR013484 PIRSF:PIRSF006443 PROSITE:PS01078 InterPro:IPR001453 EcoGene:EG11596 Pfam:PF00994 GO:GO:00055…	170	1	170	100	337	2e-91	169/170	99	169/170	99	0/170	0	1
gene-ECD_RS04050	NC_012971.2	802563	803048	+	protein_coding	ECD_RS04050	ECD_00750	moaC	WP_000080885.1	cyclic pyranopterin monophosphate synthase MoaC	2.28668	3.16255	6.46149e-05	0.000774363	3.71927	2.65917	3.71927	2.65917	160	59	19.1824	8.89294	486	1	484	99.59	UNIPROTKB|P0A738 - symbol:moaC "cyclic pyranopterin monophosphate synthase" species:83333 "Escherichia coli K-12" [GO:0016829 "lyase activity" evidence=IEA] [GO:0061799 "cyclic pyranopterin monophosphate synthase activity" evidence=IEA;IDA] [GO:0042802 "identical protein binding" evidence=IDA] [GO:0034214 "protein hexamerization" evidence=IDA] [GO:0006777 "Mo-molybdopterin cofactor biosynthetic p…	161	1	161	100	316.6	3e-85	161/161	100	161/161	100	0/161	0	1
gene-ECD_RS04060	NC_012971.2	803288	803740	+	protein_coding	ECD_RS04060	ECD_00752	moaE	WP_000852290.1	molybdopterin synthase catalytic subunit MoaE	2.40354	2.44067	0.000330333	0.00306574	3.0667	2.02285	3.0667	2.02285	97	34	12.4765	5.49807	453	1	451	99.56	UNIPROTKB|P30749 - symbol:moaE "molybdopterin synthase catalytic subunit" species:83333 "Escherichia coli K-12" [GO:0032324 "molybdopterin cofactor biosynthetic process" evidence=IBA] [GO:0005829 "cytosol" evidence=IBA] [GO:0030366 "molybdopterin synthase activity" evidence=IBA] [GO:0005515 "protein binding" evidence=IPI] InterPro:IPR003448 InterPro:IPR036563 Pfam:PF02391 EcoGene:EG11598 GO:GO:00…	150	1	150	100	308.9	5e-83	148/150	98	148/150	98	0/150	0	1
gene-ECD_RS04065	NC_012971.2	803876	804580	+	protein_coding	ECD_RS04065	ECD_00753	.	WP_000373624.1	Bax inhibitor-1/YccA family protein	2.06011	6.37168	1.64717e-06	3.25252e-05	6.81007	5.78078	6.81007	5.78078	1462	599	120.831	62.2397	705	1	703	99.72	UNIPROTKB|P0AAC4 - symbol:ybhL "inner membrane protein" species:83333 "Escherichia coli K-12" [GO:0005886 "plasma membrane" evidence=IDA] GO:GO:0016021 GO:GO:0005886 EMBL:U00096 EMBL:AP009048 Proteomes:UP000000318 Proteomes:UP000000625 InterPro:IPR006214 PANTHER:PTHR23291 Pfam:PF01027 KO:K06890 eggNOG:COG0670 PIR:B64815 RefSeq:NP_415307.1 RefSeq:WP_000373624.1 ProteinModelPortal:P0AAC4 BioGrid:42…	234	1	234	100	449.9	3e-125	234/234	100	234/234	100	0/234	0	1
gene-ECD_RS04080	NC_012971.2	806490	807731	-	protein_coding	ECD_RS04080	ECD_00756	clsB	WP_000650315.1	cardiolipin synthase ClsB	2.61593	1.65281	0.00139798	0.00977559	2.39501	1.39069	2.39501	1.39069	56	18	2.62715	1.06165	1242	1	1240	99.84	UNIPROTKB|P0AA84 - symbol:clsB species:83333 "Escherichia coli K-12" [GO:0004630 "phospholipase D activity" evidence=IDA] [GO:0008808 "cardiolipin synthase activity" evidence=IDA] [GO:0032049 "cardiolipin biosynthetic process" evidence=IMP] [GO:0016020 "membrane" evidence=IDA] HAMAP:MF_01917 InterPro:IPR001736 InterPro:IPR030872 PROSITE:PS50035 SMART:SM00155 EcoGene:EG13671 GO:GO:0005886 GO:GO:00…	413	1	413	100	805.4	5e-232	410/413	99	412/413	99	0/413	0	1
gene-ECD_RS04085	NC_012971.2	807728	808489	-	protein_coding	ECD_RS04085	ECD_00757	.	WP_001113347.1	endonuclease/exonuclease/phosphatase family protein	3.75914	0.951638	0.000883481	0.00676094	1.90244	0.783168	1.90244	0.783168	36	8	2.75275	0.769068	762	34	760	95.41	UNIPROTKB|Q48GX5 - symbol:PSPPH_3198 "Endonuclease/exonuclease/phosphatase family protein" species:264730 "Pseudomonas savastanoi pv. phaseolicola 1448A" [GO:0003824 "catalytic activity" evidence=ISM] InterPro:IPR005135 Pfam:PF03372 EMBL:CP000058 Proteomes:UP000000551 GO:GO:0004527 GO:GO:0004519 Gene3D:3.60.10.10 InterPro:IPR036691 SUPFAM:SSF56219 eggNOG:COG3568 eggNOG:ENOG4105X23 HOGENOM:HOG0002…	242	3	242	99.17	312	1e-83	148/242	61	189/242	78	2/242	0	1
gene-ECD_RS04095	NC_012971.2	808994	810100	-	protein_coding	ECD_RS04095	ECD_00759	.	WP_000469031.1	ABC transporter permease	2.24865	3.16966	8.51095e-05	0.000968216	3.71927	2.6796	3.71927	2.6796	160	60	8.42154	3.97039	1107	1	1105	99.82	UNIPROTKB|P0AFP9 - symbol:ybhR species:83333 "Escherichia coli K-12" [GO:0006974 "cellular response to DNA damage stimulus" evidence=IEP] [GO:0006855 "drug transmembrane transport" evidence=IGI] [GO:0015562 "efflux transmembrane transporter activity" evidence=IGI] [GO:0005887 "integral component of plasma membrane" evidence=ISM] InterPro:IPR000412 PRINTS:PR00164 PROSITE:PS51012 GO:GO:0005887 EMBL…	368	1	368	100	723.4	2e-207	368/368	100	368/368	100	0/368	0	1
gene-ECD_RS04110	NC_012971.2	812966	813964	-	protein_coding	ECD_RS04110	ECD_00762	hlyD	WP_000976400.1	secretion protein HlyD	2.23237	6.0231	1.71447e-07	4.32706e-06	6.50035	5.36108	6.50035	5.36108	1177	445	68.6483	32.6305	999	1	997	99.8	UNIPROTKB|P75777 - symbol:ybhG "putative membrane fusion protein" species:83333 "Escherichia coli K-12" [GO:0046677 "response to antibiotic" evidence=IDA] [GO:0005886 "plasma membrane" evidence=IDA] HAMAP:MF_01304 GO:GO:0005886 EMBL:U00096 EMBL:AP009048 Proteomes:UP000000318 Proteomes:UP000000625 GO:GO:0046677 GO:GO:0042597 InterPro:IPR032317 Pfam:PF16576 TCDB:3.A.1.105.15 PIR:C64816 RefSeq:NP_41…	332	1	332	100	397.1	3e-109	329/332	99	331/332	99	0/332	0	1
gene-ECD_RS04120	NC_012971.2	814864	816228	+	protein_coding	ECD_RS04120	ECD_00764	rhlE	WP_000007101.1	ATP-dependent RNA helicase RhlE	-2.00394	6.87322	2.65707e-06	4.89183e-05	6.30322	7.29697	6.30322	7.29697	1025	1734	43.7532	93.0564	1365	1	1183	86.67	UNIPROTKB|P25888 - symbol:rhlE "ATP-dependent RNA helicase RhlE" species:83333 "Escherichia coli K-12" [GO:0010501 "RNA secondary structure unwinding" evidence=IBA] [GO:0005829 "cytosol" evidence=IDA] [GO:0009408 "response to heat" evidence=IMP] [GO:0042255 "ribosome assembly" evidence=IGI] [GO:0004004 "ATP-dependent RNA helicase activity" evidence=IDA] HAMAP:MF_00968 InterPro:IPR011545 InterPro:…	454	1	394	86.78	773.1	3e-222	394/394	100	394/394	100	0/394	0	1
gene-ECD_RS04145	NC_012971.2	821657	821917	-	protein_coding	ECD_RS04145	ECD_00769	.	WP_000849301.1	DUF1471 domain-containing protein	3.45686	6.7153	5.11343e-16	6.28622e-14	7.35432	5.58614	7.35432	5.58614	2138	522	477.294	146.507	261	1	259	99.23	UNIPROTKB|P0AAX3 - symbol:ybiJ species:83333 "Escherichia coli K-12" [GO:0006974 "cellular response to DNA damage stimulus" evidence=IEP] EMBL:U00096 EMBL:AP009048 Proteomes:UP000000318 Proteomes:UP000000625 GO:GO:0006974 GO:GO:0042597 HOGENOM:HOG000117400 Gene3D:3.30.1660.10 InterPro:IPR025543 InterPro:IPR010854 InterPro:IPR036275 Pfam:PF07338 SUPFAM:SSF159871 EMBL:L02123 PIR:B64817 RefSeq:NP_41…	86	1	86	100	99	5e-20	86/86	100	86/86	100	0/86	0	1
gene-ECD_RS04290	NC_012971.2	853330	854868	+	protein_coding	ECD_RS04290	ECD_00797	gsiB	WP_000090140.1	glutathione ABC transporter substrate-binding protein GsiB	2.42047	6.18009	7.80356e-09	2.70358e-07	6.69085	5.43506	6.69085	5.43506	1345	469	50.9217	22.3236	1539	1	1537	99.87	UNIPROTKB|P75797 - symbol:gsiB species:83333 "Escherichia coli K-12" [GO:0006974 "cellular response to DNA damage stimulus" evidence=IEP] [GO:0042938 "dipeptide transport" evidence=IBA] [GO:0043190 "ATP-binding cassette (ABC) transporter complex" evidence=IEA] [GO:0034635 "glutathione transport" evidence=IGI] [GO:0055085 "transmembrane transport" evidence=IEA] [GO:0006810 "transport" evidence=IEA…	512	1	512	100	1031.9	4e-300	512/512	100	512/512	100	0/512	0	1
gene-ECD_RS04295	NC_012971.2	854886	855806	+	protein_coding	ECD_RS04295	ECD_00798	gsiC	WP_000936043.1	glutathione ABC transporter permease GsiC	2.52201	3.9799	4.90004e-07	1.09847e-05	4.5415	3.29735	4.5415	3.29735	293	98	18.5365	7.79464	921	1	919	99.78	UNIPROTKB|P75798 - symbol:gsiC "glutathione ABC transporter membrane subunit GsiC" species:83333 "Escherichia coli K-12" [GO:0043190 "ATP-binding cassette (ABC) transporter complex" evidence=RCA] [GO:0005887 "integral component of plasma membrane" evidence=ISM] [GO:0034634 "glutathione transmembrane transporter activity" evidence=IGI] [GO:0034775 "glutathione transmembrane transport" evidence=IGI…	306	1	306	100	604.4	1e-171	306/306	100	306/306	100	0/306	0	1
gene-ECD_RS04325	NC_012971.2	862167	862550	+	protein_coding	ECD_RS04325	ECD_00803	bssR	WP_000497137.1	biofilm formation regulator BssR	2.08847	1.88044	0.0101038	0.0460709	2.51506	1.7017	2.51506	1.7017	62	25	9.40761	4.76912	384	1	382	99.48	UNIPROTKB|P0AAY1 - symbol:bssR "regulator of biofilm formation" species:83333 "Escherichia coli K-12" [GO:1900190 "regulation of single-species biofilm formation" evidence=IMP] [GO:0010468 "regulation of gene expression" evidence=IEP] EMBL:U00096 EMBL:AP009048 Proteomes:UP000000318 Proteomes:UP000000625 GO:GO:0010468 GO:GO:1900190 PIR:D64821 RefSeq:NP_415357.1 RefSeq:WP_000497137.1 ProteinModelPo…	127	1	127	100	255	7e-67	127/127	100	127/127	100	0/127	0	1
gene-ECD_RS04335	NC_012971.2	863773	864399	-	protein_coding	ECD_RS04335	ECD_00805	.	WP_001295292.1	glutathione S-transferase GstB	2.23439	6.13885	1.416e-07	3.67099e-06	6.61563	5.47361	6.61563	5.47361	1276	482	118.577	56.3131	627	1	625	99.68	UNIPROTKB|P0ACA7 - symbol:gstB "glutathione S-transferase GstB" species:83333 "Escherichia coli K-12" [GO:0055114 "oxidation-reduction process" evidence=IEA] [GO:0030611 "arsenate reductase activity" evidence=IDA] [GO:0005829 "cytosol" evidence=IDA] [GO:0042802 "identical protein binding" evidence=IPI] [GO:0005515 "protein binding" evidence=IPI] [GO:0004364 "glutathione transferase activity" evid…	208	1	208	100	427.6	1e-118	208/208	100	208/208	100	0/208	0	1
gene-ECD_RS04585	NC_012971.2	901788	902633	+	protein_coding	ECD_RS04585	ECD_00862	potI	WP_001061667.1	putrescine ABC transporter permease PotI	-2.31477	1.71719	0.00404431	0.0227664	1.53689	2.43711	1.53689	2.43711	25	49	1.72182	4.24283	846	1	844	99.76	UNIPROTKB|P0AFL1 - symbol:potI "putrescine ABC transporter membrane subunit PotI" species:83333 "Escherichia coli K-12" [GO:0099132 "ATP hydrolysis coupled cation transmembrane transport" evidence=IEA] [GO:0015847 "putrescine transport" evidence=IMP] [GO:0043190 "ATP-binding cassette (ABC) transporter complex" evidence=TAS] [GO:0005886 "plasma membrane" evidence=IDA] InterPro:IPR000515 Pfam:PF005…	281	1	281	100	543.5	2e-153	279/281	99	279/281	99	0/281	0	1
gene-ECD_RS04600	NC_012971.2	904548	905279	-	protein_coding	ECD_RS04600	ECD_00865	artJ	WP_001295905.1	arginine ABC transporter substrate-binding protein	2.01145	3.43214	0.000379268	0.00336137	3.92111	3.00519	3.92111	3.00519	186	78	14.8054	7.80572	732	1	730	99.73	UNIPROTKB|P30860 - symbol:artJ species:83333 "Escherichia coli K-12" [GO:0016597 "amino acid binding" evidence=IDA] [GO:0042597 "periplasmic space" evidence=IDA] [GO:0034618 "arginine binding" evidence=IDA] [GO:0015809 "arginine transport" evidence=IMP] [GO:0035235 "ionotropic glutamate receptor signaling pathway" evidence=IEA] [GO:0016020 "membrane" evidence=IEA] [GO:0004970 "ionotropic glutamat…	243	1	243	100	488	1e-136	242/243	99	243/243	100	0/243	0	1
gene-ECD_RS04615	NC_012971.2	906961	907692	-	protein_coding	ECD_RS04615	ECD_00868	artJ	WP_000756569.1	arginine ABC transporter substrate-binding protein	2.56962	5.1674	6.1402e-09	2.25003e-07	5.71209	4.39267	5.71209	4.39267	676	222	53.809	22.2163	732	1	730	99.73	UNIPROTKB|P30859 - symbol:artI species:83333 "Escherichia coli K-12" [GO:0042597 "periplasmic space" evidence=IDA] [GO:0035235 "ionotropic glutamate receptor signaling pathway" evidence=IEA] [GO:0016020 "membrane" evidence=IEA] [GO:0004970 "ionotropic glutamate receptor activity" evidence=IEA] [GO:0030288 "outer membrane-bounded periplasmic space" evidence=IDA] InterPro:IPR001320 InterPro:IPR0057…	243	1	243	100	487.3	2e-136	243/243	100	243/243	100	0/243	0	1
gene-ECD_RS04625	NC_012971.2	908656	909171	-	protein_coding	ECD_RS04625	ECD_00870	.	WP_001270734.1	lipoprotein	2.65075	3.81215	2.46052e-07	6.0497e-06	4.39793	3.09921	4.39793	3.09921	264	84	29.8108	11.925	516				No hit
gene-ECD_RS04630	NC_012971.2	909297	909620	+	protein_coding	ECD_RS04630	ECD_00871	.	WP_001160737.1	heavy metal-binding domain-containing protein	2.32283	4.81102	4.13249e-07	9.72156e-06	5.32	4.15064	5.32	4.15064	512	186	92.0755	42.0531	324	1	310	95.68	UNIPROTKB|Q9KKZ9 - symbol:VC_A0951 "UPF0145 protein VC_A0951" species:243277 "Vibrio cholerae O1 biovar El Tor str. N16961" [GO:0003674 "molecular_function" evidence=ND] [GO:0005575 "cellular_component" evidence=ND] [GO:0008150 "biological_process" evidence=ND] Proteomes:UP000000584 EMBL:AE003853 Gene3D:3.30.110.70 InterPro:IPR035439 eggNOG:ENOG4105K8R eggNOG:COG0393 HAMAP:MF_00338 InterPro:IPR00…	106	1	103	97.17	145.6	5e-34	74/103	71	83/103	80	0/103	0	1
gene-ECD_RS04655	NC_012971.2	914035	915753	-	protein_coding	ECD_RS04655	ECD_00876	poxB	WP_000815335.1	ubiquinone-dependent pyruvate dehydrogenase	3.83109	3.61149	2.18355e-11	1.28023e-09	4.32315	2.5744	4.32315	2.5744	250	55	8.4739	2.34378	1719	1	1717	99.88	UNIPROTKB|P07003 - symbol:poxB "pyruvate oxidase" species:83333 "Escherichia coli K-12" [GO:0042867 "pyruvate catabolic process" evidence=IMP] [GO:0050660 "flavin adenine dinucleotide binding" evidence=IDA] [GO:0051289 "protein homotetramerization" evidence=IDA] [GO:0042802 "identical protein binding" evidence=IDA] [GO:0006090 "pyruvate metabolic process" evidence=IMP] [GO:0030976 "thiamine pyrop…	572	1	572	100	1140.2	0	571/572	99	572/572	100	0/572	0	1
gene-ECD_RS04705	NC_012971.2	927069	927293	-	protein_coding	ECD_RS04705	ECD_00885	cspD	WP_000410785.1	cold shock-like protein CspD	2.19519	3.42293	6.75924e-05	0.000802475	3.9498	2.92187	3.9498	2.92187	190	73	49.2028	23.7668	225	1	223	99.11	UNIPROTKB|P0A968 - symbol:cspD species:83333 "Escherichia coli K-12" [GO:0003697 "single-stranded DNA binding" evidence=IDA] [GO:0042594 "response to starvation" evidence=IDA] [GO:0005829 "cytosol" evidence=IDA] [GO:0008156 "negative regulation of DNA replication" evidence=IDA] [GO:0003723 "RNA binding" evidence=IDA] InterPro:IPR002059 InterPro:IPR011129 InterPro:IPR012156 InterPro:IPR012751 Pfam…	74	1	74	100	157.5	9e-38	74/74	100	74/74	100	0/74	0	1
gene-ECD_RS04715	NC_012971.2	927967	930243	+	protein_coding	ECD_RS04715	ECD_00887	clpA	WP_000934045.1	ATP-dependent Clp protease ATP-binding subunit ClpA	2.17579	10.055	6.62369e-08	1.81604e-06	10.5102	9.38976	10.5102	9.38976	19159	7433	490.263	239.128	2277	1	2275	99.91	UNIPROTKB|P0ABH9 - symbol:clpA "ATP-dependent Clp protease ATP-binding subunit ClpA" species:83333 "Escherichia coli K-12" [GO:0043335 "protein unfolding" evidence=IMP] [GO:0016887 "ATPase activity" evidence=IDA] [GO:0006979 "response to oxidative stress" evidence=IMP] [GO:0004176 "ATP-dependent peptidase activity" evidence=IDA] [GO:0005829 "cytosol" evidence=IDA] [GO:0005524 "ATP binding" eviden…	758	1	758	100	1470.3	0	757/758	99	757/758	99	0/758	0	1
gene-ECD_RS04790	NC_012971.2	950022	950648	-	protein_coding	ECD_RS04790	ECD_00901	.	WP_000165879.1	hydrolase	3.56026	-0.295169	0.0419754	0.135208	0.991956	0.345214	0.991956	0.345214	13	3	1.20808	0.350496	627	1	625	99.68	UNIPROTKB|P21367 - symbol:ycaC "putative hydrolase" species:83333 "Escherichia coli K-12" [GO:0042802 "identical protein binding" evidence=IDA] [GO:0016020 "membrane" evidence=IDA] [GO:0005829 "cytosol" evidence=IDA] InterPro:IPR000868 InterPro:IPR036380 Pfam:PF00857 GO:GO:0005829 GO:GO:0016020 GO:GO:0042802 GO:GO:0016787 GO:GO:0016829 EMBL:U00096 EMBL:AP009048 Proteomes:UP000000318 Proteomes:UP0…	208	1	208	100	424.9	9e-118	208/208	100	208/208	100	0/208	0	1
gene-ECD_RS04795	NC_012971.2	950962	952110	+	protein_coding	ECD_RS04795	ECD_00902	.	WP_000109259.1	MFS transporter	3.03478	4.67303	9.94658e-11	5.19266e-09	5.28665	3.75763	5.28665	3.75763	500	139	25.3553	8.86185	1149	1	1147	99.83	UNIPROTKB|P21503 - symbol:ycaD "putative transport protein, major facilitator superfamily (MFS)" species:83333 "Escherichia coli K-12" [GO:0005886 "plasma membrane" evidence=IDA] HAMAP:MF_01149 InterPro:IPR011701 Pfam:PF07690 EcoGene:EG11242 GO:GO:0016021 GO:GO:0005886 EMBL:U00096 EMBL:AP009048 Proteomes:UP000000318 Proteomes:UP000000625 GO:GO:0055085 CDD:cd06174 InterPro:IPR020846 InterPro:IPR03…	382	1	382	100	751.1	9e-216	382/382	100	382/382	100	0/382	0	1
gene-ECD_RS05010	NC_012971.2	1004305	1006905	+	protein_coding	ECD_RS05010	ECD_00944	.	WP_000286292.1	fimbrial biogenesis usher protein	-2.88957	1.62792	0.000378252	0.00336137	1.3342	2.43711	1.3342	2.43711	20	49	0.448032	1.38002	2601	1	2599	99.92	UNIPROTKB|P75857 - symbol:elfC "putative outer membrane usher protein" species:83333 "Escherichia coli K-12" [GO:0008201 "heparin binding" evidence=IDA] [GO:0009297 "pilus assembly" evidence=IBA] [GO:0055085 "transmembrane transport" evidence=IEA] [GO:0005215 "transporter activity" evidence=IEA] [GO:0043711 "pilus organization" evidence=IMP] [GO:0015473 "fimbrial usher porin activity" evidence=RC…	866	1	866	100	1738.8	0	864/866	99	864/866	99	0/866	0	1
gene-ECD_RS05055	NC_012971.2	1015053	1016960	+	protein_coding	ECD_RS05055	ECD_00953	.	WP_000053099.1	ABC transporter ATP-binding protein	-2.33697	6.23366	2.41478e-08	7.18963e-07	5.52457	6.73135	5.52457	6.73135	592	1168	18.0785	44.8429	1908	1	1906	99.9	UNIPROTKB|P43672 - symbol:uup "ATP-binding protein with possible role in replication" species:83333 "Escherichia coli K-12" [GO:0009314 "response to radiation" evidence=IMP] [GO:0005886 "plasma membrane" evidence=IDA] [GO:0070894 "regulation of transposon integration" evidence=IMP] [GO:0003677 "DNA binding" evidence=IDA] [GO:0016887 "ATPase activity" evidence=IDA] [GO:0005737 "cytoplasm" evidence…	635	1	635	100	1151.7	0	635/635	100	635/635	100	0/635	0	1
gene-ECD_RS05060	NC_012971.2	1017090	1018343	+	protein_coding	ECD_RS05060	ECD_00954	pqiA	WP_000333176.1	membrane integrity-associated transporter subunit PqiA	-2.29717	3.67683	1.0412e-05	0.000159358	3.11817	4.22205	3.11817	4.22205	101	196	4.69292	11.4495	1254	1	1252	99.84	UNIPROTKB|P0AFL9 - symbol:pqiA "intermembrane transport protein PqiA" species:83333 "Escherichia coli K-12" [GO:0005887 "integral component of plasma membrane" evidence=IDA] [GO:0046909 "obsolete intermembrane transport" evidence=IGI] [GO:0005886 "plasma membrane" evidence=IDA] [GO:0016020 "membrane" evidence=IDA] Pfam:PF04403 GO:GO:0005886 GO:GO:0016020 GO:GO:0005887 EMBL:U00096 EMBL:AP009048 Pr…	417	1	417	100	842.8	3e-243	417/417	100	417/417	100	0/417	0	1
gene-ECD_RS05075	NC_012971.2	1020804	1020971	+	protein_coding	ECD_RS05075	ECD_00957	rmf	WP_000828648.1	ribosome modulation factor	2.1647	5.14149	1.70172e-06	3.29523e-05	5.61467	4.53405	5.61467	4.53405	631	246	218.846	107.264	168	1	166	98.81	UNIPROTKB|P0AFW2 - symbol:rmf "ribosome modulation factor" species:83333 "Escherichia coli K-12" [GO:0019843 "rRNA binding" evidence=IEA] [GO:0003723 "RNA binding" evidence=IEA] [GO:0043024 "ribosomal small subunit binding" evidence=IDA] [GO:0032055 "negative regulation of translation in response to stress" evidence=IDA] [GO:0043022 "ribosome binding" evidence=IDA] [GO:0005737 "cytoplasm" evidenc…	55	1	55	100	117.9	6e-26	55/55	100	55/55	100	0/55	0	1
gene-ECD_RS05145	NC_012971.2	1033035	1033448	+	protein_coding	ECD_RS05145	ECD_00969	.	WP_012767716.1	CoA-binding protein	2.10942	4.28911	1.8128e-05	0.000261689	4.76783	3.74799	4.76783	3.74799	345	138	48.5554	24.4179	414	1	412	99.52	UNIPROTKB|P75874 - symbol:yccU "putative CoA-binding protein with NAD(P)-binding Rossmann-fold domain" species:83333 "Escherichia coli K-12" [GO:0005829 "cytosol" evidence=IDA] InterPro:IPR003781 Pfam:PF13380 SMART:SM00881 GO:GO:0005829 InterPro:IPR036291 SUPFAM:SSF51735 EMBL:U00096 EMBL:AP009048 Proteomes:UP000000318 Proteomes:UP000000625 GO:GO:0048037 PIR:D64837 RefSeq:NP_415485.4 RefSeq:WP_001…	137	1	137	100	271.6	8e-72	136/137	99	137/137	100	0/137	0	1
gene-ECD_RS05245	NC_012971.2	1050938	1053034	-	protein_coding	ECD_RS05245	ECD_00987	.	WP_000742329.1	YjbH domain-containing protein	-2.47864	0.42151	0.048953	0.151456	0.752414	1.43944	0.752414	1.43944	9	19	0.250071	0.66372	2097	7	2083	99.05	UNIPROTKB|P32689 - symbol:yjbH "YjbH family protein" species:83333 "Escherichia coli K-12" [GO:0045226 "extracellular polysaccharide biosynthetic process" evidence=IMP] GO:GO:0005886 EMBL:U00096 EMBL:AP009048 Proteomes:UP000000318 Proteomes:UP000000625 PROSITE:PS51257 EMBL:U00006 GO:GO:0045226 PIR:D65210 RefSeq:NP_418453.1 RefSeq:WP_000745776.1 ProteinModelPortal:P32689 BioGrid:4262659 DIP:DIP-12…	698	2	695	99.43	947.2	2e-274	449/696	64	539/696	77	6/696	0	1
gene-ECD_RS05270	NC_012971.2	1055750	1055962	+	protein_coding	ECD_RS05270	ECD_00992	cspG	WP_000066490.1	cold shock protein CspG	-2.92892	0.424913	0.0191693	0.0767374	0.685753	1.48659	0.685753	1.48659	8	20	2.18841	6.87828	213	1	211	99.06	UNIPROTKB|P0A978 - symbol:cspG species:83333 "Escherichia coli K-12" [GO:0009409 "response to cold" evidence=IDA] [GO:0005829 "cytosol" evidence=IDA] [GO:0005515 "protein binding" evidence=IPI] InterPro:IPR002059 InterPro:IPR011129 InterPro:IPR012156 Pfam:PF00313 PIRSF:PIRSF002599 PRINTS:PR00050 SMART:SM00357 Prosite:PS00352 GO:GO:0005829 GO:GO:0009409 GO:GO:0006355 EMBL:U00096 EMBL:AP009048 Prot…	70	1	70	100	145.2	4e-34	70/70	100	70/70	100	0/70	0	1
gene-ECD_RS05290	NC_012971.2	1057722	1060466	-	protein_coding	ECD_RS05290	ECD_00996	torS	WP_012767717.1	TMAO reductase system sensor histidine kinase/response regulator TorS	-2.36644	3.07853	3.36538e-05	0.00043624	2.57153	3.66843	2.57153	3.66843	65	130	1.37972	3.46921	2745	1	2743	99.93	UNIPROTKB|P39453 - symbol:torS species:83333 "Escherichia coli K-12" [GO:0005515 "protein binding" evidence=IPI] [GO:0006470 "protein dephosphorylation" evidence=IEA] [GO:0005622 "intracellular" evidence=IEA] [GO:0023014 "signal transduction by protein phosphorylation" evidence=IEA] [GO:0018106 "peptidyl-histidine phosphorylation" evidence=IEA] [GO:0046777 "protein autophosphorylation" evidence=I…	914	1	914	100	1719.9	0	912/914	99	914/914	100	0/914	0	1
gene-ECD_RS05295	NC_012971.2	1060549	1061577	+	protein_coding	ECD_RS05295	ECD_00997	torT	WP_001264935.1	TMAO reductase system periplasmic protein TorT	-2.18357	1.35762	0.0139996	0.0597588	1.3342	2.11576	1.3342	2.11576	20	37	1.13249	2.634	1029	115	997	85.81	UNIPROTKB|Q9KLN3 - symbol:VC_A0710 "Periplasmic protein TorT" species:243277 "Vibrio cholerae O1 biovar El Tor str. N16961" [GO:0000155 "phosphorelay sensor kinase activity" evidence=ISS] [GO:0000160 "phosphorelay signal transduction system" evidence=ISS] [GO:0009308 "amine metabolic process" evidence=ISS] Pfam:PF00532 Proteomes:UP000000584 GO:GO:0005622 EMBL:AE003853 GO:GO:0000160 GO:GO:0000155 …	349	40	343	87.11	241.9	2e-62	138/306	45	194/306	63	14/306	4	1
gene-ECD_RS05340	NC_012971.2	1071145	1071372	-	protein_coding	ECD_RS05340	ECD_01006	.	WP_000107009.1	hypothetical protein	4.08762	1.19476	9.86843e-05	0.00108695	2.12001	0.856801	2.12001	0.856801	44	9	11.2444	2.89159	228	1	226	99.12	UNIPROTKB|P0AB14 - symbol:yccJ "putative protein" species:83333 "Escherichia coli K-12" [GO:0005829 "cytosol" evidence=IDA] GO:GO:0005829 EMBL:U00096 EMBL:AP009048 Proteomes:UP000000318 Proteomes:UP000000625 EMBL:M33807 PIR:A64842 RefSeq:NP_415523.1 RefSeq:WP_001143120.1 ProteinModelPortal:P0AB14 SMR:P0AB14 BioGrid:4259552 DIP:DIP-47912N IntAct:P0AB14 STRING:316385.ECDH10B_1075 EPD:P0AB14 PaxDb:P…	75	1	75	100	149.8	2e-35	73/75	97	73/75	97	0/75	0	1
gene-ECD_RS05345	NC_012971.2	1071393	1071989	-	protein_coding	ECD_RS05345	ECD_01007	wrbA	WP_001151437.1	NAD(P)H:quinone oxidoreductase	3.51703	2.83982	4.1944e-08	1.1929e-06	3.56091	2.02285	3.56091	2.02285	142	34	13.859	4.1719	597	1	595	99.66	UNIPROTKB|P0A8G6 - symbol:wrbA species:83333 "Escherichia coli K-12" [GO:0003955 "NAD(P)H dehydrogenase (quinone) activity" evidence=IEA;IDA;IMP] [GO:0051289 "protein homotetramerization" evidence=IDA] [GO:0005829 "cytosol" evidence=IDA] [GO:0042802 "identical protein binding" evidence=IPI] [GO:0016020 "membrane" evidence=IDA] [GO:0010181 "FMN binding" evidence=IDA] [GO:0006979 "response to oxida…	198	1	198	100	396.4	3e-109	198/198	100	198/198	100	0/198	0	1
gene-ECD_RS05355	NC_012971.2	1072362	1072535	+	protein_coding	ECD_RS05355	ECD_01008	.	WP_001273658.1	general stress protein	3.90661	3.03668	8.69533e-10	3.85324e-08	3.77645	2.08545	3.77645	2.08545	167	36	55.9224	15.1559	174	1	85	48.85	UNIPROTKB|P21361 - symbol:yciG species:83333 "Escherichia coli K-12" [GO:0071978 "bacterial-type flagellum-dependent swarming motility" evidence=IMP] EMBL:U00096 EMBL:AP009048 Proteomes:UP000000318 Proteomes:UP000000625 GO:GO:0071978 HOGENOM:HOG000201826 EMBL:X13583 EMBL:U23489 EMBL:U23490 EMBL:U23491 EMBL:U23492 EMBL:U25417 EMBL:U25418 EMBL:U25419 EMBL:U25420 EMBL:U25421 EMBL:U25422 EMBL:U23493 …	59	1	28	47.46	56.6	2e-07	24/28	85	27/28	96	0/28	0	1
gene-ECD_RS05440	NC_012971.2	1089275	1090339	+	protein_coding	ECD_RS05440	.	phoH	WP_000258765.1	phosphate starvation-inducible protein PhoH	2.86996	6.28878	6.88836e-12	4.44941e-10	6.86571	5.36739	6.86571	5.36739	1520	447	83.1597	30.7459	1065	1	1063	99.81	UNIPROTKB|P0A9K1 - symbol:phoH "ATP-binding protein" species:83333 "Escherichia coli K-12" [GO:0005524 "ATP binding" evidence=IDA] InterPro:IPR003714 Pfam:PF02562 InterPro:IPR027417 SUPFAM:SSF52540 GO:GO:0005524 GO:GO:0005737 EMBL:U00096 EMBL:AP009048 Proteomes:UP000000318 Proteomes:UP000000625 EMBL:D10391 PIR:B47065 RefSeq:NP_415539.1 RefSeq:WP_000258765.1 ProteinModelPortal:P0A9K1 SMR:P0A9K1 Bi…	354	1	354	100	704.9	7e-202	354/354	100	354/354	100	0/354	0	1
gene-ECD_RS05620	NC_012971.2	1120468	1121043	-	protein_coding	ECD_RS05620	ECD_01052	.	WP_000749261.1	YceI family protein	5.68973	2.16261	1.67695e-09	6.94658e-08	3.04027	1.17733	3.04027	1.17733	95	14	9.60993	1.78047	576	1	574	99.65	UNIPROTKB|P0A8X2 - symbol:yceI "protein YceI" species:83333 "Escherichia coli K-12" [GO:0030288 "outer membrane-bounded periplasmic space" evidence=RCA] HAMAP:MF_00780 EMBL:U00096 EMBL:AP009048 Proteomes:UP000000318 Proteomes:UP000000625 GO:GO:0042597 EMBL:X61000 eggNOG:ENOG4108YYC eggNOG:COG2353 Gene3D:2.40.128.110 InterPro:IPR007372 InterPro:IPR036761 InterPro:IPR023480 Pfam:PF04264 SMART:SM008…	191	1	191	100	385.6	5e-106	191/191	100	191/191	100	0/191	0	1
gene-ECD_RS05660	NC_012971.2	1125977	1126624	-	protein_coding	ECD_RS05660	ECD_01060	grxB	WP_000780912.1	glutaredoxin 2	4.12216	5.3452	1.20504e-17	1.64015e-15	6.04522	4.06779	6.04522	4.06779	855	175	76.8794	19.783	648	1	646	99.69	UNIPROTKB|P0AC59 - symbol:grxB "reduced glutaredoxin 2" species:83333 "Escherichia coli K-12" [GO:0097573 "glutathione oxidoreductase activity" evidence=IEA] [GO:0009055 "electron transfer activity" evidence=IEA] [GO:0015038 "glutathione disulfide oxidoreductase activity" evidence=IDA] [GO:0005829 "cytosol" evidence=IEA;IDA] InterPro:IPR004045 InterPro:IPR011767 InterPro:IPR011901 Pfam:PF13417 PR…	215	1	215	100	431	1e-119	214/215	99	215/215	100	0/215	0	1
gene-ECD_RS05675	NC_012971.2	1128727	1129374	+	protein_coding	ECD_RS05675	ECD_01063	.	WP_000877107.1	YceH family protein	2.06911	5.7662	2.72979e-06	4.97761e-05	6.21142	5.18287	6.21142	5.18287	961	392	86.4107	44.314	648	1	646	99.69	UNIPROTKB|P29217 - symbol:yceH "conserved protein" species:83333 "Escherichia coli K-12" [GO:0005829 "cytosol" evidence=IDA] GO:GO:0005829 EMBL:U00096 EMBL:AP009048 Proteomes:UP000000318 Proteomes:UP000000625 Gene3D:1.10.10.10 InterPro:IPR036388 InterPro:IPR036390 SUPFAM:SSF46785 EMBL:X06118 EMBL:M99278 eggNOG:ENOG4108YXG eggNOG:COG3132 HOGENOM:HOG000217964 KO:K09915 HAMAP:MF_01584 InterPro:IPR00…	215	1	215	100	421	1e-116	215/215	100	215/215	100	0/215	0	1
gene-ECD_RS05695	NC_012971.2	1132405	1132698	-	protein_coding	ECD_RS05695	ECD_01067	flgM	WP_000020880.1	anti-sigma-28 factor FlgM	2.39779	1.70935	0.00266326	0.0162917	2.41572	1.48659	2.41572	1.48659	57	20	11.2966	4.98325	294	1	292	99.32	UNIPROTKB|P0AEM4 - symbol:flgM "anti-sigma factor for FliA (sigma28)" species:83333 "Escherichia coli K-12" [GO:0045861 "negative regulation of proteolysis" evidence=IMP] [GO:0016989 "sigma factor antagonist activity" evidence=IMP] [GO:0005515 "protein binding" evidence=IPI] InterPro:IPR007412 Pfam:PF04316 GO:GO:0045892 EMBL:U00096 EMBL:AP009048 Proteomes:UP000000318 Proteomes:UP000000625 GO:GO:0…	97	1	97	100	185.3	5e-46	97/97	100	97/97	100	0/97	0	1
gene-ECD_RS05720	NC_012971.2	1135144	1136349	+	protein_coding	ECD_RS05720	ECD_01072	.	WP_000885878.1	flagellar hook protein FlgE	2.06847	0.994276	0.0387935	0.128335	1.77996	1.11867	1.77996	1.11867	32	13	1.54604	0.789634	1206	1	1204	99.83	UNIPROTKB|P75937 - symbol:flgE species:83333 "Escherichia coli K-12" [GO:0009424 "bacterial-type flagellum hook" evidence=IMP] [GO:0071978 "bacterial-type flagellum-dependent swarming motility" evidence=IBA] [GO:0005829 "cytosol" evidence=IDA] InterPro:IPR001444 Pfam:PF00460 EcoGene:EG14269 Pfam:PF07559 Prosite:PS00588 GO:GO:0005829 EMBL:U00096 EMBL:AP009048 Proteomes:UP000000318 Proteomes:UP0000…	402	1	402	100	751.1	1e-215	384/402	95	386/402	96	1/402	0	1
gene-ECD_RS05780	NC_012971.2	1149361	1149882	+	protein_coding	ECD_RS05780	ECD_01084	yceD	WP_001174481.1	23S rRNA accumulation protein YceD	-2.11039	8.7299	2.40785e-07	6.02863e-06	8.09767	9.17244	8.09767	9.17244	3588	6392	400.499	897.007	522	1	520	99.62	UNIPROTKB|P0AB28 - symbol:yceD "DUF177 domain-containing protein" species:83333 "Escherichia coli K-12" [GO:0042254 "ribosome biogenesis" evidence=IEA] [GO:0005829 "cytosol" evidence=IDA] EcoGene:EG11119 GO:GO:0005829 EMBL:U00096 EMBL:AP009048 Proteomes:UP000000318 Proteomes:UP000000625 GO:GO:0042254 EMBL:M29698 EMBL:M96791 eggNOG:COG1399 KO:K07040 InterPro:IPR003772 Pfam:PF02620 PIR:JV0047 RefSe…	173	1	173	100	347.1	2e-94	173/173	100	173/173	100	0/173	0	1
gene-ECD_RS05890	NC_012971.2	1170191	1170730	+	protein_coding	ECD_RS05890	ECD_01106	.	WP_001043459.1	glycine zipper 2TM domain-containing protein	-2.71886	2.53158	2.24383e-05	0.000312089	2.01532	3.21574	2.01532	3.21574	40	92	4.31604	12.4803	540	1	538	99.63	UNIPROTKB|P0AB35 - symbol:ycfJ "putative protein" species:83333 "Escherichia coli K-12" [GO:0005887 "integral component of plasma membrane" evidence=RCA] [GO:1900190 "regulation of single-species biofilm formation" evidence=IMP] InterPro:IPR008816 Pfam:PF05433 GO:GO:0016021 EMBL:U00096 EMBL:AP009048 Proteomes:UP000000318 Proteomes:UP000000625 GO:GO:1900190 GO:GO:0019867 EMBL:V00306 PIR:C64855 Ref…	179	1	179	100	313.5	2e-84	178/179	99	179/179	100	0/179	0	1
gene-ECD_RS06025	NC_012971.2	1197194	1197655	-	protein_coding	ECD_RS06025	ECD_01132	nudJ	WP_000476096.1	phosphatase NudJ	2.34952	2.86986	0.000110333	0.00119455	3.45482	2.38828	3.45482	2.38828	131	47	16.5215	7.45222	462	1	460	99.57	UNIPROTKB|P0AEI6 - symbol:nudJ "phosphatase NudJ" species:83333 "Escherichia coli K-12" [GO:0017110 "nucleoside-diphosphatase activity" evidence=IEA;IDA] [GO:0017111 "nucleoside-triphosphatase activity" evidence=IEA;IDA] [GO:0004787 "thiamine-pyrophosphatase activity" evidence=IEA;IDA] InterPro:IPR000086 InterPro:IPR015797 InterPro:IPR020084 InterPro:IPR033713 Pfam:PF00293 PROSITE:PS00893 PROSITE…	153	1	153	100	320.5	2e-86	152/153	99	152/153	99	0/153	0	1
gene-ECD_RS06110	NC_012971.2	1210464	1210799	-	protein_coding	ECD_RS06110	ECD_01146	.	WP_000979983.1	YmgD family protein	-5.6107	-0.579792	0.0267805	0.0975721	0.20431	0.926858	0.20431	0.926858	2	10	0.346824	2.18017	336	7	334	97.62	UNIPROTKB|P0AB46 - symbol:ymgD "putative protein" species:83333 "Escherichia coli K-12" [GO:0030288 "outer membrane-bounded periplasmic space" evidence=TAS] EMBL:U00096 EMBL:AP009048 Proteomes:UP000000318 Proteomes:UP000000625 GO:GO:0030288 PIR:H64862 RefSeq:NP_415689.2 RefSeq:WP_001295611.1 PDB:2LRM PDB:2LRV PDBsum:2LRM PDBsum:2LRV ProteinModelPortal:P0AB46 SMR:P0AB46 BioGrid:4260096 DIP:DIP-482…	109	1	109	100	212.2	5e-54	108/109	99	109/109	100	0/109	0	1
gene-ECD_RS06150	NC_012971.2	1215230	1215631	-	protein_coding	ECD_RS06150	ECD_01153	.	WP_000695218.1	hypothetical protein	4.59733	4.69998	8.07003e-18	1.17972e-15	5.43608	3.3493	5.43608	3.3493	556	102	80.5875	18.5868	402	1	400	99.5	UNIPROTKB|P76002 - symbol:pliG "inhibitor of g-type lysozyme" species:83333 "Escherichia coli K-12" [GO:0043086 "negative regulation of catalytic activity" evidence=IEA] [GO:0005829 "cytosol" evidence=IDA] [GO:0042597 "periplasmic space" evidence=IDA] [GO:0060241 "lysozyme inhibitor activity" evidence=IDA] InterPro:IPR007280 GO:GO:0005829 EMBL:U00096 EMBL:AP009048 Proteomes:UP000000318 Proteomes:…	133	1	133	100	262.7	4e-69	131/133	98	131/133	98	0/133	0	1
gene-ECD_RS06210	NC_012971.2	1223857	1225389	-	protein_coding	ECD_RS06210	ECD_01163	.	WP_000190854.1	SpoVR family protein	5.96626	3.96898	4.42724e-19	9.37345e-17	4.77587	2.43711	4.77587	2.43711	347	49	13.1888	2.34144	1533	1	1531	99.87	UNIPROTKB|P29013 - symbol:ycgB species:83333 "Escherichia coli K-12" [GO:0006974 "cellular response to DNA damage stimulus" evidence=IEP] EMBL:U00096 EMBL:AP009048 Proteomes:UP000000318 Proteomes:UP000000625 GO:GO:0006974 EMBL:L02948 PIR:A64865 RefSeq:NP_415706.1 RefSeq:WP_000190854.1 ProteinModelPortal:P29013 BioGrid:4260103 DIP:DIP-11550N IntAct:P29013 STRING:316385.ECDH10B_1241 PaxDb:P29013 PR…	510	1	510	100	1062	0	510/510	100	510/510	100	0/510	0	1
gene-ECD_RS06260	NC_012971.2	1235844	1237262	-	protein_coding	ECD_RS06260	ECD_01173	dhaM	WP_001301101.1	dihydroxyacetone kinase subunit DhaM	2.61122	5.31955	2.46232e-09	9.98289e-08	5.86866	4.52278	5.86866	4.52278	755	244	31.0016	12.5961	1419	1	1417	99.86	UNIPROTKB|P37349 - symbol:dhaM species:83333 "Escherichia coli K-12" [GO:0006974 "cellular response to DNA damage stimulus" evidence=IEP] [GO:0016787 "hydrolase activity" evidence=IEA] [GO:0034983 "peptidyl-lysine deacetylation" evidence=IDA;IMP] [GO:0033558 "protein deacetylase activity" evidence=IDA] [GO:0005829 "cytosol" evidence=IDA] InterPro:IPR004701 InterPro:IPR008279 InterPro:IPR008731 In…	472	1	472	100	917.5	9e-266	472/472	100	472/472	100	0/472	0	1
gene-ECD_RS06265	NC_012971.2	1237273	1237905	-	protein_coding	ECD_RS06265	ECD_01174	dhaL	WP_000059411.1	dihydroxyacetone kinase ADP-binding subunit DhaL	3.69794	5.03794	7.5301e-15	7.1743e-13	5.71	3.89505	5.71	3.89505	675	154	62.1325	17.8216	633	1	631	99.68	UNIPROTKB|P76014 - symbol:dhaL species:83333 "Escherichia coli K-12" [GO:0016740 "transferase activity" evidence=IDA] [GO:0005829 "cytosol" evidence=IDA] [GO:0000287 "magnesium ion binding" evidence=IDA] [GO:0005515 "protein binding" evidence=IPI] [GO:0043531 "ADP binding" evidence=IDA] InterPro:IPR004007 InterPro:IPR012737 InterPro:IPR036117 Pfam:PF02734 PROSITE:PS51480 SMART:SM01120 UniPathway:…	210	1	210	100	409.8	3e-113	210/210	100	210/210	100	0/210	0	1
gene-ECD_RS06270	NC_012971.2	1237916	1238986	-	protein_coding	ECD_RS06270	ECD_01175	dhaK	WP_000733715.1	dihydroxyacetone kinase subunit DhaK	3.36612	5.73251	2.72843e-14	2.41815e-12	6.36843	4.65767	6.36843	4.65767	1073	269	58.3753	18.3989	1071	1	1069	99.81	UNIPROTKB|P76015 - symbol:dhaK species:83333 "Escherichia coli K-12" [GO:0006974 "cellular response to DNA damage stimulus" evidence=IEP] [GO:0061610 "glycerol to glycerone phosphate metabolic process" evidence=IMP] [GO:0042182 "ketone catabolic process" evidence=IMP] [GO:0046365 "monosaccharide catabolic process" evidence=IMP] [GO:0005829 "cytosol" evidence=IDA] [GO:0005515 "protein binding" evi…	356	1	356	100	721.8	6e-207	356/356	100	356/356	100	0/356	0	1
gene-ECD_RS06300	NC_012971.2	1246939	1247217	+	protein_coding	ECD_RS06300	ECD_01180	ychH	WP_000823885.1	stress-induced protein YchH	2.38754	5.20392	7.4648e-08	1.9894e-06	5.71836	4.49998	5.71836	4.49998	679	240	141.803	63.0139	279	1	277	99.28	UNIPROTKB|P0AB49 - symbol:ychH "stress-induced protein" species:83333 "Escherichia coli K-12" [GO:0044011 "single-species biofilm formation on inanimate substrate" evidence=IMP] [GO:0070301 "cellular response to hydrogen peroxide" evidence=IMP] [GO:0071276 "cellular response to cadmium ion" evidence=IMP] GO:GO:0070301 EMBL:U00096 EMBL:AP009048 Proteomes:UP000000318 Proteomes:UP000000625 GO:GO:004…	92	1	92	100	195.7	4e-49	92/92	100	92/92	100	0/92	0	1
gene-ECD_RS06410	NC_012971.2	1266105	1267496	+	protein_coding	ECD_RS06410	ECD_01201	narK	WP_000019827.1	nitrate transporter NarK	-3.51977	0.893961	0.00127928	0.00909581	0.81613	1.88885	0.81613	1.88885	10	30	0.418581	1.57874	1392	1	1390	99.86	UNIPROTKB|P10903 - symbol:narK "nitrate:nitrite antiporter NarK" species:83333 "Escherichia coli K-12" [GO:0005887 "integral component of plasma membrane" evidence=IDA] [GO:0005886 "plasma membrane" evidence=IDA] [GO:0015706 "nitrate transport" evidence=IGI] [GO:0015707 "nitrite transport" evidence=IGI] [GO:0015112 "nitrate transmembrane transporter activity" evidence=IGI] [GO:0005452 "inorganic …	463	1	463	100	918.3	6e-266	463/463	100	463/463	100	0/463	0	1
gene-ECD_RS06415	NC_012971.2	1268012	1271755	+	protein_coding	ECD_RS06415	ECD_01202	.	WP_000032935.1	nitrate reductase subunit alpha	-2.05628	3.74192	9.73159e-05	0.00107499	3.27377	4.23591	3.27377	4.23591	114	198	1.77414	3.87399	3744	1	3742	99.95	UNIPROTKB|P09152 - symbol:narG "nitrate reductase A subunit alpha" species:83333 "Escherichia coli K-12" [GO:0043546 "molybdopterin cofactor binding" evidence=IDA] [GO:0031235 "intrinsic component of the cytoplasmic side of the plasma membrane" evidence=IDA] [GO:0044799 "NarGHI complex" evidence=IDA] [GO:0042126 "nitrate metabolic process" evidence=IMP] [GO:0016020 "membrane" evidence=IDA] [GO:00…	1247	1	1247	100	2591.6	0	1246/1247	99	1246/1247	99	0/1247	0	1
gene-ECD_RS06480	NC_012971.2	1282237	1284912	-	protein_coding	ECD_RS06480	ECD_01215	adhE	WP_000301651.1	bifunctional acetaldehyde-CoA/alcohol dehydrogenase	2.2768	9.84531	1.16655e-08	3.76755e-07	10.3208	9.13523	10.3208	9.13523	16801	6229	365.82	170.515	2676	1	2674	99.93	UNIPROTKB|P0A9Q7 - symbol:adhE species:83333 "Escherichia coli K-12" [GO:0004022 "alcohol dehydrogenase (NAD) activity" evidence=IMP] [GO:0008774 "acetaldehyde dehydrogenase (acetylating) activity" evidence=IMP] [GO:0006115 "ethanol biosynthetic process" evidence=IDA] [GO:0042802 "identical protein binding" evidence=IPI] [GO:0016020 "membrane" evidence=IDA] [GO:0005829 "cytosol" evidence=IDA] Int…	891	1	891	100	1749.6	0	891/891	100	891/891	100	0/891	0	1
gene-ECD_RS06535	NC_012971.2	1296161	1296457	-	protein_coding	ECD_RS06535	ECD_01225	.	WP_000967595.1	YciI family protein	2.151	5.30548	1.59375e-06	3.17999e-05	5.77357	4.69829	5.77357	4.69829	706	277	138.506	68.3208	297	1	295	99.33	UNIPROTKB|P0AB55 - symbol:yciI "protein YciI" species:83333 "Escherichia coli K-12" [GO:0005829 "cytosol" evidence=IDA] Pfam:PF03795 GO:GO:0005829 EMBL:U00096 EMBL:AP009048 Proteomes:UP000000318 Proteomes:UP000000625 InterPro:IPR011008 SUPFAM:SSF54909 EMBL:L12044 EMBL:U24206 EMBL:U24195 EMBL:U24196 EMBL:U24197 EMBL:U24198 EMBL:U24199 EMBL:U24200 EMBL:U24201 EMBL:U24202 EMBL:U24203 EMBL:U24204 EMB…	98	1	98	100	195.7	4e-49	97/98	98	98/98	100	0/98	0	1
gene-ECD_RS06545	NC_012971.2	1297440	1297838	-	protein_coding	ECD_RS06545	ECD_01227	yciA	WP_000108160.1	acyl-CoA thioester hydrolase YciA	-2.06411	1.0073	0.0387935	0.128335	1.14866	1.81687	1.14866	1.81687	16	28	2.3365	5.14061	399	1	397	99.5	UNIPROTKB|P0A8Z0 - symbol:yciA "acyl-CoA thioesterase" species:83333 "Escherichia coli K-12" [GO:0047617 "acyl-CoA hydrolase activity" evidence=IDA] EcoGene:EG11121 Pfam:PF03061 InterPro:IPR006683 GO:GO:0005829 EMBL:U00096 EMBL:AP009048 Proteomes:UP000000318 Proteomes:UP000000625 InterPro:IPR029069 SUPFAM:SSF54637 GO:GO:0006631 GO:GO:0006637 GO:GO:0047617 InterPro:IPR033120 PROSITE:PS51770 eggNOG…	132	1	132	100	268.1	8e-71	132/132	100	132/132	100	0/132	0	1
gene-ECD_RS06630	NC_012971.2	1313222	1314097	+	protein_coding	ECD_RS06630	ECD_01245	rluB	WP_001291217.1	23S rRNA pseudouridine(2605) synthase RluB	-2.58306	6.76454	2.62812e-10	1.26782e-08	5.94547	7.30028	5.94547	7.30028	797	1738	53.0119	145.337	876	1	874	99.77	UNIPROTKB|P37765 - symbol:rluB "23S rRNA pseudouridine2605 synthase" species:83333 "Escherichia coli K-12" [GO:0005829 "cytosol" evidence=IDA] [GO:0005515 "protein binding" evidence=IPI] [GO:0000455 "enzyme-directed rRNA pseudouridine synthesis" evidence=IMP] [GO:0009982 "pseudouridine synthase activity" evidence=IMP] InterPro:IPR000748 InterPro:IPR002942 InterPro:IPR006145 InterPro:IPR018496 Int…	291	1	291	100	581.6	8e-165	291/291	100	291/291	100	0/291	0	1
gene-ECD_RS06655	NC_012971.2	1316787	1317038	-	protein_coding	ECD_RS06655	ECD_01249	.	WP_001031530.1	YciN family protein	2.08161	4.8765	8.60846e-06	0.000135221	5.33639	4.31642	5.33639	4.31642	518	210	119.77	61.0448	252	1	250	99.21	UNIPROTKB|P0AB61 - symbol:yciN "putative protein" species:83333 "Escherichia coli K-12" [GO:0005829 "cytosol" evidence=IDA] GO:GO:0005829 EMBL:U00096 EMBL:AP009048 Proteomes:UP000000318 Proteomes:UP000000625 EMBL:X04475 PIR:D64875 RefSeq:NP_415789.1 RefSeq:WP_001031530.1 ProteinModelPortal:P0AB61 SMR:P0AB61 BioGrid:4259578 DIP:DIP-35851N IntAct:P0AB61 STRING:316385.ECDH10B_1388 EPD:P0AB61 PaxDb:P…	83	1	83	100	168.7	4e-41	83/83	100	83/83	100	0/83	0	1
gene-ECD_RS06760	NC_012971.2	1335347	1336474	-	protein_coding	ECD_RS06760	ECD_01264	.	WP_001301103.1	CMD domain-containing protein	2.23816	5.63469	2.62553e-07	6.37317e-06	6.11655	4.97949	6.11655	4.97949	899	339	46.4376	22.0151	1128				No hit
gene-ECD_RS07005	NC_012971.2	1382840	1383790	-	protein_coding	ECD_RS07005	ECD_01310	uspE	WP_001262123.1	universal stress protein UspE	2.36917	6.95888	7.40778e-09	2.59001e-07	7.45657	6.22328	7.45657	6.22328	2296	818	140.673	63.009	951	1	949	99.79	UNIPROTKB|P0AAC0 - symbol:uspE "universal stress protein with a role cellular motility" species:83333 "Escherichia coli K-12" [GO:0071973 "bacterial-type flagellum-dependent cell motility" evidence=IMP] [GO:0034644 "cellular response to UV" evidence=IMP] [GO:0044010 "single-species biofilm formation" evidence=IMP] [GO:0070301 "cellular response to hydrogen peroxide" evidence=IEP] InterPro:IPR0060…	316	1	316	100	644	1e-183	316/316	100	316/316	100	0/316	0	1
gene-ECD_RS07020	NC_012971.2	1385415	1386941	-	protein_coding	ECD_RS07020	ECD_01313	abgT	WP_000062972.1	p-aminobenzoyl-glutamate transporter	-2.0783	1.82112	0.00788991	0.0383526	1.68076	2.48434	1.68076	2.48434	29	51	1.10657	2.44659	1527	1	1525	99.87	UNIPROTKB|P46133 - symbol:abgT "p-aminobenzoyl glutamate:H+ symporter" species:83333 "Escherichia coli K-12" [GO:0015291 "secondary active transmembrane transporter activity" evidence=IDA] [GO:0015814 "p-aminobenzoyl-glutamate transport" evidence=IMP] [GO:0015558 "secondary active p-aminobenzoyl-glutamate transmembrane transporter activity" evidence=IMP] [GO:0005886 "plasma membrane" evidence=IDA…	508	1	508	100	988.8	4e-287	507/508	99	507/508	99	0/508	0	1
gene-ECD_RS07140	NC_012971.2	1403649	1403921	-	protein_coding	ECD_RS07140	ECD_01336	.	WP_000370546.1	hypothetical protein	3.98827	1.93808	1.70338e-06	3.29523e-05	2.76153	1.28795	2.76153	1.28795	76	16	16.2207	4.29326	273				No hit
gene-ECD_RS07205	NC_012971.2	1412819	1416343	-	protein_coding	ECD_RS07205	ECD_01349	nifJ	WP_000628173.1	pyruvate:ferredoxin (flavodoxin) oxidoreductase	2.86311	5.70347	2.72811e-11	1.52894e-09	6.28363	4.7998	6.28363	4.7998	1011	298	16.7113	6.1928	3525	1	3523	99.94	UNIPROTKB|P52647 - symbol:ydbK "putative pyruvate-flavodoxin oxidoreductase" species:83333 "Escherichia coli K-12" [GO:0043873 "pyruvate-flavodoxin oxidoreductase activity" evidence=IDA] [GO:0006979 "response to oxidative stress" evidence=IMP] InterPro:IPR002869 InterPro:IPR002880 InterPro:IPR009014 InterPro:IPR011766 InterPro:IPR011895 InterPro:IPR019456 InterPro:IPR019752 Pfam:PF01558 Pfam:PF01…	1174	1	1174	100	2335.1	0	1166/1174	99	1169/1174	99	0/1174	0	1
gene-ECD_RS07295	NC_012971.2	1435539	1436144	-	protein_coding	ECD_RS07295	ECD_01367	azoR	WP_000048939.1	FMN-dependent NADH-azoreductase	2.72584	5.59742	2.56218e-10	1.25186e-08	6.16017	4.74752	6.16017	4.74752	927	287	89.1304	34.6928	606	1	604	99.67	UNIPROTKB|P41407 - symbol:azoR "NADH:quinone oxidoreductase, FMN-dependent" species:83333 "Escherichia coli K-12" [GO:0005829 "cytosol" evidence=IDA] [GO:0006979 "response to oxidative stress" evidence=IMP] [GO:0016655 "oxidoreductase activity, acting on NAD(P)H, quinone or similar compound as acceptor" evidence=IDA] [GO:0050446 "azobenzene reductase activity" evidence=IDA] [GO:0010181 "FMN bindi…	201	1	201	100	386.3	3e-106	198/201	98	199/201	99	0/201	0	1
gene-ECD_RS07390	NC_012971.2	1455624	1456217	+	protein_coding	ECD_RS07390	ECD_01387	tehB	WP_000586744.1	tellurite resistance methyltransferase TehB	3.57092	4.08161	8.81997e-12	5.60215e-10	4.75975	3.05297	4.75975	3.05297	343	81	33.6455	9.98914	594	1	592	99.66	UNIPROTKB|P25397 - symbol:tehB "tellurite methyltransferase" species:83333 "Escherichia coli K-12" [GO:0005829 "cytosol" evidence=IDA] [GO:0046690 "response to tellurium ion" evidence=IMP] [GO:0008757 "S-adenosylmethionine-dependent methyltransferase activity" evidence=IDA] InterPro:IPR004537 InterPro:IPR029063 GO:GO:0005829 EMBL:U00096 EMBL:AP009048 Proteomes:UP000000318 Proteomes:UP000000625 GO…	197	1	197	100	389.8	3e-107	191/197	96	193/197	97	0/197	0	1
gene-ECD_RS07420	NC_012971.2	1460235	1460771	+	protein_coding	ECD_RS07420	ECD_01392	.	WP_000429155.1	DNA-binding transcriptional regulator SutR	-2.57497	1.64411	0.00139798	0.00977559	1.41872	2.4129	1.41872	2.4129	22	48	2.38708	6.54782	537	1	535	99.63	UNIPROTKB|P77626 - symbol:sutR "DNA-binding transcriptional dual regulator SutR" species:83333 "Escherichia coli K-12" [GO:0045892 "negative regulation of transcription, DNA-templated" evidence=IEP;IDA] [GO:0045893 "positive regulation of transcription, DNA-templated" evidence=IEP;IDA] [GO:0003700 "DNA binding transcription factor activity" evidence=IDA] [GO:0043565 "sequence-specific DNA binding…	178	1	178	100	364	2e-99	178/178	100	178/178	100	0/178	0	1
gene-ECD_RS07435	NC_012971.2	1463349	1463525	+	protein_coding	ECD_RS07435	.	hicA	WP_000813794.1	type II toxin-antitoxin system mRNA interferase toxin HicA	-2.14528	2.39967	0.00152558	0.0104568	2.09454	3.00519	2.09454	3.00519	43	78	14.1551	32.2813	177	1	175	98.87	UNIPROTKB|P76106 - symbol:hicA "toxin of the HicA-HicB toxin-antitoxin system" species:83333 "Escherichia coli K-12" [GO:0090502 "RNA phosphodiester bond hydrolysis, endonucleolytic" evidence=IEA] [GO:0090305 "nucleic acid phosphodiester bond hydrolysis" evidence=IEA] [GO:0016787 "hydrolase activity" evidence=IEA] [GO:0004519 "endonuclease activity" evidence=IEA] [GO:0004518 "nuclease activity" e…	58	1	58	100	120.9	7e-27	57/58	98	58/58	100	0/58	0	1
gene-ECD_RS07500	NC_012971.2	1473090	1474127	+	protein_coding	ECD_RS07500	ECD_01406	curA	WP_001318466.1	NADPH-dependent curcumin/dihydrocurcumin reductase	2.76877	3.53703	2.48866e-07	6.07967e-06	4.14852	2.81508	4.14852	2.81508	220	67	12.3494	4.72832	1038	1	1036	99.81	UNIPROTKB|P76113 - symbol:curA "NADPH-dependent curcumin/dihydrocurcumin reductase subunit" species:83333 "Escherichia coli K-12" [GO:0055114 "oxidation-reduction process" evidence=IEA] [GO:0016491 "oxidoreductase activity" evidence=IEA] InterPro:IPR013149 InterPro:IPR020843 Pfam:PF00107 SMART:SM00829 GO:GO:0016491 InterPro:IPR036291 SUPFAM:SSF51735 EMBL:U00096 EMBL:AP009048 Proteomes:UP000000318…	345	1	345	100	704.1	1e-201	340/345	98	342/345	99	0/345	0	1
gene-ECD_RS07520	NC_012971.2	1478546	1480045	-	protein_coding	ECD_RS07520	ECD_01410	ansP	WP_001295649.1	L-asparagine permease	-2.08814	4.13001	2.92032e-05	0.000391879	3.61565	4.61586	3.61565	4.61586	148	261	5.74896	12.7461	1500	1	1498	99.87	UNIPROTKB|P77610 - symbol:ansP "L-asparagine transporter" species:83333 "Escherichia coli K-12" [GO:0005886 "plasma membrane" evidence=IDA] InterPro:IPR002293 InterPro:IPR004840 InterPro:IPR004841 Pfam:PF00324 PIRSF:PIRSF006060 PROSITE:PS00218 GO:GO:0016021 GO:GO:0005886 EMBL:U00096 EMBL:AP009048 Proteomes:UP000000318 Proteomes:UP000000625 GO:GO:0015171 eggNOG:ENOG4105C85 eggNOG:COG1113 KO:K11738…	499	1	499	100	991.9	4e-288	498/499	99	499/499	100	0/499	0	1
gene-ECD_RS07525	NC_012971.2	1480312	1480929	+	protein_coding	ECD_RS07525	ECD_01411	.	WP_000598851.1	glutathione S-transferase family protein	4.54143	0.279802	0.00432709	0.0240738	1.41872	0.444087	1.41872	0.444087	22	4	2.07421	0.474134	618	1	607	98.22	UNIPROTKB|Q4KEB7 - symbol:PFL_2309 "Glutathione S-transferase, N-terminal domain protein" species:220664 "Pseudomonas protegens Pf-5" [GO:0004364 "glutathione transferase activity" evidence=ISM] InterPro:IPR004045 Pfam:PF13409 PROSITE:PS50404 GO:GO:0016740 InterPro:IPR036249 SUPFAM:SSF52833 EMBL:CP000076 Proteomes:UP000008540 InterPro:IPR010987 InterPro:IPR036282 SUPFAM:SSF47616 PROSITE:PS50405 e…	212	1	206	97.17	94	3e-18	68/208	32	98/208	47	8/208	3	1
gene-ECD_RS07565	NC_012971.2	1488963	1489532	-	protein_coding	ECD_RS07565	ECD_01420	.	WP_000085912.1	flavin reductase family protein	3.60817	0.542581	0.00616054	0.0315987	1.57423	0.623566	1.57423	0.623566	26	6	2.65777	0.771092	570	16	553	94.39	UNIPROTKB|Q48IN5 - symbol:PSPPH_2551 "Oxidoreductase, putative" species:264730 "Pseudomonas savastanoi pv. phaseolicola 1448A" [GO:0016491 "oxidoreductase activity" evidence=ISM] InterPro:IPR002563 InterPro:IPR012349 Pfam:PF01613 SMART:SM00903 EMBL:CP000058 Proteomes:UP000000551 GO:GO:0010181 Gene3D:2.30.110.10 SUPFAM:SSF50475 eggNOG:COG1853 OMA:WAMPLDF RefSeq:WP_004658153.1 ProteinModelPortal:Q4…	194	7	185	92.27	133.7	4e-30	73/182	40	109/182	59	6/182	3	1
gene-ECD_RS07655	NC_012971.2	1511294	1511431	-	protein_coding	ECD_RS07655	ECD_01438	sra	WP_000841554.1	stationary-phase-induced ribosome-associated protein	2.74354	4.34381	1.05866e-08	3.47808e-07	4.92781	3.55133	4.92781	3.55133	387	119	163.4	63.1681	138	1	136	98.55	UNIPROTKB|P68191 - symbol:sra "30S ribosomal subunit protein S22" species:83333 "Escherichia coli K-12" [GO:0005737 "cytoplasm" evidence=IEA] [GO:0022627 "cytosolic small ribosomal subunit" evidence=IDA] [GO:0005829 "cytosol" evidence=IDA] InterPro:IPR012607 Pfam:PF08136 ProDom:PD049510 GO:GO:0005829 EMBL:U00096 EMBL:AP009048 Proteomes:UP000000318 Proteomes:UP000000625 GO:GO:0006412 GO:GO:0003735…	45	1	45	100	93.2	1e-18	45/45	100	45/45	100	0/45	0	1
gene-ECD_RS07665	NC_012971.2	1512093	1512524	+	protein_coding	ECD_RS07665	ECD_01440	osmC	WP_000152305.1	peroxiredoxin OsmC	5.72019	4.22873	1.02233e-19	2.43507e-17	5.02201	2.69975	5.02201	2.69975	414	61	55.8387	10.3437	432	1	430	99.54	UNIPROTKB|P0C0L2 - symbol:osmC "osmotically inducible peroxiredoxin" species:83333 "Escherichia coli K-12" [GO:0098869 "cellular oxidant detoxification" evidence=IEA] [GO:0006972 "hyperosmotic response" evidence=IEP] [GO:0033194 "response to hydroperoxide" evidence=IMP] [GO:0005829 "cytosol" evidence=IDA] [GO:0006979 "response to oxidative stress" evidence=IEA;IMP] [GO:0051920 "peroxiredoxin acti…	143	1	143	100	248.8	6e-65	143/143	100	143/143	100	0/143	0	1
gene-ECD_RS07670	NC_012971.2	1512580	1513506	-	protein_coding	ECD_RS07670	ECD_01441	.	WP_001285557.1	ABC transporter ATP-binding protein	2.20427	1.69417	0.00657299	0.0332224	2.37399	1.53226	2.37399	1.53226	55	21	3.45702	1.65947	927	13	913	97.2	UNIPROTKB|Q4KIC7 - symbol:dppF "Dipeptide ABC transporter, ATP-binding protein DppF" species:220664 "Pseudomonas protegens Pf-5" [GO:0005524 "ATP binding" evidence=ISM] [GO:0009898 "cytoplasmic side of plasma membrane" evidence=ISM] [GO:0015440 "peptide-transporting ATPase activity" evidence=ISM] [GO:0015833 "peptide transport" evidence=ISM] [GO:0043190 "ATP-binding cassette (ABC) transporter com…	323	4	315	96.59	254.6	2e-66	134/313	42	191/313	61	14/313	4	1
gene-ECD_RS07685	NC_012971.2	1515375	1516397	-	protein_coding	ECD_RS07685	ECD_01444	.	WP_000145111.1	ABC transporter permease	-2.77815	0.785418	0.0100683	0.0460075	0.877151	1.74112	0.877151	1.74112	11	26	0.626522	1.86178	1023	1	1021	99.8	UNIPROTKB|P77308 - symbol:ddpB "putative D,D-dipeptide ABC transporter membrane subunit DdpB" species:83333 "Escherichia coli K-12" [GO:0005886 "plasma membrane" evidence=IDA] InterPro:IPR000515 Pfam:PF00528 PROSITE:PS50928 GO:GO:0016021 GO:GO:0005886 EMBL:U00096 EMBL:AP009048 Proteomes:UP000000318 Proteomes:UP000000625 GO:GO:0015031 CDD:cd06261 Gene3D:1.10.3720.10 InterPro:IPR035906 SUPFAM:SSF16…	340	1	340	100	678.3	7e-194	338/340	99	339/340	99	0/340	0	1
gene-ECD_RS07705	NC_012971.2	1521226	1522608	-	protein_coding	ECD_RS07705	.	dosC	WP_000426272.1	diguanylate cyclase DosC	2.49206	3.42834	4.59092e-06	7.90281e-05	4.00553	2.81508	4.00553	2.81508	198	67	8.34184	3.54881	1383	1	1381	99.86	UNIPROTKB|P0AA89 - symbol:dosC "diguanylate cyclase DosC" species:83333 "Escherichia coli K-12" [GO:0070025 "carbon monoxide binding" evidence=IDA] [GO:0005515 "protein binding" evidence=IPI] [GO:0052621 "diguanylate cyclase activity" evidence=IGI;IDA] [GO:0020037 "heme binding" evidence=IDA] [GO:0019825 "oxygen binding" evidence=IDA] Pfam:PF00990 GO:GO:0005525 GO:GO:0006355 GO:GO:0019825 EMBL:U0…	460	1	460	100	896.3	2e-259	459/460	99	459/460	99	0/460	0	1
gene-ECD_RS07750	NC_012971.2	1536323	1538005	-	protein_coding	ECD_RS07750	ECD_01456	.	WP_001318307.1	sulfatase-like hydrolase/transferase	2.34815	0.770726	0.0324684	0.111878	1.64611	0.926858	1.64611	0.926858	28	10	0.969377	0.435257	1683	1	1681	99.88	UNIPROTKB|P77318 - symbol:ydeN "putative sulfatase" species:83333 "Escherichia coli K-12" [GO:0030288 "outer membrane-bounded periplasmic space" evidence=IDA] InterPro:IPR000917 InterPro:IPR017849 InterPro:IPR017850 Pfam:PF00884 EMBL:U00096 EMBL:AP009048 Proteomes:UP000000318 Proteomes:UP000000625 GO:GO:0046872 GO:GO:0008152 GO:GO:0030288 Gene3D:3.40.720.10 SUPFAM:SSF53649 eggNOG:COG3119 HOGENOM:…	560	1	560	100	1146	0	557/560	99	560/560	100	0/560	0	1
gene-ECD_RS07895	NC_012971.2	1566816	1567481	-	protein_coding	ECD_RS07895	ECD_01486	marC	WP_000885033.1	NAAT family transporter MarC	-2.06112	5.16926	6.19442e-06	0.000100884	4.61051	5.62354	4.61051	5.62354	308	536	26.9461	58.9549	666	1	664	99.7	UNIPROTKB|P0AEY1 - symbol:marC species:83333 "Escherichia coli K-12" [GO:0005887 "integral component of plasma membrane" evidence=IDA] InterPro:IPR002771 Pfam:PF01914 GO:GO:0005887 EMBL:U00096 EMBL:AP009048 Proteomes:UP000000318 Proteomes:UP000000625 EMBL:M96235 PIR:D64907 RefSeq:NP_416046.1 RefSeq:WP_000885033.1 ProteinModelPortal:P0AEY1 BioGrid:4259109 STRING:316385.ECDH10B_1660 TCDB:2.A.95.1.1…	221	1	221	100	424.1	1e-117	221/221	100	221/221	100	0/221	0	1
gene-ECD_RS08165	NC_012971.2	1602762	1603067	+	protein_coding	ECD_RS08165	ECD_01555	.	WP_001300836.1	DUF1161 domain-containing protein	2.05007	1.26039	0.0384848	0.127981	1.98792	1.28795	1.98792	1.28795	39	16	7.42612	3.83026	306	22	238	70.92	UNIPROTKB|Q4KKN7 - symbol:PFL_0044 "Uncharacterized protein" species:220664 "Pseudomonas protegens Pf-5" [GO:0003674 "molecular_function" evidence=ND] [GO:0005575 "cellular_component" evidence=ND] [GO:0008150 "biological_process" evidence=ND] EMBL:CP000076 Proteomes:UP000008540 eggNOG:ENOG4105Y55 eggNOG:ENOG4111V8W HOGENOM:HOG000120817 OrthoDB:POG091H0GZJ InterPro:IPR010595 Pfam:PF06649 ProDom:PD…	77	7	74	88.31	54.7	1e-06	33/72	45	46/72	63	4/72	5	1
gene-ECD_RS08220	NC_012971.2	1616546	1616881	+	protein_coding	ECD_RS08220	ECD_01566	.	WP_000743942.1	acid shock protein	2.59258	0.988766	0.00834208	0.0399895	1.8425	0.993671	1.8425	0.993671	34	11	5.89602	2.39819	336				No hit
gene-ECD_RS08240	NC_012971.2	1618333	1618698	-	protein_coding	ECD_RS08240	ECD_01569	mdtJ	WP_000276149.1	multidrug/spermidine efflux SMR transporter subunit MdtJ	-5.33256	-0.182211	0.0103193	0.0467065	0.296549	1.17733	0.296549	1.17733	3	14	0.477594	2.80205	366	1	364	99.45	UNIPROTKB|P69212 - symbol:mdtJ "multidrug/spermidine efflux pump - membrane subunit MdtJ" species:83333 "Escherichia coli K-12" [GO:0031460 "glycine betaine transport" evidence=IBA] [GO:0015871 "choline transport" evidence=IEA] [GO:0015297 "antiporter activity" evidence=IBA] [GO:0015220 "choline transmembrane transporter activity" evidence=IBA] [GO:0015199 "amino-acid betaine transmembrane transp…	121	1	121	100	233	3e-60	121/121	100	121/121	100	0/121	0	1
gene-ECD_RS08295	NC_012971.2	1630382	1631785	-	protein_coding	ECD_RS08295	ECD_01580	fumC	WP_001099086.1	class II fumarate hydratase	2.49528	5.20032	1.59986e-08	5.08088e-07	5.73288	4.45327	5.73288	4.45327	686	232	28.4692	12.1046	1404	1	1402	99.86	UNIPROTKB|P05042 - symbol:fumC "fumarase C" species:83333 "Escherichia coli K-12" [GO:0006108 "malate metabolic process" evidence=IBA] [GO:0005829 "cytosol" evidence=IBA] [GO:0006106 "fumarate metabolic process" evidence=IBA] [GO:0006979 "response to oxidative stress" evidence=IEP] [GO:0004333 "fumarate hydratase activity" evidence=IDA] [GO:0006099 "tricarboxylic acid cycle" evidence=IBA] HAMAP:M…	467	1	467	100	920.6	1e-266	466/467	99	466/467	99	0/467	0	1
gene-ECD_RS08335	NC_012971.2	1642470	1643237	-	protein_coding	ECD_RS08335	ECD_01588	hdhA	WP_000483353.1	7-alpha-hydroxysteroid dehydrogenase	2.26997	4.23152	3.07321e-06	5.55071e-05	4.74346	3.62694	4.74346	3.62694	339	126	25.7192	12.0182	768	1	766	99.74	UNIPROTKB|P0AET8 - symbol:hdhA "7-alpha-hydroxysteroid dehydrogenase" species:83333 "Escherichia coli K-12" [GO:0042802 "identical protein binding" evidence=IDA] [GO:0051289 "protein homotetramerization" evidence=IDA] [GO:0016491 "oxidoreductase activity" evidence=IEA] [GO:0005829 "cytosol" evidence=IDA] [GO:0030573 "bile acid catabolic process" evidence=IDA] [GO:0008709 "cholate 7-alpha-dehydrog…	255	1	255	100	498	1e-139	254/255	99	255/255	100	0/255	0	1
gene-ECD_RS08405	NC_012971.2	1656024	1656719	+	protein_coding	ECD_RS08405	ECD_01602	.	WP_001289652.1	electron transport complex subunit RsxE	-2.29004	2.97912	8.25042e-05	0.000947059	2.51506	3.56237	2.51506	3.56237	62	120	5.19041	12.6299	696	1	694	99.71	UNIPROTKB|P77179 - symbol:rsxE "integral membrane protein of SoxR-reducing complex" species:83333 "Escherichia coli K-12" [GO:0005886 "plasma membrane" evidence=IDA] HAMAP:MF_00478 InterPro:IPR003667 InterPro:IPR010968 Pfam:PF02508 PIRSF:PIRSF006102 EcoGene:EG13938 GO:GO:0016021 GO:GO:0005886 EMBL:U00096 EMBL:AP009048 Proteomes:UP000000318 Proteomes:UP000000625 GO:GO:0022900 eggNOG:ENOG4105DZB eg…	231	1	231	100	446.8	2e-124	230/231	99	231/231	100	0/231	0	1
gene-ECD_RS08410	NC_012971.2	1656719	1657354	+	protein_coding	ECD_RS08410	ECD_01603	nth	WP_001030339.1	endonuclease III	-2.47527	2.86045	3.4228e-05	0.000442179	2.35266	3.48321	2.35266	3.48321	54	113	4.94716	13.0152	636	1	634	99.69	UNIPROTKB|P0AB83 - symbol:nth "endonuclease III" species:83333 "Escherichia coli K-12" [GO:0000703 "oxidized pyrimidine nucleobase lesion DNA N-glycosylase activity" evidence=IDA] [GO:0034644 "cellular response to UV" evidence=IDA] [GO:0006285 "base-excision repair, AP site formation" evidence=IDA] [GO:0019104 "DNA N-glycosylase activity" evidence=IDA] [GO:0003677 "DNA binding" evidence=IEA] [GO:…	211	1	211	100	428.7	6e-119	211/211	100	211/211	100	0/211	0	1
gene-ECD_RS08425	NC_012971.2	1659573	1660178	+	protein_coding	ECD_RS08425	ECD_01605	gstA	WP_000765749.1	glutathione transferase GstA	2.1041	7.08326	4.80283e-07	1.0895e-05	7.52788	6.46319	7.52788	6.46319	2413	968	232.008	117.013	606	1	604	99.67	UNIPROTKB|P0A9D2 - symbol:gstA "glutathione S-transferase GstA" species:83333 "Escherichia coli K-12" [GO:0042542 "response to hydrogen peroxide" evidence=IMP] [GO:0004364 "glutathione transferase activity" evidence=IDA] InterPro:IPR004045 Pfam:PF13409 PROSITE:PS50404 Pfam:PF00043 InterPro:IPR004046 GO:GO:0005737 EMBL:U00096 EMBL:AP009048 Proteomes:UP000000318 Proteomes:UP000000625 InterPro:IPR03…	201	1	201	100	406.4	3e-112	201/201	100	201/201	100	0/201	0	1
gene-ECD_RS08500	NC_012971.2	1671855	1672952	+	protein_coding	ECD_RS08500	ECD_01620	nemA	WP_000093587.1	N-ethylmaleimide reductase	2.146	4.5349	6.48178e-06	0.00010467	5.01524	3.96332	5.01524	3.96332	412	162	21.8632	10.8079	1098	1	1096	99.82	UNIPROTKB|P77258 - symbol:nemA "N-ethylmaleimide reductase, FMN-linked" species:83333 "Escherichia coli K-12" [GO:0005829 "cytosol" evidence=IDA] [GO:0034567 "chromate reductase activity" evidence=IDA] [GO:0018937 "nitroglycerin metabolic process" evidence=IDA] [GO:0046256 "2,4,6-trinitrotoluene catabolic process" evidence=IMP] [GO:0010181 "FMN binding" evidence=IDA] [GO:0046857 "oxidoreductase a…	365	1	365	100	730.7	1e-209	364/365	99	365/365	100	0/365	0	1
gene-ECD_RS08530	NC_012971.2	1680574	1681155	+	protein_coding	ECD_RS08530	ECD_01626	sodB	WP_000007283.1	superoxide dismutase [Fe]	-2.6574	6.50695	1.05829e-10	5.45021e-09	5.66312	7.05545	5.66312	7.05545	653	1465	65.3746	184.393	582	1	580	99.66	UNIPROTKB|P0AGD3 - symbol:sodB species:83333 "Escherichia coli K-12" [GO:0004784 "superoxide dismutase activity" evidence=IMP;IDA] [GO:0005737 "cytoplasm" evidence=IDA] [GO:0000303 "response to superoxide" evidence=IMP;IDA] [GO:0016491 "oxidoreductase activity" evidence=IDA] [GO:0006801 "superoxide metabolic process" evidence=IMP;IDA] [GO:0055114 "oxidation-reduction process" evidence=IDA] [GO:00…	193	1	193	100	405.2	6e-112	193/193	100	193/193	100	0/193	0	1
gene-ECD_RS08590	NC_012971.2	1691969	1692274	+	protein_coding	ECD_RS08590	ECD_01636	.	WP_000212680.1	monooxygenase	2.8764	7.01278	2.02664e-12	1.43028e-10	7.58729	6.07689	7.58729	6.07689	2515	738	478.89	176.671	306	1	304	99.35	UNIPROTKB|P0ACX3 - symbol:ydhR "putative monooxygenase" species:83333 "Escherichia coli K-12" [GO:0005829 "cytosol" evidence=IDA] [GO:0005515 "protein binding" evidence=IPI] GO:GO:0005829 GO:GO:0016491 EMBL:U00096 EMBL:AP009048 Proteomes:UP000000318 Proteomes:UP000000625 InterPro:IPR011008 SUPFAM:SSF54909 EMBL:U68703 PIR:C64924 RefSeq:NP_416182.1 RefSeq:WP_000212657.1 PDB:1WD6 PDB:2ASY PDB:2HIQ P…	101	1	101	100	202.6	3e-51	99/101	98	100/101	99	0/101	0	1
gene-ECD_RS08645	NC_012971.2	1702990	1703994	-	protein_coding	ECD_RS08645	ECD_01647	ldtE	WP_000817105.1	L,D-transpeptidase LdtE	3.34794	5.75819	3.02993e-14	2.62433e-12	6.39214	4.68824	6.39214	4.68824	1091	275	63.2525	20.0445	1005	1	1003	99.8	UNIPROTKB|P76193 - symbol:ldtE "L,D-transpeptidase LdtE" species:83333 "Escherichia coli K-12" [GO:0006508 "proteolysis" evidence=IEA] [GO:0071972 "peptidoglycan L,D-transpeptidase activity" evidence=IMP] [GO:0044036 "cell wall macromolecule metabolic process" evidence=IMP] [GO:0043164 "Gram-negative-bacterium-type cell wall biogenesis" evidence=IMP] [GO:0016755 "transferase activity, transferrin…	334	1	334	100	667.2	2e-190	334/334	100	334/334	100	0/334	0	1
gene-ECD_RS08650	NC_012971.2	1704143	1704559	-	protein_coding	ECD_RS08650	ECD_01648	sufE	WP_001196530.1	cysteine desulfuration protein SufE	7.65221	5.92431	1.61451e-33	1.02548e-30	6.75424	3.90377	6.75424	3.90377	1406	155	196.457	27.2286	417	1	415	99.52	UNIPROTKB|P76194 - symbol:sufE "sulfur acceptor for SufS cysteine desulfurase" species:83333 "Escherichia coli K-12" [GO:0006810 "transport" evidence=IEA] [GO:0031162 "sulfur incorporation into metallo-sulfur cluster" evidence=IDA] [GO:0097163 "sulfur carrier activity" evidence=IDA] [GO:0051347 "positive regulation of transferase activity" evidence=IDA] [GO:0006979 "response to oxidative stress" …	138	1	138	100	276.2	3e-73	138/138	100	138/138	100	0/138	0	1
gene-ECD_RS08655	NC_012971.2	1704572	1705792	-	protein_coding	ECD_RS08655	ECD_01649	sufS	WP_000144539.1	cysteine desulfurase SufS	7.54153	8.32419	3.74777e-39	2.85655e-36	9.1459	6.24744	9.1459	6.24744	7434	832	354.753	49.9157	1221	1	1219	99.84	UNIPROTKB|P77444 - symbol:sufS species:83333 "Escherichia coli K-12" [GO:0009000 "selenocysteine lyase activity" evidence=IDA;NAS] [GO:0031162 "sulfur incorporation into metallo-sulfur cluster" evidence=IDA] [GO:0016226 "iron-sulfur cluster assembly" evidence=IDA] [GO:0005515 "protein binding" evidence=IPI] [GO:0001887 "selenium compound metabolic process" evidence=IGI] [GO:0030170 "pyridoxal pho…	406	1	406	100	810.4	1e-233	402/406	99	403/406	99	0/406	0	1
gene-ECD_RS08660	NC_012971.2	1705789	1707060	-	protein_coding	ECD_RS08660	ECD_01650	sufD	WP_000908013.1	Fe-S cluster assembly protein SufD	8.18475	8.8638	3.48918e-42	3.32431e-39	9.6984	6.67775	9.6984	6.67775	10909	1125	499.709	64.7881	1272	1	1270	99.84	UNIPROTKB|P77689 - symbol:sufD "SufD component of SufBCD Fe-S cluster scaffold complex" species:83333 "Escherichia coli K-12" [GO:0006979 "response to oxidative stress" evidence=IMP] [GO:0016226 "iron-sulfur cluster assembly" evidence=IDA] [GO:0005515 "protein binding" evidence=IPI] InterPro:IPR000825 InterPro:IPR011542 Pfam:PF01458 GO:GO:0006979 EMBL:U00096 EMBL:AP009048 Proteomes:UP000000318 Pr…	423	1	423	100	832.8	3e-240	415/423	98	420/423	99	0/423	0	1
gene-ECD_RS08665	NC_012971.2	1707035	1707781	-	protein_coding	ECD_RS08665	ECD_01651	sufC	WP_000948865.1	Fe-S cluster assembly ATPase SufC	9.94801	8.16699	2.84255e-47	5.41648e-44	9.03018	5.74001	9.03018	5.74001	6860	582	535.085	57.0732	747	1	745	99.73	UNIPROTKB|P77499 - symbol:sufC "SufC component of SufBCD Fe-S cluster scaffold complex" species:83333 "Escherichia coli K-12" [GO:0009314 "response to radiation" evidence=IMP] [GO:0005515 "protein binding" evidence=IPI] [GO:0005829 "cytosol" evidence=IDA] [GO:0016226 "iron-sulfur cluster assembly" evidence=IMP] InterPro:IPR003439 InterPro:IPR010230 InterPro:IPR017871 Pfam:PF00005 PROSITE:PS00211 …	248	1	248	100	486.1	4e-136	246/248	99	246/248	99	0/248	0	1
gene-ECD_RS08670	NC_012971.2	1707791	1708801	-	protein_coding	ECD_RS08670	.	sufB	WP_000367159.1	Fe-S cluster assembly protein SufB	9.31669	8.34742	2.02072e-45	2.56699e-42	9.20157	6.00178	9.20157	6.00178	7727	700	445.327	50.7197	1011	127	1009	87.34	UNIPROTKB|P77522 - symbol:sufB "SufB component of SufBCD Fe-S cluster scaffold complex" species:83333 "Escherichia coli K-12" [GO:0051539 "4 iron, 4 sulfur cluster binding" evidence=IDA] [GO:0016226 "iron-sulfur cluster assembly" evidence=IMP] [GO:0005515 "protein binding" evidence=IPI] InterPro:IPR000825 InterPro:IPR010231 Pfam:PF01458 EMBL:U00096 EMBL:AP009048 Proteomes:UP000000318 Proteomes:UP…	495	202	495	59.39	596.7	3e-169	293/294	99	294/294	100	0/294	0	1
gene-ECD_RS08720	NC_012971.2	1719100	1719858	+	protein_coding	ECD_RS08720	ECD_01662	aroD	WP_000860163.1	type I 3-dehydroquinate dehydratase	2.20286	3.9822	1.51259e-05	0.00022171	4.48871	3.42388	4.48871	3.42388	282	108	21.6484	10.4235	759	1	757	99.74	UNIPROTKB|P05194 - symbol:aroD "3-dehydroquinate dehydratase" species:83333 "Escherichia coli K-12" [GO:0046279 "3,4-dihydroxybenzoate biosynthetic process" evidence=IDA] [GO:0005829 "cytosol" evidence=IDA] [GO:0042802 "identical protein binding" evidence=IDA] [GO:0003855 "3-dehydroquinate dehydratase activity" evidence=IDA] HAMAP:MF_00214 InterPro:IPR001381 InterPro:IPR013785 InterPro:IPR018508 …	252	1	252	100	474.2	1e-132	248/252	98	249/252	98	0/252	0	1
gene-ECD_RS08780	NC_012971.2	1731861	1732694	+	protein_coding	ECD_RS08780	ECD_01672	ppsR	WP_000368046.1	posphoenolpyruvate synthetase regulatory kinase/phosphorylase PpsR	3.23874	4.35675	4.32566e-11	2.32185e-09	4.99818	3.39944	4.99818	3.39944	407	106	28.4346	9.31042	834	1	832	99.76	UNIPROTKB|P0A8A4 - symbol:ppsR "PEP synthetase regulatory protein" species:83333 "Escherichia coli K-12" [GO:0050790 "regulation of catalytic activity" evidence=IEA] [GO:0006468 "protein phosphorylation" evidence=IEA] [GO:0005829 "cytosol" evidence=IDA] [GO:0051338 "regulation of transferase activity" evidence=IDA] [GO:0030234 "enzyme regulator activity" evidence=IDA] [GO:0005515 "protein binding…	277	1	277	100	547.4	2e-154	277/277	100	277/277	100	0/277	0	1
gene-ECD_RS08795	NC_012971.2	1734224	1735660	-	protein_coding	ECD_RS08795	ECD_01675	.	WP_000175606.1	YdiU family protein	3.0087	7.26802	1.51108e-13	1.12916e-11	7.85809	6.28126	7.85809	6.28126	3037	852	123.142	43.4323	1437	43	1435	96.94	UNIPROTKB|Q9KQR7 - symbol:VC_1931 "UPF0061 protein VC_1931" species:243277 "Vibrio cholerae O1 biovar El Tor str. N16961" [GO:0003674 "molecular_function" evidence=ND] [GO:0005575 "cellular_component" evidence=ND] [GO:0008150 "biological_process" evidence=ND] EMBL:AE003852 Proteomes:UP000000584 eggNOG:COG0397 HAMAP:MF_00692 InterPro:IPR003846 Pfam:PF02696 PIR:C82138 RefSeq:NP_231565.1 STRING:2432…	489	19	489	96.32	455.7	1e-126	235/472	49	302/472	63	9/472	1	1
gene-ECD_RS08845	NC_012971.2	1743808	1744164	-	protein_coding	ECD_RS08845	ECD_01685	rplT	WP_000124850.1	50S ribosomal protein L20	-2.48426	8.53644	4.06753e-10	1.91375e-08	7.74191	9.05073	7.74191	9.05073	2801	5874	457.155	1205.3	357	1	355	99.44	UNIPROTKB|P0A7L3 - symbol:rplT "50S ribosomal subunit protein L20" species:83333 "Escherichia coli K-12" [GO:0003729 "mRNA binding" evidence=IDA] [GO:0070180 "large ribosomal subunit rRNA binding" evidence=IDA] [GO:0017148 "negative regulation of translation" evidence=IEA] [GO:0005829 "cytosol" evidence=IDA] [GO:0030529 "intracellular ribonucleoprotein complex" evidence=IEA] [GO:0005840 "ribosome…	118	1	118	100	227.3	2e-58	118/118	100	118/118	100	0/118	0	1
gene-ECD_RS08850	NC_012971.2	1744217	1744414	-	protein_coding	ECD_RS08850	ECD_01686	rpmI	WP_001124225.1	50S ribosomal protein L35	-2.39723	7.0893	3.5649e-09	1.38631e-07	6.34162	7.59269	6.34162	7.59269	1053	2131	309.872	788.402	198	1	196	98.99	UNIPROTKB|P0A7Q1 - symbol:rpmI "50S ribosomal subunit protein L35" species:83333 "Escherichia coli K-12" [GO:0022625 "cytosolic large ribosomal subunit" evidence=IDA] [GO:0003735 "structural constituent of ribosome" evidence=IDA] HAMAP:MF_00514 InterPro:IPR001706 InterPro:IPR018265 InterPro:IPR021137 Pfam:PF01632 PRINTS:PR00064 PROSITE:PS00936 EcoGene:EG11231 EMBL:U00096 EMBL:AP009048 Proteomes:U…	65	1	65	100	135.2	4e-31	65/65	100	65/65	100	0/65	0	1
gene-ECD_RS08880	NC_012971.2	1750783	1751712	+	protein_coding	ECD_RS08880	ECD_01692	pfkB	WP_000251727.1	6-phosphofructokinase II	2.16617	6.12888	4.28215e-07	9.95078e-06	6.59193	5.49395	6.59193	5.49395	1255	489	78.6285	38.5173	930	1	928	99.78	UNIPROTKB|P06999 - symbol:pfkB species:83333 "Escherichia coli K-12" [GO:0006974 "cellular response to DNA damage stimulus" evidence=IEP] [GO:0061615 "glycolytic process through fructose-6-phosphate" evidence=IEA] [GO:0042802 "identical protein binding" evidence=IPI] [GO:0005829 "cytosol" evidence=IDA] [GO:0000287 "magnesium ion binding" evidence=IDA] [GO:0006096 "glycolytic process" evidence=IMP…	309	1	309	100	598.6	6e-170	309/309	100	309/309	100	0/309	0	1
gene-ECD_RS08885	NC_012971.2	1751813	1752103	+	protein_coding	ECD_RS08885	ECD_01693	ghoS	WP_000146159.1	type V toxin-antitoxin system endoribonuclease antitoxin GhoS	2.44104	2.93762	3.78839e-05	0.000484481	3.53274	2.4129	3.53274	2.4129	139	48	27.8318	12.0831	291	1	289	99.31	UNIPROTKB|P64479 - symbol:ydiZ species:83333 "Escherichia coli K-12" [GO:0006974 "cellular response to DNA damage stimulus" evidence=IEP] [GO:0090502 "RNA phosphodiester bond hydrolysis, endonucleolytic" evidence=IEA] InterPro:IPR022597 Pfam:PF11080 EMBL:U00096 EMBL:AP009048 Proteomes:UP000000318 Proteomes:UP000000625 GO:GO:0006974 GO:GO:0004521 PIR:D64931 RefSeq:NP_416238.1 RefSeq:WP_000146159.1…	96	1	96	100	195.7	4e-49	96/96	100	96/96	100	0/96	0	1
gene-ECD_RS08890	NC_012971.2	1752209	1753069	+	protein_coding	ECD_RS08890	ECD_01694	.	WP_000267650.1	fructosamine kinase family protein	2.15928	5.19616	1.6926e-06	3.29523e-05	5.66745	4.5891	5.66745	4.5891	655	256	44.3259	21.7804	861	1	859	99.77	UNIPROTKB|P77739 - symbol:yniA "putative kinase YniA" species:83333 "Escherichia coli K-12" [GO:0016301 "kinase activity" evidence=IBA] InterPro:IPR011009 EcoGene:EG13986 Pfam:PF03881 EMBL:U00096 EMBL:AP009048 Proteomes:UP000000318 Proteomes:UP000000625 SUPFAM:SSF56112 GO:GO:0016301 eggNOG:COG3001 HOGENOM:HOG000023913 InterPro:IPR016477 PANTHER:PTHR12149 PIRSF:PIRSF006221 eggNOG:ENOG4105FGM PIR:E…	286	1	286	100	599.4	3e-170	286/286	100	286/286	100	0/286	0	1
gene-ECD_RS08905	NC_012971.2	1754624	1755214	+	protein_coding	ECD_RS08905	ECD_01697	.	WP_001295408.1	metal-dependent hydrolase	-4.0311	1.91041	1.13046e-06	2.32875e-05	1.29	2.77765	1.29	2.77765	19	65	1.8732	8.05667	591	1	589	99.66	UNIPROTKB|P64481 - symbol:ydjM species:83333 "Escherichia coli K-12" [GO:0006974 "cellular response to DNA damage stimulus" evidence=IEP] [GO:0005886 "plasma membrane" evidence=IDA] [GO:0009432 "SOS response" evidence=IEP] Pfam:PF04307 GO:GO:0016021 GO:GO:0005886 EMBL:U00096 EMBL:AP009048 Proteomes:UP000000318 Proteomes:UP000000625 GO:GO:0006974 GO:GO:0009432 eggNOG:COG1988 KO:K07038 InterPro:IPR…	196	1	196	100	410.6	2e-113	195/196	99	195/196	99	0/196	0	1
gene-ECD_RS08910	NC_012971.2	1755347	1756738	+	protein_coding	ECD_RS08910	ECD_01698	.	WP_001010706.1	cystine/sulfocysteine:cation symporter	-2.04724	7.2595	1.08287e-06	2.24283e-05	6.66513	7.69159	6.66513	7.69159	1321	2283	55.2946	120.142	1392	1	1390	99.86	UNIPROTKB|P77529 - symbol:tcyP "cystine/cysteine:cation symporter" species:83333 "Escherichia coli K-12" [GO:0055085 "transmembrane transport" evidence=IEA] [GO:0015293 "symporter activity" evidence=IEA] [GO:0006791 "sulfur utilization" evidence=IEP] [GO:1903712 "cysteine transmembrane transport" evidence=IEA;IGI] [GO:0015811 "L-cystine transport" evidence=IGI;IDA;IMP] [GO:0015184 "L-cystine tran…	463	1	463	100	880.2	2e-254	462/463	99	462/463	99	0/463	0	1
gene-ECD_RS08925	NC_012971.2	1758280	1760541	+	protein_coding	ECD_RS08925	ECD_01701	katE	WP_000077856.1	catalase HPII	2.57952	2.42753	0.000126034	0.00134062	3.07974	1.9574	3.07974	1.9574	98	32	2.52437	1.0363	2262	1	2260	99.91	UNIPROTKB|P21179 - symbol:katE species:83333 "Escherichia coli K-12" [GO:0004096 "catalase activity" evidence=IDA;IMP] [GO:0006979 "response to oxidative stress" evidence=IMP] [GO:0020037 "heme binding" evidence=IDA] [GO:0005506 "iron ion binding" evidence=IDA] [GO:0042744 "hydrogen peroxide catabolic process" evidence=IMP] [GO:0005737 "cytoplasm" evidence=IDA] [GO:0006974 "cellular response to D…	753	1	753	100	1510	0	750/753	99	752/753	99	0/753	0	1
gene-ECD_RS08960	NC_012971.2	1766331	1766669	-	protein_coding	ECD_RS08960	ECD_01708	osmE	WP_001039044.1	osmotically-inducible lipoprotein OsmE	2.32201	3.82183	5.96721e-06	9.8446e-05	4.35567	3.22967	4.35567	3.22967	256	93	44.0007	20.0962	339	1	337	99.41	UNIPROTKB|P0ADB1 - symbol:osmE "osmotically-inducible putative lipoprotein OsmE" species:83333 "Escherichia coli K-12" [GO:0005515 "protein binding" evidence=IPI] [GO:0005886 "plasma membrane" evidence=IEA] [GO:0006970 "response to osmotic stress" evidence=IDA] InterPro:IPR007450 Pfam:PF04355 GO:GO:0005886 EMBL:U00096 EMBL:AP009048 Proteomes:UP000000318 Proteomes:UP000000625 PROSITE:PS51257 GO:GO…	112	1	112	100	226.5	2e-58	112/112	100	112/112	100	0/112	0	1
gene-ECD_RS08965	NC_012971.2	1766871	1767698	+	protein_coding	ECD_RS08965	ECD_01709	nadE	WP_000175052.1	ammonia-dependent NAD(+) synthetase	2.28043	6.16219	6.86108e-08	1.84138e-06	6.64772	5.47653	6.64772	5.47653	1305	483	91.8331	42.7313	828	1	826	99.76	UNIPROTKB|P18843 - symbol:nadE species:83333 "Escherichia coli K-12" [GO:0006974 "cellular response to DNA damage stimulus" evidence=IEP] [GO:0005829 "cytosol" evidence=IDA] [GO:0034628 "'de novo' NAD biosynthetic process from aspartate" evidence=IDA] [GO:0034355 "NAD salvage" evidence=IDA] [GO:0008795 "NAD+ synthase activity" evidence=IDA] HAMAP:MF_00193 InterPro:IPR003694 InterPro:IPR022926 Uni…	275	1	275	100	543.1	3e-153	272/275	98	273/275	99	0/275	0	1
gene-ECD_RS08985	NC_012971.2	1769553	1770038	-	protein_coding	ECD_RS08985	ECD_01712	spy	WP_001228987.1	ATP-independent periplasmic protein-refolding chaperone	2.42055	0.664138	0.0370978	0.124564	1.57423	0.856801	1.57423	0.856801	26	9	3.11714	1.35655	486	1	484	99.59	UNIPROTKB|P77754 - symbol:spy "ATP-independent periplasmic chaperone" species:83333 "Escherichia coli K-12" [GO:0014070 "response to organic cyclic compound" evidence=IEP] [GO:0051082 "unfolded protein binding" evidence=IDA] [GO:1990507 "ATP-independent chaperone mediated protein folding" evidence=IDA] [GO:0061077 "chaperone-mediated protein folding" evidence=IDA] [GO:0030288 "outer membrane-boun…	161	1	161	100	319.3	4e-86	160/161	99	160/161	99	0/161	0	1
gene-ECD_RS09280	NC_012971.2	1825492	1825674	-	protein_coding	ECD_RS09280	.	.	WP_000939310.1	DUF1971 domain-containing protein	6.11318	4.16267	2.19887e-20	5.58659e-18	4.97044	2.5744	4.97044	2.5744	399	55	127.04	22.0161	183				No hit
gene-ECD_RS09370	NC_012971.2	1842659	1844023	+	protein_coding	ECD_RS09370	ECD_01784	.	WP_000624298.1	L-serine ammonia-lyase	3.82984	6.3281	8.35804e-18	1.17972e-15	7.00037	5.09431	7.00037	5.09431	1670	368	71.2858	19.749	1365	1	1363	99.85	UNIPROTKB|P16095 - symbol:sdaA "L-serine deaminase I" species:83333 "Escherichia coli K-12" [GO:0005515 "protein binding" evidence=IPI] [GO:0005829 "cytosol" evidence=IDA] [GO:0006565 "L-serine catabolic process" evidence=IDA] [GO:0003941 "L-serine ammonia-lyase activity" evidence=IDA] InterPro:IPR004644 InterPro:IPR005131 Pfam:PF03315 UniPathway:UPA00138 EcoGene:EG10930 GO:GO:0005829 EMBL:U00096…	454	1	454	100	908.7	4e-263	453/454	99	454/454	100	0/454	0	1
gene-ECD_RS09390	NC_012971.2	1847775	1848746	+	protein_coding	ECD_RS09390	ECD_01787	manX	WP_000150543.1	PTS mannose transporter subunit IIAB	3.11813	6.4038	1.40629e-13	1.08743e-11	7.00977	5.39237	7.00977	5.39237	1681	455	100.767	34.2906	972	1	970	99.79	UNIPROTKB|P69797 - symbol:manX "mannose-specific PTS enzyme IIAB component" species:83333 "Escherichia coli K-12" [GO:0034219 "carbohydrate transmembrane transport" evidence=IEA] [GO:0098708 "glucose import across plasma membrane" evidence=IDA] [GO:0015761 "mannose transmembrane transport" evidence=IDA] [GO:0032445 "fructose import" evidence=IGI] [GO:0015764 "N-acetylglucosamine transport" eviden…	323	1	323	100	598.6	7e-170	322/323	99	323/323	100	0/323	0	1
gene-ECD_RS09415	NC_012971.2	1851415	1851981	+	protein_coding	ECD_RS09415	ECD_01791	mntP	WP_001296134.1	manganese efflux pump MntP	3.53842	4.84173	1.4267e-13	1.08743e-11	5.50295	3.75763	5.50295	3.75763	583	139	59.9107	17.9581	567	1	565	99.65	UNIPROTKB|P76264 - symbol:mntP "manganese export protein" species:83333 "Escherichia coli K-12" [GO:0006811 "ion transport" evidence=IEA] [GO:0006810 "transport" evidence=IEA] [GO:0071421 "manganese ion transmembrane transport" evidence=IEP;IMP] [GO:0005384 "manganese ion transmembrane transporter activity" evidence=IMP] [GO:0010042 "response to manganese ion" evidence=IEP] [GO:0005886 "plasma me…	188	1	188	100	373.2	3e-102	188/188	100	188/188	100	0/188	0	1
gene-ECD_RS09500	NC_012971.2	1867505	1867741	+	protein_coding	ECD_RS09500	ECD_01807	.	WP_001295499.1	DUF1480 family protein	2.61482	0.587363	0.0306351	0.10633	1.53689	0.783168	1.53689	0.783168	25	8	6.14626	2.4727	237	1	235	99.16	UNIPROTKB|P64503 - symbol:yebV "putative protein" species:83333 "Escherichia coli K-12" [GO:0005515 "protein binding" evidence=IPI] EMBL:U00096 EMBL:AP009048 Proteomes:UP000000318 Proteomes:UP000000625 RefSeq:NP_416350.4 RefSeq:WP_001295499.1 ProteinModelPortal:P64503 BioGrid:4261598 DIP:DIP-48173N IntAct:P64503 STRING:316385.ECDH10B_1975 PaxDb:P64503 PRIDE:P64503 EnsemblBacteria:AAC74906 Ensembl…	78	1	78	100	165.2	5e-40	78/78	100	78/78	100	0/78	0	1
gene-ECD_RS09735	NC_012971.2	1910961	1912109	-	protein_coding	ECD_RS09735	ECD_01851	flhB	WP_001278936.1	flagellar type III secretion system protein FlhB	-2.25638	0.707507	0.0439575	0.139952	0.935695	1.61946	0.935695	1.61946	12	23	0.608527	1.46635	1149	1	1147	99.83	UNIPROTKB|P76299 - symbol:flhB "flagellar biosynthesis protein FlhB" species:83333 "Escherichia coli K-12" [GO:0005886 "plasma membrane" evidence=IDA] InterPro:IPR006135 InterPro:IPR006136 Pfam:PF01312 PRINTS:PR00950 GO:GO:0016021 GO:GO:0005886 EMBL:U00096 EMBL:AP009048 Proteomes:UP000000318 Proteomes:UP000000625 GO:GO:0009306 GO:GO:0044780 EMBL:U88319 PIR:H64950 RefSeq:NP_416394.1 RefSeq:WP_0012…	382	1	382	100	749.2	4e-215	380/382	99	381/382	99	0/382	0	1
gene-ECD_RS09805	NC_012971.2	1925330	1926754	-	protein_coding	ECD_RS09805	ECD_01865	otsA	WP_001295646.1	alpha,alpha-trehalose-phosphate synthase	2.62778	3.32678	1.82021e-06	3.46841e-05	3.92834	2.6796	3.92834	2.6796	187	60	7.6462	3.08437	1425	1	1423	99.86	UNIPROTKB|P31677 - symbol:otsA species:83333 "Escherichia coli K-12" [GO:0006974 "cellular response to DNA damage stimulus" evidence=IEP] [GO:0016791 "phosphatase activity" evidence=IBA] [GO:0016311 "dephosphorylation" evidence=IEA] [GO:0005829 "cytosol" evidence=IDA] [GO:0070415 "trehalose metabolism in response to cold stress" evidence=IEP;IMP] [GO:0005992 "trehalose biosynthetic process" evide…	474	1	474	100	963	2e-279	474/474	100	474/474	100	0/474	0	1
gene-ECD_RS09810	NC_012971.2	1926729	1927529	-	protein_coding	ECD_RS09810	ECD_01866	otsB	WP_001295645.1	trehalose-phosphatase	2.22622	1.41852	0.0125613	0.0547726	2.14504	1.34023	2.14504	1.34023	45	17	3.2734	1.5547	801	1	799	99.75	UNIPROTKB|P31678 - symbol:otsB "trehalose-6-phosphate phosphatase" species:83333 "Escherichia coli K-12" [GO:0016311 "dephosphorylation" evidence=IEA] [GO:0000287 "magnesium ion binding" evidence=IDA] [GO:0070415 "trehalose metabolism in response to cold stress" evidence=IEP;IMP] [GO:0005992 "trehalose biosynthetic process" evidence=IMP] [GO:0006970 "response to osmotic stress" evidence=IEP] [GO:…	266	1	266	100	531.6	8e-150	265/266	99	266/266	100	0/266	0	1
gene-ECD_RS09870	NC_012971.2	1936957	1937043	-	tRNA	ECD_RS09870	ECD_t00029	.	.	tRNA-Leu	-2.11196	1.25793	0.020365	0.0800939	1.29	2.02285	1.29	2.02285	19	34	12.7249	28.6279	.	.	.	.	.	.	.	.	.	.	.	.	.	.	.	.	.	.
gene-ECD_RS10190	NC_012971.2	1997234	1998598	-	protein_coding	ECD_RS10190	ECD_01932	cpsG	WP_000954427.1	phosphomannomutase CpsG	-2.55487	3.78391	5.16232e-07	1.1505e-05	3.11817	4.3677	3.11817	4.3677	101	218	4.3113	11.6991	1365	4	1363	99.63	UNIPROTKB|P24175 - symbol:cpsG "phosphomannomutase" species:83333 "Escherichia coli K-12" [GO:0009298 "GDP-mannose biosynthetic process" evidence=IGI] [GO:0004615 "phosphomannomutase activity" evidence=IDA] InterPro:IPR005841 InterPro:IPR005843 InterPro:IPR005844 InterPro:IPR005845 InterPro:IPR005846 InterPro:IPR016055 InterPro:IPR016066 InterPro:IPR036900 Pfam:PF00408 Pfam:PF02878 Pfam:PF02879 P…	456	4	456	99.34	899	3e-260	443/453	97	448/453	98	0/453	0	1
gene-ECD_RS10195	NC_012971.2	1998632	2000056	-	protein_coding	ECD_RS10195	ECD_01933	.	WP_000097983.1	mannose-1-phosphate guanylyltransferase/mannose-6-phosphate isomerase	-2.68718	2.65401	1.76856e-05	0.000256273	2.12001	3.32356	2.12001	3.32356	44	100	1.79911	5.14061	1425	7	1423	99.44	UNIPROTKB|P24174 - symbol:cpsB "mannose-1-phosphate guanylyltransferase" species:83333 "Escherichia coli K-12" [GO:0016757 "transferase activity, transferring glycosyl groups" evidence=IBA] [GO:0009298 "GDP-mannose biosynthetic process" evidence=IGI] [GO:0004475 "mannose-1-phosphate guanylyltransferase activity" evidence=IDA] [GO:0006972 "hyperosmotic response" evidence=IEP] [GO:0009242 "colanic …	478	4	473	98.33	557.8	2e-157	266/472	56	349/472	73	2/472	0	1
gene-ECD_RS10215	NC_012971.2	2002756	2003931	-	protein_coding	ECD_RS10215	ECD_01938	wzy	WP_001230642.1	O7 family O-antigen polymerase	-3.0266	1.18947	0.000844689	0.00652964	1.04611	2.08545	1.04611	2.08545	14	36	0.693649	2.24246	1176	25	1159	96.51	UNIPROTKB|Q8ECG3 - symbol:wzy "O-antigen polymerase Wzy" species:211586 "Shewanella oneidensis MR-1" [GO:0008755 "O antigen polymerase activity" evidence=ISS] [GO:0009103 "lipopolysaccharide biosynthetic process" evidence=ISS] GO:GO:0016021 EMBL:AE014299 Proteomes:UP000008186 GO:GO:0009103 GO:GO:0008755 RefSeq:NP_718735.1 RefSeq:WP_011073066.1 STRING:211586.SO_3179 PaxDb:Q8ECG3 EnsemblBacteria:AA…	417	9	406	95.44	109.8	1e-22	95/401	23	178/401	44	26/401	6	1
gene-ECD_RS10220	NC_012971.2	2003928	2004749	-	protein_coding	ECD_RS10220	ECD_01939	.	WP_000340445.1	sugar polymerase	-3.42779	1.10914	0.000610301	0.00504525	0.935695	2.05449	0.935695	2.05449	12	35	0.850606	3.11908	822				No hit
gene-ECD_RS10230	NC_012971.2	2005492	2006070	-	protein_coding	ECD_RS10230	.	.	WP_000323726.1	acyltransferase	-2.1003	2.56326	0.00111828	0.00819568	2.24102	3.14402	2.24102	3.14402	49	87	4.93102	11.007	579	7	541	92.4	UNIPROTKB|Q06962 - symbol:rfbO "Galactoside O-acetyltransferase" species:666 "Vibrio cholerae" [GO:0008150 "biological_process" evidence=ND] [GO:0016407 "acetyltransferase activity" evidence=ISS] InterPro:IPR011004 Pfam:PF00132 InterPro:IPR001451 SUPFAM:SSF51161 GO:GO:0016407 EMBL:X59554 eggNOG:COG0110 EMBL:CP024162 Proteomes:UP000038065 Proteomes:UP000040416 Proteomes:UP000043247 Proteomes:UP000…	188	6	183	94.68	191.8	1e-47	94/178	52	126/178	70	0/178	0	1
gene-ECD_RS10235	NC_012971.2	2006072	2007184	-	protein_coding	ECD_RS10235	ECD_01942	.	WP_000998544.1	DegT/DnrJ/EryC1/StrS family aminotransferase	-2.04937	4.49247	2.1949e-05	0.000307528	3.97095	4.95874	3.97095	4.95874	193	334	10.1037	21.9827	1113	16	1090	96.59	UNIPROTKB|Q8ECF7 - symbol:SO_3185 "Enzyme for biosynthesis of dTDP-Qui4N" species:211586 "Shewanella oneidensis MR-1" [GO:0000271 "polysaccharide biosynthetic process" evidence=ISS] [GO:0003824 "catalytic activity" evidence=ISS] InterPro:IPR015421 InterPro:IPR015422 Pfam:PF01041 InterPro:IPR015424 Gene3D:3.40.640.10 Gene3D:3.90.1150.10 SUPFAM:SSF53383 GO:GO:0003824 EMBL:AE014299 Proteomes:UP00000…	358	2	351	97.77	249.2	1e-64	141/360	39	209/360	58	12/360	3	1
gene-ECD_RS10275	NC_012971.2	2014939	2016159	-	protein_coding	ECD_RS10275	ECD_01950	wcaL	WP_000862635.1	colanic acid biosynthesis glycosyltransferase WcaL	-2.27235	0.916034	0.0335099	0.114844	1.04611	1.77949	1.04611	1.77949	14	27	0.668084	1.61986	1221	1	1219	99.84	UNIPROTKB|P71243 - symbol:wcaL "putative colanic biosynthesis glycosyl transferase" species:83333 "Escherichia coli K-12" [GO:0016757 "transferase activity, transferring glycosyl groups" evidence=IBA] UniPathway:UPA00936 InterPro:IPR001296 EcoGene:EG12652 Pfam:PF00534 CAZy:GT4 EMBL:U00096 EMBL:AP009048 Proteomes:UP000000318 Proteomes:UP000000625 GO:GO:0016757 eggNOG:COG0438 InterPro:IPR028098 Pfa…	406	1	406	100	788.1	7e-227	398/406	98	401/406	98	0/406	0	1
gene-ECD_RS10315	NC_012971.2	2025231	2026196	-	protein_coding	ECD_RS10315	ECD_01958	fcl	WP_000043654.1	GDP-L-fucose synthase	-6.46599	0.0154967	0.0024261	0.0151076	0.296549	1.34023	0.296549	1.34023	3	17	0.180952	1.28914	966	1	964	99.79	UNIPROTKB|P32055 - symbol:fcl "GDP-fucose synthase" species:83333 "Escherichia coli K-12" [GO:0009226 "nucleotide-sugar biosynthetic process" evidence=IEA] [GO:0016491 "oxidoreductase activity" evidence=IEA] [GO:0050577 "GDP-L-fucose synthase activity" evidence=IDA] HAMAP:MF_00956 InterPro:IPR001509 InterPro:IPR028614 Pfam:PF01370 UniPathway:UPA00128 UniPathway:UPA00980 EcoGene:EG11788 GO:GO:0005…	321	1	321	100	652.1	5e-186	321/321	100	321/321	100	0/321	0	1
gene-ECD_RS10410	NC_012971.2	2049975	2050736	-	protein_coding	ECD_RS10410	ECD_01977	.	WP_000119055.1	protein phosphatase 2C domain-containing protein	-2.70412	1.34004	0.00191784	0.0125152	1.19733	2.17454	1.19733	2.17454	17	39	1.29991	3.74921	762	4	601	78.48	UNIPROTKB|Q87W16 - symbol:PSPTO_4763 "Uncharacterized protein" species:223283 "Pseudomonas syringae pv. tomato str. DC3000" [GO:0003674 "molecular_function" evidence=ND] [GO:0005575 "cellular_component" evidence=ND] [GO:0008150 "biological_process" evidence=ND] EMBL:AE016853 Proteomes:UP000002515 Gene3D:3.60.40.10 InterPro:IPR036457 SUPFAM:SSF81606 RefSeq:NP_794498.1 RefSeq:WP_011105162.1 Protein…	260	9	207	76.54	63.5	6e-09	53/205	25	88/205	42	12/205	5	1
gene-ECD_RS10510	NC_012971.2	2072862	2074124	-	protein_coding	ECD_RS10510	ECD_02021	gatZ	WP_000853869.1	tagatose-bisphosphate aldolase subunit GatZ	2.29891	5.96932	6.72755e-08	1.8205e-06	6.45978	5.27975	6.45978	5.27975	1144	420	52.7766	24.3599	1263	1	1261	99.84	UNIPROTKB|P0C8J8 - symbol:gatZ "tagatose-1,6-bisphosphate aldolase 2 subunit GatZ" species:83333 "Escherichia coli K-12" [GO:0051119 "sugar transmembrane transporter activity" evidence=IBA] [GO:0034219 "carbohydrate transmembrane transport" evidence=IEA] [GO:0009401 "phosphoenolpyruvate-dependent sugar phosphotransferase system" evidence=IBA] [GO:0005887 "integral component of plasma membrane" ev…	420	1	420	100	833.6	2e-240	415/420	98	416/420	99	0/420	0	1
gene-ECD_RS10525	NC_012971.2	2075307	2076359	-	protein_coding	ECD_RS10525	ECD_02025	fbaB	WP_000129551.1	class I fructose-bisphosphate aldolase	3.79021	3.07852	1.36591e-09	5.78386e-08	3.80814	2.14545	3.80814	2.14545	171	38	9.46208	2.64353	1053	1	1051	99.81	UNIPROTKB|P0A991 - symbol:fbaB "fructose-bisphosphate aldolase class I" species:83333 "Escherichia coli K-12" [GO:0005515 "protein binding" evidence=IPI] [GO:0042802 "identical protein binding" evidence=IPI] [GO:0016020 "membrane" evidence=IDA] [GO:0005829 "cytosol" evidence=IDA] [GO:0004332 "fructose-bisphosphate aldolase activity" evidence=IDA] InterPro:IPR002915 InterPro:IPR013785 Pfam:PF01791…	350	1	350	100	698	9e-200	350/350	100	350/350	100	0/350	0	1
gene-ECD_RS10530	NC_012971.2	2076616	2077893	+	protein_coding	ECD_RS10530	ECD_02026	.	WP_000858501.1	MFS transporter	-2.10909	2.17323	0.00394756	0.022454	1.9315	2.79649	1.9315	2.79649	37	66	1.6869	3.78306	1278	1	1276	99.84	UNIPROTKB|P76417 - symbol:yegT "putative transport protein, major facilitator superfamily" species:83333 "Escherichia coli K-12" [GO:1901642 "nucleoside transmembrane transport" evidence=IEA] [GO:0005886 "plasma membrane" evidence=IDA] InterPro:IPR004740 GO:GO:0016021 GO:GO:0005886 EMBL:U00096 EMBL:AP009048 Proteomes:UP000000318 Proteomes:UP000000625 CDD:cd06174 InterPro:IPR020846 InterPro:IPR036…	425	1	425	100	854	1e-246	423/425	99	425/425	100	0/425	0	1
gene-ECD_RS10550	NC_012971.2	2080628	2081446	-	protein_coding	ECD_RS10550	ECD_02030	.	WP_001300994.1	glycoside hydrolase family 25 protein	-2.4469	1.9273	0.000800376	0.00622496	1.64611	2.63844	1.64611	2.63844	28	58	1.99202	5.18769	819	100	811	86.94	UNIPROTKB|Q81YN8 - symbol:yegX "Putative lysozyme" species:1392 "Bacillus anthracis" [GO:0003796 "lysozyme activity" evidence=ISS] [GO:0009253 "peptidoglycan catabolic process" evidence=ISS] InterPro:IPR002053 Pfam:PF01183 EMBL:AE017334 Proteomes:UP000000594 InterPro:IPR017853 SUPFAM:SSF51445 GO:GO:0016998 GO:GO:0009253 GO:GO:0003796 CAZy:GH25 InterPro:IPR018077 SMART:SM00641 HOGENOM:HOG000094643…	245	11	245	95.92	124.8	2e-27	77/246	31	125/246	50	20/246	8	1
gene-ECD_RS10575	NC_012971.2	2084246	2084911	-	protein_coding	ECD_RS10575	ECD_02035	.	WP_000858919.1	helix-turn-helix domain-containing protein	-2.30561	4.07407	2.60926e-06	4.85067e-05	3.4747	4.60522	3.4747	4.60522	133	259	11.6358	28.4876	666				No hit
gene-ECD_RS10580	NC_012971.2	2085105	2085368	-	protein_coding	ECD_RS10580	ECD_02036	.	WP_012777764.1	hypothetical protein	-2.53789	3.08155	7.7203e-06	0.000122592	2.51506	3.69878	2.51506	3.69878	62	133	13.6838	36.9043	264				No hit
gene-ECD_RS10625	NC_012971.2	2100557	2102836	+	protein_coding	ECD_RS10625	ECD_02049	.	WP_001294384.1	hypothetical protein	-2.77519	1.10377	0.00557603	0.0294733	1.04611	1.9905	1.04611	1.9905	14	33	0.357777	1.06025	2280	1	2278	99.91	UNIPROTKB|P33349 - symbol:yehM "putative protein" species:83333 "Escherichia coli K-12" [GO:0005829 "cytosol" evidence=IDA] GO:GO:0005829 EMBL:U00096 EMBL:AP009048 Proteomes:UP000000318 Proteomes:UP000000625 Gene3D:1.10.10.10 InterPro:IPR036388 EMBL:U00007 PIR:G64979 RefSeq:NP_416624.1 RefSeq:WP_001294387.1 ProteinModelPortal:P33349 BioGrid:4260441 STRING:316385.ECDH10B_2275 PaxDb:P33349 PRIDE:P3…	759	1	759	100	1517.7	0	749/759	98	753/759	99	0/759	0	1
gene-ECD_RS10630	NC_012971.2	2102829	2103965	+	protein_coding	ECD_RS10630	ECD_02050	.	WP_001300968.1	VWA domain-containing protein	-5.33256	-0.182211	0.0103193	0.0467065	0.296549	1.17733	0.296549	1.17733	3	14	0.153737	0.901981	1137	1	1135	99.82	UNIPROTKB|P33352 - symbol:yehP "conserved protein" species:83333 "Escherichia coli K-12" [GO:0006928 "movement of cell or subcellular component" evidence=IMP] InterPro:IPR002035 EMBL:U00096 EMBL:AP009048 Proteomes:UP000000318 Proteomes:UP000000625 Gene3D:3.40.50.410 InterPro:IPR036465 SMART:SM00327 SUPFAM:SSF53300 EMBL:U00007 InterPro:IPR008912 Pfam:PF05762 PIR:H64979 RefSeq:NP_416625.1 RefSeq:WP…	378	1	378	100	737.6	1e-211	375/378	99	377/378	99	0/378	0	1
gene-ECD_RS10635	NC_012971.2	2103962	2105962	+	protein_coding	ECD_RS10635	ECD_02051	.	WP_001300967.1	hypothetical protein	-2.0671	1.55596	0.0187995	0.0758145	1.49857	2.25844	1.49857	2.25844	24	42	0.698849	1.53756	2001	1	1843	92.1	UNIPROTKB|P33353 - symbol:yehQ "putative protein" species:83333 "Escherichia coli K-12" [GO:0005829 "cytosol" evidence=IDA] InterPro:IPR007527 Pfam:PF04434 PROSITE:PS50966 GO:GO:0005829 GO:GO:0008270 EMBL:U00096 EMBL:AP009048 Proteomes:UP000000318 Proteomes:UP000000625 EMBL:U00007 PIR:A64980 RefSeq:WP_001087218.1 BioGrid:4260443 DIP:DIP-11905N IntAct:P33353 MINT:MINT-1308029 STRING:316385.ECDH10B…	614	1	614	100	1188.3	0	592/614	96	602/614	98	0/614	0	1
gene-ECD_RS10715	NC_012971.2	2121413	2122174	-	protein_coding	ECD_RS10715	ECD_02067	.	WP_000079538.1	SDR family oxidoreductase	2.30889	0.991521	0.0187538	0.0757106	1.81157	1.05753	1.81157	1.05753	33	12	2.52335	1.1536	762	1	760	99.74	UNIPROTKB|P33368 - symbol:yohF "putative oxidoreductase with NAD(P)-binding Rossmann-fold domain" species:83333 "Escherichia coli K-12" [GO:0016491 "oxidoreductase activity" evidence=IEA] InterPro:IPR020904 PROSITE:PS00061 InterPro:IPR002347 GO:GO:0016491 InterPro:IPR036291 SUPFAM:SSF51735 EMBL:U00096 EMBL:AP009048 Proteomes:UP000000318 Proteomes:UP000000625 eggNOG:COG1028 PRINTS:PR00081 PRINTS:P…	253	1	253	100	502.7	4e-141	253/253	100	253/253	100	0/253	0	1
gene-ECD_RS10725	NC_012971.2	2123887	2123970	+	protein_coding	ECD_RS10725	.	yohP	WP_000691708.1	protein YohP	3.45697	0.693416	0.00401524	0.0227034	1.68076	0.705573	1.68076	0.705573	29	7	20.1158	6.10448	84	1	82	97.62	UNIPROTKB|C1P609 - symbol:yohP "small membrane protein" species:83333 "Escherichia coli K-12" [GO:0005887 "integral component of plasma membrane" evidence=RCA] [GO:0005886 "plasma membrane" evidence=IDA] GO:GO:0016021 GO:GO:0005886 EMBL:U00096 EMBL:AP009048 Proteomes:UP000000318 Proteomes:UP000000625 RefSeq:WP_000691708.1 RefSeq:YP_002791249.1 STRING:511145.b4679 PaxDb:C1P609 PRIDE:C1P609 Ensembl…	27	1	27	100	54.7	3e-07	27/27	100	27/27	100	0/27	0	1
gene-ECD_RS10745	NC_012971.2	2126748	2127632	+	protein_coding	ECD_RS10745	ECD_02072	cdd	WP_000553555.1	cytidine deaminase	2.14384	5.73329	9.07262e-07	1.88939e-05	6.19504	5.11696	6.19504	5.11696	950	374	62.546	30.9569	885	1	883	99.77	UNIPROTKB|P0ABF6 - symbol:cdd species:83333 "Escherichia coli K-12" [GO:0008270 "zinc ion binding" evidence=IDA] [GO:0001884 "pyrimidine nucleoside binding" evidence=IDA] [GO:0004126 "cytidine deaminase activity" evidence=IDA] [GO:0015949 "nucleobase-containing small molecule interconversion" evidence=IDA] [GO:0042802 "identical protein binding" evidence=IPI] [GO:0047844 "deoxycytidine deaminase …	294	1	294	100	589.3	4e-167	294/294	100	294/294	100	0/294	0	1
gene-ECD_RS10760	NC_012971.2	2128937	2130175	+	protein_coding	ECD_RS10760	ECD_02075	.	WP_001136389.1	NAD-dependent dihydropyrimidine dehydrogenase subunit PreT	-2.44534	0.885228	0.0211185	0.0818807	0.991956	1.77949	0.991956	1.77949	13	27	0.611352	1.59633	1239	1	1237	99.84	UNIPROTKB|P76440 - symbol:preT "NAD-dependent dihydropyrimidine dehydrogenase subunit PreT" species:83333 "Escherichia coli K-12" [GO:0005737 "cytoplasm" evidence=IBA] [GO:0006208 "pyrimidine nucleobase catabolic process" evidence=IDA] [GO:0003954 "NADH dehydrogenase activity" evidence=IDA] [GO:0005515 "protein binding" evidence=IPI] [GO:0051536 "iron-sulfur cluster binding" evidence=IDA] [GO:000…	412	1	412	100	820.5	1e-236	412/412	100	412/412	100	0/412	0	1
gene-ECD_RS10810	NC_012971.2	2138809	2139645	+	protein_coding	ECD_RS10810	ECD_02083	yeiG	WP_000425438.1	S-formylglutathione hydrolase	2.96983	6.05363	2.49131e-12	1.69542e-10	6.64444	5.1019	6.64444	5.1019	1302	370	90.6368	32.3822	837	1	835	99.76	UNIPROTKB|P33018 - symbol:yeiG "S-formylglutathione hydrolase / S-lactoylglutathione hydrolase" species:83333 "Escherichia coli K-12" [GO:0042802 "identical protein binding" evidence=IDA] [GO:0051289 "protein homotetramerization" evidence=IDA] [GO:0004416 "hydroxyacylglutathione hydrolase activity" evidence=IDA] [GO:0046294 "formaldehyde catabolic process" evidence=IMP] [GO:0018738 "S-formylgluta…	278	1	278	100	590.5	2e-167	278/278	100	278/278	100	0/278	0	1
gene-ECD_RS10860	NC_012971.2	2150933	2152183	-	protein_coding	ECD_RS10860	ECD_02093	.	WP_000353887.1	NupC/NupG family nucleoside CNT transporter	-2.18782	1.77011	0.00472574	0.025839	1.61062	2.46092	1.61062	2.46092	27	50	1.25755	2.92781	1251	1	1249	99.84	UNIPROTKB|P33024 - symbol:psuT "putative pseudouridine transporter PsuT" species:83333 "Escherichia coli K-12" [GO:0005337 "nucleoside transmembrane transporter activity" evidence=IBA] [GO:0005887 "integral component of plasma membrane" evidence=IBA] [GO:0005886 "plasma membrane" evidence=IDA] InterPro:IPR008276 InterPro:IPR018270 InterPro:IPR002668 EcoGene:EG12032 Pfam:PF01773 GO:GO:0005886 GO:G…	416	1	416	100	729.9	3e-209	415/416	99	415/416	99	0/416	0	1
gene-ECD_RS10905	NC_012971.2	2161094	2162560	+	protein_coding	ECD_RS10905	ECD_02102	.	WP_001091940.1	mannitol dehydrogenase family protein	2.60857	3.14438	5.47514e-06	9.19196e-05	3.75222	2.53007	3.75222	2.53007	164	53	6.51377	2.64652	1467	1	1465	99.86	UNIPROTKB|P33029 - symbol:yeiQ "putative dehydrogenase, NAD-dependent" species:83333 "Escherichia coli K-12" [GO:0016616 "oxidoreductase activity, acting on the CH-OH group of donors, NAD or NADP as acceptor" evidence=IBA] InterPro:IPR000669 InterPro:IPR008927 InterPro:IPR013118 InterPro:IPR013131 InterPro:IPR013328 InterPro:IPR023027 Pfam:PF01232 Pfam:PF08125 PRINTS:PR00084 PROSITE:PS00974 EcoGe…	488	1	488	100	987.3	1e-286	488/488	100	488/488	100	0/488	0	1
gene-ECD_RS11005	NC_012971.2	2184150	2184797	+	protein_coding	ECD_RS11005	ECD_02120	narP	WP_001113637.1	nitrate/nitrite response regulator protein NarP	-2.42775	3.68899	2.32649e-06	4.36761e-05	3.07974	4.25646	3.07974	4.25646	98	201	8.81191	22.7222	648	1	646	99.69	UNIPROTKB|P31802 - symbol:narP "NarP transcriptional dual regulator" species:83333 "Escherichia coli K-12" [GO:0005622 "intracellular" evidence=IEA] [GO:0006355 "regulation of transcription, DNA-templated" evidence=IMP] [GO:0003677 "DNA binding" evidence=IMP] InterPro:IPR000792 InterPro:IPR001789 InterPro:IPR016032 Pfam:PF00072 Pfam:PF00196 PRINTS:PR00038 PROSITE:PS00622 PROSITE:PS50043 PROSITE:P…	215	1	215	100	406.4	3e-112	214/215	99	214/215	99	0/215	0	1
gene-ECD_RS11020	NC_012971.2	2186611	2188554	-	protein_coding	ECD_RS11020	ECD_02123	.	WP_000982447.1	cytochrome c-type biogenesis heme lyase CcmF	-3.3755	2.57124	2.43903e-07	6.03581e-06	1.87278	3.32356	1.87278	3.32356	35	100	1.04904	3.76819	1944	1	1942	99.9	UNIPROTKB|P33927 - symbol:ccmF "holocytochrome c synthetase - CcmF subunit" species:83333 "Escherichia coli K-12" [GO:0018063 "cytochrome c-heme linkage" evidence=IDA;IMP] [GO:0005887 "integral component of plasma membrane" evidence=ISM;IDA] [GO:0020037 "heme binding" evidence=IMP] [GO:0005515 "protein binding" evidence=IPI] [GO:0005886 "plasma membrane" evidence=IDA] InterPro:IPR002541 InterPro:…	647	1	647	100	1293.1	0	647/647	100	647/647	100	0/647	0	1
gene-ECD_RS11065	NC_012971.2	2193215	2193910	-	protein_coding	ECD_RS11065	ECD_02132	napG	WP_000091291.1	ferredoxin-type protein NapG	-9.49375	-0.0436346	0.000700954	0.00560029	0.20431	1.34023	0.20431	1.34023	2	17	0.167432	1.78924	696	1	694	99.71	UNIPROTKB|P0AAL3 - symbol:napG "ferredoxin-type protein NapG" species:83333 "Escherichia coli K-12" [GO:0005886 "plasma membrane" evidence=IBA] InterPro:IPR017896 EcoGene:EG12064 InterPro:IPR006311 Prosite:PS00198 GO:GO:0005886 GO:GO:0055114 EMBL:U00096 EMBL:AP009048 Proteomes:UP000000318 Proteomes:UP000000625 GO:GO:0046872 GO:GO:0051539 InterPro:IPR017900 PROSITE:PS51379 Pfam:PF12838 EMBL:U00008…	231	1	231	100	479.2	4e-134	231/231	100	231/231	100	0/231	0	1
gene-ECD_RS11070	NC_012971.2	2193917	2196403	-	protein_coding	ECD_RS11070	ECD_02133	napA	WP_000778078.1	periplasmic nitrate reductase subunit alpha	-2.73263	2.70294	1.16799e-05	0.000175937	2.14504	3.37459	2.14504	3.37459	45	104	1.05428	3.06328	2487	1	2485	99.92	UNIPROTKB|P33937 - symbol:napA species:83333 "Escherichia coli K-12" [GO:0009061 "anaerobic respiration" evidence=IGI] [GO:0008940 "nitrate reductase activity" evidence=IGI;IDA] [GO:0005515 "protein binding" evidence=IPI] [GO:0030288 "outer membrane-bounded periplasmic space" evidence=IDA] [GO:0051539 "4 iron, 4 sulfur cluster binding" evidence=IDA] [GO:0042597 "periplasmic space" evidence=IDA] […	828	1	828	100	1708.7	0	826/828	99	827/828	99	0/828	0	1
gene-ECD_RS11080	NC_012971.2	2196653	2197147	-	protein_coding	ECD_RS11080	ECD_02135	napF	WP_000686736.1	ferredoxin-type protein NapF	-2.92892	0.424913	0.0191693	0.0767374	0.685753	1.48659	0.685753	1.48659	8	20	0.941681	2.95975	495	1	493	99.6	UNIPROTKB|P0AAL0 - symbol:napF "ferredoxin-type protein" species:83333 "Escherichia coli K-12" [GO:0055114 "oxidation-reduction process" evidence=IEA] [GO:0005515 "protein binding" evidence=IPI] [GO:0005737 "cytoplasm" evidence=IDA] [GO:0006979 "response to oxidative stress" evidence=IMP] InterPro:IPR004496 InterPro:IPR009051 InterPro:IPR017896 Pfam:PF00037 Prosite:PS00198 GO:GO:0005737 GO:GO:000…	164	1	164	100	354.8	9e-97	161/164	98	163/164	99	0/164	0	1
gene-ECD_RS11120	NC_012971.2	2205411	2206406	-	protein_coding	ECD_RS11120	ECD_02142	.	WP_102203522.1	porin OmpC	-11.7553	0.696858	2.70647e-07	6.48701e-06	0.296549	1.92353	0.296549	1.92353	3	31	0.175502	2.27998	996	7	994	99.2	UNIPROTKB|P06996 - symbol:ompC species:83333 "Escherichia coli K-12" [GO:0045203 "integral component of cell outer membrane" evidence=IDA] [GO:0005515 "protein binding" evidence=IPI] [GO:0006974 "cellular response to DNA damage stimulus" evidence=IEP] [GO:0046909 "obsolete intermembrane transport" evidence=IGI] [GO:0015914 "phospholipid transport" evidence=IMP] [GO:0055085 "transmembrane transpor…	367	39	367	89.65	682.9	3e-195	328/329	99	328/329	99	0/329	0	1
gene-ECD_RS11250	NC_012971.2	2244634	2245893	+	protein_coding	ECD_RS11250	ECD_02168	glpB	WP_001209902.1	glycerol-3-phosphate dehydrogenase subunit GlpB	-2.04864	1.85478	0.00895696	0.0423511	1.71459	2.50738	1.71459	2.50738	30	52	1.3873	3.02317	1260	1	1258	99.84	UNIPROTKB|P13033 - symbol:glpB "anaerobic glycerol-3-phosphate dehydrogenase subunit B" species:83333 "Escherichia coli K-12" [GO:0009331 "glycerol-3-phosphate dehydrogenase complex" evidence=IGI] [GO:0046168 "glycerol-3-phosphate catabolic process" evidence=IGI;IDA] [GO:0009061 "anaerobic respiration" evidence=IEP] [GO:0010181 "FMN binding" evidence=ISM] [GO:0005829 "cytosol" evidence=IDA] [GO:0…	419	1	419	100	836.6	2e-241	413/419	98	415/419	99	0/419	0	1
gene-ECD_RS11255	NC_012971.2	2245890	2247080	+	protein_coding	ECD_RS11255	ECD_02169	glpC	WP_001000359.1	anaerobic glycerol-3-phosphate dehydrogenase subunit C	-2.13631	1.40385	0.0161891	0.0672076	1.37708	2.14545	1.37708	2.14545	21	38	1.02737	2.33723	1191	1	1189	99.83	UNIPROTKB|P0A996 - symbol:glpC "anaerobic glycerol-3-phosphate dehydrogenase subunit C" species:83333 "Escherichia coli K-12" [GO:0009331 "glycerol-3-phosphate dehydrogenase complex" evidence=IGI] [GO:0046168 "glycerol-3-phosphate catabolic process" evidence=IGI] [GO:0009061 "anaerobic respiration" evidence=IEP] [GO:0004368 "glycerol-3-phosphate dehydrogenase activity" evidence=IGI] [GO:0022900 "…	396	1	396	100	816.2	2e-235	394/396	99	395/396	99	0/396	0	1
gene-ECD_RS11260	NC_012971.2	2247273	2248175	+	protein_coding	ECD_RS11260	ECD_02170	.	WP_000140557.1	ISNCY family transposase	-2.35262	0.631854	0.0370978	0.124564	0.877151	1.57652	0.877151	1.57652	11	22	0.70978	1.7847	903	1	901	99.78	UNIPROTKB|P77768 - symbol:rpnB "recombination-promoting nuclease RpnB" species:83333 "Escherichia coli K-12" [GO:0006310 "DNA recombination" evidence=IMP;IDA] EMBL:U00096 EMBL:AP009048 Proteomes:UP000000318 Proteomes:UP000000625 GO:GO:0006310 GO:GO:0004519 eggNOG:ENOG4105DNE eggNOG:COG5464 HOGENOM:HOG000116866 InterPro:IPR010106 InterPro:IPR006842 Pfam:PF04754 TIGRFAMs:TIGR01784 PIR:G65002 RefSeq…	296	1	296	100	403.7	3e-111	196/300	65	244/300	81	4/300	1	1
gene-ECD_RS11345	NC_012971.2	2263822	2265177	-	protein_coding	ECD_RS11345	ECD_02187	menE	WP_000577625.1	o-succinylbenzoate--CoA ligase	-2.90555	3.35295	1.50305e-07	3.84437e-06	2.62588	4.0044	2.62588	4.0044	68	167	2.92192	9.02166	1356	1	1354	99.85	UNIPROTKB|P37353 - symbol:menE species:83333 "Escherichia coli K-12" [GO:0008756 "o-succinylbenzoate-CoA ligase activity" evidence=IDA] [GO:0042802 "identical protein binding" evidence=IDA] [GO:0051289 "protein homotetramerization" evidence=IDA] [GO:0009234 "menaquinone biosynthetic process" evidence=IMP] HAMAP:MF_00731 InterPro:IPR000873 InterPro:IPR010192 Pfam:PF00501 UniPathway:UPA00079 Prosit…	451	1	451	100	923.7	1e-267	451/451	100	451/451	100	0/451	0	1
gene-ECD_RS11360	NC_012971.2	2267008	2267766	-	protein_coding	ECD_RS11360	ECD_02190	menH	WP_000600499.1	2-succinyl-6-hydroxy-2,4-cyclohexadiene-1-carboxylate synthase	-2.58471	1.58396	0.0014896	0.010247	1.37708	2.36323	1.37708	2.36323	21	46	1.61212	4.43962	759	1	757	99.74	UNIPROTKB|P37355 - symbol:menH "2-succinyl-6-hydroxy-2,4-cyclohexadiene-1-carboxylate synthase" species:83333 "Escherichia coli K-12" [GO:0005829 "cytosol" evidence=IDA] [GO:0070205 "2-succinyl-6-hydroxy-2,4-cyclohexadiene-1-carboxylate synthase activity" evidence=IDA] [GO:0009234 "menaquinone biosynthetic process" evidence=IDA] HAMAP:MF_01660 InterPro:IPR022485 UniPathway:UPA00079 EcoGene:EG1243…	252	1	252	100	515.4	6e-145	252/252	100	252/252	100	0/252	0	1
gene-ECD_RS11375	NC_012971.2	2270896	2271201	-	protein_coding	ECD_RS11375	ECD_02193	elaB	WP_000070621.1	stress response protein ElaB	3.91523	4.23715	1.21212e-13	9.62375e-12	4.93859	3.09921	4.93859	3.09921	390	84	74.2612	20.1089	306	1	304	99.35	UNIPROTKB|P0AEH5 - symbol:elaB species:83333 "Escherichia coli K-12" [GO:0006974 "cellular response to DNA damage stimulus" evidence=IEP] [GO:0005887 "integral component of plasma membrane" evidence=RCA] [GO:0005829 "cytosol" evidence=IDA] InterPro:IPR010279 Pfam:PF05957 GO:GO:0016021 GO:GO:0005829 GO:GO:0005886 EMBL:U00096 EMBL:AP009048 Proteomes:UP000000318 Proteomes:UP000000625 GO:GO:0006974 G…	101	1	101	100	200.7	1e-50	101/101	100	101/101	100	0/101	0	1
gene-ECD_RS11530	NC_012971.2	2304334	2305854	+	protein_coding	ECD_RS11530	ECD_02223	yfcC	WP_001274501.1	putative basic amino acid antiporter YfcC	-2.7159	0.98408	0.00834208	0.0399895	0.991956	1.88885	0.991956	1.88885	13	30	0.498004	1.44485	1521	1	1519	99.87	UNIPROTKB|P39263 - symbol:yfcC "putative transporter basic amino acid antiporter family" species:83333 "Escherichia coli K-12" [GO:0005886 "plasma membrane" evidence=IDA] InterPro:IPR018385 Pfam:PF03606 EcoGene:EG12607 GO:GO:0016021 GO:GO:0005886 EMBL:U00096 EMBL:AP009048 Proteomes:UP000000318 Proteomes:UP000000625 GO:GO:0015297 EMBL:D17576 eggNOG:ENOG4105CSX eggNOG:COG1288 PIR:H65001 RefSeq:NP_4…	506	1	506	100	990.3	1e-287	505/506	99	506/506	100	0/506	0	1
gene-ECD_RS11600	NC_012971.2	2315974	2317491	-	protein_coding	ECD_RS11600	ECD_02237	purF	WP_000334220.1	amidophosphoribosyltransferase	-2.40444	5.69433	1.79164e-08	5.41899e-07	4.97044	6.20929	4.97044	6.20929	399	810	15.3151	39.0879	1518	1	1516	99.87	UNIPROTKB|P0AG16 - symbol:purF species:83333 "Escherichia coli K-12" [GO:0004044 "amidophosphoribosyltransferase activity" evidence=IDA] [GO:0016757 "transferase activity, transferring glycosyl groups" evidence=IDA] [GO:0006164 "purine nucleotide biosynthetic process" evidence=IGI;IDA] [GO:0005737 "cytoplasm" evidence=IDA] [GO:0006541 "glutamine metabolic process" evidence=IMP;IDA] [GO:0042802 "i…	505	1	505	100	1005.7	3e-292	505/505	100	505/505	100	0/505	0	1
gene-ECD_RS11605	NC_012971.2	2317528	2318016	-	protein_coding	ECD_RS11605	ECD_02238	cvpA	WP_000262113.1	colicin V production protein	-2.6378	4.45784	1.67194e-08	5.18031e-07	3.70251	5.03209	3.70251	5.03209	158	352	18.8264	52.7307	489	1	487	99.59	UNIPROTKB|P08550 - symbol:cvpA "colicin V production protein" species:83333 "Escherichia coli K-12" [GO:0005886 "plasma membrane" evidence=IDA] [GO:0009403 "toxin biosynthetic process" evidence=IMP] InterPro:IPR003825 Pfam:PF02674 GO:GO:0016021 GO:GO:0005886 EMBL:U00096 EMBL:AP009048 Proteomes:UP000000318 Proteomes:UP000000625 EMBL:M68934 GO:GO:0009403 EMBL:J01666 PIR:A29803 RefSeq:NP_416816.1 Re…	162	1	162	100	315.1	7e-85	161/162	99	161/162	99	0/162	0	1
gene-ECD_RS11755	NC_012971.2	2348631	2349971	+	protein_coding	ECD_RS11755	ECD_02268	fadL	WP_001295701.1	long-chain fatty acid transporter FadL	-2.11233	4.46097	1.09178e-05	0.000165767	3.91385	4.94192	3.91385	4.94192	185	330	8.03826	18.0266	1341	1	1339	99.85	UNIPROTKB|P10384 - symbol:fadL "long-chain fatty acid outer membrane porin; bacteriophage T2 receptor" species:83333 "Escherichia coli K-12" [GO:0055085 "transmembrane transport" evidence=IEA] [GO:0015718 "monocarboxylic acid transport" evidence=IEA] [GO:0022834 "ligand-gated channel activity" evidence=IDA] [GO:0015483 "long-chain fatty acid transporting porin activity" evidence=IGI;IDA] [GO:0015…	446	1	446	100	915.2	4e-265	446/446	100	446/446	100	0/446	0	1
gene-ECD_RS11795	NC_012971.2	2355735	2357072	+	protein_coding	ECD_RS11795	ECD_02275	dsdX	WP_000556048.1	D-serine transporter DsdX	5.26381	2.75538	1.35549e-11	8.33187e-10	3.57939	1.61946	3.57939	1.61946	144	23	6.27083	1.25922	1338	1	1336	99.85	UNIPROTKB|P08555 - symbol:dsdX species:83333 "Escherichia coli K-12" [GO:0005887 "integral component of plasma membrane" evidence=RCA;IDA] [GO:0006974 "cellular response to DNA damage stimulus" evidence=IEP] [GO:0005886 "plasma membrane" evidence=IDA] [GO:0015128 "gluconate transmembrane transporter activity" evidence=IBA] [GO:0042942 "D-serine transport" evidence=ISS] [GO:0042945 "D-serine trans…	445	1	445	100	855.1	5e-247	445/445	100	445/445	100	0/445	0	1
gene-ECD_RS11865	NC_012971.2	2373530	2374450	+	protein_coding	ECD_RS11865	ECD_02288	lpxP	WP_000484404.1	kdo(2)-lipid IV(A) palmitoleoyltransferase	-2.01903	5.29995	9.16885e-06	0.000142622	4.7557	5.74244	4.7557	5.74244	342	583	21.6364	46.3702	921	1	919	99.78	UNIPROTKB|P0ACV2 - symbol:lpxP "palmitoleoyl acyltransferase" species:83333 "Escherichia coli K-12" [GO:0005887 "integral component of plasma membrane" evidence=RCA] [GO:0009409 "response to cold" evidence=IEP] [GO:0036104 "Kdo2-lipid A biosynthetic process" evidence=IMP] [GO:0008951 "palmitoleoyl [acyl-carrier-protein]-dependent acyltransferase activity" evidence=IDA] HAMAP:MF_01942 HAMAP:MF_019…	306	1	306	100	636	4e-181	306/306	100	306/306	100	0/306	0	1
gene-ECD_RS11895	NC_012971.2	2382396	2383433	-	protein_coding	ECD_RS11895	ECD_02294	ypdE	WP_000366012.1	aminopeptidase	-2.6377	0.328708	0.0397031	0.130128	0.685753	1.39069	0.685753	1.39069	8	18	0.449067	1.2703	1038	1	1036	99.81	UNIPROTKB|P77585 - symbol:ypdE species:83333 "Escherichia coli K-12" [GO:0004177 "aminopeptidase activity" evidence=IDA] [GO:0008237 "metallopeptidase activity" evidence=IDA] Pfam:PF05343 EMBL:U00096 EMBL:AP009048 Proteomes:UP000000318 Proteomes:UP000000625 GO:GO:0046872 GO:GO:0004177 GO:GO:0008237 InterPro:IPR023367 SUPFAM:SSF101821 eggNOG:ENOG4105CN9 eggNOG:COG1363 Gene3D:2.40.30.40 InterPro:IP…	345	1	345	100	677.2	2e-193	344/345	99	344/345	99	0/345	0	1
gene-ECD_RS11900	NC_012971.2	2383433	2384518	-	protein_coding	ECD_RS11900	ECD_02295	ypdF	WP_000173289.1	aminopeptidase	-3.11135	0.12293	0.0231566	0.0881616	0.542413	1.28795	0.542413	1.28795	6	16	0.321914	1.07924	1086	1	1084	99.82	UNIPROTKB|P76524 - symbol:ypdF species:83333 "Escherichia coli K-12" [GO:0004177 "aminopeptidase activity" evidence=IDA] [GO:0005515 "protein binding" evidence=IPI] [GO:0006508 "proteolysis" evidence=IDA] InterPro:IPR000587 Pfam:PF01321 InterPro:IPR000994 InterPro:IPR001714 Pfam:PF00557 EMBL:U00096 EMBL:AP009048 Proteomes:UP000000318 Proteomes:UP000000625 GO:GO:0004177 GO:GO:0006508 Gene3D:3.40.3…	361	1	361	100	693.3	2e-198	358/361	99	358/361	99	0/361	0	1
gene-ECD_RS11935	NC_012971.2	2389354	2390592	-	protein_coding	ECD_RS11935	ECD_02301	mntH	WP_000186384.1	Mn(2+) uptake NRAMP transporter MntH	3.62082	8.62038	3.24478e-18	5.62084e-16	9.27001	7.41974	9.27001	7.41974	8103	1889	381.06	111.684	1239	1	1237	99.84	UNIPROTKB|P0A769 - symbol:mntH species:83333 "Escherichia coli K-12" [GO:0015292 "uniporter activity" evidence=IMP] [GO:0015684 "ferrous iron transport" evidence=IMP] [GO:0030001 "metal ion transport" evidence=IMP] [GO:0005886 "plasma membrane" evidence=IDA] [GO:0016021 "integral component of membrane" evidence=IMP] [GO:0015293 "symporter activity" evidence=IDA] [GO:0006824 "cobalt ion transport"…	412	1	412	100	790.8	1e-227	411/412	99	411/412	99	0/412	0	1
gene-ECD_RS12095	NC_012971.2	2417155	2418012	-	protein_coding	ECD_RS12095	ECD_02327	murR	WP_000966478.1	HTH-type transcriptional regulator MurR	-2.46631	2.98231	1.88173e-05	0.000270614	2.45628	3.59502	2.45628	3.59502	59	123	4.00667	10.5014	858	1	856	99.77	UNIPROTKB|P77245 - symbol:murR "MurR DNA-binding transcriptional dual regulator" species:83333 "Escherichia coli K-12" [GO:1901135 "carbohydrate derivative metabolic process" evidence=IEA] [GO:0097367 "carbohydrate derivative binding" evidence=IEA] [GO:0005829 "cytosol" evidence=IBA] [GO:0045892 "negative regulation of transcription, DNA-templated" evidence=ISS;IDA] [GO:0003700 "DNA binding trans…	285	1	285	100	522.7	4e-147	278/285	97	281/285	98	0/285	0	1
gene-ECD_RS12100	NC_012971.2	2418176	2419072	+	protein_coding	ECD_RS12100	ECD_02328	murQ	WP_001175605.1	N-acetylmuramic acid 6-phosphate etherase	-2.60969	4.29359	4.02814e-08	1.15423e-06	3.56091	4.86816	3.56091	4.86816	142	313	9.22391	25.5612	897	1	895	99.78	UNIPROTKB|P76535 - symbol:murQ species:83333 "Escherichia coli K-12" [GO:0005515 "protein binding" evidence=IPI] [GO:0016803 "ether hydrolase activity" evidence=IDA] [GO:1901135 "carbohydrate derivative metabolic process" evidence=IEA] [GO:0097367 "carbohydrate derivative binding" evidence=IEA] [GO:0046348 "amino sugar catabolic process" evidence=IMP] [GO:0016835 "carbon-oxygen lyase activity" ev…	298	1	298	100	572.4	5e-162	294/298	98	296/298	99	0/298	0	1
gene-ECD_RS12105	NC_012971.2	2419076	2420500	+	protein_coding	ECD_RS12105	ECD_02329	murP	WP_001040449.1	PTS N-acetylmuramic acid transporter subunit IIBC	-2.85549	4.07298	7.03551e-09	2.52947e-07	3.27377	4.68824	3.27377	4.68824	114	275	4.66132	14.1367	1425	1	1423	99.86	UNIPROTKB|P77272 - symbol:murP "N-acetylmuramic acid-specific PTS enzyme IICB component / anhydro-N-acetylmuramic acid transporter" species:83333 "Escherichia coli K-12" [GO:0090588 "protein-phosphocysteine-N-acetylmuramate phosphotransferase system transporter activity" evidence=ISM;IMP] [GO:0005887 "integral component of plasma membrane" evidence=ISM] [GO:0034219 "carbohydrate transmembrane tra…	474	1	474	100	934.5	8e-271	470/474	99	472/474	99	0/474	0	1
gene-ECD_RS12150	NC_012971.2	2426408	2426908	-	protein_coding	ECD_RS12150	ECD_02338	eutK	WP_000606257.1	ethanolamine utilization microcompartment protein EutK	4.64376	0.577838	0.00124544	0.00890504	1.64611	0.536616	1.64611	0.536616	28	5	3.25641	0.731075	501	1	499	99.6	UNIPROTKB|P76540 - symbol:eutK "putative structural protein, ethanolamine utilization microcompartment" species:83333 "Escherichia coli K-12" [GO:0010165 "response to X-ray" evidence=IMP] [GO:0031471 "ethanolamine degradation polyhedral organelle" evidence=ISS] [GO:0005198 "structural molecule activity" evidence=ISS] [GO:0003676 "nucleic acid binding" evidence=ISS] UniPathway:UPA00560 Pfam:PF0093…	166	1	166	100	326.2	3e-88	166/166	100	166/166	100	0/166	0	1
gene-ECD_RS12235	NC_012971.2	2443155	2444105	+	protein_coding	ECD_RS12235	ECD_02355	.	WP_001003709.1	transaldolase	3.53524	3.69105	1.57207e-10	7.98823e-09	4.37696	2.71963	4.37696	2.71963	260	62	15.9299	4.77574	951	1	949	99.79	UNIPROTKB|P0A867 - symbol:talA "transaldolase A" species:83333 "Escherichia coli K-12" [GO:0005829 "cytosol" evidence=IDA] [GO:0004801 "sedoheptulose-7-phosphate:D-glyceraldehyde-3-phosphate glyceronetransferase activity" evidence=ISS] HAMAP:MF_00492 InterPro:IPR001585 InterPro:IPR004730 InterPro:IPR013785 InterPro:IPR018225 Pfam:PF00923 PROSITE:PS00958 PROSITE:PS01054 UniPathway:UPA00115 GO:GO:0…	316	1	316	100	629.4	4e-179	316/316	100	316/316	100	0/316	0	1
gene-ECD_RS12240	NC_012971.2	2444125	2446128	+	protein_coding	ECD_RS12240	ECD_02356	tkt	WP_000087280.1	transketolase	3.41627	5.03052	2.19405e-13	1.60798e-11	5.6782	3.97163	5.6782	3.97163	660	163	19.1896	5.95826	2004	1	2002	99.9	UNIPROTKB|P33570 - symbol:tktB species:83333 "Escherichia coli K-12" [GO:0004802 "transketolase activity" evidence=IMP] [GO:0005829 "cytosol" evidence=IDA] [GO:0009052 "pentose-phosphate shunt, non-oxidative branch" evidence=IGI] InterPro:IPR005478 InterPro:IPR009014 EcoGene:EG12100 InterPro:IPR005475 Pfam:PF00456 InterPro:IPR005474 Pfam:PF02780 Pfam:PF02779 GO:GO:0005829 EMBL:U00096 EMBL:AP00904…	667	1	667	100	1361.7	0	667/667	100	667/667	100	0/667	0	1
gene-ECD_RS12250	NC_012971.2	2447392	2447967	-	protein_coding	ECD_RS12250	ECD_02358	nudK	WP_001300814.1	GDP-mannose pyrophosphatase NudK	2.97478	3.71486	1.73583e-08	5.33486e-07	4.34491	2.90461	4.34491	2.90461	254	72	25.6939	9.15671	576	1	574	99.65	UNIPROTKB|P37128 - symbol:nudK "GDP-mannose hydrolase" species:83333 "Escherichia coli K-12" [GO:0052751 "GDP-mannose hydrolase activity" evidence=IDA] [GO:0000287 "magnesium ion binding" evidence=IDA] InterPro:IPR000086 InterPro:IPR004385 InterPro:IPR015797 Pfam:PF00293 PROSITE:PS51462 GO:GO:0000287 EMBL:U00096 EMBL:AP009048 Proteomes:UP000000318 Proteomes:UP000000625 SUPFAM:SSF55811 TIGRFAMs:TI…	191	1	191	100	382.9	3e-105	191/191	100	191/191	100	0/191	0	1
gene-ECD_RS12260	NC_012971.2	2450220	2451920	+	protein_coding	ECD_RS12260	ECD_02360	narQ	WP_001300881.1	nitrate/nitrite two-component system sensor histidine kinase NarQ	-3.14217	3.35006	1.64953e-08	5.18031e-07	2.55295	4.0285	2.55295	4.0285	64	170	2.19227	7.32106	1701	1	1699	99.88	UNIPROTKB|P27896 - symbol:narQ "sensory histidine kinase NarQ" species:83333 "Escherichia coli K-12" [GO:0005622 "intracellular" evidence=IEA] [GO:0023014 "signal transduction by protein phosphorylation" evidence=IEA] [GO:0018106 "peptidyl-histidine phosphorylation" evidence=IEA] [GO:0071249 "cellular response to nitrate" evidence=IMP] [GO:0071250 "cellular response to nitrite" evidence=IMP] [GO:…	566	1	566	100	1105.5	0	565/566	99	566/566	100	0/566	0	1
gene-ECD_RS12425	NC_012971.2	2485678	2486715	+	protein_coding	ECD_RS12425	ECD_02391	purM	WP_001295474.1	phosphoribosylformylglycinamidine cyclo-ligase	-2.05263	5.53034	4.42309e-06	7.66201e-05	4.96342	5.97723	4.96342	5.97723	397	688	22.285	48.5535	1038	1	1036	99.81	UNIPROTKB|P08178 - symbol:purM "phosphoribosylformylglycinamide cyclo-ligase" species:83333 "Escherichia coli K-12" [GO:0005829 "cytosol" evidence=IDA] [GO:0004641 "phosphoribosylformylglycinamidine cyclo-ligase activity" evidence=IDA] HAMAP:MF_00741 InterPro:IPR004733 UniPathway:UPA00074 InterPro:IPR016188 GO:GO:0005829 GO:GO:0005524 EMBL:U00096 EMBL:AP009048 Proteomes:UP000000318 Proteomes:UP00…	345	1	345	100	692.6	4e-198	343/345	99	344/345	99	0/345	0	1
gene-ECD_RS12445	NC_012971.2	2491175	2493418	-	protein_coding	ECD_RS12445	ECD_02395	pdeF	WP_000772722.1	cyclic-guanylate-specific phosphodiesterase PdeF	-2.09699	1.92169	0.00655998	0.0332006	1.74764	2.5744	1.74764	2.5744	31	55	0.804929	1.79543	2244	1	2242	99.91	UNIPROTKB|P77172 - symbol:pdeF "cyclic di-GMP phosphodiesterase PdeF" species:83333 "Escherichia coli K-12" [GO:1900190 "regulation of single-species biofilm formation" evidence=IMP] [GO:0071111 "cyclic-guanylate-specific phosphodiesterase activity" evidence=IDA] [GO:0071454 "cellular response to anoxia" evidence=IMP] [GO:0070301 "cellular response to hydrogen peroxide" evidence=IMP] [GO:0005886 …	747	1	747	100	1485.3	0	746/747	99	746/747	99	0/747	0	1
gene-ECD_RS12600	NC_012971.2	2527448	2527936	-	protein_coding	ECD_RS12600	ECD_02423	iscR	WP_001241357.1	Fe-S cluster assembly transcriptional regulator IscR	3.77123	7.50541	8.96946e-19	1.79908e-16	8.16918	6.26783	8.16918	6.26783	3771	844	449.331	126.434	489	1	487	99.59	UNIPROTKB|P0AGK8 - symbol:iscR "DNA-binding transcriptional dual regulator IscR" species:83333 "Escherichia coli K-12" [GO:0005829 "cytosol" evidence=IDA] [GO:0003700 "DNA binding transcription factor activity" evidence=IDA] [GO:0006355 "regulation of transcription, DNA-templated" evidence=IMP;IDA] HAMAP:MF_01176 InterPro:IPR010242 EcoGene:EG13397 Pfam:PF02082 GO:GO:0005829 GO:GO:0042802 GO:GO:00…	162	1	162	100	321.6	8e-87	162/162	100	162/162	100	0/162	0	1
gene-ECD_RS12660	NC_012971.2	2539151	2539573	+	protein_coding	ECD_RS12660	ECD_02435	.	WP_001094726.1	DoxX family protein	2.11925	2.27641	0.00227599	0.0144563	2.87059	1.9905	2.87059	1.9905	83	33	11.4329	5.71483	423	1	421	99.53	UNIPROTKB|P0AD47 - symbol:yphA "putative inner membrane protein" species:83333 "Escherichia coli K-12" [GO:0005886 "plasma membrane" evidence=IEA;IDA] [GO:0016021 "integral component of membrane" evidence=IEA] [GO:0016020 "membrane" evidence=IEA] GO:GO:0016021 GO:GO:0005886 EMBL:U00096 EMBL:AP009048 Proteomes:UP000000318 Proteomes:UP000000625 EMBL:Y11070 eggNOG:COG2259 InterPro:IPR032808 PIR:F650…	140	1	140	100	278.9	5e-74	140/140	100	140/140	100	0/140	0	1
gene-ECD_RS12705	NC_012971.2	2551640	2552830	+	protein_coding	ECD_RS12705	ECD_02444	hmpA	WP_000883122.1	NO-inducible flavohemoprotein	8.87233	4.2129	5.82161e-27	2.01692e-24	5.08156	2.23101	5.08156	2.23101	432	41	21.1345	2.52175	1191	1	1189	99.83	UNIPROTKB|P24232 - symbol:hmp "nitric oxide dioxygenase" species:83333 "Escherichia coli K-12" [GO:0071500 "cellular response to nitrosative stress" evidence=IBA] [GO:0046210 "nitric oxide catabolic process" evidence=IBA] [GO:0005622 "intracellular" evidence=IBA] [GO:0032843 "hydroperoxide reductase activity" evidence=IDA] [GO:0005504 "fatty acid binding" evidence=IDA] [GO:0071949 "FAD binding" e…	396	1	396	100	807.7	9e-233	396/396	100	396/396	100	0/396	0	1
gene-ECD_RS12760	NC_012971.2	2566262	2566522	+	protein_coding	ECD_RS12760	ECD_02456	yfhL	WP_001196283.1	4Fe-4S dicluster ferredoxin YfhL	-2.49672	1.26296	0.00470459	0.0257974	1.19733	2.08545	1.19733	2.08545	17	36	3.79514	10.104	261	1	241	92.34	TIGR_CMR|VC_0716 - symbol:VC_0716 "ferredoxin" species:686 "Vibrio cholerae O1 biovar El Tor" [GO:0006118 "obsolete electron transport" evidence=ISS] [GO:0009055 "electron transfer activity" evidence=ISS] InterPro:IPR017896 Pfam:PF00037 Prosite:PS00198 EMBL:AE003852 Proteomes:UP000000584 InterPro:IPR017900 PROSITE:PS51379 eggNOG:COG1145 eggNOG:ENOG4105K5D OMA:DCCVPDD PIR:E82288 RefSeq:NP_230365.1…	84	1	80	95.24	137.5	1e-31	61/80	76	66/80	82	0/80	0	1
gene-ECD_RS12765	NC_012971.2	2566716	2566796	-	protein_coding	ECD_RS12765	.	shoB	WP_000128776.1	type I toxin-antitoxin system toxin ShoB	-3.94787	0.126648	0.00664724	0.0333763	0.465022	1.34023	0.465022	1.34023	5	17	3.5967	15.3742	81	1	79	97.53	UNIPROTKB|C1P611 - symbol:shoB "toxic peptide ShoB" species:83333 "Escherichia coli K-12" [GO:0005887 "integral component of plasma membrane" evidence=RCA] [GO:0012501 "programmed cell death" evidence=IMP] GO:GO:0016021 EMBL:U00096 EMBL:AP009048 Proteomes:UP000000318 Proteomes:UP000000625 GO:GO:0012501 RefSeq:WP_000128776.1 RefSeq:YP_002791251.1 STRING:511145.b4687 PaxDb:C1P611 PRIDE:C1P611 Ensem…	26	1	26	100	52	2e-06	26/26	100	26/26	100	0/26	0	1
gene-ECD_RS12790	NC_012971.2	2568340	2569068	-	protein_coding	ECD_RS12790	ECD_02459	recO	WP_000399404.1	DNA repair protein RecO	-2.61469	3.57798	5.5329e-07	1.20491e-05	2.91491	4.17963	2.91491	4.17963	86	190	6.87369	19.0922	729	1	727	99.73	UNIPROTKB|P0A7H3 - symbol:recO "protein interacts with RecR and possibly RecF proteins" species:83333 "Escherichia coli K-12" [GO:0009314 "response to radiation" evidence=IMP] HAMAP:MF_00201 InterPro:IPR003717 Pfam:PF02565 GO:GO:0009314 EMBL:U00096 EMBL:AP009048 Proteomes:UP000000318 Proteomes:UP000000625 GO:GO:0006281 InterPro:IPR037278 SUPFAM:SSF57863 GO:GO:0006310 EMBL:M76470 EMBL:M74526 EMBL:…	242	1	242	100	484.6	1e-135	242/242	100	242/242	100	0/242	0	1
gene-ECD_RS12845	NC_012971.2	2578627	2579364	-	protein_coding	ECD_RS12845	ECD_02469	trmN	WP_001295363.1	tRNA (adenosine(37)-N6)-methyltransferase TrmM	-2.19101	3.18721	0.000111357	0.00120221	2.72879	3.73828	2.72879	3.73828	74	137	5.84244	13.5986	738	1	736	99.73	UNIPROTKB|P31825 - symbol:yfiC "tRNA m6A37 methyltransferase" species:83333 "Escherichia coli K-12" [GO:0008168 "methyltransferase activity" evidence=IEA] [GO:0005737 "cytoplasm" evidence=IBA] [GO:0030488 "tRNA methylation" evidence=IMP] [GO:0016430 "tRNA (adenine-N6-)-methyltransferase activity" evidence=IDA] HAMAP:MF_01872 InterPro:IPR002052 InterPro:IPR007848 InterPro:IPR022882 Pfam:PF05175 PR…	245	1	245	100	497.7	1e-139	245/245	100	245/245	100	0/245	0	1
gene-ECD_RS12965	NC_012971.2	2603669	2604010	+	protein_coding	ECD_RS12965	ECD_02486	raiA	WP_000178456.1	ribosome-associated translation inhibitor RaiA	7.11095	6.46555	2.08465e-33	1.13494e-30	7.28071	4.50572	7.28071	4.50572	2031	241	346.021	51.6203	342	1	340	99.42	UNIPROTKB|P0AD49 - symbol:raiA species:83333 "Escherichia coli K-12" [GO:0022627 "cytosolic small ribosomal subunit" evidence=IDA] [GO:0043022 "ribosome binding" evidence=IBA] [GO:0019843 "rRNA binding" evidence=IEA] [GO:0003723 "RNA binding" evidence=IEA] [GO:0005829 "cytosol" evidence=IDA] [GO:0005515 "protein binding" evidence=IPI] [GO:0045900 "negative regulation of translational elongation" …	113	1	113	100	225.7	4e-58	113/113	100	113/113	100	0/113	0	1
gene-ECD_RS12985	NC_012971.2	2607874	2608239	+	protein_coding	ECD_RS12985	ECD_02491	.	WP_000976004.1	DUF2799 domain-containing protein	2.82043	1.07169	0.00440277	0.0243698	1.9315	0.993671	1.9315	0.993671	37	11	5.89033	2.20161	366				No hit
gene-ECD_RS13005	NC_012971.2	2610697	2611044	-	protein_coding	ECD_RS13005	ECD_02495	rplS	WP_000065253.1	50S ribosomal protein L19	-3.25007	6.54744	1.19018e-14	1.10628e-12	5.4908	7.16912	5.4908	7.16912	578	1586	96.776	333.852	348	1	346	99.43	UNIPROTKB|P0A7K6 - symbol:rplS "50S ribosomal subunit protein L19" species:83333 "Escherichia coli K-12" [GO:0070180 "large ribosomal subunit rRNA binding" evidence=IDA] [GO:0005829 "cytosol" evidence=IDA] [GO:0006412 "translation" evidence=IEA] [GO:0003735 "structural constituent of ribosome" evidence=IEA;IBA] [GO:0022625 "cytosolic large ribosomal subunit" evidence=IDA] [GO:0030529 "intracellul…	115	1	115	100	225.3	5e-58	115/115	100	115/115	100	0/115	0	1
gene-ECD_RS13010	NC_012971.2	2611086	2611853	-	protein_coding	ECD_RS13010	ECD_02496	trmD	WP_000264777.1	tRNA (guanosine(37)-N1)-methyltransferase TrmD	-2.18086	9.50046	6.36605e-08	1.77088e-06	8.83397	9.95717	8.83397	9.95717	5986	11020	454.145	1051.11	768	1	766	99.74	UNIPROTKB|P0A873 - symbol:trmD "tRNA m1G37 methyltransferase" species:83333 "Escherichia coli K-12" [GO:0050518 "2-C-methyl-D-erythritol 4-phosphate cytidylyltransferase activity" evidence=IBA] [GO:0000287 "magnesium ion binding" evidence=IDA] [GO:0005829 "cytosol" evidence=IDA] [GO:0042802 "identical protein binding" evidence=IPI] [GO:0002939 "tRNA N1-guanine methylation" evidence=IDA] [GO:00529…	255	1	255	100	518.5	7e-146	255/255	100	255/255	100	0/255	0	1
gene-ECD_RS13015	NC_012971.2	2611884	2612432	-	protein_coding	ECD_RS13015	ECD_02497	rimM	WP_000043335.1	ribosome maturation factor RimM	-2.18839	8.56311	6.5355e-08	1.80484e-06	7.8959	9.02251	7.8959	9.02251	3118	5760	330.92	768.563	549	1	547	99.64	UNIPROTKB|P0A7X6 - symbol:rimM species:83333 "Escherichia coli K-12" [GO:0030490 "maturation of SSU-rRNA" evidence=IMP] [GO:0019843 "rRNA binding" evidence=IEA] [GO:0003723 "RNA binding" evidence=IEA] [GO:0005829 "cytosol" evidence=IDA] [GO:0005515 "protein binding" evidence=IPI] [GO:0000028 "ribosomal small subunit assembly" evidence=IMP] HAMAP:MF_00014 InterPro:IPR002676 InterPro:IPR011961 Inte…	182	1	182	100	375.2	7e-103	182/182	100	182/182	100	0/182	0	1
gene-ECD_RS13020	NC_012971.2	2612451	2612699	-	protein_coding	ECD_RS13020	ECD_02498	rpsP	WP_000256450.1	30S ribosomal protein S16	-2.08944	7.47781	4.89424e-07	1.09847e-05	6.86194	7.91864	6.86194	7.91864	1516	2674	354.747	786.668	249	1	247	99.2	UNIPROTKB|P0A7T3 - symbol:rpsP "30S ribosomal subunit protein S16" species:83333 "Escherichia coli K-12" [GO:0000400 "four-way junction DNA binding" evidence=IDA] [GO:0006259 "DNA metabolic process" evidence=IEA] [GO:0090305 "nucleic acid phosphodiester bond hydrolysis" evidence=IEA] [GO:0030529 "intracellular ribonucleoprotein complex" evidence=IEA] [GO:0016787 "hydrolase activity" evidence=IEA]…	82	1	82	100	164.1	1e-39	82/82	100	82/82	100	0/82	0	1
gene-ECD_RS13090	NC_012971.2	2625582	2626478	+	protein_coding	ECD_RS13090	ECD_02511	.	WP_000936465.1	ParB/RepB/Spo0J family partition protein	2.94059	1.61246	0.000505667	0.00433056	2.39501	1.28795	2.39501	1.28795	56	16	3.6376	1.30664	897	37	865	92.42	UNIPROTKB|Q48QA4 - symbol:PSPPH_0101 "ParB family protein" species:264730 "Pseudomonas savastanoi pv. phaseolicola 1448A" [GO:0003677 "DNA binding" evidence=ISM] [GO:0007059 "chromosome segregation" evidence=ISM] InterPro:IPR003115 Pfam:PF02195 EMBL:CP000058 Proteomes:UP000000551 InterPro:IPR036086 SMART:SM00470 SUPFAM:SSF110849 eggNOG:COG1475 KO:K03497 InterPro:IPR011111 Pfam:PF07506 eggNOG:ENOG…	302	14	292	92.38	196.4	7e-49	109/280	38	168/280	60	5/280	1	1
gene-ECD_RS13135	NC_012971.2	2636197	2636646	-	protein_coding	ECD_RS13135	ECD_02521	kbp	WP_000522424.1	potassium binding protein Kbp	2.10746	2.67123	0.00118487	0.00855216	3.22766	2.31179	3.22766	2.31179	110	44	14.2429	7.16258	450	1	448	99.56	UNIPROTKB|P0ADE6 - symbol:kbp "K+ binding protein" species:83333 "Escherichia coli K-12" [GO:0035864 "response to potassium ion" evidence=IMP] [GO:0030955 "potassium ion binding" evidence=IDA] InterPro:IPR018392 Pfam:PF04972 Pfam:PF01476 EMBL:U00096 EMBL:AP009048 Proteomes:UP000000318 Proteomes:UP000000625 GO:GO:0030955 CDD:cd00118 Gene3D:3.10.350.10 InterPro:IPR036779 SMART:SM00257 SUPFAM:SSF541…	149	1	149	100	295.4	6e-79	148/149	99	149/149	100	0/149	0	1
gene-ECD_RS13140	NC_012971.2	2636730	2636888	-	protein_coding	ECD_RS13140	ECD_02522	.	WP_000508177.1	YqaE/Pmp3 family membrane protein	2.16953	0.933441	0.0335099	0.114844	1.74764	1.05753	1.74764	1.05753	31	12	11.3601	5.52858	159	1	157	98.74	UNIPROTKB|P0AE42 - symbol:yqaE "putative membrane protein" species:83333 "Escherichia coli K-12" [GO:0046677 "response to antibiotic" evidence=IMP] InterPro:IPR000612 Pfam:PF01679 PROSITE:PS01309 GO:GO:0016021 GO:GO:0005886 EMBL:U00096 EMBL:AP009048 Proteomes:UP000000318 Proteomes:UP000000625 GO:GO:0046677 eggNOG:COG0401 HOGENOM:HOG000274029 PANTHER:PTHR21659 PIR:C65046 RefSeq:NP_417152.1 RefSeq:…	52	1	52	100	112.1	3e-24	52/52	100	52/52	100	0/52	0	1
gene-ECD_RS13170	NC_012971.2	2640005	2640334	+	protein_coding	ECD_RS13170	ECD_02528	.	WP_001295174.1	DUF883 domain-containing protein	3.73973	2.90777	7.32262e-09	2.58394e-07	3.64227	2.02285	3.64227	2.02285	151	34	26.6613	7.54735	330	1	328	99.39	UNIPROTKB|P0ADQ7 - symbol:ygaM "putative protein" species:83333 "Escherichia coli K-12" [GO:0005887 "integral component of plasma membrane" evidence=RCA] [GO:0005829 "cytosol" evidence=IDA] [GO:0016021 "integral component of membrane" evidence=IEA] [GO:0016020 "membrane" evidence=IEA] [GO:0005886 "plasma membrane" evidence=IEA] InterPro:IPR010279 Pfam:PF05957 GO:GO:0016021 GO:GO:0005829 GO:GO:000…	109	1	109	100	217.6	1e-55	109/109	100	109/109	100	0/109	0	1
gene-ECD_RS13230	NC_012971.2	2651393	2652565	+	protein_coding	ECD_RS13230	ECD_02540	emrA	WP_001295175.1	multidrug efflux MFS transporter periplasmic adaptor subunit EmrA	-2.32196	4.50691	6.58932e-07	1.41078e-05	3.86949	5.02811	3.86949	5.02811	179	351	8.89148	21.9199	1173	1	1171	99.83	UNIPROTKB|P27303 - symbol:emrA species:83333 "Escherichia coli K-12" [GO:0031226 "intrinsic component of plasma membrane" evidence=IMP] [GO:0005215 "transporter activity" evidence=IEA] [GO:0031237 "intrinsic component of periplasmic side of plasma membrane" evidence=IDA] InterPro:IPR005694 InterPro:IPR006143 Pfam:PF00529 GO:GO:0016021 GO:GO:0042802 EMBL:U00096 EMBL:AP009048 Proteomes:UP000000318 …	390	1	390	100	706.4	3e-202	389/390	99	390/390	100	0/390	0	1
gene-ECD_RS13235	NC_012971.2	2652582	2654120	+	protein_coding	ECD_RS13235	ECD_02541	emrB	WP_001295176.1	multidrug efflux MFS transporter permease subunit EmrB	-2.03183	4.51364	2.61884e-05	0.00035772	3.99868	4.97537	3.99868	4.97537	197	338	7.45842	16.0882	1539	1	1537	99.87	UNIPROTKB|P0AEJ0 - symbol:emrB "EmrAB-TolC multidrug efflux pump - membrane subunit" species:83333 "Escherichia coli K-12" [GO:0009636 "response to toxic substance" evidence=IMP] [GO:0005886 "plasma membrane" evidence=IDA] InterPro:IPR004638 InterPro:IPR011701 Pfam:PF07690 EcoGene:EG11439 GO:GO:0005886 GO:GO:0005887 EMBL:U00096 EMBL:AP009048 Proteomes:UP000000318 Proteomes:UP000000625 GO:GO:00096…	512	1	512	100	1003.8	1e-291	511/512	99	511/512	99	0/512	0	1
gene-ECD_RS13420	NC_012971.2	2684729	2686438	-	protein_coding	ECD_RS13420	ECD_02571	.	WP_001288122.1	formate hydrogenlyase subunit HycE	-2.09777	1.17908	0.0299068	0.105435	1.24441	1.9574	1.24441	1.9574	18	32	0.613332	1.37083	1710	1	1708	99.88	UNIPROTKB|P16431 - symbol:hycE "hydrogenase 3 subunit HycE" species:83333 "Escherichia coli K-12" [GO:0005515 "protein binding" evidence=IPI] [GO:0009375 "ferredoxin hydrogenase complex" evidence=RCA] [GO:0016151 "nickel cation binding" evidence=IDA;RCA] InterPro:IPR001135 InterPro:IPR001268 InterPro:IPR001501 InterPro:IPR014029 Pfam:PF00329 Pfam:PF00346 Pfam:PF00374 ProDom:PD001581 PROSITE:PS005…	569	1	569	100	1168.7	0	569/569	100	569/569	100	0/569	0	1
gene-ECD_RS13455	NC_012971.2	2690968	2691840	+	protein_coding	ECD_RS13455	ECD_02577	hypB	WP_000337665.1	hydrogenase nickel incorporation protein HypB	-2.29373	1.26044	0.0101184	0.0460709	1.24441	2.05449	1.24441	2.05449	18	35	1.20137	2.93686	873	1	871	99.77	UNIPROTKB|P0AAN3 - symbol:hypB species:83333 "Escherichia coli K-12" [GO:0005515 "protein binding" evidence=IPI] [GO:0051188 "cofactor biosynthetic process" evidence=IMP] [GO:0008270 "zinc ion binding" evidence=IDA] [GO:0016151 "nickel cation binding" evidence=IDA] [GO:0003924 "GTPase activity" evidence=IDA] [GO:0051604 "protein maturation" evidence=IMP] InterPro:IPR004392 InterPro:IPR012202 PIRS…	290	1	290	100	590.9	1e-167	290/290	100	290/290	100	0/290	0	1
gene-ECD_RS13480	NC_012971.2	2696420	2696773	-	protein_coding	ECD_RS13480	ECD_02582	.	WP_000015497.1	nitrous oxide-stimulated promoter family protein	9.57993	2.46903	6.92734e-15	6.76925e-13	3.40389	0.993671	3.40389	0.993671	126	11	20.7389	2.27624	354	13	325	88.42	UNIPROTKB|Q8EJY2 - symbol:ygbA "Nitrosative stress induced protein YgbA" species:211586 "Shewanella oneidensis MR-1" [GO:0003674 "molecular_function" evidence=ND] [GO:0005575 "cellular_component" evidence=ND] [GO:0008150 "biological_process" evidence=ND] EMBL:AE014299 Proteomes:UP000008186 RefSeq:NP_715964.1 RefSeq:WP_011070691.1 STRING:211586.SO_0324 PaxDb:Q8EJY2 EnsemblBacteria:AAN53409 GeneID:…	133	10	117	81.2	96.3	4e-19	50/108	46	70/108	64	4/108	3	1
gene-ECD_RS13620	NC_012971.2	2724818	2726089	+	protein_coding	ECD_RS13620	ECD_02611	.	WP_001301334.1	FAD-dependent oxidoreductase	-2.60701	1.77613	0.000949785	0.00719608	1.49857	2.53007	1.49857	2.53007	24	53	1.09937	3.05224	1272	4	1270	99.61	UNIPROTKB|P68644 - symbol:fixC species:83333 "Escherichia coli K-12" [GO:0050660 "flavin adenine dinucleotide binding" evidence=ISA] [GO:0051536 "iron-sulfur cluster binding" evidence=ISA] [GO:0004174 "electron-transferring-flavoprotein dehydrogenase activity" evidence=ISA] [GO:0009437 "carnitine metabolic process" evidence=IEP] InterPro:IPR002938 Pfam:PF01494 GO:GO:0016491 GO:GO:0071949 Gene3D:3…	428	3	428	99.53	322	2e-86	173/428	40	260/428	60	8/428	1	1
gene-ECD_RS13740	NC_012971.2	2755125	2755574	-	protein_coding	ECD_RS13740	ECD_02635	.	WP_000807751.1	flavodoxin	2.10983	5.12795	3.61352e-06	6.46531e-05	5.58982	4.54523	5.58982	4.54523	620	248	80.2783	40.3709	450	1	448	99.56	UNIPROTKB|P65367 - symbol:yqcA "putative flavodoxin YqcA" species:83333 "Escherichia coli K-12" [GO:0010181 "FMN binding" evidence=IDA] InterPro:IPR001094 InterPro:IPR008254 Pfam:PF00258 PRINTS:PR00369 PROSITE:PS50902 InterPro:IPR029039 GO:GO:0055114 EMBL:U00096 EMBL:AP009048 Proteomes:UP000000318 Proteomes:UP000000625 EMBL:U29581 GO:GO:0010181 Gene3D:3.40.50.360 SUPFAM:SSF52218 eggNOG:COG0716 HO…	149	1	149	100	301.2	1e-80	148/149	99	148/149	99	0/149	0	1
gene-ECD_RS13770	NC_012971.2	2758898	2760262	+	protein_coding	ECD_RS13770	ECD_02640	ppnN	WP_000627995.1	nucleotide 5'-monophosphate nucleosidase	2.08866	6.73715	8.04344e-07	1.70298e-05	7.17987	6.12798	7.17987	6.12798	1893	765	80.8048	41.0543	1365	1	1363	99.85	UNIPROTKB|P0ADR8 - symbol:ppnN "nucleotide 5'-monophosphate nucleosidase" species:83333 "Escherichia coli K-12" [GO:0047405 "pyrimidine-5'-nucleotide nucleosidase activity" evidence=IDA] [GO:0005829 "cytosol" evidence=IDA] EcoGene:EG12373 Pfam:PF03641 GO:GO:0005829 EMBL:U00096 EMBL:AP009048 Proteomes:UP000000318 Proteomes:UP000000625 EMBL:U29581 GO:GO:0008714 eggNOG:COG1611 KO:K06966 InterPro:IPR…	454	1	454	100	906.4	2e-262	453/454	99	454/454	100	0/454	0	1
gene-ECD_RS13825	NC_012971.2	2770908	2771891	-	protein_coding	ECD_RS13825	ECD_02651	.	WP_000156205.1	ABC transporter permease	-2.67531	0.175372	0.0452806	0.142974	0.615862	1.28795	0.615862	1.28795	7	16	0.414497	1.19112	984	43	973	94.61	UNIPROTKB|B8E1T3 - symbol:Dtur_0412 "Monosaccharide-transporting ATPase" species:515635 "Dictyoglomus turgidum DSM 6724" [GO:0005886 "plasma membrane" evidence=IBA] [GO:0015145 "monosaccharide transmembrane transporter activity" evidence=IBA] [GO:0016021 "integral component of membrane" evidence=IBA] InterPro:IPR001851 Pfam:PF02653 GO:GO:0016021 GO:GO:0005886 GO:GO:0015407 GO:GO:0015145 eggNOG:EN…	328	7	324	96.95	280.4	4e-74	148/318	46	207/318	65	8/318	2	1
gene-ECD_RS13830	NC_012971.2	2771895	2773394	-	protein_coding	ECD_RS13830	ECD_02652	.	WP_000004944.1	sugar ABC transporter ATP-binding protein	4.10234	-0.160702	0.016576	0.0685152	1.0983	0.345214	1.0983	0.345214	15	3	0.582665	0.146507	1500	7	1486	98.67	UNIPROTKB|P04983 - symbol:rbsA "ribose ABC transporter ATP binding subunit" species:83333 "Escherichia coli K-12" [GO:0015749 "monosaccharide transmembrane transport" evidence=IEA] [GO:0034219 "carbohydrate transmembrane transport" evidence=IEA] [GO:0015752 "D-ribose transmembrane transport" evidence=IMP] [GO:0043190 "ATP-binding cassette (ABC) transporter complex" evidence=IDA] [GO:0015591 "D-ri…	501	2	491	97.8	451.1	3e-125	247/494	50	333/494	67	5/494	1	1
gene-ECD_RS13850	NC_012971.2	2777648	2778379	+	protein_coding	ECD_RS13850	ECD_02656	fucR	WP_000642343.1	L-fucose operon activator	2.16872	3.35173	0.000109559	0.00118955	3.87698	2.86946	3.87698	2.86946	180	70	14.3278	7.00514	732	13	697	93.58	UNIPROTKB|P0ACL0 - symbol:glpR "DNA-binding transcriptional repressor GlpR" species:83333 "Escherichia coli K-12" [GO:0005515 "protein binding" evidence=IPI] [GO:0045892 "negative regulation of transcription, DNA-templated" evidence=IDA] [GO:0000986 "bacterial-type proximal promoter sequence-specific DNA binding" evidence=IDA] InterPro:IPR001034 InterPro:IPR018356 Pfam:PF08220 PRINTS:PR00037 PROS…	252	6	231	89.68	104.8	2e-21	66/229	28	113/229	49	4/229	1	1
gene-ECD_RS13865	NC_012971.2	2779930	2780847	-	protein_coding	ECD_RS13865	ECD_02659	.	WP_000044401.1	glycine cleavage system transcriptional regulator GcvA	-2.24002	5.91007	1.55761e-07	3.95736e-06	5.24963	6.39222	5.24963	6.39222	487	921	30.9104	73.4931	918	1	916	99.78	UNIPROTKB|P0A9F6 - symbol:gcvA species:83333 "Escherichia coli K-12" [GO:0006355 "regulation of transcription, DNA-templated" evidence=IDA] [GO:0009411 "response to UV" evidence=IMP] [GO:0043565 "sequence-specific DNA binding" evidence=IBA] [GO:0001131 "transcription factor activity, bacterial-type RNA polymerase proximal promoter sequence-specific DNA binding" evidence=IDA] [GO:0006351 "transcri…	305	1	305	100	603.2	3e-171	305/305	100	305/305	100	0/305	0	1
gene-ECD_RS13940	NC_012971.2	2800721	2801044	-	protein_coding	ECD_RS13940	ECD_02671	.	WP_001276460.1	prepilin-type N-terminal cleavage/methylation domain-containing protein	-2.91827	0.0646405	0.0347041	0.118087	0.542413	1.2337	0.542413	1.2337	6	15	1.07901	3.39138	324	1	322	99.38	UNIPROTKB|P08372 - symbol:ppdC "putative protein" species:83333 "Escherichia coli K-12" [GO:0005887 "integral component of plasma membrane" evidence=RCA] EMBL:U00096 EMBL:AP009048 Proteomes:UP000000318 Proteomes:UP000000625 EMBL:U29581 InterPro:IPR012902 Pfam:PF07963 TIGRFAMs:TIGR02532 PROSITE:PS00409 EMBL:X03966 PIR:E24137 RefSeq:NP_417300.1 RefSeq:WP_001276460.1 ProteinModelPortal:P08372 BioGri…	107	1	107	100	218	8e-56	107/107	100	107/107	100	0/107	0	1
gene-ECD_RS14005	NC_012971.2	2809878	2810918	+	protein_coding	ECD_RS14005	ECD_02682	.	WP_001199295.1	NADP(H)-dependent aldo-keto reductase	2.10559	6.85723	5.36496e-07	1.18184e-05	7.30312	6.23886	7.30312	6.23886	2063	827	115.47	58.1948	1041	1	1039	99.81	UNIPROTKB|P0A9T4 - symbol:tas species:83333 "Escherichia coli K-12" [GO:0034198 "cellular response to amino acid starvation" evidence=IMP] [GO:0004033 "aldo-keto reductase (NADP) activity" evidence=NAS;TAS] [GO:0005829 "cytosol" evidence=IDA] InterPro:IPR020471 PRINTS:PR00069 Pfam:PF00248 InterPro:IPR023210 GO:GO:0005829 EMBL:U00096 EMBL:AP009048 Proteomes:UP000000318 Proteomes:UP000000625 CDD:cd…	346	1	346	100	694.9	7e-199	346/346	100	346/346	100	0/346	0	1
gene-ECD_RS14025	NC_012971.2	2815919	2817181	-	protein_coding	ECD_RS14025	ECD_02686	lysA	WP_001120711.1	diaminopimelate decarboxylase	2.2622	4.07292	5.81371e-06	9.70146e-05	4.58788	3.48321	4.58788	3.48321	303	113	13.9784	6.55397	1263	1	1261	99.84	UNIPROTKB|P00861 - symbol:lysA "diaminopimelate decarboxylase" species:83333 "Escherichia coli K-12" [GO:0005515 "protein binding" evidence=IPI] [GO:0030170 "pyridoxal phosphate binding" evidence=IDA] [GO:0009089 "lysine biosynthetic process via diaminopimelate" evidence=IMP] [GO:0008836 "diaminopimelate decarboxylase activity" evidence=IDA] HAMAP:MF_02120 InterPro:IPR000183 InterPro:IPR002986 In…	420	1	420	100	845.1	5e-244	420/420	100	420/420	100	0/420	0	1
gene-ECD_RS14145	NC_012971.2	2840890	2842275	+	protein_coding	ECD_RS14145	ECD_02706	.	WP_001264452.1	dihydropyrimidinase	-7.82958	-0.250304	0.00339444	0.0198408	0.20431	1.17733	0.20431	1.17733	2	14	0.084079	0.739936	1386	1	1384	99.86	UNIPROTKB|Q46806 - symbol:hyuA species:83333 "Escherichia coli K-12" [GO:0016812 "hydrolase activity, acting on carbon-nitrogen (but not peptide) bonds, in cyclic amides" evidence=IDA] [GO:0042802 "identical protein binding" evidence=IDA] HAMAP:MF_01644 InterPro:IPR006680 InterPro:IPR011059 InterPro:IPR011778 InterPro:IPR023766 Pfam:PF01979 GO:GO:0005737 GO:GO:0042802 EMBL:U00096 EMBL:AP009048 Pr…	461	1	461	100	943.3	2e-273	460/461	99	461/461	100	0/461	0	1
gene-ECD_RS14160	NC_012971.2	2845149	2845919	-	protein_coding	ECD_RS14160	ECD_02709	yqeC	WP_001300448.1	putative selenium-dependent hydroxylase accessory protein YqeC	-12.638	-0.486023	0.00250381	0.0154152	0.105769	1.05753	0.105769	1.05753	1	12	0.075573	1.14014	771				No hit
gene-ECD_RS14295	NC_012971.2	2876018	2876761	-	protein_coding	ECD_RS14295	ECD_02734	.	WP_000951948.1	SDR family oxidoreductase	2.06007	2.37002	0.00365246	0.0210265	2.94373	2.08545	2.94373	2.08545	88	36	6.89174	3.54453	744	1	742	99.73	UNIPROTKB|P52037 - symbol:ygfF "putative NAD(P)-binding oxidoreductase with NAD(P)-binding Rossmann-fold domain" species:83333 "Escherichia coli K-12" [GO:0016491 "oxidoreductase activity" evidence=IEA] InterPro:IPR020904 PROSITE:PS00061 InterPro:IPR002347 GO:GO:0016491 InterPro:IPR036291 SUPFAM:SSF51735 EMBL:U00096 EMBL:AP009048 Proteomes:UP000000318 Proteomes:UP000000625 EMBL:U28377 PRINTS:PR00…	247	1	247	100	475.3	7e-133	243/247	98	246/247	99	0/247	0	1
gene-ECD_RS14300	NC_012971.2	2877027	2879900	-	protein_coding	ECD_RS14300	ECD_02735	gcvP	WP_000195061.1	aminomethyl-transferring glycine dehydrogenase	4.33402	7.29431	7.78226e-22	2.2814e-19	7.99817	5.90096	7.99817	5.90096	3348	652	67.8762	16.6184	2874	1	2872	99.93	UNIPROTKB|P33195 - symbol:gcvP "glycine decarboxylase" species:83333 "Escherichia coli K-12" [GO:0042802 "identical protein binding" evidence=IPI] [GO:0006546 "glycine catabolic process" evidence=IEA] [GO:0055114 "oxidation-reduction process" evidence=IEA] [GO:0005829 "cytosol" evidence=IDA] [GO:0004375 "glycine dehydrogenase (decarboxylating) activity" evidence=IEA;IDA] HAMAP:MF_00711 InterPro:I…	957	1	957	100	1906.3	0	956/957	99	957/957	100	0/957	0	1
gene-ECD_RS14305	NC_012971.2	2880019	2880408	-	protein_coding	ECD_RS14305	ECD_02736	gcvH	WP_001295377.1	glycine cleavage system protein GcvH	4.34275	5.17528	3.20294e-18	5.62084e-16	5.89103	3.85069	5.89103	3.85069	767	149	114.591	27.9867	390	1	388	99.49	UNIPROTKB|P0A6T9 - symbol:gcvH species:83333 "Escherichia coli K-12" [GO:0019464 "glycine decarboxylation via glycine cleavage system" evidence=IEA;ISS] [GO:0031405 "lipoic acid binding" evidence=ISS] [GO:0005737 "cytoplasm" evidence=IDA] [GO:0005829 "cytosol" evidence=IDA] [GO:0005960 "glycine cleavage complex" evidence=IEA] HAMAP:MF_00272 InterPro:IPR002930 InterPro:IPR017453 Pfam:PF01597 Inter…	129	1	129	100	256.1	3e-67	129/129	100	129/129	100	0/129	0	1
gene-ECD_RS14310	NC_012971.2	2880432	2881526	-	protein_coding	ECD_RS14310	ECD_02737	gcvT	WP_000068701.1	glycine cleavage system aminomethyltransferase GcvT	4.24208	6.48076	2.15343e-20	5.58659e-18	7.18138	5.12816	7.18138	5.12816	1895	377	100.836	25.2207	1095	1	1093	99.82	UNIPROTKB|P27248 - symbol:gcvT species:83333 "Escherichia coli K-12" [GO:0019464 "glycine decarboxylation via glycine cleavage system" evidence=ISS] [GO:0004047 "aminomethyltransferase activity" evidence=ISS;IDA] [GO:0032259 "methylation" evidence=IEA] [GO:0005829 "cytosol" evidence=IDA] HAMAP:MF_00259 InterPro:IPR006223 InterPro:IPR022903 InterPro:IPR006222 EcoGene:EG11442 Pfam:PF01571 GO:GO:000…	364	1	364	100	731.9	6e-210	364/364	100	364/364	100	0/364	0	1
gene-ECD_RS14605	NC_012971.2	2937787	2939922	-	protein_coding	ECD_RS14605	ECD_02795	.	WP_000839790.1	ornithine decarboxylase	2.00603	5.86927	6.0911e-06	9.98327e-05	6.29905	5.31283	6.29905	5.31283	1022	430	27.8785	14.7468	2136	1	2134	99.91	UNIPROTKB|P21169 - symbol:speC "ornithine decarboxylase, biosynthetic" species:83333 "Escherichia coli K-12" [GO:0005829 "cytosol" evidence=IDA] [GO:0030170 "pyridoxal phosphate binding" evidence=IDA] [GO:0008295 "spermidine biosynthetic process" evidence=IMP] [GO:0004586 "ornithine decarboxylase activity" evidence=IDA] InterPro:IPR000310 InterPro:IPR005308 InterPro:IPR008286 InterPro:IPR011193 I…	711	1	711	100	1437.2	0	702/711	98	709/711	99	0/711	0	1
gene-ECD_RS14660	NC_012971.2	2949613	2950353	+	protein_coding	ECD_RS14660	ECD_02817	kdsB	WP_000030740.1	3-deoxy-manno-octulosonate cytidylyltransferase	-2.05005	1.23127	0.0264049	0.0963881	1.29	1.9905	1.29	1.9905	19	33	1.49401	3.26231	741	19	703	92.44	UNIPROTKB|Q74BY2 - symbol:kdsB "3-deoxy-manno-octulosonate cytidylyltransferase" species:243231 "Geobacter sulfurreducens PCA" [GO:0005829 "cytosol" evidence=IBA] [GO:0008690 "3-deoxy-manno-octulosonate cytidylyltransferase activity" evidence=IBA] [GO:0009103 "lipopolysaccharide biosynthetic process" evidence=IBA] HAMAP:MF_00057 InterPro:IPR004528 UniPathway:UPA00030 UniPathway:UPA00358 InterPro:…	250	6	245	96	205.3	1e-51	110/240	45	149/240	62	12/240	5	1
gene-ECD_RS14720	NC_012971.2	2963407	2964585	-	protein_coding	ECD_RS14720	.	gspL	WP_000094981.1	type II secretion system protein GspL	-3.02517	-0.121277	0.0384743	0.127981	0.465022	1.11867	0.465022	1.11867	5	13	0.247101	0.807717	1179	142	1177	87.87	TIGR_CMR|SO_0174 - symbol:SO_0174 "general secretion pathway protein L" species:211586 "Shewanella oneidensis MR-1" [GO:0008565 "protein transporter activity" evidence=ISS] [GO:0009306 "protein secretion" evidence=ISS] InterPro:IPR007812 PIRSF:PIRSF015761 GO:GO:0016021 GO:GO:0008565 EMBL:AE014299 Proteomes:UP000008186 GO:GO:0009276 eggNOG:COG3297 KO:K02461 InterPro:IPR024230 InterPro:IPR025691 Pf…	395	53	395	86.84	112.5	2e-23	88/362	24	165/362	45	36/362	9	1
gene-ECD_RS14775	NC_012971.2	2973824	2974633	-	protein_coding	ECD_RS14775	ECD_02841	.	WP_000895873.1	prepilin peptidase PppA	-3.38636	0.716802	0.00275824	0.0168456	0.752414	1.74112	0.752414	1.74112	9	26	0.647406	2.35135	810	1	808	99.75	UNIPROTKB|Q46836 - symbol:pppA "prepilin peptidase" species:83333 "Escherichia coli K-12" [GO:0006508 "proteolysis" evidence=IEA] [GO:0004175 "endopeptidase activity" evidence=IMP] [GO:0005886 "plasma membrane" evidence=IDA] InterPro:IPR000045 Pfam:PF01478 GO:GO:0016021 GO:GO:0005886 EMBL:U00096 EMBL:AP009048 Proteomes:UP000000318 Proteomes:UP000000625 EMBL:U28377 GO:GO:0004190 GO:GO:0004175 eggN…	269	1	269	100	530.4	2e-149	260/269	96	264/269	98	0/269	0	1
gene-ECD_RS14900	NC_012971.2	3006161	3007027	+	protein_coding	ECD_RS14900	ECD_02865	yghU	WP_001295515.1	glutathione-dependent disulfide-bond oxidoreductase	2.3485	5.88796	3.53208e-08	1.03544e-06	6.38822	5.17928	6.38822	5.17928	1088	391	73.1188	33.036	867	1	865	99.77	UNIPROTKB|Q46845 - symbol:yghU "disulfide reductase / organic hydroperoxide reductase" species:83333 "Escherichia coli K-12" [GO:0098869 "cellular oxidant detoxification" evidence=IEA] [GO:0015036 "disulfide oxidoreductase activity" evidence=IDA] InterPro:IPR004045 Pfam:PF02798 PROSITE:PS50404 EMBL:U00096 EMBL:AP009048 Proteomes:UP000000318 Proteomes:UP000000625 EMBL:U28377 InterPro:IPR036249 SUP…	288	1	288	100	602.8	3e-171	288/288	100	288/288	100	0/288	0	1
gene-ECD_RS14910	NC_012971.2	3007411	3007752	-	protein_coding	ECD_RS14910	ECD_02867	hypA	WP_000544952.1	hydrogenase maturation nickel metallochaperone HypA	-3.51138	0.600535	0.00282728	0.0172121	0.685753	1.66116	0.685753	1.66116	8	24	1.36296	5.14061	342	1	340	99.42	UNIPROTKB|P0A703 - symbol:hybF "protein involved with the maturation of hydrogenases 1 and 2" species:83333 "Escherichia coli K-12" [GO:0051604 "protein maturation" evidence=IMP] [GO:0008270 "zinc ion binding" evidence=IDA] [GO:0016151 "nickel cation binding" evidence=IDA] HAMAP:MF_00213 InterPro:IPR000688 Pfam:PF01155 PIRSF:PIRSF004761 GO:GO:0008270 EMBL:U00096 EMBL:AP009048 Proteomes:UP00000031…	113	1	113	100	238	8e-62	112/113	99	113/113	100	0/113	0	1
gene-ECD_RS14915	NC_012971.2	3007745	3008233	-	protein_coding	ECD_RS14915	ECD_02868	hybE	WP_000134014.1	hydrogenase-2 assembly chaperone	-2.0353	3.26249	0.000394433	0.00346355	2.8555	3.77673	2.8555	3.77673	82	141	9.77066	21.1222	489	1	487	99.59	UNIPROTKB|P0AAN1 - symbol:hybE "hydrogenase 2-specific chaperone" species:83333 "Escherichia coli K-12" [GO:0070678 "preprotein binding" evidence=IPI] [GO:0051604 "protein maturation" evidence=IMP] [GO:0005515 "protein binding" evidence=IPI] EMBL:U00096 EMBL:AP009048 Proteomes:UP000000318 Proteomes:UP000000625 EMBL:U28377 GO:GO:0051604 GO:GO:0070678 EMBL:U09177 PIR:F65085 RefSeq:NP_417466.1 RefSe…	162	1	162	100	332.4	5e-90	162/162	100	162/162	100	0/162	0	1
gene-ECD_RS14920	NC_012971.2	3008226	3008720	-	protein_coding	ECD_RS14920	ECD_02869	.	WP_001221946.1	HyaD/HybD family hydrogenase maturation endopeptidase	-2.0554	3.87315	7.69988e-05	0.000891923	3.39348	4.36139	3.39348	4.36139	125	217	14.7138	32.1132	495	1	493	99.6	UNIPROTKB|P37182 - symbol:hybD "putative maturation peptidase for hydrogenase 2" species:83333 "Escherichia coli K-12" [GO:0006464 "cellular protein modification process" evidence=IBA] [GO:0004175 "endopeptidase activity" evidence=IBA] [GO:0043085 "positive regulation of catalytic activity" evidence=IEA] [GO:0016485 "protein processing" evidence=ISS;IBA] InterPro:IPR000671 InterPro:IPR004419 Pfam…	164	1	164	100	315.8	4e-85	163/164	99	163/164	99	0/164	0	1
gene-ECD_RS14925	NC_012971.2	3008720	3010423	-	protein_coding	ECD_RS14925	ECD_02870	hybC	WP_000083065.1	hydrogenase 2 large subunit	-2.24826	5.89587	1.47025e-07	3.7859e-06	5.23222	6.37978	5.23222	6.37978	481	913	16.4473	39.2492	1704	1	1702	99.88	UNIPROTKB|P0ACE0 - symbol:hybC "hydrogenase 2 subunit alpha" species:83333 "Escherichia coli K-12" [GO:0005506 "iron ion binding" evidence=ISM] [GO:0009061 "anaerobic respiration" evidence=IMP] [GO:0044569 "[Ni-Fe] hydrogenase complex" evidence=IDA] [GO:0031236 "extrinsic component of periplasmic side of plasma membrane" evidence=IDA] [GO:0016151 "nickel cation binding" evidence=ISM] [GO:0033748 …	567	1	567	100	1159.4	0	567/567	100	567/567	100	0/567	0	1
gene-ECD_RS14930	NC_012971.2	3010420	3011598	-	protein_coding	ECD_RS14930	ECD_02871	hybB	WP_000017703.1	Ni/Fe-hydrogenase cytochrome b subunit	-2.28865	3.72863	1.00144e-05	0.000154514	3.16786	4.27	3.16786	4.27	105	203	5.18913	12.6128	1179	1	1177	99.83	UNIPROTKB|P37180 - symbol:hybB "hydrogenase 2 - integral membrane subunit HybB" species:83333 "Escherichia coli K-12" [GO:0033748 "hydrogenase (acceptor) activity" evidence=IMP] [GO:0005887 "integral component of plasma membrane" evidence=ISM] [GO:0044569 "[Ni-Fe] hydrogenase complex" evidence=IDA] [GO:0005886 "plasma membrane" evidence=IDA] [GO:0016021 "integral component of membrane" evidence=I…	392	1	392	100	789.3	3e-227	392/392	100	392/392	100	0/392	0	1
gene-ECD_RS14935	NC_012971.2	3011588	3012574	-	protein_coding	ECD_RS14935	ECD_02872	hybA	WP_001081870.1	hydrogenase 2 operon protein HybA	-2.31393	4.27836	1.60398e-06	3.18374e-05	3.65974	4.80446	3.65974	4.80446	153	299	9.03219	22.1913	987	1	985	99.8	UNIPROTKB|P0AAJ8 - symbol:hybA "hydrogenase 2 - [Fe-S] binding, ferredoxin-type component HybA" species:83333 "Escherichia coli K-12" [GO:0033748 "hydrogenase (acceptor) activity" evidence=IMP] [GO:0009061 "anaerobic respiration" evidence=IGI;IMP] [GO:0019588 "anaerobic glycerol catabolic process" evidence=IDA] [GO:0044569 "[Ni-Fe] hydrogenase complex" evidence=IDA] [GO:0005887 "integral componen…	328	1	328	100	698.4	6e-200	327/328	99	328/328	100	0/328	0	1
gene-ECD_RS14970	NC_012971.2	3017099	3017983	+	protein_coding	ECD_RS14970	ECD_02878	yghA	WP_000018760.1	NADP(+)-dependent aldehyde reductase	4.27928	1.09035	0.000134587	0.00139758	2.04222	0.783168	2.04222	0.783168	41	8	2.69935	0.66218	885	1	883	99.77	UNIPROTKB|P0AG84 - symbol:yghA "NADP+-dependent aldehyde reductase" species:83333 "Escherichia coli K-12" [GO:0008106 "alcohol dehydrogenase (NADP+) activity" evidence=IDA] [GO:0016491 "oxidoreductase activity" evidence=IEA] InterPro:IPR020904 PROSITE:PS00061 EcoGene:EG11292 InterPro:IPR002347 InterPro:IPR036291 SUPFAM:SSF51735 EMBL:U00096 EMBL:AP009048 Proteomes:UP000000318 Proteomes:UP000000625…	294	1	294	100	585.9	4e-166	294/294	100	294/294	100	0/294	0	1
gene-ECD_RS14990	NC_012971.2	3019673	3020860	+	protein_coding	ECD_RS14990	ECD_02881	metC	WP_001320425.1	cystathionine beta-lyase	2.46554	5.80265	7.11855e-09	2.5354e-07	6.32392	5.0479	6.32392	5.0479	1040	356	51.0077	21.9514	1188	1	1186	99.83	UNIPROTKB|P06721 - symbol:metC "cystathionine-beta-lyase / L-cysteine desulfhydrase" species:83333 "Escherichia coli K-12" [GO:0019450 "L-cysteine catabolic process to pyruvate" evidence=IBA] [GO:0080146 "L-cysteine desulfhydrase activity" evidence=IMP] [GO:0030170 "pyridoxal phosphate binding" evidence=IDA] [GO:0004121 "cystathionine beta-lyase activity" evidence=IDA] InterPro:IPR000277 InterPro…	395	1	395	100	783.5	2e-225	390/395	98	394/395	99	0/395	0	1
gene-ECD_RS15010	NC_012971.2	3022792	3023955	+	protein_coding	ECD_RS15010	ECD_02884	yqhD	WP_001058802.1	alcohol dehydrogenase	2.74049	6.75622	2.36837e-11	1.34714e-09	7.31351	5.87461	7.31351	5.87461	2078	640	104.019	40.277	1164	1	1162	99.83	UNIPROTKB|Q46856 - symbol:yqhD species:83333 "Escherichia coli K-12" [GO:0018455 "alcohol dehydrogenase [NAD(P)+] activity" evidence=IDA] [GO:1990002 "methylglyoxal reductase (NADPH-dependent, acetol producing)" evidence=IDA] [GO:0005829 "cytosol" evidence=IDA] [GO:0008106 "alcohol dehydrogenase (NADP+) activity" evidence=IDA] [GO:0000302 "response to reactive oxygen species" evidence=IMP] [GO:00…	387	1	387	100	776.5	2e-223	387/387	100	387/387	100	0/387	0	1
gene-ECD_RS15015	NC_012971.2	3024060	3024887	+	protein_coding	ECD_RS15015	ECD_02885	dkgA	WP_000013149.1	2,5-didehydrogluconate reductase DkgA	3.51137	3.91512	4.08477e-11	2.22387e-09	4.59243	2.92187	4.59243	2.92187	304	73	21.3925	6.45836	828	1	826	99.76	UNIPROTKB|Q46857 - symbol:dkgA "methylglyoxal reductase DkgA" species:83333 "Escherichia coli K-12" [GO:0008106 "alcohol dehydrogenase (NADP+) activity" evidence=IDA] [GO:0016616 "oxidoreductase activity, acting on the CH-OH group of donors, NAD or NADP as acceptor" evidence=IDA] [GO:0051596 "methylglyoxal catabolic process" evidence=IMP] [GO:0005829 "cytosol" evidence=IDA] InterPro:IPR018170 Int…	275	1	275	100	563.5	2e-159	275/275	100	275/275	100	0/275	0	1
gene-ECD_RS15060	NC_012971.2	3035685	3035981	-	protein_coding	ECD_RS15060	ECD_02894	mqsR	WP_000415584.1	type II toxin-antitoxin system toxin MqsR	-2.15793	3.05241	0.000241759	0.00236242	2.62588	3.60574	2.62588	3.60574	68	124	13.3405	30.584	297	1	295	99.33	UNIPROTKB|Q46865 - symbol:mqsR "mRNA interferase / toxin of the MqsR-MqsA toxin-antitoxin system" species:83333 "Escherichia coli K-12" [GO:2000145 "regulation of cell motility" evidence=IMP] [GO:0090502 "RNA phosphodiester bond hydrolysis, endonucleolytic" evidence=IEA] [GO:0090305 "nucleic acid phosphodiester bond hydrolysis" evidence=IEA] [GO:0045892 "negative regulation of transcription, DNA-…	98	1	98	100	198.4	6e-50	98/98	100	98/98	100	0/98	0	1
gene-ECD_RS15090	NC_012971.2	3039967	3040548	+	protein_coding	ECD_RS15090	ECD_02900	mdaB	WP_000072420.1	NADPH:quinone oxidoreductase MdaB	2.09649	3.31884	0.000214448	0.00213384	3.83145	2.86946	3.83145	2.86946	174	70	17.4199	8.81058	582	1	580	99.66	UNIPROTKB|P0AEY5 - symbol:mdaB "NADPH dehydrogenase (quinone)" species:83333 "Escherichia coli K-12" [GO:0055114 "oxidation-reduction process" evidence=IEA] [GO:0005829 "cytosol" evidence=IDA] [GO:0050660 "flavin adenine dinucleotide binding" evidence=IDA] [GO:0008753 "NADPH dehydrogenase (quinone) activity" evidence=IDA] EcoGene:EG12656 Pfam:PF02525 InterPro:IPR029039 GO:GO:0005829 GO:GO:0050660…	193	1	193	100	406	4e-112	192/193	99	192/193	99	0/193	0	1
gene-ECD_RS15145	NC_012971.2	3049056	3049871	-	protein_coding	ECD_RS15145	ECD_02911	ygiD	WP_000188362.1	4,5-DOPA dioxygenase extradiol	2.6801	3.62451	4.39307e-07	1.01467e-05	4.22093	2.92187	4.22093	2.92187	232	73	16.566	6.55333	816	1	814	99.75	UNIPROTKB|P24197 - symbol:ygiD "4,5-DOPA dioxygenase extradiol" species:83333 "Escherichia coli K-12" [GO:0046566 "DOPA dioxygenase activity" evidence=IDA] InterPro:IPR004183 InterPro:IPR014436 Pfam:PF02900 PIRSF:PIRSF006157 GO:GO:0005737 GO:GO:0008270 GO:GO:0008198 EMBL:U00096 EMBL:AP009048 Proteomes:UP000000318 Proteomes:UP000000625 GO:GO:0006725 EMBL:U28377 eggNOG:COG3384 KO:K15777 CDD:cd07363…	271	1	271	100	567.8	1e-160	271/271	100	271/271	100	0/271	0	1
gene-ECD_RS15400	NC_012971.2	3103393	3104379	+	protein_coding	ECD_RS15400	ECD_02956	.	WP_012775974.1	Gfo/Idh/MocA family oxidoreductase	2.22051	3.96347	1.14654e-05	0.000173392	4.47397	3.39944	4.47397	3.39944	279	106	16.4705	7.86717	987	1	985	99.8	UNIPROTKB|P42599 - symbol:ygjR "putative NAD(P)-binding dehydrogenase" species:83333 "Escherichia coli K-12" [GO:0055114 "oxidation-reduction process" evidence=IEA] [GO:0016491 "oxidoreductase activity" evidence=IEA] InterPro:IPR000683 Pfam:PF01408 GO:GO:0016491 InterPro:IPR036291 SUPFAM:SSF51735 EMBL:U00096 EMBL:AP009048 Proteomes:UP000000318 Proteomes:UP000000625 EMBL:U18997 eggNOG:COG0673 eggN…	328	1	328	100	644.8	8e-184	327/328	99	327/328	99	0/328	0	1
gene-ECD_RS15410	NC_012971.2	3106243	3107487	+	protein_coding	ECD_RS15410	ECD_02958	sstT	WP_000211656.1	serine/threonine transporter SstT	-3.2422	6.01443	4.61155e-14	3.82057e-12	4.97394	6.63914	4.97394	6.63914	400	1095	18.7202	64.428	1245	1	1243	99.84	UNIPROTKB|P0AGE4 - symbol:sstT species:83333 "Escherichia coli K-12" [GO:0016021 "integral component of membrane" evidence=IEA;IDA] [GO:0006865 "amino acid transport" evidence=IEA;IDA] [GO:0005295 "neutral amino acid:sodium symporter activity" evidence=IDA] [GO:0015175 "neutral amino acid transmembrane transporter activity" evidence=IDA] [GO:0032329 "serine transport" evidence=IEA;IDA] [GO:005508…	414	1	414	100	793.9	1e-228	413/414	99	413/414	99	0/414	0	1
gene-ECD_RS15420	NC_012971.2	3108126	3109613	-	protein_coding	ECD_RS15420	ECD_02960	.	WP_001199352.1	altronate dehydratase	2.15072	2.84147	0.000466832	0.0040434	3.39348	2.43711	3.39348	2.43711	125	49	4.8947	2.41225	1488	1	1486	99.87	UNIPROTKB|P42604 - symbol:uxaA "D-altronate dehydratase" species:83333 "Escherichia coli K-12" [GO:0008198 "ferrous iron binding" evidence=IDA] [GO:0019698 "D-galacturonate catabolic process" evidence=IMP] [GO:0030145 "manganese ion binding" evidence=IDA] [GO:0008789 "altronate dehydratase activity" evidence=IDA] InterPro:IPR007392 Pfam:PF04295 EcoGene:EG12734 GO:GO:0008198 EMBL:U00096 EMBL:AP009…	495	1	495	100	995.7	3e-289	492/495	99	493/495	99	0/495	0	1
gene-ECD_RS15425	NC_012971.2	3109628	3111040	-	protein_coding	ECD_RS15425	ECD_02961	uxaC	WP_000187442.1	glucuronate isomerase	2.20484	3.3679	7.29336e-05	0.000852607	3.89921	2.86946	3.89921	2.86946	183	70	7.54619	3.62899	1413	1	1411	99.86	UNIPROTKB|P0A8G3 - symbol:uxaC "D-glucoronate/D-galacturonate isomerase" species:83333 "Escherichia coli K-12" [GO:0019698 "D-galacturonate catabolic process" evidence=IMP] [GO:0042840 "D-glucuronate catabolic process" evidence=IDA] [GO:0008880 "glucuronate isomerase activity" evidence=IDA] HAMAP:MF_00675 InterPro:IPR003766 Pfam:PF02614 EMBL:U00096 EMBL:AP009048 Proteomes:UP000000318 Proteomes:UP…	470	1	470	100	973	2e-282	470/470	100	470/470	100	0/470	0	1
gene-ECD_RS15455	NC_012971.2	3115674	3115979	+	protein_coding	ECD_RS15455	ECD_02967	.	WP_000031415.1	DUF883 domain-containing protein	2.09683	3.86657	5.76113e-05	0.000708248	4.35567	3.362	4.35567	3.362	256	103	48.7458	24.6573	306	1	304	99.35	UNIPROTKB|P64581 - symbol:yqjD "inner membrane protein associated with the ribosome" species:83333 "Escherichia coli K-12" [GO:0005515 "protein binding" evidence=IPI] [GO:0043024 "ribosomal small subunit binding" evidence=IDA] [GO:0005886 "plasma membrane" evidence=IDA] [GO:0060187 "cell pole" evidence=IDA] InterPro:IPR010279 Pfam:PF05957 GO:GO:0016021 GO:GO:0005886 EMBL:U00096 EMBL:AP009048 Prot…	101	1	101	100	193.7	2e-48	101/101	100	101/101	100	0/101	0	1
gene-ECD_RS15495	NC_012971.2	3120617	3121318	+	protein_coding	ECD_RS15495	ECD_02975	.	WP_000633576.1	pirin family protein	3.90396	4.4389	3.22306e-14	2.72957e-12	5.13563	3.28407	5.13563	3.28407	449	97	37.2673	10.122	702	1	697	99.29	UNIPROTKB|P46852 - symbol:yhhW "quercetin 2,3-dioxygenase" species:83333 "Escherichia coli K-12" [GO:0008127 "quercetin 2,3-dioxygenase activity" evidence=IDA] UniPathway:UPA00724 Gene3D:2.60.120.10 InterPro:IPR014710 InterPro:IPR011051 SUPFAM:SSF51182 EMBL:U00096 EMBL:AP009048 Proteomes:UP000000318 Proteomes:UP000000625 GO:GO:0046872 EMBL:U18997 eggNOG:COG1741 KO:K06911 GO:GO:0008127 InterPro:IP…	231	1	229	99.13	132.1	1e-29	80/234	34	131/234	55	7/234	2	1
gene-ECD_RS15500	NC_012971.2	3121341	3121505	+	protein_coding	ECD_RS15500	ECD_02976	.	WP_001426206.1	hypothetical protein	2.10303	3.4194	0.000140253	0.00144852	3.92834	2.95578	3.92834	2.95578	187	75	66.0354	33.2971	165				No hit
gene-ECD_RS15755	NC_012971.2	3171947	3172954	+	protein_coding	ECD_RS15755	ECD_03027	.	WP_000130385.1	LLM class flavin-dependent oxidoreductase	4.79129	4.53803	6.58414e-18	1.04551e-15	5.28665	3.15865	5.28665	3.15865	500	88	28.902	6.39517	1008	1	1006	99.8	UNIPROTKB|P0ADV5 - symbol:yhbW "putative luciferase-like monooxygenase" species:83333 "Escherichia coli K-12" [GO:0005829 "cytosol" evidence=IDA] InterPro:IPR011251 InterPro:IPR036661 Pfam:PF00296 EcoGene:EG12792 GO:GO:0005829 EMBL:U00096 EMBL:AP009048 Proteomes:UP000000318 Proteomes:UP000000625 EMBL:U18997 GO:GO:0016705 Gene3D:3.20.20.30 SUPFAM:SSF51679 eggNOG:COG2141 EMBL:M58338 eggNOG:ENOG4105…	335	1	335	100	670.6	1e-191	334/335	99	334/335	99	0/335	0	1
gene-ECD_RS15760	NC_012971.2	3173072	3174316	-	protein_coding	ECD_RS15760	ECD_03028	mtr	WP_000224351.1	tryptophan permease	-2.01237	3.38425	0.000343102	0.00314317	2.97197	3.88629	2.97197	3.88629	90	153	4.21204	9.00226	1245	1	1243	99.84	UNIPROTKB|P0AAD2 - symbol:mtr species:83333 "Escherichia coli K-12" [GO:0005887 "integral component of plasma membrane" evidence=IDA] [GO:0005886 "plasma membrane" evidence=IDA] [GO:0015827 "tryptophan transport" evidence=IEA;IGI] [GO:0005300 "high-affinity tryptophan transmembrane transporter activity" evidence=IDA] [GO:0003333 "amino acid transmembrane transport" evidence=IDA] [GO:0015293 "symp…	414	1	414	100	817	1e-235	414/414	100	414/414	100	0/414	0	1
gene-ECD_RS15770	NC_012971.2	3174470	3176359	-	protein_coding	ECD_RS15770	ECD_03029	.	WP_001295553.1	ATP-dependent RNA helicase DeaD	-2.42825	8.6829	1.02182e-09	4.47605e-08	7.91103	9.18745	7.91103	9.18745	3151	6459	97.1417	250.342	1890	1	1732	91.64	UNIPROTKB|P0A9P6 - symbol:deaD "DeaD, DEAD-box RNA helicase" species:83333 "Escherichia coli K-12" [GO:0009314 "response to radiation" evidence=IMP] [GO:0010501 "RNA secondary structure unwinding" evidence=IBA] [GO:0045727 "positive regulation of translation" evidence=IMP] [GO:0033592 "RNA strand annealing activity" evidence=IDA] [GO:0048255 "mRNA stabilization" evidence=IMP] [GO:0005829 "cytosol…	629	1	577	91.73	993.8	1e-288	577/577	100	577/577	100	0/577	0	1
gene-ECD_RS15785	NC_012971.2	3179914	3180183	-	protein_coding	ECD_RS15785	ECD_03032	rpsO	WP_000059466.1	30S ribosomal protein S15	-2.03649	6.96274	1.49217e-06	3.00881e-05	6.37638	7.39369	6.37638	7.39369	1079	1855	232.85	503.28	270	1	268	99.26	UNIPROTKB|P0ADZ4 - symbol:rpsO species:83333 "Escherichia coli K-12" [GO:0022627 "cytosolic small ribosomal subunit" evidence=IDA] [GO:0006378 "mRNA polyadenylation" evidence=IDA] [GO:0019843 "rRNA binding" evidence=IDA] [GO:0005829 "cytosol" evidence=IDA] InterPro:IPR000589 InterPro:IPR005290 Pfam:PF00312 PROSITE:PS00362 SMART:SM01387 EcoGene:EG10914 GO:GO:0005829 GO:GO:0006417 EMBL:U00096 EMBL:…	89	1	89	100	176	3e-43	89/89	100	89/89	100	0/89	0	1
gene-ECD_RS15790	NC_012971.2	3180332	3181276	-	protein_coding	ECD_RS15790	ECD_03033	truB	WP_000089698.1	tRNA pseudouridine(55) synthase TruB	-2.25423	5.97147	1.19535e-07	3.14171e-06	5.30342	6.4558	5.30342	6.4558	506	963	31.1988	74.649	945	1	943	99.79	UNIPROTKB|P60340 - symbol:truB "tRNA pseudouridine55 synthase" species:83333 "Escherichia coli K-12" [GO:0000049 "tRNA binding" evidence=IDA] [GO:0034337 "RNA folding" evidence=IMP] [GO:1990481 "mRNA pseudouridine synthesis" evidence=IBA] [GO:0006400 "tRNA modification" evidence=IBA] [GO:0031119 "tRNA pseudouridine synthesis" evidence=IMP] [GO:0005829 "cytosol" evidence=IDA] [GO:0001522 "pseudour…	314	1	314	100	624	1e-177	314/314	100	314/314	100	0/314	0	1
gene-ECD_RS15795	NC_012971.2	3181276	3181677	-	protein_coding	ECD_RS15795	ECD_03034	rbfA	WP_001040205.1	30S ribosome-binding factor RbfA	-2.28834	5.52806	1.38325e-07	3.61067e-06	4.85763	6.02393	4.85763	6.02393	368	711	53.3385	129.561	402	1	400	99.5	UNIPROTKB|P0A7G2 - symbol:rbfA species:83333 "Escherichia coli K-12" [GO:0030490 "maturation of SSU-rRNA" evidence=IMP] [GO:0006974 "cellular response to DNA damage stimulus" evidence=IMP] [GO:0043024 "ribosomal small subunit binding" evidence=IDA] [GO:0009409 "response to cold" evidence=IMP] [GO:0005829 "cytosol" evidence=IDA] HAMAP:MF_00003 InterPro:IPR000238 InterPro:IPR020053 Pfam:PF02033 Pro…	133	1	133	100	258.8	5e-68	133/133	100	133/133	100	0/133	0	1
gene-ECD_RS15975	NC_012971.2	3214673	3214960	+	protein_coding	ECD_RS15975	ECD_03068	hpf	WP_001176599.1	ribosome hibernation promoting factor	2.5244	5.75235	3.19804e-09	1.26956e-07	6.28363	4.97537	6.28363	4.97537	1011	338	204.54	85.9714	288	1	286	99.31	UNIPROTKB|P0AFX0 - symbol:hpf "ribosome hibernation-promoting factor" species:83333 "Escherichia coli K-12" [GO:0045900 "negative regulation of translational elongation" evidence=IBA] [GO:0022627 "cytosolic small ribosomal subunit" evidence=IBA] [GO:0005829 "cytosol" evidence=IDA] [GO:0043024 "ribosomal small subunit binding" evidence=IDA] [GO:0017148 "negative regulation of translation" evidence…	95	1	95	100	189.9	2e-47	95/95	100	95/95	100	0/95	0	1
gene-ECD_RS16125	NC_012971.2	3246700	3246963	+	protein_coding	ECD_RS16125	ECD_03098	yhcN	WP_001295273.1	peroxide/acid stress response protein YhcN	2.69962	5.24442	8.26154e-10	3.70409e-08	5.80728	4.41722	5.80728	4.41722	723	226	159.571	62.7096	264	1	262	99.24	UNIPROTKB|P64614 - symbol:yhcN "stress-induced protein" species:83333 "Escherichia coli K-12" [GO:0071468 "cellular response to acidic pH" evidence=IEP] [GO:0070301 "cellular response to hydrogen peroxide" evidence=IMP] [GO:0044011 "single-species biofilm formation on inanimate substrate" evidence=IMP] GO:GO:0070301 EMBL:U00096 EMBL:AP009048 Proteomes:UP000000318 Proteomes:UP000000625 EMBL:U18997…	87	1	87	100	96.7	2e-19	78/87	89	78/87	89	0/87	0	1
gene-ECD_RS16135	NC_012971.2	3247383	3249350	-	protein_coding	ECD_RS16135	ECD_03100	aaeB	WP_000510980.1	p-hydroxybenzoic acid efflux pump subunit AaeB	-2.41101	3.83406	1.85535e-06	3.51777e-05	3.21589	4.39267	3.21589	4.39267	109	222	3.22716	8.26338	1968	1	1966	99.9	UNIPROTKB|P46481 - symbol:aaeB species:83333 "Escherichia coli K-12" [GO:0006810 "transport" evidence=IEA;IMP] [GO:0046942 "carboxylic acid transport" evidence=IMP] [GO:0005886 "plasma membrane" evidence=IEA;IDA] [GO:0016021 "integral component of membrane" evidence=IEA] [GO:0016020 "membrane" evidence=IEA] HAMAP:MF_01545 InterPro:IPR006726 InterPro:IPR023706 Pfam:PF04632 EcoGene:EG12822 GO:GO:00…	655	1	655	100	1278.1	0	650/655	99	652/655	99	0/655	0	1
gene-ECD_RS16175	NC_012971.2	3259543	3260031	-	protein_coding	ECD_RS16175	ECD_03108	mreD	WP_000179409.1	rod shape-determining protein MreD	-2.23302	2.18897	0.00187015	0.0123307	1.90244	2.83344	1.90244	2.83344	36	68	4.28956	10.1866	489	1	487	99.59	UNIPROTKB|P0ABH4 - symbol:mreD "membrane protein required for maintenance of rod shape" species:83333 "Escherichia coli K-12" [GO:0005887 "integral component of plasma membrane" evidence=ISM] [GO:0005515 "protein binding" evidence=IPI] [GO:0005886 "plasma membrane" evidence=IDA] [GO:0008360 "regulation of cell shape" evidence=IGI;IMP] InterPro:IPR007227 Pfam:PF04093 EcoGene:EG10610 GO:GO:0005886 …	162	1	162	100	323.9	2e-87	161/162	99	162/162	100	0/162	0	1
gene-ECD_RS16230	NC_012971.2	3268531	3268773	+	protein_coding	ECD_RS16230	ECD_03115	.	WP_000381173.1	YhdT family protein	-4.63989	0.288847	0.00169524	0.0113343	0.465022	1.48659	0.465022	1.48659	5	20	1.1989	6.02911	243				No hit
gene-ECD_RS16370	NC_012971.2	3293161	3293634	-	protein_coding	ECD_RS16370	ECD_03135	.	WP_000460680.1	DUF494 domain-containing protein	2.05004	5.45221	5.08711e-06	8.65491e-05	5.89657	4.88586	5.89657	4.88586	770	317	94.6523	48.9903	474	1	472	99.58	UNIPROTKB|Q9KVU0 - symbol:smg "Protein Smg homolog" species:243277 "Vibrio cholerae O1 biovar El Tor str. N16961" [GO:0003674 "molecular_function" evidence=ND] [GO:0008150 "biological_process" evidence=ND] EMBL:AE003852 Proteomes:UP000000584 eggNOG:ENOG4108RPN eggNOG:COG2922 KO:K03747 OMA:IHNETEM HAMAP:MF_00598 InterPro:IPR007456 PANTHER:PTHR38692 Pfam:PF04361 PIR:H82369 RefSeq:NP_229708.1 RefSeq…	158	2	158	99.37	202.2	7e-51	100/157	63	121/157	77	0/157	0	1
gene-ECD_RS16400	NC_012971.2	3299194	3299604	+	protein_coding	ECD_RS16400	ECD_03141	mscL	WP_000022442.1	large-conductance mechanosensitive channel protein MscL	2.09553	5.2164	3.99453e-06	7.04776e-05	5.67391	4.63691	5.67391	4.63691	658	265	93.2831	47.2317	411	1	409	99.51	UNIPROTKB|P0A742 - symbol:mscL species:83333 "Escherichia coli K-12" [GO:0016021 "integral component of membrane" evidence=IEA;IDA] [GO:0006811 "ion transport" evidence=IEA;IDA] [GO:0005887 "integral component of plasma membrane" evidence=IDA] [GO:0034220 "ion transmembrane transport" evidence=IGI;IDA] [GO:0042802 "identical protein binding" evidence=IDA;IPI] [GO:0005216 "ion channel activity" ev…	136	1	136	100	261.9	6e-69	136/136	100	136/136	100	0/136	0	1
gene-ECD_RS16420	NC_012971.2	3300786	3301169	-	protein_coding	ECD_RS16420	ECD_03145	rplQ	WP_001216368.1	50S ribosomal protein L17	-2.27103	8.35454	1.66779e-08	5.18031e-07	7.65147	8.83083	7.65147	8.83083	2630	5042	399.065	961.836	384	1	382	99.48	UNIPROTKB|P0AG44 - symbol:rplQ "50S ribosomal subunit protein L17" species:83333 "Escherichia coli K-12" [GO:0005829 "cytosol" evidence=IDA] [GO:0006412 "translation" evidence=IEA] [GO:0003735 "structural constituent of ribosome" evidence=IEA;IBA] [GO:0022625 "cytosolic large ribosomal subunit" evidence=IDA] [GO:0030529 "intracellular ribonucleoprotein complex" evidence=IEA] [GO:0005840 "ribosome…	127	1	127	100	249.6	3e-65	127/127	100	127/127	100	0/127	0	1
gene-ECD_RS16445	NC_012971.2	3303788	3303904	-	protein_coding	ECD_RS16445	ECD_03150	rpmJ	WP_000868187.1	50S ribosomal protein L36	-2.01532	7.32394	1.78429e-06	3.41705e-05	6.74403	7.74832	6.74403	7.74832	1396	2375	695.214	1486.99	117	1	115	98.29	UNIPROTKB|P0A7Q6 - symbol:rpmJ "50S ribosomal subunit protein L36" species:83333 "Escherichia coli K-12" [GO:0006412 "translation" evidence=IEA] [GO:0003735 "structural constituent of ribosome" evidence=IEA] [GO:0022625 "cytosolic large ribosomal subunit" evidence=IDA] [GO:0030529 "intracellular ribonucleoprotein complex" evidence=IEA] [GO:0005840 "ribosome" evidence=IEA] HAMAP:MF_00251 InterPro:…	38	1	38	100	80.9	6e-15	38/38	100	38/38	100	0/38	0	1
gene-ECD_RS16505	NC_012971.2	3309484	3309738	-	protein_coding	ECD_RS16505	ECD_03162	rpsQ	WP_000130100.1	30S ribosomal protein S17	-2.73255	7.02872	1.81739e-11	1.09157e-09	6.14784	7.58526	6.14784	7.58526	919	2120	209.988	609.011	255	1	253	99.22	UNIPROTKB|P0AG63 - symbol:rpsQ species:83333 "Escherichia coli K-12" [GO:0022627 "cytosolic small ribosomal subunit" evidence=IDA] [GO:0019843 "rRNA binding" evidence=IEA;IDA] [GO:0070181 "small ribosomal subunit rRNA binding" evidence=IDA] [GO:0046677 "response to antibiotic" evidence=IEA;IMP] [GO:0030529 "intracellular ribonucleoprotein complex" evidence=IEA] [GO:0005840 "ribosome" evidence=IEA…	84	1	84	100	170.6	1e-41	84/84	100	84/84	100	0/84	0	1
gene-ECD_RS16510	NC_012971.2	3309738	3309929	-	protein_coding	ECD_RS16510	ECD_03163	rpmC	WP_000644741.1	50S ribosomal protein L29	-2.9493	5.01139	5.11407e-11	2.70691e-09	4.1109	5.6156	4.1109	5.6156	214	533	64.9429	203.355	192	1	190	98.96	UNIPROTKB|P0A7M6 - symbol:rpmC "50S ribosomal subunit protein L29" species:83333 "Escherichia coli K-12" [GO:0006412 "translation" evidence=IEA] [GO:0003735 "structural constituent of ribosome" evidence=IEA] [GO:0022625 "cytosolic large ribosomal subunit" evidence=IDA] [GO:0030529 "intracellular ribonucleoprotein complex" evidence=IEA] [GO:0019843 "rRNA binding" evidence=IEA] [GO:0005840 "ribosom…	63	1	63	100	120.6	1e-26	63/63	100	63/63	100	0/63	0	1
gene-ECD_RS16515	NC_012971.2	3309929	3310339	-	protein_coding	ECD_RS16515	ECD_03164	rplP	WP_000941212.1	50S ribosomal protein L16	-2.65677	8.37183	2.2655e-11	1.30816e-09	7.50872	8.9135	7.50872	8.9135	2381	5340	337.549	951.764	411	1	409	99.51	UNIPROTKB|P0ADY7 - symbol:rplP "50S ribosomal subunit protein L16" species:83333 "Escherichia coli K-12" [GO:0006412 "translation" evidence=IEA] [GO:0005622 "intracellular" evidence=IEA] [GO:0003735 "structural constituent of ribosome" evidence=IEA;IBA] [GO:0022625 "cytosolic large ribosomal subunit" evidence=IDA] [GO:0030529 "intracellular ribonucleoprotein complex" evidence=IEA] [GO:0019843 "rR…	136	1	136	100	271.9	6e-72	136/136	100	136/136	100	0/136	0	1
gene-ECD_RS16520	NC_012971.2	3310352	3311053	-	protein_coding	ECD_RS16520	ECD_03165	rpsC	WP_000529945.1	30S ribosomal protein S3	-3.2068	9.3358	1.67801e-15	1.82711e-13	8.26754	9.94548	8.26754	9.94548	4038	10931	335.157	1140.65	702	1	700	99.72	UNIPROTKB|P0A7V3 - symbol:rpsC species:83333 "Escherichia coli K-12" [GO:0022627 "cytosolic small ribosomal subunit" evidence=IDA] [GO:0005829 "cytosol" evidence=IDA] [GO:0003735 "structural constituent of ribosome" evidence=IBA] InterPro:IPR001351 InterPro:IPR004044 InterPro:IPR004087 InterPro:IPR005704 InterPro:IPR009019 InterPro:IPR036419 Pfam:PF00189 Pfam:PF07650 PROSITE:PS50823 SMART:SM00322…	233	1	233	100	460.3	2e-128	233/233	100	233/233	100	0/233	0	1
gene-ECD_RS16525	NC_012971.2	3311071	3311403	-	protein_coding	ECD_RS16525	ECD_03166	rplV	WP_000447529.1	50S ribosomal protein L22	-3.23069	7.59751	2.85926e-15	2.94503e-13	6.53153	8.21267	6.53153	8.21267	1203	3281	210.494	721.758	333	1	331	99.4	UNIPROTKB|P61175 - symbol:rplV "50S ribosomal subunit protein L22" species:83333 "Escherichia coli K-12" [GO:0005829 "cytosol" evidence=IDA] [GO:0005515 "protein binding" evidence=IPI] [GO:0003735 "structural constituent of ribosome" evidence=IBA] [GO:0022625 "cytosolic large ribosomal subunit" evidence=IDA] InterPro:IPR001063 InterPro:IPR005727 InterPro:IPR018260 InterPro:IPR036394 Pfam:PF00237 …	110	1	110	100	211.5	8e-54	110/110	100	110/110	100	0/110	0	1
gene-ECD_RS16530	NC_012971.2	3311418	3311696	-	protein_coding	ECD_RS16530	ECD_03167	rpsS	WP_001138117.1	30S ribosomal protein S19	-3.32177	7.08962	1.66335e-15	1.82711e-13	5.99964	7.71591	5.99964	7.71591	828	2322	172.92	609.66	279	1	277	99.28	UNIPROTKB|P0A7U3 - symbol:rpsS species:83333 "Escherichia coli K-12" [GO:0022627 "cytosolic small ribosomal subunit" evidence=IDA] [GO:0000028 "ribosomal small subunit assembly" evidence=IBA] [GO:0005829 "cytosol" evidence=IDA] [GO:0003735 "structural constituent of ribosome" evidence=IBA] HAMAP:MF_00531 InterPro:IPR002222 InterPro:IPR005732 InterPro:IPR020934 InterPro:IPR023575 Pfam:PF00203 PIRS…	92	1	92	100	191	9e-48	92/92	100	92/92	100	0/92	0	1
gene-ECD_RS16535	NC_012971.2	3311713	3312534	-	protein_coding	ECD_RS16535	ECD_03168	rplB	WP_000301864.1	50S ribosomal protein L2	-3.55867	9.3158	5.92993e-18	9.82564e-16	8.13211	9.95978	8.13211	9.95978	3675	11040	260.498	983.845	822	1	820	99.76	UNIPROTKB|P60422 - symbol:rplB species:83333 "Escherichia coli K-12" [GO:0008270 "zinc ion binding" evidence=IDA] [GO:0002181 "cytoplasmic translation" evidence=IBA] [GO:0005829 "cytosol" evidence=IDA] [GO:0005515 "protein binding" evidence=IPI] [GO:0003735 "structural constituent of ribosome" evidence=IBA] [GO:0022625 "cytosolic large ribosomal subunit" evidence=IDA] InterPro:IPR002171 InterPro:…	273	1	273	100	558.5	6e-158	273/273	100	273/273	100	0/273	0	1
gene-ECD_RS16540	NC_012971.2	3312552	3312854	-	protein_coding	ECD_RS16540	ECD_03169	rplW	WP_000617544.1	50S ribosomal protein L23	-2.71129	7.91325	1.11427e-11	6.96143e-10	7.03174	8.46382	7.03174	8.46382	1707	3907	328.254	944.562	303	1	301	99.34	UNIPROTKB|P0ADZ0 - symbol:rplW "50S ribosomal subunit protein L23" species:83333 "Escherichia coli K-12" [GO:0000027 "ribosomal large subunit assembly" evidence=IBA] [GO:0005515 "protein binding" evidence=IPI] [GO:0006412 "translation" evidence=IBA] [GO:0003735 "structural constituent of ribosome" evidence=IBA] [GO:0022625 "cytosolic large ribosomal subunit" evidence=IDA] InterPro:IPR012678 Inter…	100	1	100	100	193.4	2e-48	100/100	100	100/100	100	0/100	0	1
gene-ECD_RS16545	NC_012971.2	3312851	3313456	-	protein_coding	ECD_RS16545	ECD_03170	rplD	WP_000424395.1	50S ribosomal protein L4	-2.77881	8.92492	2.37423e-12	1.64512e-10	8.01226	9.48319	8.01226	9.48319	3381	7931	325.081	958.705	606	1	604	99.67	UNIPROTKB|P60723 - symbol:rplD species:83333 "Escherichia coli K-12" [GO:0030371 "translation repressor activity" evidence=IDA] [GO:0017148 "negative regulation of translation" evidence=IEA] [GO:0060698 "endoribonuclease inhibitor activity" evidence=IDA] [GO:0060702 "negative regulation of endoribonuclease activity" evidence=IDA] [GO:0005515 "protein binding" evidence=IPI] [GO:0005829 "cytosol" e…	201	1	201	100	386.7	2e-106	201/201	100	201/201	100	0/201	0	1
gene-ECD_RS16550	NC_012971.2	3313467	3314096	-	protein_coding	ECD_RS16550	ECD_03171	rplC	WP_000579833.1	50S ribosomal protein L3	-2.39126	9.70299	1.6024e-09	6.71071e-08	8.9439	10.2	8.9439	10.2	6461	13042	597.555	1516.47	630	1	628	99.68	UNIPROTKB|P60438 - symbol:rplC "50S ribosomal subunit protein L3" species:83333 "Escherichia coli K-12" [GO:0005515 "protein binding" evidence=IPI] [GO:0005829 "cytosol" evidence=IDA] [GO:0006412 "translation" evidence=IEA] [GO:0003735 "structural constituent of ribosome" evidence=IEA] [GO:0022625 "cytosolic large ribosomal subunit" evidence=IDA] [GO:0030529 "intracellular ribonucleoprotein compl…	209	1	209	100	411.4	1e-113	209/209	100	209/209	100	0/209	0	1
gene-ECD_RS16555	NC_012971.2	3314129	3314440	-	protein_coding	ECD_RS16555	ECD_03172	rpsJ	WP_001181004.1	30S ribosomal protein S10	-2.49704	9.25944	2.74165e-10	1.30605e-08	8.45715	9.77493	8.45715	9.77493	4607	9711	860.365	2280.02	312	1	310	99.36	UNIPROTKB|P0A7R5 - symbol:rpsJ species:83333 "Escherichia coli K-12" [GO:0022627 "cytosolic small ribosomal subunit" evidence=IDA] [GO:0031564 "transcription antitermination" evidence=IDA] [GO:0001072 "transcription antitermination factor activity, RNA binding" evidence=IDA] [GO:0005829 "cytosol" evidence=IDA] [GO:0003735 "structural constituent of ribosome" evidence=IBA] [GO:0005515 "protein bin…	103	1	103	100	202.2	4e-51	103/103	100	103/103	100	0/103	0	1
gene-ECD_RS16585	NC_012971.2	3320051	3321247	+	protein_coding	ECD_RS16585	ECD_03178	gspF	WP_001109573.1	type II secretion system inner membrane protein GspF	-4.32957	-0.0514372	0.00639309	0.0324854	0.383243	1.2337	0.383243	1.2337	4	15	0.194708	0.917966	1197	1	1195	99.83	UNIPROTKB|P41441 - symbol:gspF "Type II secretion system protein GspF" species:83333 "Escherichia coli K-12" [GO:0015628 "protein secretion by the type II secretion system" evidence=IBA] [GO:0005886 "plasma membrane" evidence=IDA] InterPro:IPR001992 InterPro:IPR011850 PROSITE:PS00874 EcoGene:EG12885 Pfam:PF00482 InterPro:IPR003004 GO:GO:0016021 GO:GO:0005886 EMBL:U00096 EMBL:AP009048 Proteomes:UP…	398	1	398	100	758.8	5e-218	398/398	100	398/398	100	0/398	0	1
gene-ECD_RS16650	NC_012971.2	3331001	3333115	-	protein_coding	ECD_RS16650	ECD_03191	fusA	WP_000124700.1	elongation factor G	-2.14257	10.9233	1.11363e-07	2.94726e-06	10.2724	11.3711	10.2724	11.3711	16246	29383	447.564	1017.69	2115	1	2113	99.91	UNIPROTKB|P0A6M8 - symbol:fusA "elongation factor G" species:83333 "Escherichia coli K-12" [GO:0005829 "cytosol" evidence=IDA] [GO:0005737 "cytoplasm" evidence=IDA] InterPro:IPR000795 InterPro:IPR004161 InterPro:IPR004540 InterPro:IPR005225 InterPro:IPR005517 Pfam:PF00009 Pfam:PF03144 Pfam:PF03764 PRINTS:PR00315 PROSITE:PS51722 SMART:SM00889 InterPro:IPR000640 EcoGene:EG10360 Pfam:PF00679 InterPr…	704	1	704	100	1399	0	704/704	100	704/704	100	0/704	0	1
gene-ECD_RS16665	NC_012971.2	3334279	3334566	-	protein_coding	ECD_RS16665	ECD_03194	tusB	WP_000903377.1	sulfurtransferase complex subunit TusB	-2.21518	4.78206	1.52889e-06	3.06663e-05	4.17306	5.2764	4.17306	5.2764	224	419	45.3184	106.574	288	1	286	99.31	UNIPROTKB|P45530 - symbol:tusB "sulfurtransferase complex subunit TusB" species:83333 "Escherichia coli K-12" [GO:1990228 "sulfurtransferase complex" evidence=IDA] [GO:0002143 "tRNA wobble position uridine thiolation" evidence=IMP] HAMAP:MF_01564 InterPro:IPR007215 InterPro:IPR023526 Pfam:PF04077 EcoGene:EG12896 EMBL:U00096 EMBL:AP009048 Proteomes:UP000000318 Proteomes:UP000000625 EMBL:U18997 GO:…	95	1	95	100	185.7	4e-46	93/95	97	93/95	97	0/95	0	1
gene-ECD_RS16835	NC_012971.2	3364536	3365156	-	protein_coding	ECD_RS16835	.	.	WP_024181916.1	hypothetical protein	-3.02517	-0.121277	0.0384743	0.127981	0.465022	1.11867	0.465022	1.11867	5	13	0.469135	1.53349	621	1	619	99.68	UNIPROTKB|P45545 - symbol:yhfS "putative aminotransferase YhfS" species:83333 "Escherichia coli K-12" [GO:0019344 "cysteine biosynthetic process" evidence=IEA] [GO:0004124 "cysteine synthase activity" evidence=IBA] [GO:0003961 "O-acetylhomoserine aminocarboxypropyltransferase activity" evidence=IBA] [GO:0071266 "'de novo' L-methionine biosynthetic process" evidence=IBA] InterPro:IPR004839 InterPr…	361	156	361	57.06	401	1e-110	206/206	100	206/206	100	0/206	0	1
gene-ECD_RS17150	NC_012971.2	3438870	3440210	-	protein_coding	ECD_RS17150	ECD_03287	gntU	WP_000210111.1	gluconate transporter	-2.14825	4.58204	5.42277e-06	9.14433e-05	4.01234	5.06742	4.01234	5.06742	199	361	8.64656	19.7201	1341	1	1339	99.85	UNIPROTKB|P0AC96 - symbol:gntU species:83333 "Escherichia coli K-12" [GO:0005887 "integral component of plasma membrane" evidence=IDA] [GO:0098655 "cation transmembrane transport" evidence=IEA] [GO:0005886 "plasma membrane" evidence=IDA] [GO:0005402 "carbohydrate:cation symporter activity" evidence=IDA] [GO:0015128 "gluconate transmembrane transporter activity" evidence=IGI] InterPro:IPR003474 Pf…	446	1	446	100	864.8	7e-250	445/446	99	446/446	100	0/446	0	1
gene-ECD_RS17165	NC_012971.2	3442099	3442794	-	protein_coding	ECD_RS17165	ECD_03290	.	WP_000639811.1	quercetin 2,3-dioxygenase	2.5468	5.49625	3.77597e-09	1.45356e-07	6.03354	4.71819	6.03354	4.71819	848	281	70.9914	29.5751	696	1	694	99.71	UNIPROTKB|P46852 - symbol:yhhW "quercetin 2,3-dioxygenase" species:83333 "Escherichia coli K-12" [GO:0008127 "quercetin 2,3-dioxygenase activity" evidence=IDA] UniPathway:UPA00724 Gene3D:2.60.120.10 InterPro:IPR014710 InterPro:IPR011051 SUPFAM:SSF51182 EMBL:U00096 EMBL:AP009048 Proteomes:UP000000318 Proteomes:UP000000625 GO:GO:0046872 EMBL:U18997 eggNOG:COG1741 KO:K06911 GO:GO:0008127 InterPro:IP…	231	1	231	100	478	9e-134	231/231	100	231/231	100	0/231	0	1
gene-ECD_RS17200	NC_012971.2	3449315	3449755	+	protein_coding	ECD_RS17200	ECD_03297	.	WP_000825996.1	DUF2756 family protein	2.71973	2.60623	2.19303e-05	0.000307528	3.26238	2.05449	3.26238	2.05449	113	35	14.93	5.81379	441				No hit
gene-ECD_RS17240	NC_012971.2	3455809	3456576	-	protein_coding	ECD_RS17240	ECD_03304	livG	WP_000082101.1	high-affinity branched-chain amino acid ABC transporter ATP-binding protein LivG	-2.09777	1.17908	0.0299068	0.105435	1.24441	1.9574	1.24441	1.9574	18	32	1.36562	3.05224	768	1	766	99.74	UNIPROTKB|P0A9S7 - symbol:livG "branched chain amino acid/phenylalanine ABC transporter ATP binding subunit LivG" species:83333 "Escherichia coli K-12" [GO:1903714 "isoleucine transmembrane transport" evidence=IDA] [GO:1903785 "L-valine transmembrane transport" evidence=IDA] [GO:0098713 "leucine import across plasma membrane" evidence=IGI] [GO:0015823 "phenylalanine transport" evidence=IDA] [GO:0…	255	1	255	100	506.5	3e-142	255/255	100	255/255	100	0/255	0	1
gene-ECD_RS17245	NC_012971.2	3456573	3457850	-	protein_coding	ECD_RS17245	ECD_03305	.	WP_000803797.1	branched chain amino acid ABC transporter permease LivM	-2.50462	1.18428	0.005121	0.0276041	1.14866	2.02285	1.14866	2.02285	16	34	0.729471	1.94885	1278	1	1276	99.84	UNIPROTKB|P22729 - symbol:livM "branched chain amino acid/phenylalanine ABC transporter membrane subunit LivM" species:83333 "Escherichia coli K-12" [GO:0005887 "integral component of plasma membrane" evidence=ISM] [GO:1903714 "isoleucine transmembrane transport" evidence=IDA] [GO:1903785 "L-valine transmembrane transport" evidence=IDA] [GO:0098713 "leucine import across plasma membrane" evidence…	425	1	425	100	780.4	2e-224	423/425	99	424/425	99	0/425	0	1
gene-ECD_RS17250	NC_012971.2	3457847	3458773	-	protein_coding	ECD_RS17250	ECD_03306	livH	WP_001295111.1	high-affinity branched-chain amino acid ABC transporter permease LivH	-2.80609	1.01563	0.00607118	0.0312646	0.991956	1.92353	0.991956	1.92353	13	31	0.817114	2.44969	927	1	925	99.78	UNIPROTKB|P0AEX7 - symbol:livH "branched chain amino acid/phenylalanine ABC transporter membrane subunit LivH" species:83333 "Escherichia coli K-12" [GO:0005887 "integral component of plasma membrane" evidence=ISM] [GO:1903714 "isoleucine transmembrane transport" evidence=IMP] [GO:1903785 "L-valine transmembrane transport" evidence=IMP] [GO:0098713 "leucine import across plasma membrane" evidence…	308	1	308	100	588.6	7e-167	308/308	100	308/308	100	0/308	0	1
gene-ECD_RS17455	NC_012971.2	3502496	3502930	+	protein_coding	ECD_RS17455	ECD_03344	uspA	WP_000323571.1	universal stress protein UspA	2.65977	7.71301	3.13903e-11	1.73374e-09	8.25574	6.85217	8.25574	6.85217	4005	1271	536.454	214.036	435	1	433	99.54	UNIPROTKB|P0AED0 - symbol:uspA "universal stress global stress response regulator" species:83333 "Escherichia coli K-12" [GO:0042802 "identical protein binding" evidence=IPI] [GO:0016020 "membrane" evidence=IDA] InterPro:IPR006016 Pfam:PF00582 InterPro:IPR006015 InterPro:IPR014729 GO:GO:0005737 GO:GO:0016020 GO:GO:0042802 EMBL:U00039 EMBL:U00096 EMBL:AP009048 Proteomes:UP000000318 Proteomes:UP000…	144	1	144	100	287.3	2e-76	144/144	100	144/144	100	0/144	0	1
gene-ECD_RS17540	NC_012971.2	3518182	3518754	+	protein_coding	ECD_RS17540	ECD_03359	hdeD	WP_000965672.1	acid-resistance protein HdeD	5.24404	-0.371699	0.0160841	0.0668445	0.991956	0.239064	0.991956	0.239064	13	2	1.32193	0.255685	573	1	571	99.65	UNIPROTKB|P0AET5 - symbol:hdeD "acid-resistance membrane protein" species:83333 "Escherichia coli K-12" [GO:0005886 "plasma membrane" evidence=IDA] [GO:0009268 "response to pH" evidence=IMP] GO:GO:0016021 GO:GO:0005886 EMBL:U00039 EMBL:U00096 EMBL:AP009048 Proteomes:UP000000318 Proteomes:UP000000625 GO:GO:0009268 EMBL:D11389 EMBL:D11109 PIR:S47731 RefSeq:NP_417968.1 RefSeq:WP_000965672.1 ProteinM…	190	1	190	100	367.5	2e-100	190/190	100	190/190	100	0/190	0	1
gene-ECD_RS17560	NC_012971.2	3521601	3524714	+	protein_coding	ECD_RS17560	ECD_03362	.	WP_000024872.1	multidrug efflux pump RND permease MdtF	-2.00387	2.51922	0.00304304	0.0181204	2.24102	3.08396	2.24102	3.08396	49	83	0.916846	1.95249	3114	1	3112	99.94	UNIPROTKB|P37637 - symbol:mdtF species:83333 "Escherichia coli K-12" [GO:0005215 "transporter activity" evidence=IMP] [GO:0006855 "drug transmembrane transport" evidence=IMP] [GO:0005886 "plasma membrane" evidence=IDA] [GO:0016020 "membrane" evidence=IDA] InterPro:IPR001036 InterPro:IPR004764 Pfam:PF00873 PRINTS:PR00702 GO:GO:0016021 GO:GO:0005886 GO:GO:0016020 EMBL:U00039 EMBL:U00096 EMBL:AP0090…	1037	1	1037	100	1993.8	0	1037/1037	100	1037/1037	100	0/1037	0	1
gene-ECD_RS17585	NC_012971.2	3530780	3532429	+	protein_coding	ECD_RS17585	ECD_03367	treF	WP_000934218.1	alpha,alpha-trehalase TreF	2.52963	3.3566	4.62221e-06	7.90281e-05	3.94268	2.73923	3.94268	2.73923	189	63	6.67416	2.79696	1650	1	1648	99.88	UNIPROTKB|P62601 - symbol:treF "cytoplasmic trehalase" species:83333 "Escherichia coli K-12" [GO:0005993 "trehalose catabolic process" evidence=IMP] [GO:0071474 "cellular hyperosmotic response" evidence=IEP] [GO:0004555 "alpha,alpha-trehalase activity" evidence=IDA] HAMAP:MF_01059 InterPro:IPR001661 InterPro:IPR008928 InterPro:IPR018232 InterPro:IPR023715 Pfam:PF01204 PRINTS:PR00744 PROSITE:PS009…	549	1	549	100	1124.8	0	546/549	99	547/549	99	0/549	0	1
gene-ECD_RS17590	NC_012971.2	3532480	3533082	-	protein_coding	ECD_RS17590	ECD_03368	.	WP_001167676.1	response regulator transcription factor	2.61482	0.587363	0.0306351	0.10633	1.53689	0.783168	1.53689	0.783168	25	8	2.41569	0.971857	603	1	601	99.67	UNIPROTKB|P37640 - symbol:yhjB "putative DNA-binding response regulator in two-component regulatory system" species:83333 "Escherichia coli K-12" [GO:0005515 "protein binding" evidence=IPI] [GO:0006351 "transcription, DNA-templated" evidence=ISS] InterPro:IPR000792 InterPro:IPR016032 Pfam:PF00196 PRINTS:PR00038 PROSITE:PS00622 PROSITE:PS50043 SMART:SM00421 GO:GO:0006355 EMBL:U00039 EMBL:U00096 EM…	200	1	200	100	395.2	7e-109	200/200	100	200/200	100	0/200	0	1
gene-ECD_RS17715	NC_012971.2	3564018	3565022	-	protein_coding	ECD_RS17715	ECD_03391	dppF	WP_000107012.1	dipeptide ABC transporter ATP binding subunit DppF	-3.32422	1.90474	2.06541e-05	0.000293704	1.41872	2.71963	1.41872	2.71963	22	62	1.27549	4.51913	1005	1	1003	99.8	UNIPROTKB|P37313 - symbol:dppF species:83333 "Escherichia coli K-12" [GO:0015232 "heme transporter activity" evidence=IMP] [GO:0009314 "response to radiation" evidence=IMP] [GO:0035442 "dipeptide transmembrane transport" evidence=RCA] [GO:0071916 "dipeptide transmembrane transporter activity" evidence=RCA] [GO:0055052 "ATP-binding cassette (ABC) transporter complex, substrate-binding subunit-cont…	334	1	334	100	671	1e-191	334/334	100	334/334	100	0/334	0	1
gene-ECD_RS17725	NC_012971.2	3566013	3566915	-	protein_coding	ECD_RS17725	ECD_03393	dppC	WP_000084677.1	dipeptide ABC transporter permease DppC	-3.32633	1.54986	8.41695e-05	0.000960389	1.19733	2.4129	1.19733	2.4129	17	48	1.09693	3.89389	903	1	901	99.78	UNIPROTKB|P0AEG1 - symbol:dppC "dipeptide ABC transporter membrane subunit DppC" species:83333 "Escherichia coli K-12" [GO:0035442 "dipeptide transmembrane transport" evidence=RCA] [GO:0071916 "dipeptide transmembrane transporter activity" evidence=RCA] [GO:0015886 "heme transport" evidence=IGI] [GO:0055052 "ATP-binding cassette (ABC) transporter complex, substrate-binding subunit-containing" evi…	300	1	300	100	481.5	1e-134	300/300	100	300/300	100	0/300	0	1
gene-ECD_RS17730	NC_012971.2	3566925	3567944	-	protein_coding	ECD_RS17730	ECD_03394	dppB	WP_000938855.1	dipeptide ABC transporter permease DppB	-3.11015	1.83483	8.66196e-05	0.000976649	1.41872	2.63844	1.41872	2.63844	22	58	1.25673	4.16541	1020	1	1018	99.8	UNIPROTKB|P0AEF8 - symbol:dppB "dipeptide ABC transporter membrane subunit DppB" species:83333 "Escherichia coli K-12" [GO:0016021 "integral component of membrane" evidence=IEA] [GO:0035442 "dipeptide transmembrane transport" evidence=RCA] [GO:0071916 "dipeptide transmembrane transporter activity" evidence=RCA] [GO:0015886 "heme transport" evidence=IGI] [GO:0055052 "ATP-binding cassette (ABC) tra…	339	1	339	100	674.9	8e-193	339/339	100	339/339	100	0/339	0	1
gene-ECD_RS17740	NC_012971.2	3568252	3569859	-	protein_coding	ECD_RS17740	ECD_03395	dppA	WP_001222883.1	dipeptide ABC transporter substrate-binding protein DppA	-2.58943	6.1546	5.17893e-10	2.37794e-08	5.34452	6.69542	5.34452	6.69542	521	1139	18.8786	51.888	1608	1	1606	99.88	UNIPROTKB|P23847 - symbol:dppA "dipeptide ABC transporter periplasmic binding protein" species:83333 "Escherichia coli K-12" [GO:0055085 "transmembrane transport" evidence=IEA] [GO:0043190 "ATP-binding cassette (ABC) transporter complex" evidence=IEA] [GO:0015886 "heme transport" evidence=IGI] [GO:0020037 "heme binding" evidence=IPI] [GO:0050918 "positive chemotaxis" evidence=IGI] [GO:0061077 "ch…	535	1	535	100	1093.6	0	535/535	100	535/535	100	0/535	0	1
gene-ECD_RS17760	NC_012971.2	3572953	3574161	-	protein_coding	ECD_RS17760	ECD_03397	.	WP_000189015.1	MFS transporter	-2.16171	2.11885	0.0030621	0.0182054	1.87278	2.75857	1.87278	2.75857	35	64	1.68679	3.87778	1209	1	1207	99.83	UNIPROTKB|P37662 - symbol:yhjX "putative transporter, major facilitator superfamily" species:83333 "Escherichia coli K-12" [GO:0031669 "cellular response to nutrient levels" evidence=IEP] [GO:0005887 "integral component of plasma membrane" evidence=RCA] [GO:0055085 "transmembrane transport" evidence=RCA] [GO:0005215 "transporter activity" evidence=RCA] [GO:0005886 "plasma membrane" evidence=IDA] …	402	1	402	100	689.1	5e-197	400/402	99	402/402	100	0/402	0	1
gene-ECD_RS17775	NC_012971.2	3575806	3576246	+	protein_coding	ECD_RS17775	ECD_03400	.	WP_000617485.1	N-acetyltransferase	-2.84239	1.38929	0.00104138	0.00770621	1.19733	2.23101	1.19733	2.23101	17	41	2.2461	6.81044	441	1	436	98.87	UNIPROTKB|Q8ZLA3 - symbol:yiaC "Putative acetyltransferase" species:99287 "Salmonella enterica subsp. enterica serovar Typhimurium str. LT2" [GO:0004596 "peptide alpha-N-acetyltransferase activity" evidence=IBA] [GO:0006474 "N-terminal protein amino acid acetylation" evidence=IBA] [GO:0031248 "protein acetyltransferase complex" evidence=IBA] InterPro:IPR000182 Pfam:PF13673 PROSITE:PS51186 EMBL:AE…	146	1	145	99.32	189.1	6e-47	86/145	59	109/145	75	0/145	0	1
gene-ECD_RS17800	NC_012971.2	3581632	3581922	+	protein_coding	ECD_RS17800	ECD_03405	.	WP_000455798.1	HTH-type transcriptional regulator	9.46537	1.10606	2.42031e-07	6.02863e-06	2.16964	0.444087	2.16964	0.444087	46	4	9.21051	1.00692	291				No hit
gene-ECD_RS17805	NC_012971.2	3582203	3582415	+	protein_coding	ECD_RS17805	ECD_03406	cspA	WP_000014594.1	RNA chaperone/antiterminator CspA	-3.64651	9.06447	1.64426e-18	3.13314e-16	7.8543	9.71633	7.8543	9.71633	3029	9324	828.588	3206.66	213	1	211	99.06	UNIPROTKB|P0A9X9 - symbol:cspA species:83333 "Escherichia coli K-12" [GO:0009409 "response to cold" evidence=IEP] [GO:0003677 "DNA binding" evidence=IDA] [GO:0003727 "single-stranded RNA binding" evidence=IDA] [GO:0003723 "RNA binding" evidence=IDA] [GO:0003697 "single-stranded DNA binding" evidence=IDA] [GO:0060567 "negative regulation of DNA-templated transcription, termination" evidence=IDA] […	70	1	70	100	146	3e-34	70/70	100	70/70	100	0/70	0	1
gene-ECD_RS18005	NC_012971.2	3623065	3624216	-	protein_coding	ECD_RS18005	ECD_03444	yiaY	WP_000168700.1	L-threonine dehydrogenase	3.81851	0.373952	0.00962572	0.0445189	1.4592	0.536616	1.4592	0.536616	23	5	1.16331	0.317941	1152	1	1150	99.83	UNIPROTKB|P37686 - symbol:yiaY "L-threonine dehydrogenase" species:83333 "Escherichia coli K-12" [GO:0008743 "L-threonine 3-dehydrogenase activity" evidence=IDA] [GO:0004022 "alcohol dehydrogenase (NAD) activity" evidence=IMP] InterPro:IPR001670 InterPro:IPR018211 Pfam:PF00465 PROSITE:PS00060 PROSITE:PS00913 EcoGene:EG12293 EMBL:U00039 EMBL:U00096 EMBL:AP009048 Proteomes:UP000000318 Proteomes:UP0…	383	1	383	100	751.1	9e-216	382/383	99	383/383	100	0/383	0	1
gene-ECD_RS18060	NC_012971.2	3635409	3637322	+	protein_coding	ECD_RS18060	ECD_03454	.	WP_000093247.1	PTS mannitol transporter subunit IICBA	2.51311	4.87552	3.06893e-08	9.06642e-07	5.41566	4.13593	5.41566	4.13593	548	184	16.6824	7.04215	1914	1	1912	99.9	UNIPROTKB|P00550 - symbol:mtlA "mannitol-specific PTS enzyme IICBA component" species:83333 "Escherichia coli K-12" [GO:0034219 "carbohydrate transmembrane transport" evidence=IEA] [GO:0022872 "protein-N(PI)-phosphohistidine-mannitol phosphotransferase system transmembrane transporter activity" evidence=IEA] [GO:0015795 "sorbitol transport" evidence=IGI] [GO:0090565 "protein-phosphocysteine-manni…	637	1	637	100	1240.7	0	637/637	100	637/637	100	0/637	0	1
gene-ECD_RS18075	NC_012971.2	3639299	3639508	-	protein_coding	ECD_RS18075	ECD_03457	.	WP_000517100.1	hypothetical protein	2.88403	3.01878	1.23516e-06	2.53076e-05	3.66839	2.33774	3.66839	2.33774	154	45	42.7288	15.6972	210	1	208	99.05	UNIPROTKB|Q2M7R5 - symbol:yibT "protein of unknown function" species:83333 "Escherichia coli K-12" [GO:1901422 "response to butan-1-ol" evidence=IEP] EMBL:U00096 EMBL:AP009048 Proteomes:UP000000318 Proteomes:UP000000625 GO:GO:1901422 RefSeq:WP_000517100.1 RefSeq:YP_588470.1 ProteinModelPortal:Q2M7R5 SMR:Q2M7R5 BioGrid:4261282 IntAct:Q2M7R5 EPD:Q2M7R5 PaxDb:Q2M7R5 PRIDE:Q2M7R5 EnsemblBacteria:ABD1…	69	1	69	100	141.7	5e-33	69/69	100	69/69	100	0/69	0	1
gene-ECD_RS18185	NC_012971.2	3665008	3666261	-	protein_coding	ECD_RS18185	ECD_03479	.	WP_001318782.1	O-antigen ligase family protein	-2.25242	2.41322	0.000739546	0.00584733	2.06862	3.03722	2.06862	3.03722	42	80	1.95151	4.67328	1254	34	1177	91.23	UNIPROTKB|P27243 - symbol:waaL "O-antigen ligase" species:83333 "Escherichia coli K-12" [GO:0005886 "plasma membrane" evidence=IDA] [GO:0008754 "O antigen ligase activity" evidence=IGI] [GO:0009244 "lipopolysaccharide core region biosynthetic process" evidence=IMP] UniPathway:UPA00958 Pfam:PF04932 GO:GO:0016021 GO:GO:0005886 EMBL:U00039 EMBL:U00096 EMBL:AP009048 Proteomes:UP000000318 Proteomes:UP…	419	21	398	90.21	172.6	1e-41	113/386	29	210/386	54	13/386	3	1
gene-ECD_RS18190	NC_012971.2	3666307	3667290	-	protein_coding	ECD_RS18190	ECD_03480	.	WP_000064010.1	glycosyltransferase family 2 protein	-4.18806	1.87788	7.3143e-07	1.55725e-05	1.24441	2.75857	1.24441	2.75857	18	64	1.06585	4.76447	984	1	643	65.35	UNIPROTKB|Q814K1 - symbol:BC_5429 "Beta-1,3-N-acetylglucosaminyltransferase" species:226900 "Bacillus cereus ATCC 14579" [GO:0016757 "transferase activity, transferring glycosyl groups" evidence=IBA] Pfam:PF00535 CAZy:GT2 INTERPRO:IPR001173 EMBL:AE016877 Proteomes:UP000001417 GO:GO:0016757 Gene3D:3.90.550.10 InterPro:IPR029044 SUPFAM:SSF53448 eggNOG:COG0463 eggNOG:ENOG4107QRS RefSeq:NP_835090.1 R…	326	1	215	65.95	124	5e-27	71/216	32	111/216	51	3/216	1	1
gene-ECD_RS18195	NC_012971.2	3667375	3668400	-	protein_coding	ECD_RS18195	ECD_03481	.	WP_000364777.1	UDP-galactose--(galactosyl) LPS alpha1,2-galactosyltransferase	-3.96134	2.57661	1.52561e-08	4.88581e-07	1.74764	3.37459	1.74764	3.37459	31	104	1.76049	7.42533	1026	55	1015	93.66	UNIPROTKB|P27129 - symbol:waaJ "UDP-glucose:(glucosyl)LPS alpha-1,2-glucosyltransferase" species:83333 "Escherichia coli K-12" [GO:0009244 "lipopolysaccharide core region biosynthetic process" evidence=IMP] [GO:0008919 "lipopolysaccharide glucosyltransferase I activity" evidence=IMP;IDA] InterPro:IPR002495 InterPro:IPR013645 Pfam:PF01501 Pfam:PF08437 UniPathway:UPA00958 EcoGene:EG11353 EMBL:U0003…	338	23	338	93.49	238.4	2e-61	122/320	38	189/320	59	4/320	1	1
gene-ECD_RS18305	NC_012971.2	3685666	3686283	+	protein_coding	ECD_RS18305	ECD_03503	.	WP_000924289.1	trimeric intracellular cation channel family protein	7.30788	2.95776	1.0543e-15	1.21755e-13	3.83145	1.48659	3.83145	1.48659	174	20	16.4051	2.37067	618	1	616	99.68	UNIPROTKB|P0AGM2 - symbol:yicG "conserved inner membrane protein" species:83333 "Escherichia coli K-12" [GO:0005886 "plasma membrane" evidence=IDA] EcoGene:EG11683 GO:GO:0016021 GO:GO:0005886 EMBL:U00096 EMBL:AP009048 Proteomes:UP000000318 Proteomes:UP000000625 EMBL:L10328 eggNOG:ENOG4105EN6 eggNOG:COG2860 InterPro:IPR005115 Pfam:PF03458 PIR:H65165 RefSeq:NP_418103.4 RefSeq:WP_000924289.1 Protein…	205	1	205	100	399.8	3e-110	205/205	100	205/205	100	0/205	0	1
gene-ECD_RS18350	NC_012971.2	3696422	3697813	+	protein_coding	ECD_RS18350	ECD_03512	xanP	WP_001295238.1	xanthine/proton symporter XanP	-2.88403	4.53334	6.75571e-10	3.065e-08	3.68555	5.13927	3.68555	5.13927	156	380	6.52987	19.9974	1392	1	1390	99.86	UNIPROTKB|P0AGM9 - symbol:xanP "xanthine:H+ symporter XanP" species:83333 "Escherichia coli K-12" [GO:0005886 "plasma membrane" evidence=IDA] [GO:0042906 "xanthine transport" evidence=IDA] [GO:0042907 "xanthine transmembrane transporter activity" evidence=IDA] [GO:0005887 "integral component of plasma membrane" evidence=IDA] InterPro:IPR006042 InterPro:IPR006043 Pfam:PF00860 PROSITE:PS01116 EcoGe…	463	1	463	100	889	4e-257	463/463	100	463/463	100	0/463	0	1
gene-ECD_RS18545	NC_012971.2	3739168	3739458	-	protein_coding	ECD_RS18545	ECD_03554	ilvN	WP_001181706.1	acetolactate synthase small subunit	22.8264	0.486785	5.23325e-07	1.15953e-05	1.71459	0.124478	1.71459	0.124478	30	1	6.00686	0.251731	291	1	289	99.31	UNIPROTKB|P0ADF8 - symbol:ilvN "acetohydroxy acid synthase I subunit IlvN" species:83333 "Escherichia coli K-12" [GO:0005829 "cytosol" evidence=IBA] [GO:0005515 "protein binding" evidence=IPI] [GO:0009082 "branched-chain amino acid biosynthetic process" evidence=IEA] [GO:0009097 "isoleucine biosynthetic process" evidence=IDA] [GO:0003984 "acetolactate synthase activity" evidence=IEA;IDA] [GO:0005…	96	1	96	100	198	8e-50	96/96	100	96/96	100	0/96	0	1
gene-ECD_RS18610	NC_012971.2	3748650	3749543	+	protein_coding	ECD_RS18610	ECD_03564	.	WP_001013540.1	AraC family transcriptional regulator	5.4029	0.974984	4.94043e-05	0.000619341	1.98792	0.623566	1.98792	0.623566	39	6	2.54183	0.491636	894	1	892	99.78	UNIPROTKB|P31449 - symbol:yidL "putative DNA-binding transcriptional regulator" species:83333 "Escherichia coli K-12" [GO:0006351 "transcription, DNA-templated" evidence=ISS] InterPro:IPR003313 InterPro:IPR009057 InterPro:IPR018060 InterPro:IPR018062 Pfam:PF02311 Pfam:PF12833 PROSITE:PS00041 PROSITE:PS01124 SMART:SM00342 GO:GO:0003700 EMBL:U00096 EMBL:AP009048 Proteomes:UP000000318 Proteomes:UP00…	297	1	297	100	614.8	8e-175	297/297	100	297/297	100	0/297	0	1
gene-ECD_RS18655	NC_012971.2	3756858	3758108	-	protein_coding	ECD_RS18655	ECD_03572	.	WP_000989379.1	YidR family protein	2.24572	4.7773	1.24423e-06	2.53571e-05	5.27253	4.15064	5.27253	4.15064	495	186	23.0551	10.8914	1251	4	1249	99.6	UNIPROTKB|P31455 - symbol:yidR "DUF3748 family galacturonate catabolism protein" species:83333 "Escherichia coli K-12" [GO:0046397 "galacturonate catabolic process" evidence=IMP] InterPro:IPR015943 Gene3D:2.130.10.10 EMBL:U00096 EMBL:AP009048 Proteomes:UP000000318 Proteomes:UP000000625 InterPro:IPR011659 Pfam:PF07676 EMBL:L10328 PIR:B65171 RefSeq:NP_418144.3 RefSeq:WP_010723257.1 ProteinModelPort…	415	1	415	100	871.7	5e-252	409/415	98	411/415	99	0/415	0	1
gene-ECD_RS18715	NC_012971.2	3768944	3770017	-	protein_coding	ECD_RS18715	ECD_03583	recF	WP_000060112.1	DNA replication/repair protein RecF	-2.5862	4.85951	1.0449e-08	3.46271e-07	4.09815	5.41692	4.09815	5.41692	212	463	11.5014	31.5796	1074	1	1072	99.81	UNIPROTKB|P0A7H0 - symbol:recF species:83333 "Escherichia coli K-12" [GO:0000731 "DNA synthesis involved in DNA repair" evidence=IMP] [GO:0009411 "response to UV" evidence=IMP] [GO:0009314 "response to radiation" evidence=IMP] [GO:0006302 "double-strand break repair" evidence=IBA] [GO:0005829 "cytosol" evidence=IDA] [GO:0005515 "protein binding" evidence=IPI] HAMAP:MF_00365 InterPro:IPR001238 Int…	357	1	357	100	715.3	5e-205	357/357	100	357/357	100	0/357	0	1
gene-ECD_RS18935	NC_012971.2	3815346	3815804	-	protein_coding	ECD_RS18935	ECD_03627	asnC	WP_000432970.1	transcriptional regulator AsnC	-2.54132	5.28189	5.588e-09	2.06756e-07	4.51775	5.82502	4.51775	5.82502	288	618	36.5594	98.6292	459	1	457	99.56	UNIPROTKB|P0ACI6 - symbol:asnC "AsnC DNA-binding transcriptional dual regulator" species:83333 "Escherichia coli K-12" [GO:0005515 "protein binding" evidence=IPI] [GO:0045893 "positive regulation of transcription, DNA-templated" evidence=ISS;IDA] [GO:0045892 "negative regulation of transcription, DNA-templated" evidence=ISS;IDA] [GO:0043200 "response to amino acid" evidence=IDA] [GO:0016597 "amin…	152	1	152	100	299.3	4e-80	152/152	100	152/152	100	0/152	0	1
gene-ECD_RS19050	NC_012971.2	3838326	3838664	+	protein_coding	ECD_RS19050	ECD_03643	maoP	WP_000841001.1	macrodomain Ori organization protein MaoP	4.04529	5.15881	9.90323e-17	1.30142e-14	5.85546	3.91243	5.85546	3.91243	748	156	128.564	33.7097	339	1	337	99.41	UNIPROTKB|P0ADN2 - symbol:maoP "macrodomain Ori protein" species:83333 "Escherichia coli K-12" [GO:0051276 "chromosome organization" evidence=IMP] [GO:0007059 "chromosome segregation" evidence=IMP] [GO:0005829 "cytosol" evidence=IDA] GO:GO:0005829 GO:GO:0007059 EMBL:U00096 EMBL:AP009048 Proteomes:UP000000318 Proteomes:UP000000625 GO:GO:0051276 EMBL:M87049 EMBL:M37337 PIR:G65179 RefSeq:NP_418213.1…	112	1	112	100	198	9e-50	112/112	100	112/112	100	0/112	0	1
gene-ECD_RS19095	NC_012971.2	3848212	3849687	+	protein_coding	ECD_RS19095	ECD_03652	ilvC	WP_000024939.1	ketol-acid reductoisomerase	4.1708	6.1084	2.11929e-19	4.75095e-17	6.80615	4.78573	6.80615	4.78573	1458	295	57.5559	14.6408	1476	1	1474	99.86	UNIPROTKB|P05793 - symbol:ilvC "acetohydroxy acid isomeroreductase" species:83333 "Escherichia coli K-12" [GO:0000166 "nucleotide binding" evidence=IEA] [GO:0046872 "metal ion binding" evidence=IEA] [GO:0005737 "cytoplasm" evidence=IEA] [GO:0000287 "magnesium ion binding" evidence=IDA] [GO:0050661 "NADP binding" evidence=IMP;IDA] [GO:0005829 "cytosol" evidence=IDA] [GO:0009097 "isoleucine biosynt…	491	1	491	100	978	6e-284	491/491	100	491/491	100	0/491	0	1
gene-ECD_RS19215	NC_012971.2	3872750	3872825	+	tRNA	ECD_RS19215	ECD_t00068	.	.	tRNA-His	-2.09022	1.67588	0.0120505	0.0529695	1.57423	2.36323	1.57423	2.36323	26	46	19.9333	44.3378	.	.	.	.	.	.	.	.	.	.	.	.	.	.	.	.	.	.
gene-ECD_RS19305	NC_012971.2	3891462	3892226	-	protein_coding	ECD_RS19305	ECD_03691	.	WP_000951184.1	phosphodiester glycosidase family protein	4.84482	-0.448123	0.0267805	0.0975721	0.935695	0.239064	0.935695	0.239064	12	2	0.913984	0.191513	765	163	697	69.93	UNIPROTKB|Q0BWY7 - symbol:HNE_3333 "Putative lipoprotein" species:228405 "Hyphomonas neptunium ATCC 15444" [GO:0003674 "molecular_function" evidence=ND] [GO:0008150 "biological_process" evidence=ND] EMBL:CP000158 Proteomes:UP000001959 InterPro:IPR018711 Pfam:PF09992 eggNOG:ENOG4108T58 eggNOG:COG3698 HOGENOM:HOG000126503 OMA:QSGPMLI OrthoDB:POG091H0G0Z RefSeq:WP_011648301.1 STRING:228405.HNE_3333 …	249	46	228	73.49	112.5	1e-23	64/183	34	105/183	57	5/183	2	1
gene-ECD_RS19390	NC_012971.2	3904730	3905683	-	protein_coding	ECD_RS19390	ECD_03707	metR	WP_000573618.1	HTH-type transcriptional regulator MetR	2.16391	6.119	4.24907e-07	9.93448e-06	6.58166	5.48527	6.58166	5.48527	1246	486	76.1007	37.3179	954	1	952	99.79	UNIPROTKB|P0A9F9 - symbol:metR "MetR DNA-binding transcriptional dual regulator" species:83333 "Escherichia coli K-12" [GO:0016597 "amino acid binding" evidence=IDA] [GO:0006355 "regulation of transcription, DNA-templated" evidence=IMP] [GO:0003677 "DNA binding" evidence=IDA] InterPro:IPR000847 InterPro:IPR037406 Pfam:PF00126 PRINTS:PR00039 PROSITE:PS50931 Pfam:PF03466 GO:GO:0005737 GO:GO:0006355…	317	1	317	100	637.1	2e-181	316/317	99	317/317	100	0/317	0	1
gene-ECD_RS19395	NC_012971.2	3905920	3908181	+	protein_coding	ECD_RS19395	ECD_03708	metE	WP_000153940.1	5-methyltetrahydropteroyltriglutamate--homocysteine S-methyltransferase	31.1655	9.2299	1.39832e-89	5.32901e-86	10.1849	5.25953	10.1849	5.25953	15289	414	393.827	13.4072	2262	1	2260	99.91	UNIPROTKB|P25665 - symbol:metE "cobalamin-independent homocysteine transmethylase" species:83333 "Escherichia coli K-12" [GO:0005576 "extracellular region" evidence=IBA] [GO:0050667 "homocysteine metabolic process" evidence=IDA] [GO:0035999 "tetrahydrofolate interconversion" evidence=IDA] [GO:0008705 "methionine synthase activity" evidence=IDA] [GO:0008276 "protein methyltransferase activity" evi…	753	1	753	100	1521.9	0	749/753	99	751/753	99	0/753	0	1
gene-ECD_RS19450	NC_012971.2	3917790	3918554	+	protein_coding	ECD_RS19450	ECD_03718	udp	WP_000045178.1	uridine phosphorylase	2.30639	6.30982	3.69581e-08	1.07517e-06	6.79927	5.61029	6.79927	5.61029	1451	531	110.516	50.8467	765	1	760	99.35	UNIPROTKB|P12758 - symbol:udp species:83333 "Escherichia coli K-12" [GO:0006974 "cellular response to DNA damage stimulus" evidence=IEP] [GO:0046050 "UMP catabolic process" evidence=IGI] [GO:0030955 "potassium ion binding" evidence=IDA] [GO:0034214 "protein hexamerization" evidence=IDA] [GO:0006218 "uridine catabolic process" evidence=IMP] [GO:0042802 "identical protein binding" evidence=IDA] [GO…	253	1	253	100	498.4	7e-140	253/253	100	253/253	100	0/253	0	1
gene-ECD_RS19455	NC_012971.2	3918588	3920078	-	protein_coding	ECD_RS19455	ECD_03719	.	WP_000463026.1	C4-dicarboxylate ABC transporter permease	-2.40137	2.05048	0.000855913	0.00660301	1.74764	2.73923	1.74764	2.73923	31	63	1.21144	3.09523	1491	19	1489	98.66	UNIPROTKB|Q9KSC6 - symbol:VC_1332 "Uncharacterized protein" species:243277 "Vibrio cholerae O1 biovar El Tor str. N16961" [GO:0003674 "molecular_function" evidence=ND] [GO:0005575 "cellular_component" evidence=ND] [GO:0008150 "biological_process" evidence=ND] GO:GO:0016021 EMBL:AE003852 Proteomes:UP000000584 eggNOG:ENOG4105C1D eggNOG:COG3333 InterPro:IPR002823 Pfam:PF01970 KO:K07793 OMA:AWMMTIL P…	509	5	501	97.64	329.7	9e-89	181/498	36	286/498	57	9/498	1	1
gene-ECD_RS19600	NC_012971.2	3948152	3948736	-	protein_coding	ECD_RS19600	ECD_03743	mobA	WP_001052181.1	molybdenum cofactor guanylyltransferase MobA	2.03961	4.13807	5.65298e-05	0.0006972	4.60601	3.63742	4.60601	3.63742	307	127	30.5775	15.9029	585	1	583	99.66	UNIPROTKB|P32173 - symbol:mobA "molybdenum cofactor guanylyltransferase" species:83333 "Escherichia coli K-12" [GO:1902758 "bis(molybdopterin guanine dinucleotide)molybdenum biosynthetic process" evidence=IMP] [GO:0061603 "molybdenum cofactor guanylyltransferase activity" evidence=IDA] [GO:0000287 "magnesium ion binding" evidence=IDA] [GO:0005515 "protein binding" evidence=IPI] HAMAP:MF_00316 Int…	194	1	194	100	398.3	8e-110	193/194	99	194/194	100	0/194	0	1
gene-ECD_RS19635	NC_012971.2	3953703	3956489	+	protein_coding	ECD_RS19635	ECD_03749	polA	WP_000250006.1	DNA polymerase I	2.06921	7.68934	6.5029e-07	1.40014e-05	8.12426	7.08064	8.12426	7.08064	3655	1491	76.4134	39.1896	2787	1	2785	99.93	UNIPROTKB|P00582 - symbol:polA species:83333 "Escherichia coli K-12" [GO:0003887 "DNA-directed DNA polymerase activity" evidence=IDA] [GO:0071897 "DNA biosynthetic process" evidence=IEA] [GO:0090305 "nucleic acid phosphodiester bond hydrolysis" evidence=IEA] [GO:0006284 "base-excision repair" evidence=IDA] [GO:0005829 "cytosol" evidence=IDA] [GO:0006261 "DNA-dependent DNA replication" evidence=ID…	928	1	928	100	1825.4	0	928/928	100	928/928	100	0/928	0	1
gene-ECD_RS19685	NC_012971.2	3967145	3967855	+	protein_coding	ECD_RS19685	ECD_03757	.	WP_000147429.1	UTRA domain-containing protein	3.75914	0.951638	0.000883481	0.00676094	1.90244	0.783168	1.90244	0.783168	36	8	2.9502	0.824233	711	1	709	99.72	UNIPROTKB|P0ACM9 - symbol:yihL "YihL putative transcriptional regulator" species:83333 "Escherichia coli K-12" [GO:0006351 "transcription, DNA-templated" evidence=ISS] InterPro:IPR000524 InterPro:IPR011663 Pfam:PF00392 Pfam:PF07702 PRINTS:PR00035 PROSITE:PS50949 SMART:SM00345 SMART:SM00866 GO:GO:0003700 EMBL:U00096 EMBL:AP009048 Proteomes:UP000000318 Proteomes:UP000000625 GO:GO:0003677 Gene3D:1.1…	236	1	236	100	474.9	8e-133	233/236	98	234/236	99	0/236	0	1
gene-ECD_RS19790	NC_012971.2	3987812	3988447	-	protein_coding	ECD_RS19790	ECD_03777	fdoI	WP_000829013.1	formate dehydrogenase cytochrome b556 subunit	-2.14139	4.71639	4.327e-06	7.52977e-05	4.14232	5.19711	4.14232	5.19711	219	396	20.0635	45.6108	636	1	634	99.69	UNIPROTKB|P0AEL0 - symbol:fdoI species:83333 "Escherichia coli K-12" [GO:0006974 "cellular response to DNA damage stimulus" evidence=IEP] [GO:0009055 "electron transfer activity" evidence=IEA] [GO:0036397 "formate dehydrogenase (quinone) activity" evidence=IBA] [GO:0015944 "formate oxidation" evidence=IDA] [GO:0016021 "integral component of membrane" evidence=IEA;IBA] [GO:0005886 "plasma membrane…	211	1	211	100	439.1	4e-122	211/211	100	211/211	100	0/211	0	1
gene-ECD_RS19795	NC_012971.2	3988444	3989346	-	protein_coding	ECD_RS19795	ECD_03778	fdxH	WP_000331377.1	formate dehydrogenase O subunit beta	-2.09766	6.35555	8.82184e-07	1.84725e-05	5.74929	6.80412	5.74929	6.80412	694	1229	44.7807	99.6997	903	1	901	99.78	UNIPROTKB|P0AAJ5 - symbol:fdoH "formate dehydrogenase O subunit beta" species:83333 "Escherichia coli K-12" [GO:0031235 "intrinsic component of the cytoplasmic side of the plasma membrane" evidence=IDA] [GO:0022904 "respiratory electron transport chain" evidence=IGI] [GO:0036397 "formate dehydrogenase (quinone) activity" evidence=IDA] [GO:0015944 "formate oxidation" evidence=IDA] [GO:0009326 "for…	300	1	300	100	637.9	9e-182	300/300	100	300/300	100	0/300	0	1
gene-ECD_RS19800	NC_012971.2	3989359	3992409	-	protein_coding	ECD_RS19800	.	fdnG	WP_010723259.1	formate dehydrogenase-N subunit alpha	-2.30318	9.16049	8.01507e-09	2.75184e-07	8.4405	9.6418	8.4405	9.6418	4554	8854	86.9701	212.582	3051	1	3049	99.93	UNIPROTKB|P32176 - symbol:fdoG species:83333 "Escherichia coli K-12" [GO:0006974 "cellular response to DNA damage stimulus" evidence=IEP] [GO:0051539 "4 iron, 4 sulfur cluster binding" evidence=IEA] [GO:0051536 "iron-sulfur cluster binding" evidence=IEA] [GO:0015944 "formate oxidation" evidence=IDA] [GO:0036397 "formate dehydrogenase (quinone) activity" evidence=IDA] [GO:0005515 "protein binding"…	1016	1	1016	100	2101.2	0	1015/1016	99	1015/1016	99	0/1016	0	1
gene-ECD_RS19885	NC_012971.2	4008732	4009352	+	protein_coding	ECD_RS19885	ECD_03794	sodA	WP_001297064.1	superoxide dismutase [Mn]	2.36593	8.25582	3.47811e-09	1.3665e-07	8.74954	7.51166	8.74954	7.51166	5645	2014	529.653	237.573	621	1	619	99.68	UNIPROTKB|P00448 - symbol:sodA species:83333 "Escherichia coli K-12" [GO:0004784 "superoxide dismutase activity" evidence=IDA] [GO:0019430 "removal of superoxide radicals" evidence=IDA] [GO:0055114 "oxidation-reduction process" evidence=IDA] [GO:0005737 "cytoplasm" evidence=IDA] [GO:0046872 "metal ion binding" evidence=IDA] [GO:0006801 "superoxide metabolic process" evidence=IDA] [GO:0005829 "cyt…	206	1	206	100	426	4e-118	205/206	99	206/206	100	0/206	0	1
gene-ECD_RS19900	NC_012971.2	4010744	4011418	+	protein_coding	ECD_RS19900	ECD_03796	yiiM	WP_001270260.1	6-N-hydroxylaminopurine resistance protein	2.11749	5.2901	2.60148e-06	4.85067e-05	5.75133	4.69829	5.75133	4.69829	695	277	59.9929	30.0612	675	1	673	99.7	UNIPROTKB|P32157 - symbol:yiiM "2-amino-6-N-hydroxylaminopurine resistance protein" species:83333 "Escherichia coli K-12" [GO:0009407 "toxin catabolic process" evidence=IMP] [GO:0005829 "cytosol" evidence=IDA] [GO:0009636 "response to toxic substance" evidence=IMP] InterPro:IPR005302 Pfam:PF03473 PROSITE:PS51340 InterPro:IPR011037 GO:GO:0005829 GO:GO:0030170 GO:GO:0003824 EMBL:U00096 EMBL:AP00904…	224	1	224	100	463.4	2e-129	224/224	100	224/224	100	0/224	0	1
gene-ECD_RS19960	NC_012971.2	4020889	4021188	+	protein_coding	ECD_RS19960	ECD_03807	.	WP_000655986.1	DUF406 domain-containing protein	2.34198	3.06161	6.2864e-05	0.000755756	3.63345	2.5524	3.63345	2.5524	150	54	29.1333	13.1857	300	13	289	92.33	UNIPROTKB|P0AD33 - symbol:yfcZ "conserved protein" species:83333 "Escherichia coli K-12" [GO:0005829 "cytosol" evidence=IDA] EcoGene:EG14129 GO:GO:0005829 EMBL:U00096 EMBL:AP009048 Proteomes:UP000000318 Proteomes:UP000000625 Gene3D:3.30.70.860 InterPro:IPR035571 PIR:E65007 RefSeq:NP_416845.2 RefSeq:WP_001296261.1 ProteinModelPortal:P0AD33 SMR:P0AD33 BioGrid:4260535 DIP:DIP-47925N IntAct:P0AD33 ST…	94	1	94	100	73.9	2e-12	39/96	40	55/96	57	6/96	6	1
gene-ECD_RS19970	NC_012971.2	4021648	4022394	-	protein_coding	ECD_RS19970	ECD_03809	fpr	WP_000796310.1	ferredoxin--NADP(+) reductase	5.91514	6.63471	5.58929e-29	2.13008e-26	7.41409	4.89025	7.41409	4.89025	2229	318	173.864	31.1843	747	1	745	99.73	UNIPROTKB|P28861 - symbol:fpr species:83333 "Escherichia coli K-12" [GO:0042493 "response to drug" evidence=IMP] [GO:0005737 "cytoplasm" evidence=IDA] [GO:0004324 "ferredoxin-NADP+ reductase activity" evidence=IEA;IDA;IMP] [GO:0016491 "oxidoreductase activity" evidence=IMP] [GO:0006001 "fructose catabolic process" evidence=IMP] [GO:0016226 "iron-sulfur cluster assembly" evidence=IDA] [GO:0000303 …	248	1	248	100	439.9	3e-122	245/248	98	245/248	98	0/248	0	1
gene-ECD_RS20035	NC_012971.2	4035203	4035826	-	protein_coding	ECD_RS20035	ECD_03822	.	WP_000720774.1	TIGR02117 family protein	-2.51488	1.68217	0.00170861	0.0114037	1.4592	2.43711	1.4592	2.43711	23	49	2.14764	5.75229	624	1	565	90.54	UNIPROTKB|Q607K1 - symbol:MCA1758 "Uncharacterized protein" species:243233 "Methylococcus capsulatus str. Bath" [GO:0003674 "molecular_function" evidence=ND] [GO:0005575 "cellular_component" evidence=ND] [GO:0008150 "biological_process" evidence=ND] EMBL:AE017282 Proteomes:UP000006821 EnsemblBacteria:AAU92258 KEGG:mca:MCA1758 eggNOG:ENOG4105PBP eggNOG:ENOG4111XKI OMA:STHNHAS OrthoDB:POG091H0H4K I…	343	87	272	54.23	96.7	5e-19	57/188	30	92/188	48	2/188	1	1
gene-ECD_RS20050	NC_012971.2	4037219	4038379	+	protein_coding	ECD_RS20050	ECD_03825	metB	WP_001301270.1	cystathionine gamma-synthase	4.00818	5.74189	7.57111e-18	1.15414e-15	6.43082	4.47682	6.43082	4.47682	1121	236	56.259	14.8905	1161	1	1159	99.83	UNIPROTKB|P00935 - symbol:metB "O-succinylhomoserine(thiol)-lyase / O-succinylhomoserine lyase" species:83333 "Escherichia coli K-12" [GO:0004123 "cystathionine gamma-lyase activity" evidence=IBA] [GO:0030170 "pyridoxal phosphate binding" evidence=IDA] [GO:0003962 "cystathionine gamma-synthase activity" evidence=IDA] [GO:0009086 "methionine biosynthetic process" evidence=IMP] InterPro:IPR000277 I…	386	1	386	100	763.5	2e-219	385/386	99	386/386	100	0/386	0	1
gene-ECD_RS20065	NC_012971.2	4041163	4042053	+	protein_coding	ECD_RS20065	ECD_03827	metF	WP_000007523.1	methylenetetrahydrofolate reductase	6.16837	7.14399	4.78664e-31	2.28024e-28	7.9305	5.33555	7.9305	5.33555	3194	437	208.87	35.928	891	1	889	99.78	UNIPROTKB|P0AEZ1 - symbol:metF "5,10-methylenetetrahydrofolate reductase" species:83333 "Escherichia coli K-12" [GO:0006730 "one-carbon metabolic process" evidence=IBA] [GO:0071949 "FAD binding" evidence=IDA] [GO:0051289 "protein homotetramerization" evidence=IDA] [GO:0046654 "tetrahydrofolate biosynthetic process" evidence=IDA] [GO:0005829 "cytosol" evidence=IBA] [GO:0004489 "methylenetetrahydro…	296	1	296	100	594	1e-168	296/296	100	296/296	100	0/296	0	1
gene-ECD_RS20080	NC_012971.2	4045587	4046204	-	protein_coding	ECD_RS20080	ECD_03830	.	WP_000647870.1	DUF1287 domain-containing protein	-3.69058	0.285291	0.00662995	0.0333335	0.542413	1.43944	0.542413	1.43944	6	19	0.565694	2.25214	618	127	607	77.83	UNIPROTKB|Q0C0K1 - symbol:HNE_2044 "Uncharacterized protein" species:228405 "Hyphomonas neptunium ATCC 15444" [GO:0003674 "molecular_function" evidence=ND] [GO:0005575 "cellular_component" evidence=ND] [GO:0008150 "biological_process" evidence=ND] InterPro:IPR006311 EMBL:CP000158 Proteomes:UP000001959 PROSITE:PS51318 eggNOG:ENOG4108XC3 eggNOG:COG3738 HOGENOM:HOG000010609 KO:K09974 OrthoDB:POG091H…	202	37	197	79.7	156.4	6e-37	80/161	49	100/161	62	1/161	0	1
gene-ECD_RS20100	NC_012971.2	4048267	4050768	-	protein_coding	ECD_RS20100	ECD_03833	ptsP	WP_001185138.1	phosphoenolpyruvate--protein phosphotransferase	-2.31251	1.66009	0.00440653	0.0243698	1.49857	2.38828	1.49857	2.38828	24	47	0.558911	1.37607	2502	7	2494	99.44	UNIPROTKB|P77439 - symbol:fryA "putative PTS multiphosphoryl transfer protein FryA" species:83333 "Escherichia coli K-12" [GO:0034219 "carbohydrate transmembrane transport" evidence=IEA] [GO:0009401 "phosphoenolpyruvate-dependent sugar phosphotransferase system" evidence=RCA] InterPro:IPR000121 InterPro:IPR004715 InterPro:IPR006318 InterPro:IPR008279 InterPro:IPR008731 InterPro:IPR015813 InterPro…	831	2	829	99.64	706.4	6e-202	375/834	44	540/834	64	11/834	1	1
gene-ECD_RS20205	NC_012971.2	4076587	4076662	+	tRNA	ECD_RS20205	ECD_t00073	.	.	tRNA-Glu	-2.18834	3.39987	6.21008e-05	0.000748944	2.91491	3.9381	2.91491	3.9381	86	159	65.9331	153.254	.	.	.	.	.	.	.	.	.	.	.	.	.	.	.	.	.	.
gene-ECD_RS20255	NC_012971.2	4083805	4083880	+	tRNA	ECD_RS20255	ECD_t00077	.	.	tRNA-Thr	-2.01524	3.10727	0.000638054	0.00519578	2.72879	3.62694	2.72879	3.62694	74	126	56.7332	121.447	.	.	.	.	.	.	.	.	.	.	.	.	.	.	.	.	.	.
gene-ECD_RS20275	NC_012971.2	4086498	4086926	+	protein_coding	ECD_RS20275	ECD_03859	rplK	WP_001085926.1	50S ribosomal protein L11	-2.10359	8.28916	2.97163e-07	7.07806e-06	7.6618	8.73095	7.6618	8.73095	2649	4704	359.785	803.229	429	1	427	99.53	UNIPROTKB|P0A7J7 - symbol:rplK "50S ribosomal subunit protein L11" species:83333 "Escherichia coli K-12" [GO:0000027 "ribosomal large subunit assembly" evidence=IBA] [GO:0005829 "cytosol" evidence=IDA] [GO:0003735 "structural constituent of ribosome" evidence=IBA] [GO:0015968 "stringent response" evidence=IDA] [GO:0006415 "translational termination" evidence=IMP] [GO:0022625 "cytosolic large ribo…	142	1	142	100	276.2	3e-73	142/142	100	142/142	100	0/142	0	1
gene-ECD_RS20280	NC_012971.2	4086930	4087634	+	protein_coding	ECD_RS20280	ECD_03860	rplA	WP_001096684.1	50S ribosomal protein L1	-2.08555	10.0181	3.15771e-07	7.47454e-06	9.39459	10.4539	9.39459	10.4539	8835	15554	730.191	1616.15	705	1	703	99.72	UNIPROTKB|P0A7L0 - symbol:rplA "50S ribosomal subunit protein L1" species:83333 "Escherichia coli K-12" [GO:0000470 "maturation of LSU-rRNA" evidence=IBA] [GO:0005829 "cytosol" evidence=IDA] [GO:0022625 "cytosolic large ribosomal subunit" evidence=IDA] [GO:0005515 "protein binding" evidence=IPI] [GO:0003723 "RNA binding" evidence=IBA] [GO:0045947 "negative regulation of translational initiation" …	234	1	234	100	446.8	2e-124	234/234	100	234/234	100	0/234	0	1
gene-ECD_RS20380	NC_012971.2	4109972	4111348	+	protein_coding	ECD_RS20380	ECD_03880	zraS	WP_001211926.1	two-component system sensor histidine kinase ZraS	-2.16309	1.2067	0.0175335	0.0714654	1.24441	1.9905	1.24441	1.9905	18	33	0.761654	1.75554	1377	1	1375	99.85	UNIPROTKB|P14377 - symbol:zraS species:83333 "Escherichia coli K-12" [GO:0016020 "membrane" evidence=IDA] [GO:0005622 "intracellular" evidence=IEA] [GO:0023014 "signal transduction by protein phosphorylation" evidence=IEA] [GO:0018106 "peptidyl-histidine phosphorylation" evidence=IEA] [GO:0005886 "plasma membrane" evidence=IDA] [GO:0071294 "cellular response to zinc ion" evidence=IEP] [GO:0071284…	465	1	465	100	748.8	6e-215	394/465	84	415/465	89	7/465	1	1
gene-ECD_RS20395	NC_012971.2	4113968	4115557	-	protein_coding	ECD_RS20395	ECD_03883	purH	WP_001187559.1	bifunctional phosphoribosylaminoimidazolecarboxamide formyltransferase/IMP cyclohydrolase	-2.15726	5.90502	5.43534e-07	1.19046e-05	5.28102	6.37038	5.28102	6.37038	498	907	18.2495	41.7869	1590	1	1588	99.87	UNIPROTKB|P15639 - symbol:purH "bifunctional AICAR transformylase/IMP cyclohydrolase" species:83333 "Escherichia coli K-12" [GO:0005829 "cytosol" evidence=IDA] [GO:0004643 "phosphoribosylaminoimidazolecarboxamide formyltransferase activity" evidence=IGI] [GO:0003937 "IMP cyclohydrolase activity" evidence=IGI] HAMAP:MF_00139 InterPro:IPR002695 InterPro:IPR016193 Pfam:PF01808 PIRSF:PIRSF000414 SMAR…	529	1	529	100	1038.5	4e-302	529/529	100	529/529	100	0/529	0	1
gene-ECD_RS20425	NC_012971.2	4122165	4123094	+	protein_coding	ECD_RS20425	ECD_03885	metA	WP_001122777.1	homoserine O-succinyltransferase	3.38025	4.93746	4.74072e-13	3.40884e-11	5.58297	3.89505	5.58297	3.89505	617	154	38.6564	12.1302	930	1	928	99.78	UNIPROTKB|P07623 - symbol:metA "homoserine O-succinyltransferase" species:83333 "Escherichia coli K-12" [GO:0008899 "homoserine O-succinyltransferase activity" evidence=IDA] HAMAP:MF_00295 InterPro:IPR005697 EcoGene:EG10581 InterPro:IPR029062 GO:GO:0005737 EMBL:U00096 EMBL:AP009048 Proteomes:UP000000318 Proteomes:UP000000625 EMBL:X12431 EMBL:U00006 Gene3D:3.40.50.880 SUPFAM:SSF52317 UniPathway:UP…	309	1	309	100	639	4e-182	308/309	99	309/309	100	0/309	0	1
gene-ECD_RS20480	NC_012971.2	4138730	4139002	-	protein_coding	ECD_RS20480	ECD_03895	.	WP_001207634.1	DUF3811 domain-containing protein	2.55672	5.01979	1.08406e-08	3.53108e-07	5.56454	4.25646	5.56454	4.25646	609	201	129.979	53.934	273				No hit
gene-ECD_RS20530	NC_012971.2	4147697	4148107	+	protein_coding	ECD_RS20530	ECD_03902	psiE	WP_000202902.1	phosphate-starvation-inducible protein PsiE	2.52596	5.52807	5.05717e-09	1.8895e-07	6.06175	4.75717	6.06175	4.75717	865	289	122.629	51.5093	411	1	409	99.51	UNIPROTKB|P0A7C8 - symbol:psiE "putative phosphate starvation-inducible protein" species:83333 "Escherichia coli K-12" [GO:0005886 "plasma membrane" evidence=IDA] HAMAP:MF_01048 InterPro:IPR009315 PIRSF:PIRSF029598 EcoGene:EG11209 GO:GO:0016021 GO:GO:0005886 GO:GO:0016036 EMBL:U00096 EMBL:AP009048 Proteomes:UP000000318 Proteomes:UP000000625 EMBL:U00006 EMBL:J02812 eggNOG:ENOG4108VY7 eggNOG:COG322…	136	1	136	100	265.8	4e-70	136/136	100	136/136	100	0/136	0	1
gene-ECD_RS20615	NC_012971.2	4166609	4166818	+	protein_coding	ECD_RS20615	ECD_03917	.	WP_001030593.1	CsbD family protein	3.94635	2.88325	3.0102e-09	1.20756e-07	3.63345	1.9574	3.63345	1.9574	150	32	41.6189	11.1625	210	1	208	99.05	UNIPROTKB|P68206 - symbol:yjbJ "putative stress response protein" species:83333 "Escherichia coli K-12" [GO:0005829 "cytosol" evidence=IDA] GO:GO:0005829 EMBL:U00096 EMBL:AP009048 Proteomes:UP000000318 Proteomes:UP000000625 EMBL:U00006 eggNOG:COG3237 Gene3D:1.10.1470.10 InterPro:IPR008462 InterPro:IPR036629 Pfam:PF05532 SUPFAM:SSF69047 PIR:D65212 RefSeq:NP_418469.1 RefSeq:WP_001030593.1 PDB:1RYK …	69	1	69	100	151.8	5e-36	69/69	100	69/69	100	0/69	0	1
gene-ECD_RS20645	NC_012971.2	4170657	4171640	-	protein_coding	ECD_RS20645	ECD_03923	.	WP_000235509.1	quinone oxidoreductase	3.00071	5.21704	1.83313e-11	1.09157e-09	5.81899	4.28342	5.81899	4.28342	729	205	43.167	15.2612	984	1	982	99.8	UNIPROTKB|P28304 - symbol:qorA species:83333 "Escherichia coli K-12" [GO:0005737 "cytoplasm" evidence=IDA] [GO:0034599 "cellular response to oxidative stress" evidence=IBA] [GO:0017091 "AU-rich element binding" evidence=IBA] [GO:0008270 "zinc ion binding" evidence=IEA] [GO:0005829 "cytosol" evidence=IDA] [GO:0055114 "oxidation-reduction process" evidence=IEA] [GO:0016491 "oxidoreductase activity"…	327	1	327	100	636.7	2e-181	326/327	99	327/327	100	0/327	0	1
gene-ECD_RS20675	NC_012971.2	4177647	4178063	+	protein_coding	ECD_RS20675	ECD_03928	.	WP_000270375.1	YjbQ family protein	2.47471	5.22241	1.93239e-08	5.79869e-07	5.75133	4.48264	5.75133	4.48264	695	237	97.1108	41.6334	417	1	415	99.52	UNIPROTKB|Q9KUY5 - symbol:VC_0373 "Uncharacterized protein" species:243277 "Vibrio cholerae O1 biovar El Tor str. N16961" [GO:0003674 "molecular_function" evidence=ND] [GO:0005575 "cellular_component" evidence=ND] [GO:0008150 "biological_process" evidence=ND] InterPro:IPR001602 EMBL:AE003852 Proteomes:UP000000584 eggNOG:COG0432 Gene3D:2.60.120.460 InterPro:IPR035917 Pfam:PF01894 PIRSF:PIRSF004681…	139	1	139	100	182.2	6e-45	85/139	61	106/139	76	1/139	0	1
gene-ECD_RS20680	NC_012971.2	4178067	4178423	+	protein_coding	ECD_RS20680	ECD_03929	.	WP_000155657.1	MmcQ/YjbR family DNA-binding protein	2.31376	4.80709	4.74465e-07	1.08275e-05	5.3145	4.15064	5.3145	4.15064	510	186	83.2379	38.1658	357	1	355	99.44	UNIPROTKB|Q489K8 - symbol:CPS_0498 "Uncharacterized protein" species:167879 "Colwellia psychrerythraea 34H" [GO:0003674 "molecular_function" evidence=ND] [GO:0005575 "cellular_component" evidence=ND] [GO:0008150 "biological_process" evidence=ND] EMBL:CP000083 Proteomes:UP000000547 InterPro:IPR007351 Pfam:PF04237 eggNOG:COG2315 OrthoDB:POG091H0H66 ProteinModelPortal:Q489K8 STRING:167879.CPS_0498 E…	120	2	120	99.17	63.5	3e-09	31/119	26	64/119	53	1/119	0	1
gene-ECD_RS20715	NC_012971.2	4185889	4187238	+	protein_coding	ECD_RS20715	ECD_03936	.	WP_000106882.1	guanine/hypoxanthine transporter GhxP	-2.04281	5.24671	6.68067e-06	0.000107426	4.69344	5.69554	4.69344	5.69554	327	564	14.1134	30.6038	1350	1	1348	99.85	UNIPROTKB|P0AF52 - symbol:ghxP "guanine/hypoxanthine transporter GhxP" species:83333 "Escherichia coli K-12" [GO:1903716 "guanine transmembrane transport" evidence=IEA] [GO:0098710 "guanine import across plasma membrane" evidence=IMP] [GO:0015208 "guanine transmembrane transporter activity" evidence=IMP] [GO:0035344 "hypoxanthine transport" evidence=IMP] [GO:0005887 "integral component of plasma …	449	1	449	100	845.1	6e-244	449/449	100	449/449	100	0/449	0	1
gene-ECD_RS20735	NC_012971.2	4192310	4192624	-	protein_coding	ECD_RS20735	ECD_03940	.	WP_001014565.1	DUF485 domain-containing protein	-2.84239	1.38929	0.00104138	0.00770621	1.19733	2.23101	1.19733	2.23101	17	41	3.14454	9.53461	315	1	313	99.37	UNIPROTKB|P0AF54 - symbol:yjcH "conserved inner membrane protein" species:83333 "Escherichia coli K-12" [GO:0005886 "plasma membrane" evidence=IDA] EcoGene:EG11943 GO:GO:0016021 GO:GO:0005886 EMBL:U00096 EMBL:AP009048 Proteomes:UP000000318 Proteomes:UP000000625 EMBL:U00006 PIR:C65215 RefSeq:NP_418492.1 RefSeq:WP_001014565.1 ProteinModelPortal:P0AF54 BioGrid:4262674 STRING:316385.ECDH10B_4258 TCDB…	104	1	104	100	209.5	3e-53	104/104	100	104/104	100	0/104	0	1
gene-ECD_RS20765	NC_012971.2	4198864	4200582	+	protein_coding	ECD_RS20765	ECD_03946	.	WP_071586153.1	heme lyase CcmF/NrfE family subunit	-2.47864	0.42151	0.048953	0.151456	0.752414	1.43944	0.752414	1.43944	9	19	0.30506	0.809669	1719	61	1717	96.39	UNIPROTKB|P32710 - symbol:nrfE "putative cytochrome c-type biogenesis protein NrfE" species:83333 "Escherichia coli K-12" [GO:0018378 "cytochrome c-heme linkage via heme-L-cysteine" evidence=IMP] [GO:0005886 "plasma membrane" evidence=IDA] InterPro:IPR002541 InterPro:IPR003567 InterPro:IPR003568 InterPro:IPR003570 Pfam:PF01578 PRINTS:PR01410 PRINTS:PR01413 GO:GO:0016021 GO:GO:0005886 EMBL:U00096 …	552	1	552	100	1094.3	0	543/552	98	545/552	98	0/552	0	1
gene-ECD_RS20890	NC_012971.2	4225193	4225951	-	protein_coding	ECD_RS20890	ECD_03969	phnK	WP_001075514.1	phosphonate C-P lyase system protein PhnK	6.44172	-0.164627	0.00339444	0.0198408	1.14866	0.239064	1.14866	0.239064	16	2	1.22828	0.193027	759	1	757	99.74	UNIPROTKB|P16678 - symbol:phnK "putative carbon-phosphorus lyase subunit" species:83333 "Escherichia coli K-12" [GO:0016887 "ATPase activity" evidence=IEA] [GO:0019700 "organic phosphonate catabolic process" evidence=IMP] [GO:0006810 "transport" evidence=IEA] [GO:0005524 "ATP binding" evidence=IEA] [GO:0000166 "nucleotide binding" evidence=IEA] InterPro:IPR003439 InterPro:IPR017871 Pfam:PF00005 P…	252	1	252	100	500.4	2e-140	252/252	100	252/252	100	0/252	0	1
gene-ECD_RS20940	NC_012971.2	4233478	4233813	-	protein_coding	ECD_RS20940	ECD_03979	.	WP_001300891.1	phnA family protein	-2.43366	3.55391	3.94112e-06	6.98586e-05	2.95792	4.12852	2.95792	4.12852	89	183	15.4337	39.8971	336	1	334	99.4	UNIPROTKB|P0AFJ1 - symbol:yjdM "conserved protein" species:83333 "Escherichia coli K-12" [GO:0005829 "cytosol" evidence=IDA] EcoGene:EG10711 GO:GO:0005829 EMBL:U00096 EMBL:AP009048 Proteomes:UP000000318 Proteomes:UP000000625 EMBL:U14003 EMBL:J05260 PIR:B35718 RefSeq:NP_418532.1 RefSeq:WP_001300891.1 ProteinModelPortal:P0AFJ1 SMR:P0AFJ1 BioGrid:4263088 DIP:DIP-48079N IntAct:P0AFJ1 EPD:P0AFJ1 PaxDb…	111	1	111	100	235	7e-61	111/111	100	111/111	100	0/111	0	1
gene-ECD_RS21020	NC_012971.2	4252760	4254406	-	protein_coding	ECD_RS21020	ECD_03993	.	WP_000066676.1	class I fumarate hydratase	-4.19989	1.53471	4.62432e-06	7.90281e-05	1.04611	2.46092	1.04611	2.46092	14	50	0.495283	2.22385	1647	1	1645	99.88	UNIPROTKB|P14407 - symbol:fumB species:83333 "Escherichia coli K-12" [GO:0006974 "cellular response to DNA damage stimulus" evidence=IEP] [GO:0042710 "biofilm formation" evidence=IMP] [GO:0047808 "D(-)-tartrate dehydratase activity" evidence=IMP;IDA] [GO:0005829 "cytosol" evidence=IDA] [GO:0051539 "4 iron, 4 sulfur cluster binding" evidence=IDA] [GO:0004333 "fumarate hydratase activity" evidence=…	548	1	548	100	1106.3	0	546/548	99	546/548	99	0/548	0	1
gene-ECD_RS21075	NC_012971.2	4263555	4265702	-	protein_coding	ECD_RS21075	ECD_04002	cadA	WP_001295383.1	lysine decarboxylase CadA	2.88821	1.59402	0.000674911	0.00540354	2.37399	1.28795	2.37399	1.28795	55	16	1.49193	0.545651	2148	1	2146	99.91	UNIPROTKB|P0A9H3 - symbol:cadA species:83333 "Escherichia coli K-12" [GO:0008923 "lysine decarboxylase activity" evidence=IDA;IMP] [GO:0006554 "lysine catabolic process" evidence=IMP] [GO:0097216 "guanosine tetraphosphate binding" evidence=IDA] [GO:0042802 "identical protein binding" evidence=IPI] [GO:0005515 "protein binding" evidence=IPI] InterPro:IPR000310 InterPro:IPR005308 InterPro:IPR008286…	715	1	715	100	1458	0	715/715	100	715/715	100	0/715	0	1
gene-ECD_RS21080	NC_012971.2	4265782	4267116	-	protein_coding	ECD_RS21080	ECD_04003	cadB	WP_000092909.1	cadaverine/lysine antiporter	2.47103	2.82796	5.90992e-05	0.000719575	3.43466	2.31179	3.43466	2.31179	129	44	5.63025	2.41435	1335	1	1333	99.85	UNIPROTKB|P0AAE8 - symbol:cadB "lysine:cadaverine antiporter" species:83333 "Escherichia coli K-12" [GO:1990451 "cellular stress response to acidic pH" evidence=IEP] [GO:0005887 "integral component of plasma membrane" evidence=ISM] [GO:1903401 "L-lysine transmembrane transport" evidence=IEA;IDA] [GO:0015839 "cadaverine transport" evidence=IEA;IMP;IDA] [GO:0015297 "antiporter activity" evidence=IS…	444	1	444	100	882.5	3e-255	444/444	100	444/444	100	0/444	0	1
gene-ECD_RS21095	NC_012971.2	4269819	4270394	-	protein_coding	ECD_RS21095	ECD_04005	.	WP_001188520.1	transcriptional regulator	2.12954	5.05985	3.1824e-06	5.72082e-05	5.52695	4.47097	5.52695	4.47097	593	235	59.9862	29.8865	576	1	574	99.65	UNIPROTKB|P0ACU7 - symbol:yjdC "putative transcriptional regulator" species:83333 "Escherichia coli K-12" [GO:0003700 "DNA binding transcription factor activity" evidence=IBA] [GO:0000976 "transcription regulatory region sequence-specific DNA binding" evidence=IBA] [GO:0005829 "cytosol" evidence=IBA] InterPro:IPR001647 InterPro:IPR009057 PROSITE:PS50977 GO:GO:0005829 GO:GO:0003700 EMBL:U00096 EMB…	191	1	191	100	384	2e-105	190/191	99	191/191	100	0/191	0	1
gene-ECD_RS21160	NC_012971.2	4283393	4283518	+	protein_coding	ECD_RS21160	ECD_04018	ecnA	WP_000977757.1	lipoprotein antitoxin entericidin A	-4.95475	-0.254401	0.016576	0.0685152	0.296549	1.11867	0.296549	1.11867	3	13	1.3873	7.55792	126	1	124	98.41	UNIPROTKB|P0ADB4 - symbol:ecnA "entericidin A lipoprotein, antidote to entericidin B" species:83333 "Escherichia coli K-12" [GO:0036405 "anchored component of cell outer membrane" evidence=RCA] [GO:0016020 "membrane" evidence=IDA] InterPro:IPR012556 Pfam:PF08085 GO:GO:0005886 GO:GO:0016020 EMBL:U00096 EMBL:AP009048 Proteomes:UP000000318 Proteomes:UP000000625 GO:GO:0009636 PROSITE:PS51257 EMBL:U14…	41	1	41	100	81.6	4e-15	41/41	100	41/41	100	0/41	0	1
gene-ECD_RS21175	NC_012971.2	4284262	4284798	-	protein_coding	ECD_RS21175	ECD_04021	.	WP_001238379.1	lipocalin Blc	3.46251	2.90258	3.95663e-08	1.14233e-06	3.61565	2.08545	3.61565	2.08545	148	36	16.0586	4.91086	537	1	532	99.07	UNIPROTKB|P0A901 - symbol:blc species:83333 "Escherichia coli K-12" [GO:0006974 "cellular response to DNA damage stimulus" evidence=IEP] [GO:0006810 "transport" evidence=IEA] InterPro:IPR002446 PRINTS:PR01171 InterPro:IPR000566 EMBL:U00096 EMBL:AP009048 Proteomes:UP000000318 Proteomes:UP000000625 GO:GO:0006974 GO:GO:0009279 PROSITE:PS51257 Gene3D:2.40.128.20 InterPro:IPR012674 SUPFAM:SSF50814 GO:…	177	1	177	100	367.1	2e-100	177/177	100	177/177	100	0/177	0	1
gene-ECD_RS21185	NC_012971.2	4286083	4286442	-	protein_coding	ECD_RS21185	ECD_04023	frdD	WP_000609663.1	fumarate reductase subunit FrdD	2.32593	1.10355	0.0166986	0.0687981	1.90244	1.11867	1.90244	1.11867	36	13	5.82665	2.64527	360	1	358	99.44	UNIPROTKB|P0A8Q3 - symbol:frdD "fumarate reductase membrane protein" species:83333 "Escherichia coli K-12" [GO:0008177 "succinate dehydrogenase (ubiquinone) activity" evidence=IMP] [GO:0005887 "integral component of plasma membrane" evidence=IDA] [GO:0045284 "plasma membrane fumarate reductase complex" evidence=IDA;IMP] [GO:0005886 "plasma membrane" evidence=IDA] [GO:0000104 "succinate dehydrogen…	119	1	119	100	246.5	2e-64	119/119	100	119/119	100	0/119	0	1
gene-ECD_RS21370	NC_012971.2	4323472	4324221	+	protein_coding	ECD_RS21370	ECD_04057	yjfP	WP_000569679.1	esterase	2.33708	2.77222	0.000173858	0.00177158	3.3618	2.31179	3.3618	2.31179	122	44	9.47802	4.29755	750	1	748	99.73	UNIPROTKB|P39298 - symbol:yjfP "carboxylesterase" species:83333 "Escherichia coli K-12" [GO:0008236 "serine-type peptidase activity" evidence=IEA] [GO:0006508 "proteolysis" evidence=IEA] [GO:0034338 "short-chain carboxylesterase activity" evidence=IDA] [GO:0016787 "hydrolase activity" evidence=IDA] InterPro:IPR001375 Pfam:PF00326 InterPro:IPR029058 GO:GO:0016787 EMBL:U00096 EMBL:AP009048 Proteome…	249	1	249	100	498	1e-139	246/249	98	246/249	98	0/249	0	1
gene-ECD_RS21425	NC_012971.2	4331638	4332033	+	protein_coding	ECD_RS21425	ECD_04067	rpsF	WP_001216675.1	30S ribosomal protein S6	-2.05235	8.97218	6.25246e-07	1.35387e-05	8.36629	9.40134	8.36629	9.40134	4325	7493	636.37	1386.09	396	1	394	99.49	UNIPROTKB|P02358 - symbol:rpsF species:83333 "Escherichia coli K-12" [GO:0022627 "cytosolic small ribosomal subunit" evidence=IDA] [GO:0005829 "cytosol" evidence=IDA] [GO:0005515 "protein binding" evidence=IPI] [GO:0048027 "mRNA 5'-UTR binding" evidence=IDA] [GO:0070181 "small ribosomal subunit rRNA binding" evidence=IDA] [GO:0003735 "structural constituent of ribosome" evidence=IBA] HAMAP:MF_003…	135	1	131	97.04	265.4	6e-70	130/131	99	131/131	100	0/131	0	1
gene-ECD_RS21435	NC_012971.2	4332359	4332586	+	protein_coding	ECD_RS21435	ECD_04069	rpsR	WP_000135199.1	30S ribosomal protein S18	-2.1272	5.56502	1.37775e-06	2.79288e-05	4.96342	6.02792	4.96342	6.02792	397	713	101.455	229.078	228	1	226	99.12	UNIPROTKB|P0A7T7 - symbol:rpsR "30S ribosomal subunit protein S18" species:83333 "Escherichia coli K-12" [GO:0005829 "cytosol" evidence=IDA] [GO:0005515 "protein binding" evidence=IPI] [GO:0070181 "small ribosomal subunit rRNA binding" evidence=IDA] [GO:0048027 "mRNA 5'-UTR binding" evidence=IDA] [GO:0006412 "translation" evidence=IEA;IBA] [GO:0003735 "structural constituent of ribosome" evidence…	75	1	75	100	152.9	2e-36	75/75	100	75/75	100	0/75	0	1
gene-ECD_RS21450	NC_012971.2	4334549	4336621	-	protein_coding	ECD_RS21450	ECD_04072	.	WP_000080350.1	FAD-binding protein	-3.12701	0.638214	0.00582377	0.0303202	0.752414	1.66116	0.752414	1.66116	9	24	0.252966	0.848089	2073	115	1630	73.13	UNIPROTKB|D9PU00 - symbol:tfrA "Fumarate reductase (CoM/CoB) subunit A" species:79929 "Methanothermobacter marburgensis str. Marburg" [GO:0005515 "protein binding" evidence=IPI] [GO:0006106 "fumarate metabolic process" evidence=IDA] [GO:0016627 "oxidoreductase activity, acting on the CH-CH group of donors" evidence=IDA] [GO:0050660 "flavin adenine dinucleotide binding" evidence=IDA] InterPro:IPR0…	547	5	451	81.72	80.5	1e-13	125/520	24	195/520	37	88/520	16	1
gene-ECD_RS21455	NC_012971.2	4336618	4338159	-	protein_coding	ECD_RS21455	ECD_04073	.	WP_001226942.1	acyl CoA:acetate/3-ketoacid CoA transferase	-5.10124	0.387945	0.000421961	0.00367145	0.465022	1.57652	0.465022	1.57652	5	22	0.188932	1.04512	1542	10	1522	98.12	UNIPROTKB|P37766 - symbol:ydiF "putative acetate-CoA transferase" species:83333 "Escherichia coli K-12" [GO:0051289 "protein homotetramerization" evidence=ISS] [GO:0046459 "short-chain fatty acid metabolic process" evidence=ISS] [GO:0008775 "acetate CoA-transferase activity" evidence=ISS] InterPro:IPR004165 InterPro:IPR014388 Pfam:PF01144 PIRSF:PIRSF000858 SMART:SM00882 EMBL:U00096 EMBL:AP009048 …	531	15	517	94.73	361.3	3e-98	199/508	39	304/508	59	9/508	1	1
gene-ECD_RS21530	NC_012971.2	4351726	4351932	+	protein_coding	ECD_RS21530	ECD_04088	.	WP_000689228.1	DUF1107 domain-containing protein	2.13136	2.32322	0.00240092	0.0149753	2.91491	2.02285	2.91491	2.02285	86	34	24.2073	12.032	207	1	205	99.03	UNIPROTKB|Q9KPA0 - symbol:VC_2473 "Uncharacterized protein" species:243277 "Vibrio cholerae O1 biovar El Tor str. N16961" [GO:0003674 "molecular_function" evidence=ND] [GO:0005575 "cellular_component" evidence=ND] [GO:0008150 "biological_process" evidence=ND] EMBL:AE003852 Proteomes:UP000000584 PIR:C82071 RefSeq:NP_232102.1 RefSeq:WP_001882146.1 ProteinModelPortal:Q9KPA0 STRING:243277.VC2473 DNAS…	77	10	77	88.31	72	5e-12	31/68	45	48/68	70	0/68	0	1
gene-ECD_RS21540	NC_012971.2	4353660	4354298	-	protein_coding	ECD_RS21540	ECD_04090	msrA	WP_001295196.1	peptide-methionine (S)-S-oxide reductase MsrA	2.55086	6.01231	1.36246e-09	5.78386e-08	6.54569	5.21822	6.54569	5.21822	1215	402	110.788	46.0845	639	1	637	99.69	UNIPROTKB|P0A744 - symbol:msrA "methionine sulfoxide reductase A" species:83333 "Escherichia coli K-12" [GO:0036456 "L-methionine-(S)-S-oxide reductase activity" evidence=IDA] [GO:0030091 "protein repair" evidence=IDA] [GO:0016671 "oxidoreductase activity, acting on a sulfur group of donors, disulfide as acceptor" evidence=IMP] [GO:0005829 "cytosol" evidence=IDA] [GO:0008113 "peptide-methionine (…	212	1	212	100	451.1	1e-125	212/212	100	212/212	100	0/212	0	1
gene-ECD_RS21625	NC_012971.2	4374696	4376351	-	protein_coding	ECD_RS21625	ECD_04107	treC	WP_001320168.1	alpha,alpha-phosphotrehalase	5.54173	3.14012	8.48371e-14	6.87903e-12	3.95689	1.85331	3.95689	1.85331	191	29	6.72035	1.28283	1656	1	1654	99.88	UNIPROTKB|P28904 - symbol:treC species:83333 "Escherichia coli K-12" [GO:0006974 "cellular response to DNA damage stimulus" evidence=IEP] [GO:0005975 "carbohydrate metabolic process" evidence=IEA] [GO:0003824 "catalytic activity" evidence=IEA] [GO:0005829 "cytosol" evidence=IDA] [GO:0005993 "trehalose catabolic process" evidence=IMP] [GO:0008788 "alpha,alpha-phosphotrehalase activity" evidence=ID…	551	1	551	100	1161.7	0	544/551	98	547/551	99	0/551	0	1
gene-ECD_RS21630	NC_012971.2	4376401	4377822	-	protein_coding	ECD_RS21630	ECD_04108	treB	WP_001297258.1	PTS trehalose transporter subunit IIBC	3.03862	5.47448	4.54734e-12	2.98792e-10	6.07808	4.51712	6.07808	4.51712	875	243	35.8532	12.518	1422	1	1420	99.86	UNIPROTKB|P36672 - symbol:treB "trehalose-specific PTS enzyme IIBC component" species:83333 "Escherichia coli K-12" [GO:0034219 "carbohydrate transmembrane transport" evidence=IEA] [GO:0090589 "protein-phosphocysteine-trehalose phosphotransferase system transporter activity" evidence=ISM;IMP;IDA] [GO:0005887 "integral component of plasma membrane" evidence=RCA] [GO:0008982 "protein-N(PI)-phosphoh…	473	1	473	100	929.1	3e-269	470/473	99	470/473	99	0/473	0	1
gene-ECD_RS21640	NC_012971.2	4379267	4381963	+	protein_coding	ECD_RS21640	ECD_04110	mgtA	WP_000471889.1	magnesium-translocating P-type ATPase	-2.03712	6.72859	1.75465e-06	3.37726e-05	6.14474	7.16097	6.14474	7.16097	917	1577	19.811	42.8332	2697	1	2695	99.93	UNIPROTKB|P0ABB8 - symbol:mgtA "Mg2+ / Ni2+ transporting P-type ATPase" species:83333 "Escherichia coli K-12" [GO:0099132 "ATP hydrolysis coupled cation transmembrane transport" evidence=IEA] [GO:1903830 "magnesium ion transmembrane transport" evidence=IEA] [GO:0043231 "intracellular membrane-bounded organelle" evidence=IBA] [GO:0019829 "cation-transporting ATPase activity" evidence=IBA] [GO:0005…	898	1	898	100	1773.8	0	898/898	100	898/898	100	0/898	0	1
gene-ECD_RS21655	NC_012971.2	4383102	4384037	-	protein_coding	ECD_RS21655	ECD_04113	pyrB	WP_000013046.1	aspartate carbamoyltransferase	2.00674	2.80339	0.00160548	0.010887	3.32942	2.46092	3.32942	2.46092	119	50	7.40781	3.91312	936	1	934	99.79	UNIPROTKB|P0A786 - symbol:pyrB "aspartate carbamoyltransferase catalytic subunit" species:83333 "Escherichia coli K-12" [GO:0005829 "cytosol" evidence=IDA] [GO:0005515 "protein binding" evidence=IPI] [GO:0005737 "cytoplasm" evidence=IDA] HAMAP:MF_00001 InterPro:IPR002082 InterPro:IPR006130 InterPro:IPR006131 InterPro:IPR006132 InterPro:IPR036901 Pfam:PF00185 Pfam:PF02729 PRINTS:PR00100 PRINTS:PR0…	311	1	311	100	612.5	4e-174	311/311	100	311/311	100	0/311	0	1
gene-ECD_RS21720	NC_012971.2	4395235	4395678	-	protein_coding	ECD_RS21720	ECD_04125	holC	WP_000786393.1	DNA polymerase III subunit chi	-2.05287	3.86049	7.87331e-05	0.000909249	3.383	4.34868	3.383	4.34868	124	215	16.2726	35.472	444	1	442	99.55	UNIPROTKB|P28905 - symbol:holC species:83333 "Escherichia coli K-12" [GO:0043847 "DNA polymerase III, clamp loader chi/psi subcomplex" evidence=IPI] [GO:0032298 "positive regulation of DNA-dependent DNA replication initiation" evidence=IDA] [GO:0009314 "response to radiation" evidence=IMP] [GO:0071897 "DNA biosynthetic process" evidence=IEA] [GO:0005515 "protein binding" evidence=IPI] InterPro:IP…	147	1	147	100	295.8	4e-79	145/147	98	146/147	99	0/147	0	1
gene-ECD_RS21770	NC_012971.2	4406783	4407802	-	protein_coding	ECD_RS21770	ECD_04135	ahr	WP_001318460.1	NADPH-dependent aldehyde reductase Ahr	2.55707	2.18376	0.00030576	0.00289864	2.8555	1.77949	2.8555	1.77949	82	27	4.68417	1.93907	1020	1	1018	99.8	UNIPROTKB|P27250 - symbol:ahr "aldehyde reductase, NADPH-dependent" species:83333 "Escherichia coli K-12" [GO:0016491 "oxidoreductase activity" evidence=IEA] [GO:0008106 "alcohol dehydrogenase (NADP+) activity" evidence=IDA] [GO:0055114 "oxidation-reduction process" evidence=IEA] [GO:0008270 "zinc ion binding" evidence=IEA;IDA] InterPro:IPR002328 InterPro:IPR013149 InterPro:IPR013154 InterPro:IPR…	339	1	339	100	687.2	1e-196	338/339	99	339/339	100	0/339	0	1
gene-ECD_RS22045	NC_012971.2	4451316	4451912	+	protein_coding	ECD_RS22045	ECD_04182	fimE	WP_000044711.1	type 1 fimbria regulatory protein FimE	3.03094	0.731031	0.00778622	0.037994	1.68076	0.783168	1.68076	0.783168	29	8	2.83037	0.981624	597	1	595	99.66	UNIPROTKB|P0ADH7 - symbol:fimE "regulator for fimA" species:83333 "Escherichia coli K-12" [GO:0015074 "DNA integration" evidence=IMP] [GO:0006310 "DNA recombination" evidence=IMP] InterPro:IPR002104 InterPro:IPR011010 InterPro:IPR013762 Pfam:PF00589 GO:GO:0006355 EMBL:U00096 EMBL:AP009048 Proteomes:UP000000318 Proteomes:UP000000625 GO:GO:0003677 GO:GO:0006351 GO:GO:0006310 EMBL:U14003 GO:GO:00150…	198	1	198	100	403.3	3e-111	197/198	99	198/198	100	0/198	0	1
gene-ECD_RS22070	NC_012971.2	4454375	4457011	+	protein_coding	ECD_RS22070	ECD_04186	fimD	WP_000121002.1	fimbrial biogenesis usher protein FimD	-5.05598	-0.674963	0.0443061	0.140583	0.20431	0.856801	0.20431	0.856801	2	9	0.044192	0.250013	2637	1	2635	99.92	UNIPROTKB|P30130 - symbol:fimD "outer membrane protein; export and assembly of type 1 fimbriae" species:83333 "Escherichia coli K-12" [GO:0055085 "transmembrane transport" evidence=IEA] [GO:0009297 "pilus assembly" evidence=IDA] [GO:0015473 "fimbrial usher porin activity" evidence=IDA] [GO:0009279 "cell outer membrane" evidence=IDA] InterPro:IPR000015 InterPro:IPR025885 InterPro:IPR037224 Pfam:PF…	878	1	878	100	1783.1	0	877/878	99	877/878	99	0/878	0	1
gene-ECD_RS22090	NC_012971.2	4459232	4460575	-	protein_coding	ECD_RS22090	ECD_04190	gntP	WP_000558251.1	gluconate permease GntP	-9.48846	0.441943	6.10365e-06	9.98327e-05	0.296549	1.7017	0.296549	1.7017	3	25	0.130059	1.36261	1344	1	1342	99.85	UNIPROTKB|P0AC94 - symbol:gntP species:83333 "Escherichia coli K-12" [GO:0005887 "integral component of plasma membrane" evidence=IDA] [GO:0035429 "gluconate transmembrane transport" evidence=IDA] [GO:0005351 "carbohydrate:proton symporter activity" evidence=IMP] [GO:0005886 "plasma membrane" evidence=IDA] [GO:0016020 "membrane" evidence=IDA] [GO:0015128 "gluconate transmembrane transporter activ…	447	1	447	100	856.7	2e-247	447/447	100	447/447	100	0/447	0	1
gene-ECD_RS22290	NC_012971.2	4501131	4502021	-	protein_coding	ECD_RS22290	ECD_04223	hpaA	WP_000332891.1	4-hydroxyphenylacetate catabolism regulatory protein HpaA	-2.7159	0.98408	0.00834208	0.0399895	0.991956	1.88885	0.991956	1.88885	13	30	0.850129	2.46645	891	1	883	99.1	UNIPROTKB|Q8ZQ45 - symbol:hpaA "4-hydroxyphenylacetate catabolism protein" species:99287 "Salmonella enterica subsp. enterica serovar Typhimurium str. LT2" [GO:0000987 "proximal promoter sequence-specific DNA binding" evidence=IBA] [GO:0003700 "DNA binding transcription factor activity" evidence=IBA] [GO:0005829 "cytosol" evidence=IBA] [GO:0006355 "regulation of transcription, DNA-templated" evid…	298	1	294	98.66	538.9	6e-152	257/294	87	277/294	94	0/294	0	1
gene-ECD_RS22295	NC_012971.2	4502031	4503407	-	protein_coding	ECD_RS22295	ECD_04224	hpaX	WP_001285764.1	4-hydroxyphenylacetate permease	-2.54923	0.818482	0.0174197	0.0710777	0.935695	1.74112	0.935695	1.74112	12	26	0.507769	1.38315	1377	1	1375	99.85	UNIPROTKB|Q8ZQ46 - symbol:hpaX "4-hydroxyphenylacetate catabolism protein" species:99287 "Salmonella enterica subsp. enterica serovar Typhimurium str. LT2" [GO:0006820 "anion transport" evidence=IBA] [GO:0016021 "integral component of membrane" evidence=IBA] [GO:0022857 "transmembrane transporter activity" evidence=IBA] [GO:0055085 "transmembrane transport" evidence=IBA] InterPro:IPR011701 InterP…	458	1	458	100	829.3	3e-239	402/458	87	436/458	95	0/458	0	1
gene-ECD_RS22400	NC_012971.2	4524179	4524415	+	protein_coding	ECD_RS22400	ECD_04245	.	WP_001393508.1	DUF1435 domain-containing protein	6.40286	6.04442	2.0067e-29	8.49725e-27	6.84199	4.229	6.84199	4.229	1495	197	367.546	60.8902	237				No hit
gene-ECD_RS22445	NC_012971.2	4529771	4530376	+	protein_coding	ECD_RS22445	ECD_04251	osmY	WP_001295748.1	molecular chaperone OsmY	4.71423	3.95006	2.13971e-15	2.26512e-13	4.70611	2.65917	4.70611	2.65917	330	59	31.7293	7.13196	606	1	604	99.67	UNIPROTKB|P0AFH8 - symbol:osmY "periplasmic chaperone, osmotically induced" species:83333 "Escherichia coli K-12" [GO:0006972 "hyperosmotic response" evidence=IEP] [GO:0061077 "chaperone-mediated protein folding" evidence=IDA] [GO:0005515 "protein binding" evidence=IPI] [GO:0030288 "outer membrane-bounded periplasmic space" evidence=IDA] Pfam:PF04972 EMBL:U00096 EMBL:AP009048 Proteomes:UP00000031…	201	1	201	100	377.9	1e-103	201/201	100	201/201	100	0/201	0	1
gene-ECD_RS22450	NC_012971.2	4530503	4530664	+	protein_coding	ECD_RS22450	ECD_04252	.	WP_000490275.1	DUF1328 domain-containing protein	5.63056	1.82284	5.87626e-08	1.64665e-06	2.72879	0.993671	2.72879	0.993671	74	11	26.6156	4.97402	162	1	160	98.77	UNIPROTKB|Q2M5U1 - symbol:ytjA "putative protein" species:83333 "Escherichia coli K-12" [GO:0016021 "integral component of membrane" evidence=IEA] [GO:0016020 "membrane" evidence=IEA] [GO:0005886 "plasma membrane" evidence=IEA] HAMAP:MF_01361 InterPro:IPR009760 Pfam:PF07043 PIRSF:PIRSF036466 GO:GO:0016021 GO:GO:0005886 EMBL:U00096 EMBL:AP009048 Proteomes:UP000000318 Proteomes:UP000000625 HOGENOM:…	53	1	53	100	104	9e-22	53/53	100	53/53	100	0/53	0	1
gene-ECD_RS22480	NC_012971.2	4535698	4536477	+	protein_coding	ECD_RS22480	ECD_04257	deoC	WP_001295412.1	deoxyribose-phosphate aldolase	2.29594	4.19686	2.8222e-06	5.12162e-05	4.71449	3.58422	4.71449	3.58422	332	122	24.8006	11.4576	780	1	778	99.74	UNIPROTKB|P0A6L0 - symbol:deoC species:83333 "Escherichia coli K-12" [GO:0015949 "nucleobase-containing small molecule interconversion" evidence=IMP] [GO:0009264 "deoxyribonucleotide catabolic process" evidence=IMP] [GO:0016052 "carbohydrate catabolic process" evidence=IDA] [GO:0016829 "lyase activity" evidence=IDA] [GO:0004139 "deoxyribose-phosphate aldolase activity" evidence=IDA] [GO:0006974 "…	259	1	259	100	504.2	1e-141	258/259	99	259/259	100	0/259	0	1
gene-ECD_RS22500	NC_012971.2	4540161	4540424	-	protein_coding	ECD_RS22500	ECD_04261	.	WP_000566150.1	helix-turn-helix transcriptional regulator	2.36473	0.90062	0.0211185	0.0818807	1.74764	0.993671	1.74764	0.993671	31	11	6.8419	3.05224	264				No hit
gene-ECD_RS22715	NC_012971.2	1274858	1274989	-	ncRNA	ECD_RS22715	ECD_01207	.	.	RtT sRNA	-3.09731	0.89105	0.00360939	0.0208415	0.877151	1.85331	0.877151	1.85331	11	29	4.85554	16.0936	.	.	.	.	.	.	.	.	.	.	.	.	.	.	.	.	.	.
gene-ECD_RS22740	NC_012971.2	2886841	2887024	+	ncRNA	ECD_RS22740	.	ssrS	.	6S RNA	2.52852	5.38835	6.77735e-09	2.45985e-07	5.92394	4.62115	5.92394	4.62115	785	262	248.583	104.307	.	.	.	.	.	.	.	.	.	.	.	.	.	.	.	.	.	.
gene-ECD_RS23145	NC_012971.2	891083	891622	-	protein_coding	ECD_RS23145	ECD_00848	.	WP_001318481.1	tail fiber protein	-5.33256	-0.182211	0.0103193	0.0467065	0.296549	1.17733	0.296549	1.17733	3	14	0.323703	1.89917	540	55	289	43.52	UNIPROTKB|P03744 - symbol:37 "Long-tail fiber protein p37" species:10665 "Escherichia virus T4" [GO:0019012 "virion" evidence=IDA] InterPro:IPR005003 Pfam:PF03335 Pfam:PF07484 GO:GO:0046718 GO:GO:0005198 EMBL:AF158101 Proteomes:UP000009087 GO:GO:0019012 GO:GO:0098024 GO:GO:0098671 Gene3D:3.90.1340.10 InterPro:IPR011083 InterPro:IPR037053 EMBL:J02509 PIR:A04369 RefSeq:NP_049863.1 PDB:2XGF PDBsum:2…	1026	811	882	7.02	68.9	1e-10	32/78	41	48/78	61	6/78	7	1
gene-ECD_RS24850	NC_012971.2	2374806	2374877	+	protein_coding	ECD_RS24850	.	ypdK	WP_012767748.1	membrane protein YpdK	-3.11135	0.12293	0.0231566	0.0881616	0.542413	1.28795	0.542413	1.28795	6	16	4.85554	16.2786	72	1	70	97.22	UNIPROTKB|C1P610 - symbol:ypdK "small membrane protein" species:83333 "Escherichia coli K-12" [GO:0005887 "integral component of plasma membrane" evidence=RCA] [GO:0005886 "plasma membrane" evidence=IDA] [GO:0016020 "membrane" evidence=IDA] GO:GO:0016021 GO:GO:0005886 GO:GO:0016020 EMBL:U00096 EMBL:AP009048 Proteomes:UP000000318 Proteomes:UP000000625 RefSeq:WP_010723117.1 RefSeq:YP_002791250.1 ST…	23	1	23	100	47	6e-05	21/23	91	22/23	95	0/23	0	1
gene-ECD_RS24920	NC_012971.2	3176352	3176432	-	protein_coding	ECD_RS24920	.	yrbN	WP_010723222.1	protein YrbN	-2.43996	0.98127	0.0187538	0.0757106	1.04611	1.85331	1.04611	1.85331	14	29	10.0708	26.2266	81	23	80	71.6	UNIPROTKB|Q8ZLT4 - symbol:deaD "ATP-dependent RNA helicase DeaD" species:99287 "Salmonella enterica subsp. enterica serovar Typhimurium str. LT2" [GO:0004004 "ATP-dependent RNA helicase activity" evidence=IBA] [GO:0010501 "RNA secondary structure unwinding" evidence=IBA] HAMAP:MF_00964 InterPro:IPR011545 InterPro:IPR021046 InterPro:IPR028618 InterPro:IPR034415 Pfam:PF00270 Pfam:PF12343 InterPro:I…	646	1	19	2.94	46.6	8e-05	19/19	100	19/19	100	0/19	0	2
gene-ECD_RS25435	NC_012971.2	4416883	4417140	-	protein_coding	ECD_RS25435	.	.	WP_000254999.1	hypothetical protein	-4.16114	1.19725	6.81982e-05	0.000804654	0.877151	2.17454	0.877151	2.17454	11	39	2.48423	11.0732	258	7	223	84.11	UNIPROTKB|Q4KDA7 - symbol:PFL_2669 "Putative lipoprotein" species:220664 "Pseudomonas protegens Pf-5" [GO:0003674 "molecular_function" evidence=ND] [GO:0008150 "biological_process" evidence=ND] EMBL:CP000076 Proteomes:UP000008540 RefSeq:WP_011060965.1 STRING:220664.PFL_2669 EnsemblBacteria:AAY91942 KEGG:pfl:PFL_2669 PATRIC:fig|220664.5.peg.2721 eggNOG:ENOG4106VJN eggNOG:ENOG410YPV6 HOGENOM:HOG000…	158	85	158	46.84	52	6e-06	25/74	33	41/74	55	2/74	2	1
gene-ECD_RS25550	NC_012971.2	758308	758451	-	protein_coding	ECD_RS25550	ECD_10015	.	WP_000372937.1	host cell division inhibitory peptide Kil	-2.00707	1.28163	0.030067	0.105715	1.3342	2.02285	1.3342	2.02285	20	34	8.09257	17.296	144				No hit
gene-ECD_RS25700	NC_012971.2	2052602	2052658	-	protein_coding	ECD_RS25700	.	.	WP_012767742.1	type I toxin-antitoxin system Ibs family toxin	-3.11135	0.12293	0.0231566	0.0881616	0.542413	1.28795	0.542413	1.28795	6	16	6.13332	20.5624	57				No hit
gene-ECD_RS25710	NC_012971.2	2086285	2086479	-	protein_coding	ECD_RS25710	.	.	WP_112843499.1	hypothetical protein	-3.67143	0.474148	0.00285251	0.0172829	0.615862	1.57652	0.615862	1.57652	7	22	2.09162	8.26452	195				No hit
gene-ECD_RS25845	NC_012971.2	4299412	4299465	+	protein_coding	ECD_RS25845	.	.	WP_010723271.1	hypothetical protein	-6.08818	-0.0475373	0.00394482	0.022454	0.296549	1.28795	0.296549	1.28795	3	16	3.23703	21.7048	54				No hit
gene-ECD_RS25850	NC_012971.2	4379073	4379126	+	protein_coding	ECD_RS25850	ECD_04390	mgtL	WP_001387276.1	mgtA regulatory leader peptide MgtL	-2.58353	3.67741	4.61065e-07	1.0585e-05	3.01334	4.27	3.01334	4.27	93	203	100.348	275.38	54				No hit
gene-ECD_RS25920	NC_012971.2	3050818	3050988	-	protein_coding	ECD_RS25920	ECD_04362	.	WP_000469266.1	hypothetical protein	2.61482	0.587363	0.0306351	0.10633	1.53689	0.783168	1.53689	0.783168	25	8	8.51849	3.42707	171				No hit

## Sheet: GO_Analysis_list
GO analysis result:
biological_process	GO	Count	ContigID
	GO:0006118 obsolete electron transport	1
			gene-ECD_RS12760	Down
	GO:0006791 sulfur utilization	1
			gene-ECD_RS08910	Down
	GO:0008152 metabolic process	175
			gene-ECD_RS14920	Down
			gene-ECD_RS04080	Up
			gene-ECD_RS08720	Up
			gene-ECD_RS12100	Down
			gene-ECD_RS16420	Down
			gene-ECD_RS21630	Up
			gene-ECD_RS11360	Down
			gene-ECD_RS08965	Up
			gene-ECD_RS15790	Down
			gene-ECD_RS01635	Down
			gene-ECD_RS14605	Up
			gene-ECD_RS01630	Down
			gene-ECD_RS24920	Down
			gene-ECD_RS22290	Down
			gene-ECD_RS16510	Down
			gene-ECD_RS11080	Down
			gene-ECD_RS19900	Up
			gene-ECD_RS08645	Up
			gene-ECD_RS20280	Down
			gene-ECD_RS07500	Up
			gene-ECD_RS08925	Up
			gene-ECD_RS15015	Up
			gene-ECD_RS08845	Down
			gene-ECD_RS14300	Up
			gene-ECD_RS12105	Down
			gene-ECD_RS05245	Down
			gene-ECD_RS14775	Down
			gene-ECD_RS19795	Down
			gene-ECD_RS19790	Down
			gene-ECD_RS15795	Down
			gene-ECD_RS17590	Up
			gene-ECD_RS11250	Down
			gene-ECD_RS11255	Down
			gene-ECD_RS04120	Down
			gene-ECD_RS21435	Down
			gene-ECD_RS13020	Down
			gene-ECD_RS11605	Down
			gene-ECD_RS16505	Down
			gene-ECD_RS11600	Down
			gene-ECD_RS02985	Down
			gene-ECD_RS08650	Up
			gene-ECD_RS19970	Up
			gene-ECD_RS08655	Up
			gene-ECD_RS09370	Up
			gene-ECD_RS19095	Up
			gene-ECD_RS21185	Up
			gene-ECD_RS06270	Up
			gene-ECD_RS19885	Up
			gene-ECD_RS14310	Up
			gene-ECD_RS04655	Up
			gene-ECD_RS18655	Up
			gene-ECD_RS02965	Down
			gene-ECD_RS14660	Down
			gene-ECD_RS21450	Down
			gene-ECD_RS16835	Down
			gene-ECD_RS18715	Down
			gene-ECD_RS20645	Up
			gene-ECD_RS20050	Up
			gene-ECD_RS21455	Down
			gene-ECD_RS15785	Down
			gene-ECD_RS17585	Up
			gene-ECD_RS18060	Up
			gene-ECD_RS11020	Down
			gene-ECD_RS15090	Up
			gene-ECD_RS19395	Up
			gene-ECD_RS19800	Down
			gene-ECD_RS14930	Down
			gene-ECD_RS08780	Up
			gene-ECD_RS16515	Down
			gene-ECD_RS08665	Up
			gene-ECD_RS08660	Up
			gene-ECD_RS18545	Up
			gene-ECD_RS16445	Down
			gene-ECD_RS08670	Up
			gene-ECD_RS22480	Up
			gene-ECD_RS14935	Down
			gene-ECD_RS00380	Up
			gene-ECD_RS06415	Down
			gene-ECD_RS15425	Up
			gene-ECD_RS15420	Up
			gene-ECD_RS11900	Down
			gene-ECD_RS01825	Down
			gene-ECD_RS03685	Up
			gene-ECD_RS01160	Down
			gene-ECD_RS12705	Up
			gene-ECD_RS11865	Down
			gene-ECD_RS18195	Down
			gene-ECD_RS20890	Up
			gene-ECD_RS06480	Up
			gene-ECD_RS13455	Down
			gene-ECD_RS21720	Down
			gene-ECD_RS13005	Down
			gene-ECD_RS02450	Down
			gene-ECD_RS08500	Up
			gene-ECD_RS08530	Down
			gene-ECD_RS02950	Down
			gene-ECD_RS21770	Up
			gene-ECD_RS01485	Up
			gene-ECD_RS19685	Up
			gene-ECD_RS21075	Up
			gene-ECD_RS00860	Up
			gene-ECD_RS10235	Down
			gene-ECD_RS13620	Down
			gene-ECD_RS19635	Up
			gene-ECD_RS17805	Down
			gene-ECD_RS05290	Down
			gene-ECD_RS05295	Down
			gene-ECD_RS13010	Down
			gene-ECD_RS20065	Up
			gene-ECD_RS13015	Down
			gene-ECD_RS14925	Down
			gene-ECD_RS08880	Up
			gene-ECD_RS04715	Up
			gene-ECD_RS08885	Up
			gene-ECD_RS16665	Down
			gene-ECD_RS12240	Up
			gene-ECD_RS19450	Up
			gene-ECD_RS01065	Up
			gene-ECD_RS04060	Up
			gene-ECD_RS06630	Down
			gene-ECD_RS21370	Up
			gene-ECD_RS08335	Up
			gene-ECD_RS13865	Down
			gene-ECD_RS01670	Up
			gene-ECD_RS20765	Down
			gene-ECD_RS21020	Down
			gene-ECD_RS22045	Up
			gene-ECD_RS16535	Down
			gene-ECD_RS19600	Up
			gene-ECD_RS04045	Up
			gene-ECD_RS12845	Down
			gene-ECD_RS12095	Down
			gene-ECD_RS02415	Down
			gene-ECD_RS15400	Up
			gene-ECD_RS16540	Down
			gene-ECD_RS10745	Up
			gene-ECD_RS08295	Up
			gene-ECD_RS10810	Up
			gene-ECD_RS11345	Down
			gene-ECD_RS15060	Down
			gene-ECD_RS10195	Down
			gene-ECD_RS03005	Up
			gene-ECD_RS03255	Up
			gene-ECD_RS10190	Down
			gene-ECD_RS09810	Up
			gene-ECD_RS18185	Down
			gene-ECD_RS02020	Up
			gene-ECD_RS20380	Down
			gene-ECD_RS11260	Down
			gene-ECD_RS10215	Down
			gene-ECD_RS14025	Up
			gene-ECD_RS21540	Up
			gene-ECD_RS04050	Up
			gene-ECD_RS06260	Up
			gene-ECD_RS14305	Up
			gene-ECD_RS08410	Down
			gene-ECD_RS21625	Up
			gene-ECD_RS16550	Down
			gene-ECD_RS10550	Down
			gene-ECD_RS04335	Up
			gene-ECD_RS17775	Down
			gene-ECD_RS09805	Up
			gene-ECD_RS14990	Up
			gene-ECD_RS15770	Down
			gene-ECD_RS12260	Down
			gene-ECD_RS00130	Down
			gene-ECD_RS00225	Down
			gene-ECD_RS02280	Down
			gene-ECD_RS18610	Up
			gene-ECD_RS10315	Down
			gene-ECD_RS07435	Down
			gene-ECD_RS11070	Down
			gene-ECD_RS14910	Down
			gene-ECD_RS14915	Down
			gene-ECD_RS10760	Down
	GO:0009987 cellular process	200
			gene-ECD_RS04080	Up
			gene-ECD_RS08720	Up
			gene-ECD_RS17760	Down
			gene-ECD_RS21630	Up
			gene-ECD_RS11360	Down
			gene-ECD_RS08965	Up
			gene-ECD_RS16665	Down
			gene-ECD_RS01635	Down
			gene-ECD_RS14605	Up
			gene-ECD_RS01630	Down
			gene-ECD_RS06210	Up
			gene-ECD_RS24920	Down
			gene-ECD_RS14300	Up
			gene-ECD_RS22290	Down
			gene-ECD_RS01680	Down
			gene-ECD_RS16510	Down
			gene-ECD_RS05010	Down
			gene-ECD_RS19900	Up
			gene-ECD_RS08645	Up
			gene-ECD_RS20280	Down
			gene-ECD_RS15785	Down
			gene-ECD_RS06260	Up
			gene-ECD_RS14305	Up
			gene-ECD_RS15015	Up
			gene-ECD_RS08845	Down
			gene-ECD_RS04095	Up
			gene-ECD_RS16585	Down
			gene-ECD_RS11935	Up
			gene-ECD_RS05245	Down
			gene-ECD_RS20275	Down
			gene-ECD_RS15790	Down
			gene-ECD_RS19795	Down
			gene-ECD_RS19790	Down
			gene-ECD_RS15795	Down
			gene-ECD_RS17590	Up
			gene-ECD_RS11250	Down
			gene-ECD_RS11255	Down
			gene-ECD_RS04120	Down
			gene-ECD_RS11020	Down
			gene-ECD_RS13020	Down
			gene-ECD_RS11605	Down
			gene-ECD_RS16505	Down
			gene-ECD_RS11600	Down
			gene-ECD_RS02985	Down
			gene-ECD_RS08650	Up
			gene-ECD_RS19970	Up
			gene-ECD_RS08655	Up
			gene-ECD_RS09370	Up
			gene-ECD_RS08905	Down
			gene-ECD_RS21185	Up
			gene-ECD_RS06270	Up
			gene-ECD_RS19885	Up
			gene-ECD_RS14310	Up
			gene-ECD_RS17740	Down
			gene-ECD_RS04655	Up
			gene-ECD_RS18655	Up
			gene-ECD_RS02965	Down
			gene-ECD_RS14660	Down
			gene-ECD_RS21450	Down
			gene-ECD_RS16835	Down
			gene-ECD_RS18715	Down
			gene-ECD_RS20645	Up
			gene-ECD_RS20050	Up
			gene-ECD_RS21455	Down
			gene-ECD_RS04145	Up
			gene-ECD_RS17585	Up
			gene-ECD_RS18060	Up
			gene-ECD_RS10315	Down
			gene-ECD_RS19395	Up
			gene-ECD_RS19800	Down
			gene-ECD_RS16420	Down
			gene-ECD_RS08780	Up
			gene-ECD_RS16515	Down
			gene-ECD_RS05075	Up
			gene-ECD_RS08665	Up
			gene-ECD_RS08660	Up
			gene-ECD_RS18545	Up
			gene-ECD_RS16445	Down
			gene-ECD_RS08670	Up
			gene-ECD_RS22480	Up
			gene-ECD_RS14935	Down
			gene-ECD_RS07665	Up
			gene-ECD_RS00380	Up
			gene-ECD_RS06415	Down
			gene-ECD_RS15425	Up
			gene-ECD_RS15420	Up
			gene-ECD_RS14920	Down
			gene-ECD_RS01825	Down
			gene-ECD_RS03685	Up
			gene-ECD_RS01160	Down
			gene-ECD_RS12705	Up
			gene-ECD_RS11865	Down
			gene-ECD_RS20890	Up
			gene-ECD_RS06480	Up
			gene-ECD_RS12105	Down
			gene-ECD_RS21720	Down
			gene-ECD_RS21080	Up
			gene-ECD_RS05345	Up
			gene-ECD_RS02450	Down
			gene-ECD_RS08500	Up
			gene-ECD_RS05720	Up
			gene-ECD_RS08530	Down
			gene-ECD_RS06300	Up
			gene-ECD_RS10630	Down
			gene-ECD_RS02950	Down
			gene-ECD_RS16535	Down
			gene-ECD_RS08925	Up
			gene-ECD_RS14720	Down
			gene-ECD_RS13090	Up
			gene-ECD_RS19685	Up
			gene-ECD_RS21075	Up
			gene-ECD_RS20065	Up
			gene-ECD_RS00860	Up
			gene-ECD_RS14005	Up
			gene-ECD_RS11120	Down
			gene-ECD_RS19095	Up
			gene-ECD_RS13620	Down
			gene-ECD_RS19635	Up
			gene-ECD_RS17805	Down
			gene-ECD_RS05290	Down
			gene-ECD_RS05295	Down
			gene-ECD_RS13010	Down
			gene-ECD_RS16125	Up
			gene-ECD_RS05355	Up
			gene-ECD_RS14925	Down
			gene-ECD_RS08880	Up
			gene-ECD_RS04715	Up
			gene-ECD_RS07005	Up
			gene-ECD_RS08885	Up
			gene-ECD_RS04600	Up
			gene-ECD_RS02305	Up
			gene-ECD_RS02155	Up
			gene-ECD_RS21175	Up
			gene-ECD_RS12240	Up
			gene-ECD_RS19450	Up
			gene-ECD_RS01065	Up
			gene-ECD_RS16530	Down
			gene-ECD_RS04060	Up
			gene-ECD_RS06630	Down
			gene-ECD_RS13865	Down
			gene-ECD_RS01670	Up
			gene-ECD_RS20765	Down
			gene-ECD_RS22045	Up
			gene-ECD_RS13015	Down
			gene-ECD_RS19600	Up
			gene-ECD_RS04045	Up
			gene-ECD_RS12845	Down
			gene-ECD_RS14930	Down
			gene-ECD_RS02415	Down
			gene-ECD_RS21435	Down
			gene-ECD_RS16540	Down
			gene-ECD_RS10745	Up
			gene-ECD_RS08295	Up
			gene-ECD_RS10810	Up
			gene-ECD_RS11345	Down
			gene-ECD_RS15060	Down
			gene-ECD_RS10195	Down
			gene-ECD_RS13455	Down
			gene-ECD_RS03005	Up
			gene-ECD_RS03255	Up
			gene-ECD_RS10190	Down
			gene-ECD_RS04615	Up
			gene-ECD_RS11795	Up
			gene-ECD_RS09810	Up
			gene-ECD_RS02020	Up
			gene-ECD_RS20380	Down
			gene-ECD_RS01665	Up
			gene-ECD_RS12765	Down
			gene-ECD_RS10215	Down
			gene-ECD_RS04290	Up
			gene-ECD_RS14025	Up
			gene-ECD_RS21540	Up
			gene-ECD_RS04050	Up
			gene-ECD_RS13005	Down
			gene-ECD_RS08985	Up
			gene-ECD_RS14900	Up
			gene-ECD_RS21020	Down
			gene-ECD_RS08410	Down
			gene-ECD_RS21625	Up
			gene-ECD_RS16550	Down
			gene-ECD_RS11260	Down
			gene-ECD_RS12445	Down
			gene-ECD_RS22445	Up
			gene-ECD_RS17775	Down
			gene-ECD_RS11375	Up
			gene-ECD_RS09805	Up
			gene-ECD_RS14990	Up
			gene-ECD_RS15770	Down
			gene-ECD_RS12260	Down
			gene-ECD_RS00130	Down
			gene-ECD_RS00225	Down
			gene-ECD_RS02280	Down
			gene-ECD_RS18610	Up
			gene-ECD_RS08335	Up
			gene-ECD_RS19050	Up
			gene-ECD_RS22070	Down
			gene-ECD_RS07435	Down
			gene-ECD_RS11070	Down
			gene-ECD_RS16400	Up
			gene-ECD_RS10760	Down
	GO:0040011 locomotion	4
			gene-ECD_RS05720	Up
			gene-ECD_RS17740	Down
			gene-ECD_RS05355	Up
			gene-ECD_RS07005	Up
	GO:0046909 obsolete intermembrane transport	2
			gene-ECD_RS11120	Down
			gene-ECD_RS05060	Down
	GO:0050896 response to stimulus	96
			gene-ECD_RS17760	Down
			gene-ECD_RS11935	Up
			gene-ECD_RS08965	Up
			gene-ECD_RS08960	Up
			gene-ECD_RS06210	Up
			gene-ECD_RS11080	Down
			gene-ECD_RS19900	Up
			gene-ECD_RS06260	Up
			gene-ECD_RS21020	Down
			gene-ECD_RS21625	Up
			gene-ECD_RS12445	Down
			gene-ECD_RS15010	Up
			gene-ECD_RS19790	Down
			gene-ECD_RS15795	Down
			gene-ECD_RS00035	Up
			gene-ECD_RS18075	Up
			gene-ECD_RS04120	Down
			gene-ECD_RS07295	Up
			gene-ECD_RS16505	Down
			gene-ECD_RS12965	Up
			gene-ECD_RS08650	Up
			gene-ECD_RS19970	Up
			gene-ECD_RS08905	Down
			gene-ECD_RS13135	Up
			gene-ECD_RS04715	Up
			gene-ECD_RS19885	Up
			gene-ECD_RS07205	Up
			gene-ECD_RS05270	Down
			gene-ECD_RS04145	Up
			gene-ECD_RS17585	Up
			gene-ECD_RS09415	Up
			gene-ECD_RS19800	Down
			gene-ECD_RS07390	Up
			gene-ECD_RS05075	Up
			gene-ECD_RS08665	Up
			gene-ECD_RS08660	Up
			gene-ECD_RS22480	Up
			gene-ECD_RS07665	Up
			gene-ECD_RS01825	Down
			gene-ECD_RS04705	Up
			gene-ECD_RS01160	Down
			gene-ECD_RS12705	Up
			gene-ECD_RS16125	Up
			gene-ECD_RS01700	Down
			gene-ECD_RS21720	Down
			gene-ECD_RS05345	Up
			gene-ECD_RS08425	Up
			gene-ECD_RS08530	Down
			gene-ECD_RS06300	Up
			gene-ECD_RS05055	Down
			gene-ECD_RS12790	Down
			gene-ECD_RS08925	Up
			gene-ECD_RS20275	Down
			gene-ECD_RS03470	Down
			gene-ECD_RS14005	Up
			gene-ECD_RS11120	Down
			gene-ECD_RS06270	Up
			gene-ECD_RS19635	Up
			gene-ECD_RS17805	Down
			gene-ECD_RS05290	Down
			gene-ECD_RS11865	Down
			gene-ECD_RS08880	Up
			gene-ECD_RS17540	Up
			gene-ECD_RS07005	Up
			gene-ECD_RS08885	Up
			gene-ECD_RS13235	Down
			gene-ECD_RS21175	Up
			gene-ECD_RS19450	Up
			gene-ECD_RS12150	Up
			gene-ECD_RS17715	Down
			gene-ECD_RS13865	Down
			gene-ECD_RS20645	Up
			gene-ECD_RS13140	Up
			gene-ECD_RS08295	Up
			gene-ECD_RS10195	Down
			gene-ECD_RS03255	Up
			gene-ECD_RS11795	Up
			gene-ECD_RS09810	Up
			gene-ECD_RS20380	Down
			gene-ECD_RS01505	Up
			gene-ECD_RS01665	Up
			gene-ECD_RS04110	Up
			gene-ECD_RS04290	Up
			gene-ECD_RS21540	Up
			gene-ECD_RS08985	Up
			gene-ECD_RS18715	Down
			gene-ECD_RS08410	Down
			gene-ECD_RS18935	Down
			gene-ECD_RS04095	Up
			gene-ECD_RS22445	Up
			gene-ECD_RS11375	Up
			gene-ECD_RS09805	Up
			gene-ECD_RS15770	Down
			gene-ECD_RS12260	Down
			gene-ECD_RS21080	Up
			gene-ECD_RS02280	Down
	GO:0051179 localization	59
			gene-ECD_RS07670	Up
			gene-ECD_RS22295	Down
			gene-ECD_RS17730	Down
			gene-ECD_RS03255	Up
			gene-ECD_RS21630	Up
			gene-ECD_RS11935	Up
			gene-ECD_RS14720	Down
			gene-ECD_RS11795	Up
			gene-ECD_RS02720	Down
			gene-ECD_RS17725	Down
			gene-ECD_RS15760	Down
			gene-ECD_RS16135	Down
			gene-ECD_RS17245	Down
			gene-ECD_RS04585	Down
			gene-ECD_RS01665	Up
			gene-ECD_RS20715	Down
			gene-ECD_RS04295	Up
			gene-ECD_RS09415	Up
			gene-ECD_RS04290	Up
			gene-ECD_RS22090	Down
			gene-ECD_RS01680	Down
			gene-ECD_RS08240	Down
			gene-ECD_RS17760	Down
			gene-ECD_RS11755	Down
			gene-ECD_RS05010	Down
			gene-ECD_RS17560	Down
			gene-ECD_RS03550	Down
			gene-ECD_RS17240	Down
			gene-ECD_RS08910	Down
			gene-ECD_RS15410	Down
			gene-ECD_RS17740	Down
			gene-ECD_RS04600	Up
			gene-ECD_RS07020	Down
			gene-ECD_RS04095	Up
			gene-ECD_RS16585	Down
			gene-ECD_RS21175	Up
			gene-ECD_RS06410	Down
			gene-ECD_RS09390	Up
			gene-ECD_RS21640	Down
			gene-ECD_RS11120	Down
			gene-ECD_RS17150	Down
			gene-ECD_RS16400	Up
			gene-ECD_RS13830	Up
			gene-ECD_RS17715	Down
			gene-ECD_RS20890	Up
			gene-ECD_RS00055	Down
			gene-ECD_RS22070	Down
			gene-ECD_RS01015	Up
			gene-ECD_RS01700	Down
			gene-ECD_RS18350	Down
			gene-ECD_RS12105	Down
			gene-ECD_RS21080	Up
			gene-ECD_RS18060	Up
			gene-ECD_RS10530	Down
			gene-ECD_RS02985	Down
			gene-ECD_RS10510	Up
			gene-ECD_RS20100	Down
			gene-ECD_RS08650	Up
			gene-ECD_RS17250	Down
	GO:0051704 multi-organism process	8
			gene-ECD_RS06300	Up
			gene-ECD_RS07005	Up
			gene-ECD_RS15060	Down
			gene-ECD_RS21020	Down
			gene-ECD_RS02155	Up
			gene-ECD_RS01160	Down
			gene-ECD_RS03820	Up
			gene-ECD_RS16125	Up
	GO:0065007 biological regulation	54
			gene-ECD_RS11005	Down
			gene-ECD_RS00130	Down
			gene-ECD_RS15060	Down
			gene-ECD_RS05055	Down
			gene-ECD_RS04325	Up
			gene-ECD_RS04615	Up
			gene-ECD_RS00860	Up
			gene-ECD_RS16175	Down
			gene-ECD_RS06150	Up
			gene-ECD_RS20380	Down
			gene-ECD_RS03995	Up
			gene-ECD_RS05695	Up
			gene-ECD_RS12705	Up
			gene-ECD_RS12600	Up
			gene-ECD_RS19390	Up
			gene-ECD_RS07420	Down
			gene-ECD_RS17805	Down
			gene-ECD_RS05290	Down
			gene-ECD_RS05295	Down
			gene-ECD_RS14305	Up
			gene-ECD_RS01085	Down
			gene-ECD_RS05075	Up
			gene-ECD_RS16555	Down
			gene-ECD_RS13850	Up
			gene-ECD_RS08780	Up
			gene-ECD_RS20280	Down
			gene-ECD_RS05890	Down
			gene-ECD_RS04600	Up
			gene-ECD_RS14300	Up
			gene-ECD_RS02305	Up
			gene-ECD_RS08845	Down
			gene-ECD_RS12445	Down
			gene-ECD_RS14920	Down
			gene-ECD_RS01825	Down
			gene-ECD_RS03685	Up
			gene-ECD_RS12260	Down
			gene-ECD_RS01160	Down
			gene-ECD_RS16400	Up
			gene-ECD_RS00225	Down
			gene-ECD_RS16545	Down
			gene-ECD_RS18935	Down
			gene-ECD_RS02280	Down
			gene-ECD_RS01640	Down
			gene-ECD_RS21720	Down
			gene-ECD_RS13865	Down
			gene-ECD_RS22290	Down
			gene-ECD_RS14310	Up
			gene-ECD_RS15770	Down
			gene-ECD_RS07435	Down
			gene-ECD_RS12095	Down
			gene-ECD_RS12965	Up
			gene-ECD_RS04705	Up
			gene-ECD_RS08650	Up
			gene-ECD_RS15975	Up
	GO:0071840 cellular component organization or biogenesis	32
			gene-ECD_RS10810	Up
			gene-ECD_RS11345	Down
			gene-ECD_RS20275	Down
			gene-ECD_RS04655	Up
			gene-ECD_RS21455	Down
			gene-ECD_RS05780	Down
			gene-ECD_RS11020	Down
			gene-ECD_RS22070	Down
			gene-ECD_RS04050	Up
			gene-ECD_RS05010	Down
			gene-ECD_RS16530	Down
			gene-ECD_RS08665	Up
			gene-ECD_RS13015	Down
			gene-ECD_RS08645	Up
			gene-ECD_RS08660	Up
			gene-ECD_RS08670	Up
			gene-ECD_RS08845	Down
			gene-ECD_RS15770	Down
			gene-ECD_RS19450	Up
			gene-ECD_RS01160	Down
			gene-ECD_RS02280	Down
			gene-ECD_RS20065	Up
			gene-ECD_RS20765	Down
			gene-ECD_RS08335	Up
			gene-ECD_RS19050	Up
			gene-ECD_RS19970	Up
			gene-ECD_RS04120	Down
			gene-ECD_RS13020	Down
			gene-ECD_RS05345	Up
			gene-ECD_RS16400	Up
			gene-ECD_RS16540	Down
			gene-ECD_RS08655	Up
	GO:0098754 detoxification	8
			gene-ECD_RS10810	Up
			gene-ECD_RS08530	Down
			gene-ECD_RS07665	Up
			gene-ECD_RS08925	Up
			gene-ECD_RS19885	Up
			gene-ECD_RS01635	Down
			gene-ECD_RS14900	Up
			gene-ECD_RS19900	Up
	Unclassified Unclassified	17
			gene-ECD_RS10230	Down
			gene-ECD_RS20675	Up
			gene-ECD_RS19455	Down
			gene-ECD_RS20680	Up
			gene-ECD_RS08165	Up
			gene-ECD_RS02265	Up
			gene-ECD_RS13480	Up
			gene-ECD_RS25435	Down
			gene-ECD_RS16370	Up
			gene-ECD_RS20080	Down
			gene-ECD_RS04630	Up
			gene-ECD_RS03445	Up
			gene-ECD_RS20035	Down
			gene-ECD_RS19305	Up
			gene-ECD_RS08795	Up
			gene-ECD_RS21530	Up
			gene-ECD_RS10410	Down
cellular_component	GO	Count	ContigID
	GO:0005576 extracellular region	1
			gene-ECD_RS19395	Up
	GO:0016020 membrane	102
			gene-ECD_RS04080	Up
			gene-ECD_RS17760	Down
			gene-ECD_RS21630	Up
			gene-ECD_RS11935	Up
			gene-ECD_RS17455	Up
			gene-ECD_RS02720	Down
			gene-ECD_RS16175	Down
			gene-ECD_RS08960	Up
			gene-ECD_RS13825	Down
			gene-ECD_RS12660	Up
			gene-ECD_RS11605	Down
			gene-ECD_RS18350	Down
			gene-ECD_RS09735	Down
			gene-ECD_RS01680	Down
			gene-ECD_RS08240	Down
			gene-ECD_RS20735	Down
			gene-ECD_RS10525	Up
			gene-ECD_RS05010	Down
			gene-ECD_RS08910	Down
			gene-ECD_RS12445	Down
			gene-ECD_RS16585	Down
			gene-ECD_RS12105	Down
			gene-ECD_RS24850	Down
			gene-ECD_RS14775	Down
			gene-ECD_RS19795	Down
			gene-ECD_RS19790	Down
			gene-ECD_RS22450	Up
			gene-ECD_RS11255	Down
			gene-ECD_RS10530	Down
			gene-ECD_RS02985	Down
			gene-ECD_RS15760	Down
			gene-ECD_RS08905	Down
			gene-ECD_RS21185	Up
			gene-ECD_RS15410	Down
			gene-ECD_RS18305	Up
			gene-ECD_RS09415	Up
			gene-ECD_RS18060	Up
			gene-ECD_RS11020	Down
			gene-ECD_RS07685	Down
			gene-ECD_RS19800	Down
			gene-ECD_RS04795	Up
			gene-ECD_RS11755	Down
			gene-ECD_RS04790	Up
			gene-ECD_RS07020	Down
			gene-ECD_RS22480	Up
			gene-ECD_RS11530	Down
			gene-ECD_RS22090	Down
			gene-ECD_RS06415	Down
			gene-ECD_RS06410	Down
			gene-ECD_RS01825	Down
			gene-ECD_RS17730	Down
			gene-ECD_RS10725	Up
			gene-ECD_RS04065	Up
			gene-ECD_RS06480	Up
			gene-ECD_RS01700	Down
			gene-ECD_RS05345	Up
			gene-ECD_RS05060	Down
			gene-ECD_RS08530	Down
			gene-ECD_RS05055	Down
			gene-ECD_RS21160	Down
			gene-ECD_RS17725	Down
			gene-ECD_RS16135	Down
			gene-ECD_RS11120	Down
			gene-ECD_RS05290	Down
			gene-ECD_RS01085	Down
			gene-ECD_RS17245	Down
			gene-ECD_RS17240	Down
			gene-ECD_RS17540	Up
			gene-ECD_RS13235	Down
			gene-ECD_RS02305	Up
			gene-ECD_RS17150	Down
			gene-ECD_RS10860	Down
			gene-ECD_RS07520	Down
			gene-ECD_RS20765	Down
			gene-ECD_RS14930	Down
			gene-ECD_RS17250	Down
			gene-ECD_RS03255	Up
			gene-ECD_RS04615	Up
			gene-ECD_RS11795	Up
			gene-ECD_RS15455	Up
			gene-ECD_RS18185	Down
			gene-ECD_RS20380	Down
			gene-ECD_RS04585	Down
			gene-ECD_RS01665	Up
			gene-ECD_RS20715	Down
			gene-ECD_RS04295	Up
			gene-ECD_RS04110	Up
			gene-ECD_RS22070	Down
			gene-ECD_RS04600	Up
			gene-ECD_RS13170	Up
			gene-ECD_RS11065	Down
			gene-ECD_RS03550	Down
			gene-ECD_RS08405	Down
			gene-ECD_RS03390	Down
			gene-ECD_RS17560	Down
			gene-ECD_RS20530	Up
			gene-ECD_RS09390	Up
			gene-ECD_RS21640	Down
			gene-ECD_RS12260	Down
			gene-ECD_RS21080	Up
			gene-ECD_RS00055	Down
			gene-ECD_RS16400	Up
	GO:0019012 virion	1
			gene-ECD_RS23145	Down
	GO:0032991 protein-containing complex	59
			gene-ECD_RS07670	Up
			gene-ECD_RS07655	Up
			gene-ECD_RS02950	Down
			gene-ECD_RS16525	Down
			gene-ECD_RS16420	Down
			gene-ECD_RS20275	Down
			gene-ECD_RS08850	Down
			gene-ECD_RS17725	Down
			gene-ECD_RS04585	Down
			gene-ECD_RS01665	Up
			gene-ECD_RS04295	Up
			gene-ECD_RS04290	Up
			gene-ECD_RS21425	Down
			gene-ECD_RS21185	Up
			gene-ECD_RS13420	Down
			gene-ECD_RS19800	Down
			gene-ECD_RS14930	Down
			gene-ECD_RS14925	Down
			gene-ECD_RS16515	Down
			gene-ECD_RS14305	Up
			gene-ECD_RS16530	Down
			gene-ECD_RS16555	Down
			gene-ECD_RS16535	Down
			gene-ECD_RS06415	Down
			gene-ECD_RS16550	Down
			gene-ECD_RS16445	Down
			gene-ECD_RS17240	Down
			gene-ECD_RS20280	Down
			gene-ECD_RS16520	Down
			gene-ECD_RS15785	Down
			gene-ECD_RS00380	Up
			gene-ECD_RS02305	Up
			gene-ECD_RS08845	Down
			gene-ECD_RS17775	Down
			gene-ECD_RS21720	Down
			gene-ECD_RS17730	Down
			gene-ECD_RS16510	Down
			gene-ECD_RS00130	Down
			gene-ECD_RS17245	Down
			gene-ECD_RS16665	Down
			gene-ECD_RS19795	Down
			gene-ECD_RS13830	Up
			gene-ECD_RS19790	Down
			gene-ECD_RS17715	Down
			gene-ECD_RS01015	Up
			gene-ECD_RS11250	Down
			gene-ECD_RS11255	Down
			gene-ECD_RS21435	Down
			gene-ECD_RS13020	Down
			gene-ECD_RS13005	Down
			gene-ECD_RS16505	Down
			gene-ECD_RS14935	Down
			gene-ECD_RS12965	Up
			gene-ECD_RS17740	Down
			gene-ECD_RS16545	Down
			gene-ECD_RS18545	Up
			gene-ECD_RS16540	Down
			gene-ECD_RS15975	Up
			gene-ECD_RS17250	Down
	GO:0043226 organelle	14
			gene-ECD_RS16445	Down
			gene-ECD_RS16515	Down
			gene-ECD_RS21640	Down
			gene-ECD_RS03005	Up
			gene-ECD_RS08845	Down
			gene-ECD_RS21435	Down
			gene-ECD_RS13020	Down
			gene-ECD_RS13005	Down
			gene-ECD_RS16505	Down
			gene-ECD_RS00130	Down
			gene-ECD_RS12150	Up
			gene-ECD_RS16510	Down
			gene-ECD_RS16420	Down
			gene-ECD_RS16550	Down
	GO:0044422 organelle part	28
			gene-ECD_RS05720	Up
			gene-ECD_RS07655	Up
			gene-ECD_RS03255	Up
			gene-ECD_RS20275	Down
			gene-ECD_RS08850	Down
			gene-ECD_RS16420	Down
			gene-ECD_RS15785	Down
			gene-ECD_RS21425	Down
			gene-ECD_RS13005	Down
			gene-ECD_RS16515	Down
			gene-ECD_RS16530	Down
			gene-ECD_RS16555	Down
			gene-ECD_RS16535	Down
			gene-ECD_RS16550	Down
			gene-ECD_RS16445	Down
			gene-ECD_RS20280	Down
			gene-ECD_RS08845	Down
			gene-ECD_RS16510	Down
			gene-ECD_RS00130	Down
			gene-ECD_RS21435	Down
			gene-ECD_RS13020	Down
			gene-ECD_RS16525	Down
			gene-ECD_RS16505	Down
			gene-ECD_RS16520	Down
			gene-ECD_RS12965	Up
			gene-ECD_RS16545	Down
			gene-ECD_RS16540	Down
			gene-ECD_RS15975	Up
	GO:0044423 virion part	1
			gene-ECD_RS03920	Up
	GO:0044425 membrane part	78
			gene-ECD_RS07670	Up
			gene-ECD_RS22295	Down
			gene-ECD_RS13830	Up
			gene-ECD_RS17730	Down
			gene-ECD_RS21160	Down
			gene-ECD_RS20380	Down
			gene-ECD_RS03255	Up
			gene-ECD_RS17715	Down
			gene-ECD_RS11935	Up
			gene-ECD_RS11795	Up
			gene-ECD_RS17725	Down
			gene-ECD_RS16175	Down
			gene-ECD_RS12260	Down
			gene-ECD_RS19795	Down
			gene-ECD_RS16135	Down
			gene-ECD_RS13940	Down
			gene-ECD_RS13825	Down
			gene-ECD_RS04585	Down
			gene-ECD_RS01665	Up
			gene-ECD_RS12660	Up
			gene-ECD_RS04295	Up
			gene-ECD_RS09415	Up
			gene-ECD_RS11020	Down
			gene-ECD_RS04290	Up
			gene-ECD_RS22090	Down
			gene-ECD_RS20715	Down
			gene-ECD_RS08240	Down
			gene-ECD_RS05290	Down
			gene-ECD_RS17760	Down
			gene-ECD_RS14925	Down
			gene-ECD_RS05010	Down
			gene-ECD_RS21640	Down
			gene-ECD_RS03550	Down
			gene-ECD_RS11375	Up
			gene-ECD_RS11865	Down
			gene-ECD_RS17240	Down
			gene-ECD_RS02305	Up
			gene-ECD_RS21630	Up
			gene-ECD_RS08910	Down
			gene-ECD_RS15410	Down
			gene-ECD_RS13170	Up
			gene-ECD_RS05890	Down
			gene-ECD_RS12765	Down
			gene-ECD_RS07020	Down
			gene-ECD_RS06415	Down
			gene-ECD_RS04095	Up
			gene-ECD_RS13230	Down
			gene-ECD_RS06410	Down
			gene-ECD_RS09390	Up
			gene-ECD_RS01825	Down
			gene-ECD_RS11120	Down
			gene-ECD_RS17150	Down
			gene-ECD_RS10860	Down
			gene-ECD_RS00085	Down
			gene-ECD_RS21185	Up
			gene-ECD_RS15760	Down
			gene-ECD_RS10725	Up
			gene-ECD_RS19790	Down
			gene-ECD_RS17740	Down
			gene-ECD_RS07895	Down
			gene-ECD_RS12445	Down
			gene-ECD_RS16400	Up
			gene-ECD_RS00055	Down
			gene-ECD_RS01015	Up
			gene-ECD_RS01700	Down
			gene-ECD_RS18350	Down
			gene-ECD_RS12105	Down
			gene-ECD_RS21080	Up
			gene-ECD_RS18060	Up
			gene-ECD_RS14930	Down
			gene-ECD_RS22450	Up
			gene-ECD_RS24850	Down
			gene-ECD_RS14935	Down
			gene-ECD_RS17245	Down
			gene-ECD_RS02985	Down
			gene-ECD_RS10510	Up
			gene-ECD_RS17250	Down
			gene-ECD_RS05060	Down
	GO:0044464 cell part	259
			gene-ECD_RS07750	Up
			gene-ECD_RS08720	Up
			gene-ECD_RS16420	Down
			gene-ECD_RS21630	Up
			gene-ECD_RS11360	Down
			gene-ECD_RS06110	Down
			gene-ECD_RS19395	Up
			gene-ECD_RS08965	Up
			gene-ECD_RS02720	Down
			gene-ECD_RS01635	Down
			gene-ECD_RS14605	Up
			gene-ECD_RS08960	Up
			gene-ECD_RS03995	Up
			gene-ECD_RS13825	Down
			gene-ECD_RS12660	Up
			gene-ECD_RS11605	Down
			gene-ECD_RS07895	Down
			gene-ECD_RS18350	Down
			gene-ECD_RS08240	Down
			gene-ECD_RS20735	Down
			gene-ECD_RS16510	Down
			gene-ECD_RS10525	Up
			gene-ECD_RS05010	Down
			gene-ECD_RS11080	Down
			gene-ECD_RS19900	Up
			gene-ECD_RS14930	Down
			gene-ECD_RS11755	Down
			gene-ECD_RS08910	Down
			gene-ECD_RS20280	Down
			gene-ECD_RS05675	Up
			gene-ECD_RS16515	Down
			gene-ECD_RS15785	Down
			gene-ECD_RS06260	Up
			gene-ECD_RS14305	Up
			gene-ECD_RS15015	Up
			gene-ECD_RS08845	Down
			gene-ECD_RS04095	Up
			gene-ECD_RS06265	Up
			gene-ECD_RS15755	Up
			gene-ECD_RS11935	Up
			gene-ECD_RS24850	Down
			gene-ECD_RS12705	Up
			gene-ECD_RS00085	Down
			gene-ECD_RS14775	Down
			gene-ECD_RS19795	Down
			gene-ECD_RS13830	Up
			gene-ECD_RS19790	Down
			gene-ECD_RS15795	Down
			gene-ECD_RS12445	Down
			gene-ECD_RS00035	Up
			gene-ECD_RS13005	Down
			gene-ECD_RS11250	Down
			gene-ECD_RS11255	Down
			gene-ECD_RS04120	Down
			gene-ECD_RS21435	Down
			gene-ECD_RS13020	Down
			gene-ECD_RS07295	Up
			gene-ECD_RS09805	Up
			gene-ECD_RS16505	Down
			gene-ECD_RS11600	Down
			gene-ECD_RS12965	Up
			gene-ECD_RS02985	Down
			gene-ECD_RS16175	Down
			gene-ECD_RS16550	Down
			gene-ECD_RS19970	Up
			gene-ECD_RS02450	Down
			gene-ECD_RS07670	Up
			gene-ECD_RS12235	Up
			gene-ECD_RS08905	Down
			gene-ECD_RS16525	Down
			gene-ECD_RS05660	Up
			gene-ECD_RS06270	Up
			gene-ECD_RS19885	Up
			gene-ECD_RS14310	Up
			gene-ECD_RS08850	Down
			gene-ECD_RS04655	Up
			gene-ECD_RS08590	Up
			gene-ECD_RS14660	Down
			gene-ECD_RS05270	Down
			gene-ECD_RS20645	Up
			gene-ECD_RS18305	Up
			gene-ECD_RS08985	Up
			gene-ECD_RS17730	Down
			gene-ECD_RS09415	Up
			gene-ECD_RS20615	Up
			gene-ECD_RS18060	Up
			gene-ECD_RS11020	Down
			gene-ECD_RS12600	Up
			gene-ECD_RS07685	Down
			gene-ECD_RS16530	Down
			gene-ECD_RS19800	Down
			gene-ECD_RS04795	Up
			gene-ECD_RS08780	Up
			gene-ECD_RS04790	Up
			gene-ECD_RS04335	Up
			gene-ECD_RS05075	Up
			gene-ECD_RS08665	Up
			gene-ECD_RS12425	Down
			gene-ECD_RS18545	Up
			gene-ECD_RS16445	Down
			gene-ECD_RS14300	Up
			gene-ECD_RS22480	Up
			gene-ECD_RS11530	Down
			gene-ECD_RS07665	Up
			gene-ECD_RS00380	Up
			gene-ECD_RS06415	Down
			gene-ECD_RS06410	Down
			gene-ECD_RS20940	Down
			gene-ECD_RS01825	Down
			gene-ECD_RS03685	Up
			gene-ECD_RS02950	Down
			gene-ECD_RS10725	Up
			gene-ECD_RS19960	Up
			gene-ECD_RS11005	Down
			gene-ECD_RS04065	Up
			gene-ECD_RS04060	Up
			gene-ECD_RS22070	Down
			gene-ECD_RS01015	Up
			gene-ECD_RS01700	Down
			gene-ECD_RS22290	Down
			gene-ECD_RS12105	Down
			gene-ECD_RS21720	Down
			gene-ECD_RS21080	Up
			gene-ECD_RS05345	Up
			gene-ECD_RS05340	Up
			gene-ECD_RS22090	Down
			gene-ECD_RS04705	Up
			gene-ECD_RS09370	Up
			gene-ECD_RS09735	Down
			gene-ECD_RS08500	Up
			gene-ECD_RS05720	Up
			gene-ECD_RS10635	Down
			gene-ECD_RS08530	Down
			gene-ECD_RS07655	Up
			gene-ECD_RS05055	Down
			gene-ECD_RS21160	Down
			gene-ECD_RS08925	Up
			gene-ECD_RS20275	Down
			gene-ECD_RS17725	Down
			gene-ECD_RS16135	Down
			gene-ECD_RS15790	Down
			gene-ECD_RS06150	Up
			gene-ECD_RS13940	Down
			gene-ECD_RS17245	Down
			gene-ECD_RS20065	Up
			gene-ECD_RS16665	Down
			gene-ECD_RS14005	Up
			gene-ECD_RS11120	Down
			gene-ECD_RS19095	Up
			gene-ECD_RS06655	Up
			gene-ECD_RS12095	Down
			gene-ECD_RS13420	Down
			gene-ECD_RS19635	Up
			gene-ECD_RS17805	Down
			gene-ECD_RS05290	Down
			gene-ECD_RS17760	Down
			gene-ECD_RS14925	Down
			gene-ECD_RS01085	Down
			gene-ECD_RS13010	Down
			gene-ECD_RS11865	Down
			gene-ECD_RS13015	Down
			gene-ECD_RS13770	Up
			gene-ECD_RS08880	Up
			gene-ECD_RS04715	Up
			gene-ECD_RS04600	Up
			gene-ECD_RS06535	Up
			gene-ECD_RS02305	Up
			gene-ECD_RS21185	Up
			gene-ECD_RS13230	Down
			gene-ECD_RS12240	Up
			gene-ECD_RS19450	Up
			gene-ECD_RS17150	Down
			gene-ECD_RS10860	Down
			gene-ECD_RS12150	Up
			gene-ECD_RS07520	Down
			gene-ECD_RS06480	Up
			gene-ECD_RS06630	Down
			gene-ECD_RS20395	Down
			gene-ECD_RS16585	Down
			gene-ECD_RS17715	Down
			gene-ECD_RS01670	Up
			gene-ECD_RS15410	Down
			gene-ECD_RS21020	Down
			gene-ECD_RS17740	Down
			gene-ECD_RS16535	Down
			gene-ECD_RS19050	Up
			gene-ECD_RS04045	Up
			gene-ECD_RS12845	Down
			gene-ECD_RS07390	Up
			gene-ECD_RS22450	Up
			gene-ECD_RS14935	Down
			gene-ECD_RS17240	Down
			gene-ECD_RS16545	Down
			gene-ECD_RS16540	Down
			gene-ECD_RS10745	Up
			gene-ECD_RS08295	Up
			gene-ECD_RS17250	Down
			gene-ECD_RS21655	Up
			gene-ECD_RS03005	Up
			gene-ECD_RS03255	Up
			gene-ECD_RS10625	Down
			gene-ECD_RS04615	Up
			gene-ECD_RS11795	Up
			gene-ECD_RS15455	Up
			gene-ECD_RS17540	Up
			gene-ECD_RS16650	Down
			gene-ECD_RS05620	Up
			gene-ECD_RS18185	Down
			gene-ECD_RS02020	Up
			gene-ECD_RS20380	Down
			gene-ECD_RS21640	Down
			gene-ECD_RS18715	Down
			gene-ECD_RS04585	Down
			gene-ECD_RS20765	Down
			gene-ECD_RS01665	Up
			gene-ECD_RS12765	Down
			gene-ECD_RS04295	Up
			gene-ECD_RS04110	Up
			gene-ECD_RS04290	Up
			gene-ECD_RS21540	Up
			gene-ECD_RS15760	Down
			gene-ECD_RS21095	Up
			gene-ECD_RS13235	Down
			gene-ECD_RS10530	Down
			gene-ECD_RS05780	Down
			gene-ECD_RS13170	Up
			gene-ECD_RS11065	Down
			gene-ECD_RS03550	Down
			gene-ECD_RS16555	Down
			gene-ECD_RS08405	Down
			gene-ECD_RS21625	Up
			gene-ECD_RS03390	Down
			gene-ECD_RS17560	Down
			gene-ECD_RS16520	Down
			gene-ECD_RS05890	Down
			gene-ECD_RS20715	Down
			gene-ECD_RS07020	Down
			gene-ECD_RS22445	Up
			gene-ECD_RS20530	Up
			gene-ECD_RS17775	Down
			gene-ECD_RS11375	Up
			gene-ECD_RS02325	Up
			gene-ECD_RS09390	Up
			gene-ECD_RS15770	Down
			gene-ECD_RS12260	Down
			gene-ECD_RS00130	Down
			gene-ECD_RS10510	Up
			gene-ECD_RS15010	Up
			gene-ECD_RS16400	Up
			gene-ECD_RS00055	Down
			gene-ECD_RS08335	Up
			gene-ECD_RS01460	Up
			gene-ECD_RS15090	Up
			gene-ECD_RS15975	Up
			gene-ECD_RS21425	Down
			gene-ECD_RS11070	Down
			gene-ECD_RS05145	Up
			gene-ECD_RS05060	Down
			gene-ECD_RS10760	Down
	Unclassified Unclassified	13
			gene-ECD_RS20675	Up
			gene-ECD_RS20680	Up
			gene-ECD_RS08165	Up
			gene-ECD_RS02265	Up
			gene-ECD_RS13480	Up
			gene-ECD_RS20080	Down
			gene-ECD_RS04630	Up
			gene-ECD_RS03445	Up
			gene-ECD_RS20035	Down
			gene-ECD_RS19455	Down
			gene-ECD_RS08795	Up
			gene-ECD_RS21530	Up
			gene-ECD_RS10410	Down
molecular_function	GO	Count	ContigID
	GO:0003824 catalytic activity	182
			gene-ECD_RS14920	Down
			gene-ECD_RS04085	Up
			gene-ECD_RS04080	Up
			gene-ECD_RS08720	Up
			gene-ECD_RS12100	Down
			gene-ECD_RS21630	Up
			gene-ECD_RS11360	Down
			gene-ECD_RS08965	Up
			gene-ECD_RS15790	Down
			gene-ECD_RS01635	Down
			gene-ECD_RS14605	Up
			gene-ECD_RS01630	Down
			gene-ECD_RS19795	Down
			gene-ECD_RS17165	Up
			gene-ECD_RS24920	Down
			gene-ECD_RS22290	Down
			gene-ECD_RS10275	Down
			gene-ECD_RS20395	Down
			gene-ECD_RS10525	Up
			gene-ECD_RS08645	Up
			gene-ECD_RS14900	Up
			gene-ECD_RS06260	Up
			gene-ECD_RS06545	Down
			gene-ECD_RS15015	Up
			gene-ECD_RS12445	Down
			gene-ECD_RS06265	Up
			gene-ECD_RS12105	Down
			gene-ECD_RS08410	Down
			gene-ECD_RS14775	Down
			gene-ECD_RS02870	Up
			gene-ECD_RS13830	Up
			gene-ECD_RS02875	Up
			gene-ECD_RS11250	Down
			gene-ECD_RS11255	Down
			gene-ECD_RS04120	Down
			gene-ECD_RS13020	Down
			gene-ECD_RS07295	Up
			gene-ECD_RS11600	Down
			gene-ECD_RS18190	Down
			gene-ECD_RS20890	Up
			gene-ECD_RS19970	Up
			gene-ECD_RS08655	Up
			gene-ECD_RS09370	Up
			gene-ECD_RS07670	Up
			gene-ECD_RS10715	Up
			gene-ECD_RS12235	Up
			gene-ECD_RS19095	Up
			gene-ECD_RS21185	Up
			gene-ECD_RS05660	Up
			gene-ECD_RS06270	Up
			gene-ECD_RS15145	Up
			gene-ECD_RS19885	Up
			gene-ECD_RS14310	Up
			gene-ECD_RS02745	Up
			gene-ECD_RS07205	Up
			gene-ECD_RS02965	Down
			gene-ECD_RS14660	Down
			gene-ECD_RS21450	Down
			gene-ECD_RS16835	Down
			gene-ECD_RS20050	Up
			gene-ECD_RS21455	Down
			gene-ECD_RS10905	Up
			gene-ECD_RS07565	Up
			gene-ECD_RS17585	Up
			gene-ECD_RS18060	Up
			gene-ECD_RS10315	Down
			gene-ECD_RS15090	Up
			gene-ECD_RS19395	Up
			gene-ECD_RS14145	Down
			gene-ECD_RS19800	Down
			gene-ECD_RS14930	Down
			gene-ECD_RS15495	Up
			gene-ECD_RS07705	Up
			gene-ECD_RS12425	Down
			gene-ECD_RS18545	Up
			gene-ECD_RS22480	Up
			gene-ECD_RS14935	Down
			gene-ECD_RS07665	Up
			gene-ECD_RS00380	Up
			gene-ECD_RS06415	Down
			gene-ECD_RS15425	Up
			gene-ECD_RS15420	Up
			gene-ECD_RS11900	Down
			gene-ECD_RS01825	Down
			gene-ECD_RS03685	Up
			gene-ECD_RS01160	Down
			gene-ECD_RS12705	Up
			gene-ECD_RS11865	Down
			gene-ECD_RS19790	Down
			gene-ECD_RS09805	Up
			gene-ECD_RS06480	Up
			gene-ECD_RS14990	Up
			gene-ECD_RS01700	Down
			gene-ECD_RS13455	Down
			gene-ECD_RS05345	Up
			gene-ECD_RS08425	Up
			gene-ECD_RS02450	Down
			gene-ECD_RS08500	Up
			gene-ECD_RS14300	Up
			gene-ECD_RS08530	Down
			gene-ECD_RS02950	Down
			gene-ECD_RS05055	Down
			gene-ECD_RS21770	Up
			gene-ECD_RS01485	Up
			gene-ECD_RS21075	Up
			gene-ECD_RS10230	Down
			gene-ECD_RS00860	Up
			gene-ECD_RS14005	Up
			gene-ECD_RS10235	Down
			gene-ECD_RS13620	Down
			gene-ECD_RS19635	Up
			gene-ECD_RS05290	Down
			gene-ECD_RS05295	Down
			gene-ECD_RS01085	Down
			gene-ECD_RS13010	Down
			gene-ECD_RS20065	Up
			gene-ECD_RS14925	Down
			gene-ECD_RS13770	Up
			gene-ECD_RS08880	Up
			gene-ECD_RS04715	Up
			gene-ECD_RS02305	Up
			gene-ECD_RS06025	Up
			gene-ECD_RS12240	Up
			gene-ECD_RS15060	Down
			gene-ECD_RS19450	Up
			gene-ECD_RS01065	Up
			gene-ECD_RS04060	Up
			gene-ECD_RS06630	Down
			gene-ECD_RS07525	Up
			gene-ECD_RS01670	Up
			gene-ECD_RS08925	Up
			gene-ECD_RS04655	Up
			gene-ECD_RS19600	Up
			gene-ECD_RS20645	Up
			gene-ECD_RS12845	Down
			gene-ECD_RS07390	Up
			gene-ECD_RS02415	Down
			gene-ECD_RS10745	Up
			gene-ECD_RS08295	Up
			gene-ECD_RS10810	Up
			gene-ECD_RS11345	Down
			gene-ECD_RS08890	Up
			gene-ECD_RS12250	Up
			gene-ECD_RS10195	Down
			gene-ECD_RS03005	Up
			gene-ECD_RS03255	Up
			gene-ECD_RS10190	Down
			gene-ECD_RS09810	Up
			gene-ECD_RS21370	Up
			gene-ECD_RS18185	Down
			gene-ECD_RS02280	Down
			gene-ECD_RS14295	Up
			gene-ECD_RS21640	Down
			gene-ECD_RS10215	Down
			gene-ECD_RS12760	Down
			gene-ECD_RS14025	Up
			gene-ECD_RS21540	Up
			gene-ECD_RS04050	Up
			gene-ECD_RS15400	Up
			gene-ECD_RS11895	Down
			gene-ECD_RS21020	Down
			gene-ECD_RS03550	Down
			gene-ECD_RS21625	Up
			gene-ECD_RS18005	Up
			gene-ECD_RS10550	Down
			gene-ECD_RS04335	Up
			gene-ECD_RS15010	Up
			gene-ECD_RS20380	Down
			gene-ECD_RS17775	Down
			gene-ECD_RS02325	Up
			gene-ECD_RS09390	Up
			gene-ECD_RS15770	Down
			gene-ECD_RS20425	Up
			gene-ECD_RS12260	Down
			gene-ECD_RS00225	Down
			gene-ECD_RS07500	Up
			gene-ECD_RS18195	Down
			gene-ECD_RS08335	Up
			gene-ECD_RS14970	Up
			gene-ECD_RS07435	Down
			gene-ECD_RS11070	Down
			gene-ECD_RS10760	Down
	GO:0004871 signal transducer activity	7
			gene-ECD_RS04600	Up
			gene-ECD_RS04615	Up
			gene-ECD_RS05290	Down
			gene-ECD_RS01825	Down
			gene-ECD_RS05295	Down
			gene-ECD_RS20380	Down
			gene-ECD_RS12260	Down
	GO:0005198 structural molecule activity	22
			gene-ECD_RS16420	Down
			gene-ECD_RS20275	Down
			gene-ECD_RS08850	Down
			gene-ECD_RS21425	Down
			gene-ECD_RS13005	Down
			gene-ECD_RS16515	Down
			gene-ECD_RS16530	Down
			gene-ECD_RS16555	Down
			gene-ECD_RS16535	Down
			gene-ECD_RS16550	Down
			gene-ECD_RS16445	Down
			gene-ECD_RS08845	Down
			gene-ECD_RS16510	Down
			gene-ECD_RS00130	Down
			gene-ECD_RS12150	Up
			gene-ECD_RS21435	Down
			gene-ECD_RS13020	Down
			gene-ECD_RS16525	Down
			gene-ECD_RS16505	Down
			gene-ECD_RS16520	Down
			gene-ECD_RS16545	Down
			gene-ECD_RS16540	Down
	GO:0005215 transporter activity	51
			gene-ECD_RS07670	Up
			gene-ECD_RS17730	Down
			gene-ECD_RS03255	Up
			gene-ECD_RS21630	Up
			gene-ECD_RS11935	Up
			gene-ECD_RS04615	Up
			gene-ECD_RS11795	Up
			gene-ECD_RS17725	Down
			gene-ECD_RS15760	Down
			gene-ECD_RS13825	Down
			gene-ECD_RS01665	Up
			gene-ECD_RS20715	Down
			gene-ECD_RS04295	Up
			gene-ECD_RS09415	Up
			gene-ECD_RS18350	Down
			gene-ECD_RS22090	Down
			gene-ECD_RS01680	Down
			gene-ECD_RS08240	Down
			gene-ECD_RS11755	Down
			gene-ECD_RS05010	Down
			gene-ECD_RS17560	Down
			gene-ECD_RS03550	Down
			gene-ECD_RS17240	Down
			gene-ECD_RS08910	Down
			gene-ECD_RS15410	Down
			gene-ECD_RS17245	Down
			gene-ECD_RS04600	Up
			gene-ECD_RS07020	Down
			gene-ECD_RS04095	Up
			gene-ECD_RS13230	Down
			gene-ECD_RS06410	Down
			gene-ECD_RS09390	Up
			gene-ECD_RS21640	Down
			gene-ECD_RS17150	Down
			gene-ECD_RS10860	Down
			gene-ECD_RS16400	Up
			gene-ECD_RS02935	Down
			gene-ECD_RS13830	Up
			gene-ECD_RS17715	Down
			gene-ECD_RS22295	Down
			gene-ECD_RS00055	Down
			gene-ECD_RS01700	Down
			gene-ECD_RS22070	Down
			gene-ECD_RS12105	Down
			gene-ECD_RS21080	Up
			gene-ECD_RS18060	Up
			gene-ECD_RS14720	Down
			gene-ECD_RS17760	Down
			gene-ECD_RS02985	Down
			gene-ECD_RS10510	Up
			gene-ECD_RS17250	Down
	GO:0005488 binding	166
			gene-ECD_RS08720	Up
			gene-ECD_RS12100	Down
			gene-ECD_RS17455	Up
			gene-ECD_RS01635	Down
			gene-ECD_RS14605	Up
			gene-ECD_RS08960	Up
			gene-ECD_RS02120	Up
			gene-ECD_RS11005	Down
			gene-ECD_RS22290	Down
			gene-ECD_RS19790	Down
			gene-ECD_RS07420	Down
			gene-ECD_RS10525	Up
			gene-ECD_RS05010	Down
			gene-ECD_RS11080	Down
			gene-ECD_RS20280	Down
			gene-ECD_RS16515	Down
			gene-ECD_RS01485	Up
			gene-ECD_RS08845	Down
			gene-ECD_RS14300	Up
			gene-ECD_RS06265	Up
			gene-ECD_RS15010	Up
			gene-ECD_RS03550	Down
			gene-ECD_RS15790	Down
			gene-ECD_RS02870	Up
			gene-ECD_RS13830	Up
			gene-ECD_RS02875	Up
			gene-ECD_RS15795	Down
			gene-ECD_RS17590	Up
			gene-ECD_RS16525	Down
			gene-ECD_RS11250	Down
			gene-ECD_RS11255	Down
			gene-ECD_RS21435	Down
			gene-ECD_RS13020	Down
			gene-ECD_RS07295	Up
			gene-ECD_RS16505	Down
			gene-ECD_RS11600	Down
			gene-ECD_RS12965	Up
			gene-ECD_RS16175	Down
			gene-ECD_RS08650	Up
			gene-ECD_RS19970	Up
			gene-ECD_RS08655	Up
			gene-ECD_RS09370	Up
			gene-ECD_RS07670	Up
			gene-ECD_RS19095	Up
			gene-ECD_RS13135	Up
			gene-ECD_RS06270	Up
			gene-ECD_RS19885	Up
			gene-ECD_RS17740	Down
			gene-ECD_RS04655	Up
			gene-ECD_RS08590	Up
			gene-ECD_RS02965	Down
			gene-ECD_RS20050	Up
			gene-ECD_RS21450	Down
			gene-ECD_RS05270	Down
			gene-ECD_RS20645	Up
			gene-ECD_RS08985	Up
			gene-ECD_RS18935	Down
			gene-ECD_RS11020	Down
			gene-ECD_RS15090	Up
			gene-ECD_RS19390	Up
			gene-ECD_RS19395	Up
			gene-ECD_RS14145	Down
			gene-ECD_RS19800	Down
			gene-ECD_RS16510	Down
			gene-ECD_RS08780	Up
			gene-ECD_RS04790	Up
			gene-ECD_RS00380	Up
			gene-ECD_RS05075	Up
			gene-ECD_RS08665	Up
			gene-ECD_RS08660	Up
			gene-ECD_RS18545	Up
			gene-ECD_RS08670	Up
			gene-ECD_RS05695	Up
			gene-ECD_RS07705	Up
			gene-ECD_RS06415	Down
			gene-ECD_RS15420	Up
			gene-ECD_RS11900	Down
			gene-ECD_RS04705	Up
			gene-ECD_RS01160	Down
			gene-ECD_RS12705	Up
			gene-ECD_RS20065	Up
			gene-ECD_RS20890	Up
			gene-ECD_RS06480	Up
			gene-ECD_RS01700	Down
			gene-ECD_RS13455	Down
			gene-ECD_RS21720	Down
			gene-ECD_RS05345	Up
			gene-ECD_RS15975	Up
			gene-ECD_RS08500	Up
			gene-ECD_RS08530	Down
			gene-ECD_RS05055	Down
			gene-ECD_RS21770	Up
			gene-ECD_RS12250	Up
			gene-ECD_RS20275	Down
			gene-ECD_RS13850	Up
			gene-ECD_RS13090	Up
			gene-ECD_RS21075	Up
			gene-ECD_RS00860	Up
			gene-ECD_RS11120	Down
			gene-ECD_RS13620	Down
			gene-ECD_RS13420	Down
			gene-ECD_RS19635	Up
			gene-ECD_RS17805	Down
			gene-ECD_RS05290	Down
			gene-ECD_RS13740	Up
			gene-ECD_RS13010	Down
			gene-ECD_RS13015	Down
			gene-ECD_RS14925	Down
			gene-ECD_RS08880	Up
			gene-ECD_RS04715	Up
			gene-ECD_RS04600	Up
			gene-ECD_RS02305	Up
			gene-ECD_RS02155	Up
			gene-ECD_RS05440	Up
			gene-ECD_RS19450	Up
			gene-ECD_RS12150	Up
			gene-ECD_RS04060	Up
			gene-ECD_RS06630	Down
			gene-ECD_RS17715	Down
			gene-ECD_RS09500	Up
			gene-ECD_RS13865	Down
			gene-ECD_RS08925	Up
			gene-ECD_RS21020	Down
			gene-ECD_RS16535	Down
			gene-ECD_RS15455	Up
			gene-ECD_RS19600	Up
			gene-ECD_RS04045	Up
			gene-ECD_RS12095	Down
			gene-ECD_RS14935	Down
			gene-ECD_RS17240	Down
			gene-ECD_RS16545	Down
			gene-ECD_RS16540	Down
			gene-ECD_RS10745	Up
			gene-ECD_RS10810	Up
			gene-ECD_RS11345	Down
			gene-ECD_RS21655	Up
			gene-ECD_RS15060	Down
			gene-ECD_RS03255	Up
			gene-ECD_RS09810	Up
			gene-ECD_RS02020	Up
			gene-ECD_RS18715	Down
			gene-ECD_RS14025	Up
			gene-ECD_RS04050	Up
			gene-ECD_RS21095	Up
			gene-ECD_RS13005	Down
			gene-ECD_RS15785	Down
			gene-ECD_RS14305	Up
			gene-ECD_RS08410	Down
			gene-ECD_RS16555	Down
			gene-ECD_RS16550	Down
			gene-ECD_RS04335	Up
			gene-ECD_RS22445	Up
			gene-ECD_RS02325	Up
			gene-ECD_RS14990	Up
			gene-ECD_RS15770	Down
			gene-ECD_RS00130	Down
			gene-ECD_RS16400	Up
			gene-ECD_RS00225	Down
			gene-ECD_RS08335	Up
			gene-ECD_RS07435	Down
			gene-ECD_RS21425	Down
			gene-ECD_RS11070	Down
			gene-ECD_RS14910	Down
			gene-ECD_RS03830	Up
			gene-ECD_RS14915	Down
			gene-ECD_RS10760	Down
	GO:0016209 antioxidant activity	4
			gene-ECD_RS08530	Down
			gene-ECD_RS08925	Up
			gene-ECD_RS19885	Up
			gene-ECD_RS07665	Up
	GO:0045182 translation regulator activity	2
			gene-ECD_RS16545	Down
			gene-ECD_RS08845	Down
	GO:0098772 molecular function regulator	6
			gene-ECD_RS08780	Up
			gene-ECD_RS00130	Down
			gene-ECD_RS16545	Down
			gene-ECD_RS06150	Up
			gene-ECD_RS08650	Up
			gene-ECD_RS03995	Up
	GO:0140104 molecular carrier activity	1
			gene-ECD_RS08650	Up
	GO:0140110 transcription regulator activity	10
			gene-ECD_RS05695	Up
			gene-ECD_RS13865	Down
			gene-ECD_RS12600	Up
			gene-ECD_RS07420	Down
			gene-ECD_RS17805	Down
			gene-ECD_RS12095	Down
			gene-ECD_RS21095	Up
			gene-ECD_RS22290	Down
			gene-ECD_RS16555	Down
			gene-ECD_RS18935	Down
	Unclassified Unclassified	16
			gene-ECD_RS20675	Up
			gene-ECD_RS19455	Down
			gene-ECD_RS20680	Up
			gene-ECD_RS08165	Up
			gene-ECD_RS02265	Up
			gene-ECD_RS13480	Up
			gene-ECD_RS25435	Down
			gene-ECD_RS16370	Up
			gene-ECD_RS20080	Down
			gene-ECD_RS04630	Up
			gene-ECD_RS03445	Up
			gene-ECD_RS20035	Down
			gene-ECD_RS19305	Up
			gene-ECD_RS08795	Up
			gene-ECD_RS21530	Up
			gene-ECD_RS10410	Down
