# Supplementary material for: Transport engineering for improving the production and secretion of valuable alkaloids in Escherichia coli
Source: Metab Eng Commun. 2021 Sep 14;13:e00184. doi: 10.1016/j.mec.2021.e00184 (PMC8449128; doi:10.1016/j.mec.2021.e00184)
Supplement: Multimedia component 6 [file mmc6.xlsx]

## Sheet: data3_DTX1_1_24h_vs_VC1_24h_fc2
Feature_ID	Chrom	Start	End	Strand	Type	Locus_Tag	Old_Locus_Tag	Gene_Symbol	Protein_ID	Product	DTX1_1_24h/VC1_24h.fc	DTX1_1_24h/VC1_24h.logCPM	DTX1_1_24h/VC1_24h.raw.pval	DTX1_1_24h/VC1_24h.bh.pval	DTX1_1_24h.mean	VC1_24h.mean	N_DTX1_1_24h	N_VC1_24h	DTX1_1_24h_Read_Count	VC1_24h_Read_Count	DTX1_1_24h_FPKM	VC1_24h_FPKM	Query_Length	Query_Start	Query_End	Query_Coverage	Target_Description	Target_Length	Target_Start	Target_End	Target_Coverage	Bit	e-value	Identites	Identites (%)	Positives	Positives (%)	Gaps	Gaps (%)	Query_Frame
gene-ECD_RS00035	NC_012971.2	5681	6457	-	protein_coding	ECD_RS00035	ECD_00006	yaaA	WP_000906203.1	peroxide stress protein YaaA	3.52681	5.73059	7.11845e-14	3.34919e-12	6.37507	4.59928	6.37507	4.59928	728	151	54.6557	13.9304	777	1	775	99.74	UNIPROTKB|P0A8I3 - symbol:yaaA "protein that reduces intracellular iron levels under peroxide stress" species:83333 "Escherichia coli K-12" [GO:0005829 "cytosol" evidence=IDA] [GO:0033194 "response to hydroperoxide" evidence=IEP;IMP] EcoGene:EG10011 GO:GO:0005829 EMBL:U00096 EMBL:AP009048 Proteomes:UP000000318 Proteomes:UP000000625 EMBL:U14003 GO:GO:0033194 eggNOG:ENOG4105D1Q eggNOG:COG3022 HOGEN…	258	1	258	100	510.4	2e-143	256/258	99	256/258	99	0/258	0	1
gene-ECD_RS00135	NC_012971.2	25253	25471	+	protein_coding	ECD_RS00135	ECD_00028	.	WP_001300728.1	DUF2575 family protein	-3.66135	0.34109	0.0419754	0.129424	0.53661	1.42918	0.53661	1.42918	4	11	1.06547	3.60046	219	1	217	99.09	UNIPROTKB|P75620 - symbol:yaaY "putative protein" species:83333 "Escherichia coli K-12" [GO:0006974 "cellular response to DNA damage stimulus" evidence=IMP] EMBL:U00096 EMBL:AP009048 Proteomes:UP000000318 Proteomes:UP000000625 GO:GO:0006974 PIR:H64722 RefSeq:NP_414565.1 RefSeq:WP_001300728.1 ProteinModelPortal:P75620 BioGrid:4261557 STRING:316385.ECDH10B_0025 PaxDb:P75620 PRIDE:P75620 EnsemblBact…	72	1	72	100	146.4	2e-34	72/72	100	72/72	100	0/72	0	1
gene-ECD_RS00150	NC_012971.2	29279	29773	+	protein_coding	ECD_RS00150	ECD_00031	lspA	WP_000083375.1	lipoprotein signal peptidase	-2.16678	4.74872	1.37994e-05	0.000180101	4.16156	5.23377	4.16156	5.23377	150	238	17.6771	34.4652	495	1	493	99.6	UNIPROTKB|P00804 - symbol:lspA "lipoprotein signal peptidase" species:83333 "Escherichia coli K-12" [GO:0005887 "integral component of plasma membrane" evidence=ISM;IDA] [GO:0004175 "endopeptidase activity" evidence=IGI;IDA] [GO:0097304 "lipoprotein biosynthetic process via signal peptide cleavage" evidence=IDA;IMP] [GO:0005886 "plasma membrane" evidence=IDA] HAMAP:MF_00161 InterPro:IPR001872 Pfa…	164	1	164	100	330.9	1e-89	162/164	98	163/164	99	0/164	0	1
gene-ECD_RS00185	NC_012971.2	33723	34871	+	protein_coding	ECD_RS00185	ECD_00036	.	WP_000597260.1	glutamine-hydrolyzing carbamoyl-phosphate synthase small subunit	2.1801	5.59626	2.08601e-06	3.27151e-05	6.06138	4.96185	6.06138	4.96185	584	196	29.6495	12.2277	1149	1	1147	99.83	UNIPROTKB|P0A6F1 - symbol:carA species:83333 "Escherichia coli K-12" [GO:0005737 "cytoplasm" evidence=IDA] [GO:0004088 "carbamoyl-phosphate synthase (glutamine-hydrolyzing) activity" evidence=IMP] [GO:0006541 "glutamine metabolic process" evidence=IMP] [GO:0006526 "arginine biosynthetic process" evidence=IMP] [GO:0006207 "'de novo' pyrimidine nucleobase biosynthetic process" evidence=IMP] [GO:000…	382	1	382	100	770	2e-221	381/382	99	382/382	100	0/382	0	1
gene-ECD_RS00260	NC_012971.2	51442	51972	+	protein_coding	ECD_RS00260	ECD_00050	kefF	WP_000600725.1	glutathione-regulated potassium-efflux system oxidoreductase KefF	3.35207	3.24612	7.11352e-07	1.24929e-05	3.90375	2.36608	3.90375	2.36608	124	27	13.6224	3.64484	531	1	529	99.62	UNIPROTKB|P0A754 - symbol:kefF species:83333 "Escherichia coli K-12" [GO:0009055 "electron transfer activity" evidence=IMP] [GO:0003955 "NAD(P)H dehydrogenase (quinone) activity" evidence=IDA] [GO:0032414 "positive regulation of ion transmembrane transporter activity" evidence=IGI;IDA] [GO:0010181 "FMN binding" evidence=IDA] HAMAP:MF_01414 InterPro:IPR023948 EcoGene:EG11568 Pfam:PF02525 InterPro:…	176	1	176	100	384	1e-105	176/176	100	176/176	100	0/176	0	1
gene-ECD_RS00265	NC_012971.2	51965	53827	+	protein_coding	ECD_RS00265	ECD_00051	kefC	WP_000377129.1	glutathione-regulated potassium-efflux system protein KefC	2.76282	3.89838	1.23114e-06	2.05784e-05	4.47826	3.12021	4.47826	3.12021	189	50	5.91799	1.92383	1863	1	1861	99.89	UNIPROTKB|P03819 - symbol:kefC species:83333 "Escherichia coli K-12" [GO:0006813 "potassium ion transport" evidence=IGI;IDA] [GO:0006885 "regulation of pH" evidence=IDA] [GO:0005887 "integral component of plasma membrane" evidence=EXP;ISM;IDA] [GO:1902600 "proton transmembrane transport" evidence=IEA] [GO:0098655 "cation transmembrane transport" evidence=IEA] [GO:0071805 "potassium ion transmembr…	620	1	620	100	1185.2	0	619/620	99	619/620	99	0/620	0	1
gene-ECD_RS00335	NC_012971.2	71153	72853	-	protein_coding	ECD_RS00335	ECD_00065	araB	WP_000951777.1	ribulokinase	-3.03747	1.00965	0.0143062	0.0570899	0.926849	1.91466	0.926849	1.91466	8	18	0.274354	0.758538	1701	1	1699	99.88	UNIPROTKB|P08204 - symbol:araB species:83333 "Escherichia coli K-12" [GO:0019568 "arabinose catabolic process" evidence=IDA;IMP] [GO:0008741 "ribulokinase activity" evidence=IDA;IMP] [GO:0005737 "cytoplasm" evidence=IDA] [GO:0016773 "phosphotransferase activity, alcohol group as acceptor" evidence=IDA] [GO:0019572 "L-arabinose catabolic process" evidence=IDA] [GO:0016052 "carbohydrate catabolic p…	566	1	566	100	1142.9	0	561/566	99	563/566	99	0/566	0	1
gene-ECD_RS00370	NC_012971.2	80193	80324	+	protein_coding	ECD_RS00370	.	sgrT	WP_001248770.1	glucose uptake inhibitor SgrT	-4.13251	4.30161	7.30191e-13	2.99221e-11	3.11429	5.03139	3.11429	5.03139	68	206	30.0511	111.867	132	1	130	98.48	UNIPROTKB|C1P5Z7 - symbol:sgrT "SgrT, regulator of PtsG activity" species:83333 "Escherichia coli K-12" [GO:0043086 "negative regulation of catalytic activity" evidence=IEA] [GO:0046325 "negative regulation of glucose import" evidence=IMP] [GO:0004857 "enzyme inhibitor activity" evidence=IMP] InterPro:IPR031767 Pfam:PF15894 EMBL:U00096 EMBL:AP009048 Proteomes:UP000000318 Proteomes:UP000000625 GO:…	43	1	43	100	97.1	9e-20	43/43	100	43/43	100	0/43	0	1
gene-ECD_RS00545	NC_012971.2	116249	117292	+	protein_coding	ECD_RS00545	ECD_00104	guaC	WP_001217335.1	GMP reductase	4.20765	6.45106	6.57044e-19	5.32765e-17	7.14542	5.10421	7.14542	5.10421	1248	217	69.7331	14.8994	1044	1	1042	99.81	UNIPROTKB|P60560 - symbol:guaC "GMP reductase" species:83333 "Escherichia coli K-12" [GO:0005829 "cytosol" evidence=IDA] [GO:0042802 "identical protein binding" evidence=IDA] [GO:0015951 "purine ribonucleotide interconversion" evidence=IDA] [GO:0005515 "protein binding" evidence=IPI] [GO:0003920 "GMP reductase activity" evidence=IDA] HAMAP:MF_00596 InterPro:IPR001093 InterPro:IPR005993 InterPro:I…	347	1	347	100	692.2	5e-198	346/347	99	347/347	100	0/347	0	1
gene-ECD_RS00570	NC_012971.2	120557	121450	-	protein_coding	ECD_RS00570	ECD_00108	nadC	WP_001135174.1	carboxylating nicotinate-nucleotide diphosphorylase	2.28749	5.18357	1.39082e-06	2.30452e-05	5.67277	4.51439	5.67277	4.51439	444	142	28.9715	11.3857	894	1	892	99.78	UNIPROTKB|P30011 - symbol:nadC species:83333 "Escherichia coli K-12" [GO:0005737 "cytoplasm" evidence=IDA] [GO:0004514 "nicotinate-nucleotide diphosphorylase (carboxylating) activity" evidence=IDA] [GO:0009435 "NAD biosynthetic process" evidence=IDA] [GO:0034213 "quinolinate catabolic process" evidence=IBA] [GO:0005829 "cytosol" evidence=IDA] [GO:0034628 "'de novo' NAD biosynthetic process from a…	297	1	297	100	585.1	7e-166	297/297	100	297/297	100	0/297	0	1
gene-ECD_RS00610	NC_012971.2	132212	134065	-	protein_coding	ECD_RS00610	ECD_00116	.	WP_000784460.1	DUF3300 domain-containing protein	2.57971	1.76342	0.0124967	0.0519945	2.43108	1.42918	2.43108	1.42918	39	11	1.2271	0.425297	1854	139	1147	54.42	UNIPROTKB|Q8E8L4 - symbol:SO_4649 "Uncharacterized protein" species:211586 "Shewanella oneidensis MR-1" [GO:0003674 "molecular_function" evidence=ND] [GO:0005575 "cellular_component" evidence=ND] [GO:0008150 "biological_process" evidence=ND] EMBL:AE014299 Proteomes:UP000008186 eggNOG:ENOG4108NST eggNOG:ENOG410ZJQ8 HOGENOM:HOG000002004 OrthoDB:POG091H0I1F InterPro:IPR021728 Pfam:PF11737 RefSeq:NP_…	486	11	294	58.44	148.7	3e-34	124/342	36	167/342	48	64/342	18	1
gene-ECD_RS00625	NC_012971.2	137592	138386	-	protein_coding	ECD_RS00625	ECD_00119	speD	WP_000734287.1	adenosylmethionine decarboxylase	2.17186	6.51889	5.66599e-07	1.01376e-05	6.97763	5.87183	6.97763	5.87183	1110	374	81.4481	33.722	795	1	793	99.75	UNIPROTKB|P0A7F6 - symbol:speD "S-adenosylmethionine decarboxylase proenzyme" species:83333 "Escherichia coli K-12" [GO:0005829 "cytosol" evidence=IDA] [GO:0008295 "spermidine biosynthetic process" evidence=IMP] [GO:0004014 "adenosylmethionine decarboxylase activity" evidence=IMP;IDA] HAMAP:MF_00465 InterPro:IPR003826 InterPro:IPR009165 InterPro:IPR016067 Pfam:PF02675 PIRSF:PIRSF001356 UniPathway…	264	1	264	100	542.3	5e-153	263/264	99	264/264	100	0/264	0	1
gene-ECD_RS00630	NC_012971.2	138402	139268	-	protein_coding	ECD_RS00630	ECD_00120	speE	WP_000818411.1	polyamine aminopropyltransferase	2.22611	7.52654	8.40651e-08	1.74115e-06	7.99373	6.84602	7.99373	6.84602	2254	741	151.656	61.2644	867	1	865	99.77	UNIPROTKB|P09158 - symbol:speE "spermidine synthase" species:83333 "Escherichia coli K-12" [GO:0043918 "cadaverine aminopropyltransferase activity" evidence=IDA] [GO:0010487 "thermospermine synthase activity" evidence=IDA] [GO:0005829 "cytosol" evidence=IDA] [GO:0008295 "spermidine biosynthetic process" evidence=IMP] [GO:0004766 "spermidine synthase activity" evidence=IMP;IDA] HAMAP:MF_00198 Inte…	288	1	288	100	597.4	1e-169	288/288	100	288/288	100	0/288	0	1
gene-ECD_RS00735	NC_012971.2	160105	160584	-	protein_coding	ECD_RS00735	ECD_00141	folK	WP_000215124.1	2-amino-4-hydroxy-6-hydroxymethyldihydropteridine diphosphokinase	2.40044	1.56949	0.0211185	0.0765363	2.23791	1.34428	2.23791	1.34428	33	10	4.01049	1.49337	480	1	478	99.58	UNIPROTKB|P26281 - symbol:folK species:83333 "Escherichia coli K-12" [GO:0003848 "2-amino-4-hydroxy-6-hydroxymethyldihydropteridine diphosphokinase activity" evidence=IDA] [GO:0000287 "magnesium ion binding" evidence=IDA] InterPro:IPR000550 Pfam:PF01288 PROSITE:PS00794 UniPathway:UPA00077 GO:GO:0005524 GO:GO:0000287 EMBL:U00096 EMBL:AP009048 Proteomes:UP000000318 Proteomes:UP000000625 GO:GO:00163…	159	1	159	100	314.7	9e-85	153/159	96	156/159	98	0/159	0	1
gene-ECD_RS00790	NC_012971.2	173418	174308	+	protein_coding	ECD_RS00790	ECD_00151	fhuD	WP_000015989.1	Fe(3+)-hydroxamate ABC transporter substrate-binding protein FhuD	-2.54914	2.66558	0.000464327	0.00362321	2.16731	3.31126	2.16731	3.31126	31	58	2.02959	4.66616	891	1	889	99.78	UNIPROTKB|P07822 - symbol:fhuD "iron(III) hydroxamate ABC transporter periplasmic binding protein" species:83333 "Escherichia coli K-12" [GO:0015687 "ferric-hydroxamate transport" evidence=IGI] [GO:0005515 "protein binding" evidence=IPI] [GO:0030288 "outer membrane-bounded periplasmic space" evidence=IDA;IBA] [GO:0006810 "transport" evidence=IBA] InterPro:IPR002491 Pfam:PF01497 PROSITE:PS50983 Ec…	296	1	296	100	597	2e-169	294/296	99	295/296	99	0/296	0	1
gene-ECD_RS00795	NC_012971.2	174305	176287	+	protein_coding	ECD_RS00795	ECD_00152	fhuB	WP_000044065.1	Fe(3+)-hydroxamate ABC transporter permease FhuB	-2.26388	3.92683	5.04413e-05	0.000543028	3.35565	4.45488	3.35565	4.45488	82	136	2.41222	4.91615	1983	1	1981	99.9	UNIPROTKB|P06972 - symbol:fhuB "iron(III) hydroxamate ABC transporter membrane subunit" species:83333 "Escherichia coli K-12" [GO:0005887 "integral component of plasma membrane" evidence=ISM] [GO:0015687 "ferric-hydroxamate transport" evidence=IGI] [GO:0015344 "siderophore uptake transmembrane transporter activity" evidence=IGI] [GO:0043190 "ATP-binding cassette (ABC) transporter complex" evidenc…	660	1	660	100	1276.5	0	656/660	99	658/660	99	0/660	0	1
gene-ECD_RS00835	NC_012971.2	183727	185151	+	protein_coding	ECD_RS00835	ECD_00160	degP	WP_000753946.1	serine endoprotease DegP	10.9342	7.56878	1.0219e-46	5.5635e-44	8.44219	5.03139	8.44219	5.03139	3079	206	126.043	10.3624	1425	1	1423	99.86	UNIPROTKB|P0C0V0 - symbol:degP species:83333 "Escherichia coli K-12" [GO:0006979 "response to oxidative stress" evidence=IEP] [GO:0030288 "outer membrane-bounded periplasmic space" evidence=IDA] [GO:0006508 "proteolysis" evidence=IDA] [GO:0004252 "serine-type endopeptidase activity" evidence=IMP;IDA] [GO:0006515 "protein quality control for misfolded or incompletely synthesized proteins" evidence…	474	1	474	100	912.1	4e-264	474/474	100	474/474	100	0/474	0	1
gene-ECD_RS01050	NC_012971.2	228580	231508	+	rRNA	ECD_RS01050	ECD_r00002	.	.	23S ribosomal RNA	-6.84847	3.78164	3.05857e-17	2.03744e-15	2.16731	4.64437	2.16731	4.64437	31	156	0.617401	3.81781	.	.	.	.	.	.	.	.	.	.	.	.	.	.	.	.	.	.
gene-ECD_RS01085	NC_012971.2	235524	236882	-	protein_coding	ECD_RS01085	ECD_00204	mltD	WP_000644685.1	murein transglycosylase D	-2.47825	6.87098	2.65735e-09	7.03274e-08	6.09267	7.38954	6.09267	7.38954	597	1083	25.6259	57.1239	1359	1	1357	99.85	UNIPROTKB|P0AEZ7 - symbol:mltD species:83333 "Escherichia coli K-12" [GO:0051353 "positive regulation of oxidoreductase activity" evidence=IMP] [GO:0008933 "lytic transglycosylase activity" evidence=RCA;IDA;NAS] [GO:0016020 "membrane" evidence=NAS] [GO:0065007 "biological regulation" evidence=IMP] [GO:0030288 "outer membrane-bounded periplasmic space" evidence=TAS] [GO:0008932 "lytic endotransgly…	452	1	452	100	891	9e-258	452/452	100	452/452	100	0/452	0	1
gene-ECD_RS01140	NC_012971.2	245433	247877	-	protein_coding	ECD_RS01140	ECD_00216	.	WP_000973107.1	acyl-CoA dehydrogenase FadE	-2.19243	5.84494	9.37352e-07	1.58767e-05	5.2068	6.31828	5.2068	6.31828	319	512	7.61092	15.0107	2445	1	2443	99.92	UNIPROTKB|Q47146 - symbol:fadE "acyl-CoA dehydrogenase" species:83333 "Escherichia coli K-12" [GO:0005886 "plasma membrane" evidence=IDA] [GO:0033539 "fatty acid beta-oxidation using acyl-CoA dehydrogenase" evidence=IMP] [GO:0003995 "acyl-CoA dehydrogenase activity" evidence=IMP] InterPro:IPR006091 InterPro:IPR009075 InterPro:IPR009100 InterPro:IPR013786 InterPro:IPR015396 InterPro:IPR036250 Inte…	814	1	814	100	1622.1	0	813/814	99	814/814	100	0/814	0	1
gene-ECD_RS01230	NC_012971.2	261021	262265	+	protein_coding	ECD_RS01230	ECD_00234	frsA	WP_000189541.1	esterase FrsA	2.06394	6.20883	4.03915e-06	5.98958e-05	6.64563	5.61523	6.64563	5.61523	880	312	41.2324	17.9636	1245	1	1243	99.84	UNIPROTKB|P04335 - symbol:frsA "fermentation-respiration switch protein" species:83333 "Escherichia coli K-12" [GO:0043470 "regulation of carbohydrate catabolic process" evidence=IMP] [GO:0005515 "protein binding" evidence=IPI] [GO:0016787 "hydrolase activity" evidence=IDA] InterPro:IPR029058 GO:GO:0016787 EMBL:U00096 EMBL:AP009048 Proteomes:UP000000318 Proteomes:UP000000625 Gene3D:3.40.50.1820 S…	414	1	414	100	859	3e-248	413/414	99	414/414	100	0/414	0	1
gene-ECD_RS01260	NC_012971.2	267366	267441	+	tRNA	ECD_RS01260	ECD_t00005	.	.	tRNA-Thr	-5.07441	0.923772	0.00169524	0.0106259	0.644502	1.97238	0.644502	1.97238	5	19	3.83779	17.9205	.	.	.	.	.	.	.	.	.	.	.	.	.	.	.	.	.	.
gene-ECD_RS01275	NC_012971.2	268923	271121	-	protein_coding	ECD_RS01275	ECD_00243	.	WP_000667062.1	aldehyde oxidoreductase molybdenum-binding subunit PaoC	-2.10979	1.88374	0.0264049	0.0900888	1.70168	2.52882	1.70168	2.52882	20	31	0.530554	1.01052	2199	1	2197	99.91	UNIPROTKB|P77489 - symbol:paoC species:83333 "Escherichia coli K-12" [GO:0005515 "protein binding" evidence=IPI] [GO:0006974 "cellular response to DNA damage stimulus" evidence=IEP] [GO:0016903 "oxidoreductase activity, acting on the aldehyde or oxo group of donors" evidence=IDA] [GO:0042597 "periplasmic space" evidence=NAS] [GO:0030151 "molybdenum ion binding" evidence=IDA] InterPro:IPR008274 In…	732	1	732	100	1410.6	0	722/732	98	728/732	99	0/732	0	1
gene-ECD_RS01385	NC_012971.2	291236	291955	+	protein_coding	ECD_RS01385	ECD_00262	.	WP_001102108.1	(Fe-S)-binding protein	2.40044	1.56949	0.0211185	0.0765363	2.23791	1.34428	2.23791	1.34428	33	10	2.67366	0.995581	720	1	718	99.72	UNIPROTKB|P77252 - symbol:ykgE "putative oxidoreductase YkgE" species:83333 "Escherichia coli K-12" [GO:0004459 "L-lactate dehydrogenase activity" evidence=IGI] [GO:0005829 "cytosol" evidence=IDA] EcoGene:EG13582 GO:GO:0005829 EMBL:U00096 EMBL:AP009048 Proteomes:UP000000318 Proteomes:UP000000625 EMBL:U73857 eggNOG:ENOG4105CHG eggNOG:COG0247 InterPro:IPR004017 Pfam:PF02754 HOGENOM:HOG000262113 KO:…	239	1	239	100	476.1	4e-133	238/239	99	239/239	100	0/239	0	1
gene-ECD_RS01395	NC_012971.2	293386	294081	+	protein_coding	ECD_RS01395	ECD_00264	.	WP_000370307.1	lactate utilization protein C	-2.86971	0.957605	0.0211438	0.0765363	0.926849	1.85453	0.926849	1.85453	8	17	0.670511	1.75085	696	1	694	99.71	UNIPROTKB|P77433 - symbol:ykgG "DUF162 domain-containing protein YkgG" species:83333 "Escherichia coli K-12" [GO:0004459 "L-lactate dehydrogenase activity" evidence=IGI] [GO:0005829 "cytosol" evidence=IDA] GO:GO:0005829 EMBL:U00096 EMBL:AP009048 Proteomes:UP000000318 Proteomes:UP000000625 InterPro:IPR037171 SUPFAM:SSF100950 EMBL:U73857 InterPro:IPR003741 Pfam:PF02589 eggNOG:ENOG4108ZZK eggNOG:COG…	231	1	231	100	451.1	1e-125	231/231	100	231/231	100	0/231	0	1
gene-ECD_RS01410	NC_012971.2	295205	296875	-	protein_coding	ECD_RS01410	ECD_00267	betA	WP_001159087.1	choline dehydrogenase	-3.59948	6.41414	6.71107e-16	3.87514e-14	5.25015	7.07075	5.25015	7.07075	329	867	11.4854	37.1922	1671	1	1669	99.88	UNIPROTKB|P17444 - symbol:betA "choline dehydrogenase" species:83333 "Escherichia coli K-12" [GO:0019285 "glycine betaine biosynthetic process from choline" evidence=IMP] [GO:0016020 "membrane" evidence=IDA] [GO:0008812 "choline dehydrogenase activity" evidence=IDA] [GO:0006970 "response to osmotic stress" evidence=IEP;IMP] HAMAP:MF_00750 InterPro:IPR000172 InterPro:IPR007867 InterPro:IPR011533 I…	556	1	556	100	1152.9	0	552/556	99	556/556	100	0/556	0	1
gene-ECD_RS01415	NC_012971.2	296889	298361	-	protein_coding	ECD_RS01415	ECD_00268	betB	WP_000089084.1	betaine-aldehyde dehydrogenase	-2.96895	7.5585	4.77059e-13	2.06599e-11	6.58429	8.1444	6.58429	8.1444	843	1832	33.3849	89.1521	1473	1	1471	99.86	UNIPROTKB|P17445 - symbol:betB "betaine aldehyde dehydrogenase" species:83333 "Escherichia coli K-12" [GO:0010165 "response to X-ray" evidence=IMP] [GO:0042802 "identical protein binding" evidence=IDA] [GO:0051289 "protein homotetramerization" evidence=IDA] [GO:0005829 "cytosol" evidence=IDA] [GO:0019285 "glycine betaine biosynthetic process from choline" evidence=IDA] [GO:0008802 "betaine-aldehy…	490	1	490	100	965.7	3e-280	487/490	99	488/490	99	0/490	0	1
gene-ECD_RS01420	NC_012971.2	298375	298962	-	protein_coding	ECD_RS01420	ECD_00269	betI	WP_001301261.1	transcriptional regulator BetI	-2.855	6.48085	1.8657e-11	6.97078e-10	5.56362	7.05748	5.56362	7.05748	411	859	40.7746	104.719	588	1	586	99.66	UNIPROTKB|P17446 - symbol:betI "DNA-binding transcriptional repressor BetI" species:83333 "Escherichia coli K-12" [GO:0000976 "transcription regulatory region sequence-specific DNA binding" evidence=IBA] [GO:0005829 "cytosol" evidence=IBA] [GO:0003700 "DNA binding transcription factor activity" evidence=IBA] [GO:0045892 "negative regulation of transcription, DNA-templated" evidence=IEP] [GO:00036…	195	1	195	100	370.5	2e-101	190/195	97	191/195	97	0/195	0	1
gene-ECD_RS01425	NC_012971.2	299091	301124	+	protein_coding	ECD_RS01425	ECD_00270	betT	WP_000131044.1	choline BCCT transporter BetT	-4.34928	6.35194	9.00909e-20	7.8031e-18	4.97844	7.06413	4.97844	7.06413	271	863	7.77219	30.4137	2034	1	2032	99.9	UNIPROTKB|P0ABC9 - symbol:betT species:83333 "Escherichia coli K-12" [GO:0006974 "cellular response to DNA damage stimulus" evidence=IEP] [GO:0005887 "integral component of plasma membrane" evidence=ISM] [GO:0015220 "choline transmembrane transporter activity" evidence=IGI] [GO:0015871 "choline transport" evidence=IGI] [GO:0005886 "plasma membrane" evidence=IDA] InterPro:IPR000060 Pfam:PF02028 Un…	677	1	677	100	1357.4	0	677/677	100	677/677	100	0/677	0	1
gene-ECD_RS01435	NC_012971.2	301999	303087	+	protein_coding	ECD_RS01435	ECD_00271	.	WP_001301264.1	DNA-binding transcriptional activator/c-di-GMP phosphodiesterase PdeL	-2.07463	1.93506	0.020365	0.0744827	1.75079	2.56679	1.75079	2.56679	21	32	1.12491	2.10635	1089	1	1087	99.82	UNIPROTKB|P21514 - symbol:pdeL "DNA-binding transcriptional activator / phosphodiesterase, c-di-GMP-specific" species:83333 "Escherichia coli K-12" [GO:0000984 "bacterial-type RNA polymerase regulatory region sequence-specific DNA binding" evidence=IDA] [GO:0045893 "positive regulation of transcription, DNA-templated" evidence=IMP] [GO:0071111 "cyclic-guanylate-specific phosphodiesterase activity…	362	1	362	100	734.6	9e-211	362/362	100	362/362	100	0/362	0	1
gene-ECD_RS01505	NC_012971.2	316113	316388	+	protein_coding	ECD_RS01505	ECD_00284	.	WP_000691956.1	DUF1471 domain-containing protein	2.33173	3.48126	0.000140465	0.0013185	4.00843	2.89993	4.00843	2.89993	134	42	28.3218	10.9081	276	1	274	99.28	UNIPROTKB|P75694 - symbol:yahO "putative protein" species:83333 "Escherichia coli K-12" [GO:0009314 "response to radiation" evidence=IMP] GO:GO:0009314 EMBL:U00096 EMBL:AP009048 Proteomes:UP000000318 Proteomes:UP000000625 GO:GO:0042597 HOGENOM:HOG000117400 Gene3D:3.30.1660.10 InterPro:IPR025543 InterPro:IPR010854 InterPro:IPR036275 Pfam:PF07338 SUPFAM:SSF159871 PIR:A64760 RefSeq:NP_414863.1 RefSe…	91	1	91	100	175.3	5e-43	91/91	100	91/91	100	0/91	0	1
gene-ECD_RS01530	NC_012971.2	322335	324221	+	protein_coding	ECD_RS01530	ECD_00289	prpE	WP_000010267.1	propionate--CoA ligase	-2.37863	1.69071	0.013932	0.056544	1.48658	2.40852	1.48658	2.40852	16	28	0.494622	1.06364	1887	1	1885	99.89	UNIPROTKB|P77495 - symbol:prpE "propionyl-CoA synthetase" species:83333 "Escherichia coli K-12" [GO:0050218 "propionate-CoA ligase activity" evidence=IDA] InterPro:IPR000873 InterPro:IPR012694 Pfam:PF00501 Prosite:PS00455 GO:GO:0005524 EMBL:U00096 EMBL:AP009048 Proteomes:UP000000318 Proteomes:UP000000625 InterPro:IPR025110 InterPro:IPR020845 Pfam:PF13193 eggNOG:COG0365 InterPro:IPR032387 Pfam:PF1…	628	1	628	100	1274.2	0	625/628	99	626/628	99	0/628	0	1
gene-ECD_RS01575	NC_012971.2	332766	335840	-	protein_coding	ECD_RS01575	ECD_00298	.	WP_000177906.1	beta-galactosidase	-2.54036	3.54751	1.65847e-05	0.000210681	2.91325	4.13926	2.91325	4.13926	58	108	1.10029	2.51761	3075	1	3073	99.93	UNIPROTKB|P00722 - symbol:lacZ "beta-galactosidase" species:83333 "Escherichia coli K-12" [GO:0043231 "intracellular membrane-bounded organelle" evidence=IBA] [GO:0031420 "alkali metal ion binding" evidence=IDA] [GO:0000287 "magnesium ion binding" evidence=IDA] [GO:0005990 "lactose catabolic process" evidence=IMP] [GO:0009341 "beta-galactosidase complex" evidence=IDA] [GO:0004565 "beta-galactosid…	1024	1	1024	100	2157.9	0	1024/1024	100	1024/1024	100	0/1024	0	1
gene-ECD_RS01595	NC_012971.2	339812	340756	+	protein_coding	ECD_RS01595	ECD_00302	.	WP_000543457.1	3-carboxyethylcatechol 2,3-dioxygenase	-12.0659	0.00838522	0.00788025	0.036314	0.153987	1.34428	0.153987	1.34428	1	10	0.06173	0.758538	945	1	943	99.79	UNIPROTKB|P0ABR9 - symbol:mhpB "3-carboxyethylcatechol 2,3-dioxygenase" species:83333 "Escherichia coli K-12" [GO:0046271 "phenylpropanoid catabolic process" evidence=IMP] [GO:0019622 "3-(3-hydroxy)phenylpropionate catabolic process" evidence=IMP] [GO:0047070 "3-carboxyethylcatechol 2,3-dioxygenase activity" evidence=IDA] [GO:0008198 "ferrous iron binding" evidence=IDA] HAMAP:MF_01653 InterPro:IP…	314	1	314	100	635.2	6e-181	314/314	100	314/314	100	0/314	0	1
gene-ECD_RS01630	NC_012971.2	346872	347705	-	protein_coding	ECD_RS01630	ECD_00309	.	WP_000419042.1	S-formylglutathione hydrolase	-7.53022	5.80065	2.3171e-30	4.01385e-28	3.81416	6.63659	3.81416	6.63659	116	640	8.11366	55.0076	834	1	832	99.76	UNIPROTKB|P51025 - symbol:frmB "S-formylglutathione hydrolase FrmB" species:83333 "Escherichia coli K-12" [GO:0046292 "formaldehyde metabolic process" evidence=IMP] [GO:0018738 "S-formylglutathione hydrolase activity" evidence=IDA] InterPro:IPR014186 EcoGene:EG13295 Pfam:PF00756 InterPro:IPR029058 EMBL:U00096 EMBL:AP009048 Proteomes:UP000000318 Proteomes:UP000000625 eggNOG:COG0627 Gene3D:3.40.50.…	277	1	277	100	573.9	1e-162	275/277	99	276/277	99	0/277	0	1
gene-ECD_RS01635	NC_012971.2	347798	348907	-	protein_coding	ECD_RS01635	ECD_00310	.	WP_000842100.1	S-(hydroxymethyl)glutathione dehydrogenase	-7.38283	8.32662	2.435e-37	6.62841e-35	6.27789	9.14617	6.27789	9.14617	680	3675	35.7364	237.325	1110	1	1108	99.82	UNIPROTKB|P25437 - symbol:frmA species:83333 "Escherichia coli K-12" [GO:0005737 "cytoplasm" evidence=IDA] [GO:0004024 "alcohol dehydrogenase activity, zinc-dependent" evidence=IDA] [GO:0008270 "zinc ion binding" evidence=IEA;IDA] [GO:0051903 "S-(hydroxymethyl)glutathione dehydrogenase activity" evidence=IDA] [GO:0046294 "formaldehyde catabolic process" evidence=IMP] [GO:0042802 "identical protei…	369	1	369	100	751.9	5e-216	368/369	99	368/369	99	0/369	0	1
gene-ECD_RS01640	NC_012971.2	348942	349217	-	protein_coding	ECD_RS01640	ECD_00311	frmR	WP_001141271.1	formaldehyde-responsive transcriptional repressor FrmR	-8.27665	6.67078	1.47974e-36	3.75954e-34	4.52135	7.51501	4.52135	7.51501	195	1182	41.2146	306.985	276	1	274	99.28	UNIPROTKB|P0AAP3 - symbol:frmR "regulator protein" species:83333 "Escherichia coli K-12" [GO:0045892 "negative regulation of transcription, DNA-templated" evidence=IMP] InterPro:IPR003735 Pfam:PF02583 GO:GO:0005737 GO:GO:0045892 EMBL:U00096 EMBL:AP009048 Proteomes:UP000000318 Proteomes:UP000000625 GO:GO:0046872 GO:GO:0003677 GO:GO:0006351 EMBL:U73857 eggNOG:COG1937 PANTHER:PTHR33677 EMBL:D85613 R…	91	1	91	100	178.3	6e-44	91/91	100	91/91	100	0/91	0	1
gene-ECD_RS01655	NC_012971.2	351119	352081	+	protein_coding	ECD_RS01655	ECD_00315	tauA	WP_001018416.1	taurine ABC transporter substrate-binding protein	2.06366	5.11205	2.32703e-05	0.000276271	5.55673	4.54324	5.55673	4.54324	409	145	24.7755	10.7932	963	1	961	99.79	UNIPROTKB|Q47537 - symbol:tauA "taurine ABC transporter periplasmic binding protein" species:83333 "Escherichia coli K-12" [GO:0005215 "transporter activity" evidence=IEA;IBA] [GO:0030288 "outer membrane-bounded periplasmic space" evidence=ISM] [GO:0009970 "cellular response to sulfate starvation" evidence=IEP] [GO:0015734 "taurine transport" evidence=IEA;IMP] [GO:0042597 "periplasmic space" evid…	320	1	320	100	626.3	3e-178	319/320	99	319/320	99	0/320	0	1
gene-ECD_RS01680	NC_012971.2	356137	359043	+	protein_coding	ECD_RS01680	ECD_00321	.	WP_000556441.1	autotransporter outer membrane beta-barrel domain-containing protein	-2.14757	3.45462	0.000454737	0.00355852	2.97655	3.97954	2.97655	3.97954	61	96	1.22408	2.3672	2907	1711	2905	41.11	UNIPROTKB|Q4KAJ7 - symbol:PFL_3634 "Outer membrane autotransporter barrel domain protein" species:220664 "Pseudomonas protegens Pf-5" [GO:0015474 "autotransporter activity" evidence=ISM] [GO:0019867 "outer membrane" evidence=ISM] [GO:0046819 "protein secretion by the type V secretion system" evidence=ISM] InterPro:IPR003991 InterPro:IPR006315 PRINTS:PR01484 Pfam:PF03797 GO:GO:0007155 EMBL:CP00007…	981	574	981	41.59	131.3	9e-29	106/417	25	183/417	43	28/417	6	1
gene-ECD_RS01735	NC_012971.2	366372	367787	+	protein_coding	ECD_RS01735	ECD_00330	phoA	WP_001301326.1	alkaline phosphatase	-2.2725	2.87633	0.00084764	0.00593815	2.43108	3.45991	2.43108	3.45991	39	65	1.60667	3.29048	1416	1	1414	99.86	UNIPROTKB|P00634 - symbol:phoA species:83333 "Escherichia coli K-12" [GO:0030613 "oxidoreductase activity, acting on phosphorus or arsenic in donors" evidence=IDA] [GO:0055114 "oxidation-reduction process" evidence=IEA] [GO:0030288 "outer membrane-bounded periplasmic space" evidence=IDA] [GO:0033748 "hydrogenase (acceptor) activity" evidence=IDA] [GO:0016311 "dephosphorylation" evidence=IDA] [GO:…	471	1	471	100	925.2	5e-268	465/471	98	469/471	99	0/471	0	1
gene-ECD_RS01745	NC_012971.2	368328	369443	+	protein_coding	ECD_RS01745	ECD_00332	adrA	WP_000484048.1	diguanylate cyclase AdrA	-3.48082	0.556219	0.0250426	0.0866823	0.644502	1.58532	0.644502	1.58532	5	13	0.261355	0.835003	1116	1	1114	99.82	UNIPROTKB|P0AAP1 - symbol:dgcC "diguanylate cyclase" species:83333 "Escherichia coli K-12" [GO:0052621 "diguanylate cyclase activity" evidence=IMP] Pfam:PF00990 GO:GO:0005525 GO:GO:0016021 GO:GO:0005886 EMBL:U00096 EMBL:AP009048 Proteomes:UP000000318 Proteomes:UP000000625 GO:GO:0046872 EMBL:U73857 InterPro:IPR029787 SUPFAM:SSF55073 eggNOG:ENOG410XNMH eggNOG:ENOG4105BZU InterPro:IPR000160 PROSITE:…	371	1	371	100	733.4	2e-210	371/371	100	371/371	100	0/371	0	1
gene-ECD_RS01815	NC_012971.2	381152	382354	-	protein_coding	ECD_RS01815	ECD_00346	sbcD	WP_001221319.1	exonuclease subunit SbcD	2.6584	3.39947	2.54001e-05	0.000298765	3.97781	2.7094	3.97781	2.7094	131	36	6.3523	2.14509	1203	1	1201	99.83	UNIPROTKB|P0AG76 - symbol:sbcD "ATP dependent, structure specific DNA nuclease - SbcD subunit" species:83333 "Escherichia coli K-12" [GO:0006281 "DNA repair" evidence=IDA] [GO:1990238 "double-stranded DNA endodeoxyribonuclease activity" evidence=IDA] [GO:0004529 "exodeoxyribonuclease activity" evidence=IDA] [GO:0000014 "single-stranded DNA endodeoxyribonuclease activity" evidence=IDA] [GO:0005515…	400	1	400	100	803.5	2e-231	400/400	100	400/400	100	0/400	0	1
gene-ECD_RS01850	NC_012971.2	390413	391483	+	protein_coding	ECD_RS01850	ECD_00353	queA	WP_001266503.1	tRNA preQ1(34) S-adenosylmethionine ribosyltransferase-isomerase QueA	2.15378	6.01627	1.44386e-06	2.36161e-05	6.47345	5.38489	6.47345	5.38489	780	265	42.4845	17.7364	1071	1	1069	99.81	UNIPROTKB|P0A7F9 - symbol:queA "tRNA preQ134 S-adenosylmethionine ribosyltransferase-isomerase" species:83333 "Escherichia coli K-12" [GO:0009314 "response to radiation" evidence=IMP] [GO:0005829 "cytosol" evidence=IDA] [GO:0002099 "tRNA wobble guanine modification" evidence=IMP] [GO:0051075 "S-adenosylmethionine:tRNA ribosyltransferase-isomerase activity" evidence=IDA] [GO:0008616 "queuosine bio…	356	1	356	100	708	9e-203	356/356	100	356/356	100	0/356	0	1
gene-ECD_RS02020	NC_012971.2	422156	422473	+	protein_coding	ECD_RS02020	ECD_00386	bolA	WP_000973448.1	transcriptional regulator BolA	3.28594	5.87931	6.11275e-13	2.53214e-11	6.50062	4.81971	6.50062	4.81971	795	177	145.836	39.8984	318	1	316	99.37	UNIPROTKB|P0ABE2 - symbol:bolA "DNA-binding transcriptional dual regulator BolA" species:83333 "Escherichia coli K-12" [GO:0005829 "cytosol" evidence=IDA] [GO:0005515 "protein binding" evidence=IPI] [GO:0006351 "transcription, DNA-templated" evidence=IEP;ISS] InterPro:IPR002634 GO:GO:0005829 GO:GO:0006355 EMBL:U00096 EMBL:AP009048 Proteomes:UP000000318 Proteomes:UP000000625 GO:GO:0003677 GO:GO:00…	105	1	105	100	212.6	3e-54	105/105	100	105/105	100	0/105	0	1
gene-ECD_RS02080	NC_012971.2	434658	436358	-	protein_coding	ECD_RS02080	ECD_00397	.	WP_001238194.1	SgrR family transcriptional regulator	2.09423	2.90976	0.00410751	0.0217413	3.41779	2.48982	3.41779	2.48982	86	30	2.9493	1.26423	1701	1	1699	99.88	UNIPROTKB|P46890 - symbol:ybaE "putative periplasmic binding protein ABC family" species:83333 "Escherichia coli K-12" [GO:0030288 "outer membrane-bounded periplasmic space" evidence=IBA] [GO:0015833 "peptide transport" evidence=IEA] EcoGene:EG13217 Pfam:PF00496 EMBL:U00096 EMBL:AP009048 Proteomes:UP000000318 Proteomes:UP000000625 Gene3D:1.10.10.10 InterPro:IPR036388 EMBL:U82664 GO:GO:0030288 GO:…	566	1	566	100	1169.8	0	561/566	99	563/566	99	0/566	0	1
gene-ECD_RS02105	NC_012971.2	441644	441982	+	protein_coding	ECD_RS02105	ECD_00402	glnK	WP_000780338.1	P-II family nitrogen regulator	7.81093	1.3104	4.04722e-05	0.00045446	2.23791	0.547655	2.23791	0.547655	33	3	5.67857	0.634352	339	1	337	99.41	UNIPROTKB|P0AC55 - symbol:glnK "nitrogen regulator GlnK" species:83333 "Escherichia coli K-12" [GO:0050790 "regulation of catalytic activity" evidence=IEA] [GO:0042802 "identical protein binding" evidence=IPI] [GO:0045848 "positive regulation of nitrogen utilization" evidence=IMP] [GO:0005515 "protein binding" evidence=IPI] InterPro:IPR002187 InterPro:IPR002332 InterPro:IPR017918 Pfam:PF00543 PIR…	112	1	112	100	215.7	4e-55	112/112	100	112/112	100	0/112	0	1
gene-ECD_RS02150	NC_012971.2	449136	449354	-	protein_coding	ECD_RS02150	ECD_00411	hha	WP_001291435.1	hemolysin expression modulator Hha	2.0971	4.05297	0.000213248	0.0018828	4.52135	3.51921	4.52135	3.51921	195	68	51.9416	22.2574	219	1	217	99.09	UNIPROTKB|P0ACE3 - symbol:hha "haemolysin expression modulating protein" species:83333 "Escherichia coli K-12" [GO:0005829 "cytosol" evidence=IDA] [GO:0010468 "regulation of gene expression" evidence=IMP] [GO:0005515 "protein binding" evidence=IPI] GO:GO:0005829 GO:GO:0006355 EMBL:U00096 EMBL:AP009048 Proteomes:UP000000318 Proteomes:UP000000625 GO:GO:0006351 GO:GO:0010468 EMBL:U82664 HOGENOM:HOG0…	72	1	72	100	147.1	1e-34	72/72	100	72/72	100	0/72	0	1
gene-ECD_RS02155	NC_012971.2	449380	449754	-	protein_coding	ECD_RS02155	ECD_00412	tomB	WP_000344800.1	Hha toxicity modulator TomB	5.66881	5.59378	1.67835e-22	1.82749e-20	6.3613	3.93668	6.3613	3.93668	721	93	112.158	17.7771	375	1	373	99.47	UNIPROTKB|P0AAR0 - symbol:tomB "protein that modulates Hha toxicity" species:83333 "Escherichia coli K-12" [GO:0003677 "DNA binding" evidence=IDA] [GO:0044010 "single-species biofilm formation" evidence=IEP] GO:GO:0005737 EMBL:U00096 EMBL:AP009048 Proteomes:UP000000318 Proteomes:UP000000625 GO:GO:0003677 GO:GO:0044010 EMBL:X57977 PIR:D64776 RefSeq:NP_414994.1 RefSeq:WP_000344800.1 ProteinModelPor…	124	1	124	100	261.9	6e-69	124/124	100	124/124	100	0/124	0	1
gene-ECD_RS02230	NC_012971.2	467101	468063	+	protein_coding	ECD_RS02230	ECD_00426	hemH	WP_001250117.1	ferrochelatase	2.61732	5.76684	5.03785e-09	1.2467e-07	6.30692	4.94753	6.30692	4.94753	694	194	42.0396	14.4406	963	1	961	99.79	UNIPROTKB|P23871 - symbol:hemH species:83333 "Escherichia coli K-12" [GO:0004325 "ferrochelatase activity" evidence=IDA;IMP] [GO:0009416 "response to light stimulus" evidence=IMP] [GO:0006783 "heme biosynthetic process" evidence=IMP;IDA] [GO:0046501 "protoporphyrinogen IX metabolic process" evidence=IMP] UniPathway:UPA00252 HAMAP:MF_00323 InterPro:IPR001015 InterPro:IPR019772 Pfam:PF00762 PROSITE…	320	1	320	100	644	1e-183	318/320	99	319/320	99	0/320	0	1
gene-ECD_RS02265	NC_012971.2	476332	477126	-	protein_coding	ECD_RS02265	ECD_00433	.	WP_000365173.1	TraB family protein	2.99724	4.66533	4.07652e-09	1.02208e-07	5.2629	3.75126	5.2629	3.75126	332	81	24.361	7.30343	795	88	790	88.43	UNIPROTKB|Q9KPZ2 - symbol:VC_2220 "Uncharacterized protein" species:243277 "Vibrio cholerae O1 biovar El Tor str. N16961" [GO:0003674 "molecular_function" evidence=ND] [GO:0005575 "cellular_component" evidence=ND] [GO:0008150 "biological_process" evidence=ND] EMBL:AE003852 Proteomes:UP000000584 InterPro:IPR002816 Pfam:PF01963 KO:K09973 OMA:QTMISWW eggNOG:COG3735 PIR:H82102 RefSeq:NP_231851.1 RefS…	298	39	277	80.2	125.2	2e-27	80/242	33	129/242	53	11/242	4	1
gene-ECD_RS02435	NC_012971.2	515825	517492	+	protein_coding	ECD_RS02435	ECD_00468	.	WP_000580858.1	acyl-CoA synthetase FdrA	-14.4538	0.19663	0.00250381	0.0145903	0.153987	1.50936	0.153987	1.50936	1	12	0.034973	0.515697	1668	1	1666	99.88	UNIPROTKB|Q47208 - symbol:fdrA "putative acyl-CoA synthetase FdrA" species:83333 "Escherichia coli K-12" [GO:0071973 "bacterial-type flagellum-dependent cell motility" evidence=IMP] InterPro:IPR003781 InterPro:IPR005811 Pfam:PF00549 Pfam:PF02629 EcoGene:EG13399 GO:GO:0016021 GO:GO:0005886 GO:GO:0003824 EMBL:U00096 EMBL:AP009048 Proteomes:UP000000318 Proteomes:UP000000625 GO:GO:0008152 GO:GO:00480…	555	1	555	100	1055.4	3e-307	543/555	97	545/555	98	0/555	0	1
gene-ECD_RS02565	NC_012971.2	536910	537242	+	protein_coding	ECD_RS02565	ECD_00493	emrE	WP_001070454.1	SMR family multidrug efflux protein EmrE	3.17332	1.55907	0.00360939	0.0195389	2.30521	1.15783	2.30521	1.15783	35	8	6.13125	1.72209	333	1	331	99.4	UNIPROTKB|P23895 - symbol:emrE species:83333 "Escherichia coli K-12" [GO:0006805 "xenobiotic metabolic process" evidence=IMP] [GO:0016020 "membrane" evidence=IEA;IDA] [GO:0006810 "transport" evidence=IEA;IDA] [GO:0042493 "response to drug" evidence=IMP] [GO:0015297 "antiporter activity" evidence=IEA;IDA] [GO:0016021 "integral component of membrane" evidence=IEA;IDA] [GO:0006974 "cellular response…	110	1	110	100	222.2	4e-57	107/110	97	108/110	98	0/110	0	1
gene-ECD_RS02580	NC_012971.2	539488	540039	+	protein_coding	ECD_RS02580	ECD_00495	ybcL	WP_001306955.1	Raf kinase inhibitor-like protein YbcL	13.9966	0.701454	0.00041343	0.00334519	1.75079	0.206522	1.75079	0.206522	21	1	2.21924	0.129858	552	1	550	99.64	UNIPROTKB|P77368 - symbol:ybcL "DLP12 prophage; periplasmic protein" species:83333 "Escherichia coli K-12" [GO:0043086 "negative regulation of catalytic activity" evidence=IEA] [GO:0030288 "outer membrane-bounded periplasmic space" evidence=IDA] [GO:0004857 "enzyme inhibitor activity" evidence=RCA] Pfam:PF01161 EMBL:U00096 EMBL:AP009048 Proteomes:UP000000318 Proteomes:UP000000625 GO:GO:0043086 GO…	183	1	183	100	382.5	4e-105	183/183	100	183/183	100	0/183	0	1
gene-ECD_RS02675	NC_012971.2	548683	550491	+	protein_coding	ECD_RS02675	.	.	WP_072094231.1	host specificity protein J	-2.18044	2.47058	0.00547566	0.0276028	2.13067	3.06821	2.13067	3.06821	30	48	0.967404	1.902	1809	1	1804	99.72	UNIPROTKB|P03749 - symbol:J "Tip attachment protein J" species:10710 "Escherichia virus Lambda" [GO:0019062 "virion attachment to host cell" evidence=IDA] InterPro:IPR003961 InterPro:IPR036116 PROSITE:PS50853 SMART:SM00060 GO:GO:0030430 Gene3D:2.60.40.10 InterPro:IPR013783 CDD:cd00063 SUPFAM:SSF49265 GO:GO:0019062 GO:GO:0098003 GO:GO:0098015 EMBL:J02459 Proteomes:UP000001711 GO:GO:0098670 GO:GO:0…	1132	558	1131	50.71	803.9	2e-231	412/602	68	476/602	79	29/602	4	1
gene-ECD_RS02715	NC_012971.2	557396	560539	+	protein_coding	ECD_RS02715	ECD_00536	cusA	WP_000573928.1	Cu(+)/Ag(+) efflux RND transporter permease subunit CusA	-2.80075	5.78402	2.20081e-10	7.04816e-09	4.90441	6.35943	4.90441	6.35943	257	527	4.76843	12.0154	3144	1	3142	99.94	UNIPROTKB|P38054 - symbol:cusA species:83333 "Escherichia coli K-12" [GO:0046688 "response to copper ion" evidence=IEP;IMP] [GO:0010272 "response to silver ion" evidence=IEP;IMP] [GO:1902601 "silver ion transmembrane transport" evidence=IEA] [GO:0005886 "plasma membrane" evidence=IDA] [GO:0006878 "cellular copper ion homeostasis" evidence=IGI] [GO:0010273 "detoxification of copper ion" evidence=I…	1047	1	1047	100	2043.1	0	1046/1047	99	1047/1047	100	0/1047	0	1
gene-ECD_RS02745	NC_012971.2	564934	566052	-	protein_coding	ECD_RS02745	ECD_00542	.	WP_001130654.1	glutamate--cysteine ligase	2.37932	3.87898	2.94932e-05	0.000341639	4.40344	3.24255	4.40344	3.24255	179	55	9.33142	3.52324	1119	1	1117	99.82	UNIPROTKB|P77213 - symbol:ybdK "carboxylate-amine ligase" species:83333 "Escherichia coli K-12" [GO:0016879 "ligase activity, forming carbon-nitrogen bonds" evidence=IDA] HAMAP:MF_01609 InterPro:IPR006336 InterPro:IPR011793 InterPro:IPR014746 Pfam:PF04107 EcoGene:EG13644 GO:GO:0005524 SUPFAM:SSF55931 EMBL:U00096 EMBL:AP009048 Proteomes:UP000000318 Proteomes:UP000000625 EMBL:U82598 GO:GO:0004357 P…	372	1	372	100	767.7	1e-220	372/372	100	372/372	100	0/372	0	1
gene-ECD_RS02780	NC_012971.2	569945	570565	-	protein_coding	ECD_RS02780	ECD_00549	entD	WP_001749708.1	enterobactin synthase subunit EntD	-4.7852	6.44872	3.69809e-22	3.80903e-20	4.9629	7.18502	4.9629	7.18502	268	939	25.1749	108.388	621	1	619	99.68	UNIPROTKB|P19925 - symbol:entD species:83333 "Escherichia coli K-12" [GO:0031226 "intrinsic component of plasma membrane" evidence=IDA] [GO:0005887 "integral component of plasma membrane" evidence=ISM] [GO:0009366 "enterobactin synthetase complex" evidence=IDA] [GO:0008897 "holo-[acyl-carrier-protein] synthase activity" evidence=IDA] [GO:0009239 "enterobactin biosynthetic process" evidence=IMP] I…	206	1	206	100	423.7	2e-117	206/206	100	206/206	100	0/206	0	1
gene-ECD_RS02785	NC_012971.2	570740	572980	-	protein_coding	ECD_RS02785	ECD_00550	fepA	WP_001034916.1	siderophore enterobactin receptor FepA	-2.66424	10.2873	1.43225e-11	5.40425e-10	9.41581	10.8282	9.41581	10.8282	6055	11807	157.615	377.665	2241	1	2239	99.91	UNIPROTKB|P05825 - symbol:fepA "ferric enterobactin outer membrane transporter" species:83333 "Escherichia coli K-12" [GO:0055085 "transmembrane transport" evidence=IEA] [GO:0033214 "iron assimilation by chelation and transport" evidence=IMP] [GO:0045203 "integral component of cell outer membrane" evidence=IDA] [GO:0005515 "protein binding" evidence=IPI] [GO:0015685 "ferric-enterobactin transport…	746	1	746	100	1532.3	0	745/746	99	746/746	100	0/746	0	1
gene-ECD_RS02815	NC_012971.2	580683	581675	-	protein_coding	ECD_RS02815	ECD_00556	fepG	WP_000640979.1	iron-enterobactin ABC transporter permease	-2.26272	3.04209	0.000782576	0.0055332	2.57438	3.61293	2.57438	3.61293	44	73	2.58481	5.26966	993	1	991	99.8	UNIPROTKB|P23877 - symbol:fepG "ferric enterobactin ABC transporter membrane subunit FepG" species:83333 "Escherichia coli K-12" [GO:0055052 "ATP-binding cassette (ABC) transporter complex, substrate-binding subunit-containing" evidence=RCA] [GO:0015620 "ferric-enterobactin transmembrane transporter activity" evidence=IMP] [GO:0015685 "ferric-enterobactin transport" evidence=IMP] [GO:0005887 "int…	330	1	330	100	607.8	1e-172	318/330	96	319/330	96	0/330	0	1
gene-ECD_RS02820	NC_012971.2	581672	582676	-	protein_coding	ECD_RS02820	ECD_00557	fepD	WP_001295314.1	Fe(3+)-siderophore ABC transporter permease	-3.17835	4.22348	3.81498e-09	9.6284e-08	3.30722	4.87372	3.30722	4.87372	79	184	4.58549	13.1238	1005	1	1003	99.8	UNIPROTKB|P23876 - symbol:fepD "ferric enterobactin ABC transporter membrane subunit FebD" species:83333 "Escherichia coli K-12" [GO:0043190 "ATP-binding cassette (ABC) transporter complex" evidence=RCA] [GO:0015620 "ferric-enterobactin transmembrane transporter activity" evidence=IMP] [GO:0015685 "ferric-enterobactin transport" evidence=IMP] [GO:0005887 "integral component of plasma membrane" ev…	334	1	334	100	622.5	5e-177	332/334	99	333/334	99	0/334	0	1
gene-ECD_RS02840	NC_012971.2	586557	588167	+	protein_coding	ECD_RS02840	ECD_00561	entE	WP_000026804.1	(2,3-dihydroxybenzoyl)adenylate synthase	-2.0171	5.86417	1.08735e-05	0.000147469	5.30461	6.29867	5.30461	6.29867	342	505	12.3838	22.4701	1611	1	1609	99.88	UNIPROTKB|P10378 - symbol:entE "2,3-dihydroxybenzoate-AMP ligase" species:83333 "Escherichia coli K-12" [GO:0047527 "2,3-dihydroxybenzoate-serine ligase activity" evidence=IDA] [GO:0005829 "cytosol" evidence=IDA] [GO:0008668 "(2,3-dihydroxybenzoyl)adenylate synthase activity" evidence=IDA] [GO:0009239 "enterobactin biosynthetic process" evidence=IMP] InterPro:IPR000873 InterPro:IPR011963 Pfam:PF0…	536	1	536	100	1062	0	533/536	99	533/536	99	0/536	0	1
gene-ECD_RS02845	NC_012971.2	588181	589038	+	protein_coding	ECD_RS02845	ECD_00562	entB	WP_001007155.1	enterobactin biosynthesis bifunctional isochorismatase/aryl carrier protein EntB	-2.05386	5.5834	9.93006e-06	0.000136128	5.01408	6.0297	5.01408	6.0297	278	418	18.9009	34.9219	858	1	856	99.77	UNIPROTKB|P0ADI4 - symbol:entB species:83333 "Escherichia coli K-12" [GO:0016765 "transferase activity, transferring alkyl or aryl (other than methyl) groups" evidence=IMP] [GO:0005829 "cytosol" evidence=IDA] [GO:0005886 "plasma membrane" evidence=IDA] [GO:0047527 "2,3-dihydroxybenzoate-serine ligase activity" evidence=IDA] [GO:0031177 "phosphopantetheine binding" evidence=IDA] [GO:0000287 "magne…	285	1	285	100	582.4	4e-165	284/285	99	285/285	100	0/285	0	1
gene-ECD_RS02850	NC_012971.2	589038	589784	+	protein_coding	ECD_RS02850	ECD_00563	dhbA	WP_000347664.1	2,3-dihydro-2,3-dihydroxybenzoate dehydrogenase	-2.842	5.32626	6.44593e-10	1.96524e-08	4.44879	5.91295	4.44879	5.91295	185	385	14.4469	36.9444	747	1	745	99.73	UNIPROTKB|P15047 - symbol:entA "2,3-dihydro-2,3-dihydroxybenzoate dehydrogenase" species:83333 "Escherichia coli K-12" [GO:0005515 "protein binding" evidence=IPI] [GO:0051289 "protein homotetramerization" evidence=IDA] [GO:0005829 "cytosol" evidence=IDA] [GO:0016491 "oxidoreductase activity" evidence=IEA] [GO:0042802 "identical protein binding" evidence=IDA] [GO:0008667 "2,3-dihydro-2,3-dihydroxy…	248	1	248	100	466.1	4e-130	238/248	95	239/248	96	0/248	0	1
gene-ECD_RS02855	NC_012971.2	589787	590200	+	protein_coding	ECD_RS02855	ECD_00564	entH	WP_000637953.1	proofreading thioesterase EntH	-2.10716	4.02177	0.000143472	0.00134342	3.50626	4.51439	3.50626	4.51439	92	142	12.9632	24.5865	414	1	412	99.52	UNIPROTKB|P0A8Y8 - symbol:entH "proofreading thioesterase in enterobactin biosynthesis" species:83333 "Escherichia coli K-12" [GO:0016289 "CoA hydrolase activity" evidence=IDA] [GO:0005829 "cytosol" evidence=IDA] [GO:0042802 "identical protein binding" evidence=IDA] [GO:0016790 "thiolester hydrolase activity" evidence=IDA] [GO:0016788 "hydrolase activity, acting on ester bonds" evidence=IDA] [GO:…	137	1	137	100	286.6	2e-76	137/137	100	137/137	100	0/137	0	1
gene-ECD_RS02910	NC_012971.2	601269	601697	-	protein_coding	ECD_RS02910	ECD_00576	uspG	WP_000278509.1	universal stress protein UspG	4.59347	7.12935	4.01867e-22	4.0303e-20	7.84618	5.66859	7.84618	5.66859	2034	324	276.579	54.1373	429	1	427	99.53	UNIPROTKB|P39177 - symbol:uspG species:83333 "Escherichia coli K-12" [GO:0005737 "cytoplasm" evidence=IDA] [GO:0046777 "protein autophosphorylation" evidence=IDA] [GO:0005515 "protein binding" evidence=IPI] [GO:0004017 "adenylate kinase activity" evidence=IDA] [GO:0018117 "protein adenylylation" evidence=IDA] [GO:0046939 "nucleotide phosphorylation" evidence=IEA] [GO:2000145 "regulation of cell m…	142	1	142	100	278.9	5e-74	142/142	100	142/142	100	0/142	0	1
gene-ECD_RS02950	NC_012971.2	607869	609401	-	protein_coding	ECD_RS02950	ECD_00583	citF	WP_000192245.1	citrate lyase subunit alpha	-2.52177	1.56582	0.00916578	0.0410468	1.36567	2.32235	1.36567	2.32235	14	26	0.532735	1.21574	1533	106	1528	92.82	UNIPROTKB|Q9KTT9 - symbol:VC_0799 "Citrate lyase, alpha subunit" species:243277 "Vibrio cholerae O1 biovar El Tor str. N16961" [GO:0006113 "fermentation" evidence=ISS] [GO:0008815 "citrate (pro-3S)-lyase activity" evidence=ISS] [GO:0009346 "citrate lyase complex" evidence=ISS] InterPro:IPR006472 Pfam:PF04223 PIRSF:PIRSF009451 EMBL:AE003852 Proteomes:UP000000584 InterPro:IPR037171 SUPFAM:SSF100950…	534	59	532	88.76	670.2	3e-191	334/474	70	404/474	85	0/474	0	1
gene-ECD_RS02975	NC_012971.2	612602	614260	+	protein_coding	ECD_RS02975	ECD_00589	dpiB	WP_012767702.1	sensor histidine kinase DpiB	-2.49549	3.23098	7.61059e-05	0.000771382	2.65399	3.83144	2.65399	3.83144	47	86	1.65263	3.71588	1659	1	1657	99.88	UNIPROTKB|P77510 - symbol:dpiB "sensory histidine kinase DpiB" species:83333 "Escherichia coli K-12" [GO:0005515 "protein binding" evidence=IPI] [GO:0005622 "intracellular" evidence=IEA] [GO:0023014 "signal transduction by protein phosphorylation" evidence=IEA] [GO:0071310 "cellular response to organic substance" evidence=IEP] [GO:0046777 "protein autophosphorylation" evidence=IDA] [GO:0005887 "i…	552	1	552	100	1075.8	0	550/552	99	550/552	99	0/552	0	1
gene-ECD_RS02980	NC_012971.2	614229	614909	+	protein_coding	ECD_RS02980	ECD_00590	dpiA	WP_000126500.1	two-component response regulator DpiA	-2.35526	1.59542	0.0155637	0.0611361	1.42739	2.32235	1.42739	2.32235	15	26	1.2849	2.73675	681	1	679	99.71	UNIPROTKB|P0AEF4 - symbol:dpiA "DpiA transcriptional dual regulator" species:83333 "Escherichia coli K-12" [GO:0005515 "protein binding" evidence=IPI] [GO:0000160 "phosphorelay signal transduction system" evidence=IDA] [GO:0000156 "phosphorelay response regulator activity" evidence=IDA] [GO:0003677 "DNA binding" evidence=IDA] [GO:0006355 "regulation of transcription, DNA-templated" evidence=IMP] …	226	1	226	100	451.1	1e-125	226/226	100	226/226	100	0/226	0	1
gene-ECD_RS02985	NC_012971.2	614950	616335	-	protein_coding	ECD_RS02985	ECD_00591	dcuC	WP_000955063.1	anaerobic C4-dicarboxylate transporter DcuC	-3.00476	1.73297	0.00172226	0.0107599	1.36567	2.52882	1.36567	2.52882	14	31	0.589237	1.60327	1386	1	1384	99.86	UNIPROTKB|P0ABP3 - symbol:dcuC species:83333 "Escherichia coli K-12" [GO:0015740 "C4-dicarboxylate transport" evidence=IGI] [GO:0005887 "integral component of plasma membrane" evidence=ISM] [GO:0019664 "mixed acid fermentation" evidence=IEP] [GO:0005469 "succinate:fumarate antiporter activity" evidence=IGI;IDA] [GO:0005886 "plasma membrane" evidence=IDA] InterPro:IPR004669 InterPro:IPR018385 Pfam…	461	1	461	100	866.7	2e-250	461/461	100	461/461	100	0/461	0	1
gene-ECD_RS03140	NC_012971.2	643880	644266	-	protein_coding	ECD_RS03140	.	.	WP_000631380.1	amino acid ABC transporter ATP-binding protein	2.0213	2.87594	0.00604355	0.0299116	3.37144	2.48982	3.37144	2.48982	83	30	12.511	5.55673	387	1	358	92.51	UNIPROTKB|P0AAG3 - symbol:gltL "glutamate/aspartate ABC transporter ATP binding subunit" species:83333 "Escherichia coli K-12" [GO:0099133 "ATP hydrolysis coupled anion transmembrane transport" evidence=IEA] [GO:0016787 "hydrolase activity" evidence=IEA] [GO:0015426 "polar-amino acid-transporting ATPase activity" evidence=IEA] [GO:0005524 "ATP binding" evidence=ISM] InterPro:IPR003439 InterPro:IP…	241	1	119	49.38	237.3	2e-61	119/119	100	119/119	100	0/119	0	1
gene-ECD_RS03150	NC_012971.2	644940	645680	-	protein_coding	ECD_RS03150	ECD_00622	gltJ	WP_000020941.1	glutamate/aspartate ABC transporter permease GltJ	2.71136	4.01266	1.13739e-06	1.90951e-05	4.58367	3.24255	4.58367	3.24255	204	55	16.0597	5.32051	741	1	739	99.73	UNIPROTKB|P0AER3 - symbol:gltJ "glutamate/aspartate ABC transporter membrane subunit GltJ" species:83333 "Escherichia coli K-12" [GO:0005886 "plasma membrane" evidence=IDA] InterPro:IPR000515 InterPro:IPR010065 InterPro:IPR030202 Pfam:PF00528 PROSITE:PS50928 EcoGene:EG12661 GO:GO:0005886 EMBL:U00096 EMBL:AP009048 Proteomes:UP000000318 Proteomes:UP000000625 GO:GO:0006865 GO:GO:0005215 GO:GO:004319…	246	1	246	100	468.4	8e-131	246/246	100	246/246	100	0/246	0	1
gene-ECD_RS03155	NC_012971.2	645850	646758	-	protein_coding	ECD_RS03155	ECD_00623	gltI	WP_001301404.1	glutamate/aspartate ABC transporter substrate-binding protein GltI	3.34181	7.41695	2.95467e-15	1.58595e-13	8.04077	6.31271	8.04077	6.31271	2329	510	149.462	40.2175	909	1	907	99.78	UNIPROTKB|P37902 - symbol:gltI "glutamate/aspartate ABC transporter periplasmic binding protein" species:83333 "Escherichia coli K-12" [GO:0070335 "aspartate binding" evidence=IPI] [GO:0016595 "glutamate binding" evidence=IPI] [GO:0015813 "L-glutamate transmembrane transport" evidence=IDA] [GO:0070778 "L-aspartate transmembrane transport" evidence=IDA] [GO:0030288 "outer membrane-bounded periplas…	302	1	302	100	592	6e-168	299/302	99	300/302	99	0/302	0	1
gene-ECD_RS03160	NC_012971.2	647213	649090	+	protein_coding	ECD_RS03160	ECD_00624	.	WP_001276742.1	rhomboid family intramembrane serine protease	-2.79773	3.04555	2.29327e-05	0.000273115	2.40062	3.70093	2.40062	3.70093	38	78	1.18036	2.9772	1878	43	760	38.23	UNIPROTKB|P46116 - symbol:aarA "Rhomboid protease AarA" species:588 "Providencia stuartii" [GO:0005515 "protein binding" evidence=IPI] [GO:0008236 "serine-type peptidase activity" evidence=IMP] InterPro:IPR022764 Pfam:PF01694 GO:GO:0016021 GO:GO:0005886 EMBL:L28755 PIR:A55862 RefSeq:WP_004917931.1 ProteinModelPortal:P46116 DIP:DIP-60798N IntAct:P46116 BindingDB:P46116 MEROPS:S54.004 GeneID:315180…	281	22	275	90.39	131	8e-29	96/256	37	140/256	54	19/256	7	1
gene-ECD_RS03230	NC_012971.2	657387	659051	-	protein_coding	ECD_RS03230	ECD_00631	asnB	WP_000337081.1	asparagine synthase B	-2.53819	6.64	1.49299e-09	4.27804e-08	5.84097	7.16968	5.84097	7.16968	500	929	17.5178	39.9954	1665	1	1663	99.88	UNIPROTKB|P22106 - symbol:asnB species:83333 "Escherichia coli K-12" [GO:0005737 "cytoplasm" evidence=IDA] [GO:0008652 "cellular amino acid biosynthetic process" evidence=IEA;IMP] [GO:0006529 "asparagine biosynthetic process" evidence=IEA;IDA;IMP] [GO:0009063 "cellular amino acid catabolic process" evidence=IMP] [GO:0004066 "asparagine synthase (glutamine-hydrolyzing) activity" evidence=IEA;IDA;I…	554	1	554	100	1129	0	553/554	99	554/554	100	0/554	0	1
gene-ECD_RS03250	NC_012971.2	662685	663485	-	protein_coding	ECD_RS03250	ECD_00635	nagB	WP_001237072.1	glucosamine-6-phosphate deaminase	2.37553	6.47588	2.74744e-08	6.08751e-07	6.97375	5.74095	6.97375	5.74095	1107	341	80.6195	30.5162	801	1	799	99.75	UNIPROTKB|P0A759 - symbol:nagB "glucosamine-6-phosphate deaminase" species:83333 "Escherichia coli K-12" [GO:0005829 "cytosol" evidence=IDA] [GO:0042802 "identical protein binding" evidence=IDA] [GO:0019262 "N-acetylneuraminate catabolic process" evidence=IMP] [GO:0006048 "UDP-N-acetylglucosamine biosynthetic process" evidence=IGI] [GO:0004342 "glucosamine-6-phosphate deaminase activity" evidence…	266	1	266	100	543.1	3e-153	266/266	100	266/266	100	0/266	0	1
gene-ECD_RS03255	NC_012971.2	663818	665764	+	protein_coding	ECD_RS03255	ECD_00636	nagE	WP_001023126.1	PTS N-acetyl glucosamine transporter subunit IIABC	2.13455	6.75157	7.45916e-07	1.30398e-05	7.2017	6.11867	7.2017	6.11867	1298	445	38.8896	16.3834	1947	1	1945	99.9	UNIPROTKB|P09323 - symbol:nagE species:83333 "Escherichia coli K-12" [GO:0006974 "cellular response to DNA damage stimulus" evidence=IEP] [GO:0046872 "metal ion binding" evidence=IEA] [GO:0034219 "carbohydrate transmembrane transport" evidence=IEA] [GO:0090587 "protein-phosphocysteine-glucosamine phosphotransferase system transporter activity" evidence=IGI] [GO:0090586 "protein-phosphocysteine-N-…	648	1	648	100	1221.5	0	644/648	99	646/648	99	0/648	0	1
gene-ECD_RS03320	NC_012971.2	675821	676471	-	protein_coding	ECD_RS03320	ECD_00647	.	WP_001208814.1	DUF2625 domain-containing protein	51.7281	2.31136	8.43573e-15	4.3444e-13	3.29071	0.206522	3.29071	0.206522	78	1	6.98938	0.11011	651	1	631	96.93	UNIPROTKB|Q881B9 - symbol:PSPTO_2977 "Uncharacterized protein" species:223283 "Pseudomonas syringae pv. tomato str. DC3000" [GO:0003674 "molecular_function" evidence=ND] [GO:0005575 "cellular_component" evidence=ND] [GO:0008150 "biological_process" evidence=ND] EMBL:AE016853 Proteomes:UP000002515 RefSeq:NP_792774.1 RefSeq:WP_011104309.1 STRING:223283.PSPTO_2977 EnsemblBacteria:AAO56469 GeneID:118…	211	1	208	98.58	199.9	5e-50	96/212	45	140/212	66	6/212	2	1
gene-ECD_RS03360	NC_012971.2	684862	686910	-	protein_coding	ECD_RS03360	ECD_00654	kdpB	WP_000087944.1	potassium-transporting ATPase subunit KdpB	-2.31959	1.7493	0.0166986	0.0646073	1.54344	2.44974	1.54344	2.44974	17	29	0.483985	1.01453	2049	1	2047	99.9	UNIPROTKB|P03960 - symbol:kdpB species:83333 "Escherichia coli K-12" [GO:0008556 "potassium-transporting ATPase activity" evidence=IEA;IMP] [GO:0016021 "integral component of membrane" evidence=IEA;IDA] [GO:0006813 "potassium ion transport" evidence=IEA;IMP] [GO:0099132 "ATP hydrolysis coupled cation transmembrane transport" evidence=IEA] [GO:0071805 "potassium ion transmembrane transport" eviden…	682	1	682	100	1298.5	0	679/682	99	679/682	99	0/682	0	1
gene-ECD_RS03375	NC_012971.2	689008	689214	+	protein_coding	ECD_RS03375	ECD_00657	.	WP_000424924.1	YbfA family protein	-2.29308	4.26545	1.41487e-05	0.000183403	3.65557	4.78791	3.65557	4.78791	103	173	29.0263	59.908	207	1	205	99.03	UNIPROTKB|P0AAU2 - symbol:ybfA "DUF2517 domain-containing protein YbfA" species:83333 "Escherichia coli K-12" [GO:0009314 "response to radiation" evidence=IMP] [GO:0005887 "integral component of plasma membrane" evidence=RCA] GO:GO:0009314 EMBL:U00096 EMBL:AP009048 Proteomes:UP000000318 Proteomes:UP000000625 EMBL:L02373 PIR:B64805 RefSeq:NP_415228.1 RefSeq:WP_000424924.1 ProteinModelPortal:P0AAU2…	68	1	68	100	148.3	5e-35	68/68	100	68/68	100	0/68	0	1
gene-ECD_RS03465	NC_012971.2	705287	706333	-	protein_coding	ECD_RS03465	ECD_00675	.	WP_001297246.1	AbrB family transcriptional regulator	2.13483	1.89767	0.0264049	0.0900888	2.49012	1.65747	2.49012	1.65747	41	14	2.28435	0.958496	1047	1	1045	99.81	UNIPROTKB|P75747 - symbol:abrB "putative regulator" species:83333 "Escherichia coli K-12" [GO:0005886 "plasma membrane" evidence=IDA] InterPro:IPR007820 Pfam:PF05145 PIRSF:PIRSF038991 GO:GO:0016021 GO:GO:0005886 EMBL:U00096 EMBL:AP009048 Proteomes:UP000000318 Proteomes:UP000000625 GO:GO:0010468 PIR:B64807 RefSeq:NP_415243.4 RefSeq:WP_001336221.1 ProteinModelPortal:P75747 BioGrid:4259923 STRING:31…	348	1	348	100	664.1	1e-189	344/348	98	345/348	99	0/348	0	1
gene-ECD_RS03650	NC_012971.2	740140	740215	+	tRNA	ECD_RS03650	ECD_t00021	.	.	tRNA-Lys	-2.07726	1.8007	0.0388023	0.121608	1.65084	2.44974	1.65084	2.44974	19	29	14.5836	27.3523	.	.	.	.	.	.	.	.	.	.	.	.	.	.	.	.	.	.
gene-ECD_RS03710	NC_012971.2	750421	753072	+	protein_coding	ECD_RS03710	ECD_10004	.	WP_001092355.1	hypothetical protein	-2.79907	9.11327	1.96363e-12	7.87725e-11	8.19235	9.67418	8.19235	9.67418	2588	5302	56.9267	143.31	2652	1	2650	99.92	UNIPROTKB|P00573 - symbol:1 "T7 RNA polymerase" species:10760 "Enterobacteria phage T7" [GO:0039695 "DNA-templated viral transcription" evidence=IDA] InterPro:IPR002092 InterPro:IPR024075 Pfam:PF00940 PROSITE:PS00489 PROSITE:PS00900 GO:GO:0003677 GO:GO:0006351 GO:GO:0039695 EMBL:V01146 Proteomes:UP000000840 GO:GO:0003899 BRENDA:2.7.7.6 OrthoDB:VOG090000ME Gene3D:1.10.1320.10 Gene3D:1.10.287.260 I…	883	1	883	100	1784.6	0	883/883	100	883/883	100	0/883	0	1
gene-ECD_RS04015	NC_012971.2	795515	796270	+	protein_coding	ECD_RS04015	ECD_00744	bioC	WP_000246761.1	malonyl-ACP O-methyltransferase BioC	-2.29783	1.3841	0.0439575	0.133697	1.30119	2.13286	1.30119	2.13286	13	22	1.0031	2.08598	756	1	754	99.74	UNIPROTKB|P12999 - symbol:bioC "malonyl-acyl carrier protein methyltransferase" species:83333 "Escherichia coli K-12" [GO:0010340 "carboxyl-O-methyltransferase activity" evidence=IMP] [GO:0009102 "biotin biosynthetic process" evidence=IMP] HAMAP:MF_00835 InterPro:IPR011814 InterPro:IPR013216 Pfam:PF08241 UniPathway:UPA00078 InterPro:IPR029063 EMBL:U00096 EMBL:AP009048 Proteomes:UP000000318 Proteo…	251	1	251	100	516.9	2e-145	251/251	100	251/251	100	0/251	0	1
gene-ECD_RS04020	NC_012971.2	796263	796940	+	protein_coding	ECD_RS04020	ECD_00745	bioD	WP_000044837.1	ATP-dependent dethiobiotin synthetase BioD	-3.74642	0.623883	0.0161862	0.0630732	0.644502	1.65747	0.644502	1.65747	5	14	0.430195	1.48016	678	1	676	99.71	UNIPROTKB|P13000 - symbol:bioD "dethiobiotin synthetase" species:83333 "Escherichia coli K-12" [GO:0005829 "cytosol" evidence=IDA] [GO:0000287 "magnesium ion binding" evidence=IDA] [GO:0005524 "ATP binding" evidence=IDA] [GO:0004141 "dethiobiotin synthase activity" evidence=IDA] [GO:0009102 "biotin biosynthetic process" evidence=IMP;IDA] HAMAP:MF_00336 InterPro:IPR004472 PIRSF:PIRSF006755 UniPath…	225	1	225	100	449.9	3e-125	223/225	99	224/225	99	0/225	0	1
gene-ECD_RS04090	NC_012971.2	808622	809032	+	protein_coding	ECD_RS04090	ECD_00758	.	WP_000871982.1	hypothetical protein	2.87446	5.1063	1.97985e-09	5.38943e-08	5.68545	4.21295	5.68545	4.21295	448	114	63.586	19.8825	411	1	409	99.51	UNIPROTKB|P0AAW5 - symbol:ybhQ "putative inner membrane protein" species:83333 "Escherichia coli K-12" [GO:0005886 "plasma membrane" evidence=IDA] GO:GO:0016021 GO:GO:0005886 EMBL:U00096 EMBL:AP009048 Proteomes:UP000000318 Proteomes:UP000000625 PIR:G64815 RefSeq:NP_415312.1 RefSeq:WP_000871982.1 ProteinModelPortal:P0AAW5 BioGrid:4261833 STRING:316385.ECDH10B_0859 PaxDb:P0AAW5 PRIDE:P0AAW5 Ensembl…	136	1	136	100	275	7e-73	136/136	100	136/136	100	0/136	0	1
gene-ECD_RS04095	NC_012971.2	808994	810100	-	protein_coding	ECD_RS04095	ECD_00759	.	WP_000469031.1	ABC transporter permease	-3.47417	2.89175	1.51394e-06	2.44475e-05	2.09307	3.63097	2.09307	3.63097	29	74	1.52818	4.79174	1107	1	1105	99.82	UNIPROTKB|P0AFP9 - symbol:ybhR species:83333 "Escherichia coli K-12" [GO:0006974 "cellular response to DNA damage stimulus" evidence=IEP] [GO:0006855 "drug transmembrane transport" evidence=IGI] [GO:0015562 "efflux transmembrane transporter activity" evidence=IGI] [GO:0005887 "integral component of plasma membrane" evidence=ISM] InterPro:IPR000412 PRINTS:PR00164 PROSITE:PS51012 GO:GO:0005887 EMBL…	368	1	368	100	723.4	2e-207	368/368	100	368/368	100	0/368	0	1
gene-ECD_RS04105	NC_012971.2	811237	812973	-	protein_coding	ECD_RS04105	ECD_00761	.	WP_012767712.1	ABC transporter ATP-binding protein	-2.08792	5.30783	9.78412e-06	0.000134611	4.73169	5.76565	4.73169	5.76565	227	347	7.62344	14.3199	1737	1	1735	99.88	UNIPROTKB|P0A9U1 - symbol:ybhF "multidrug ABC exporter ATP binding subunit" species:83333 "Escherichia coli K-12" [GO:0015562 "efflux transmembrane transporter activity" evidence=IMP] [GO:0006855 "drug transmembrane transport" evidence=IMP] [GO:0005886 "plasma membrane" evidence=IDA] [GO:0005515 "protein binding" evidence=IPI] InterPro:IPR003439 InterPro:IPR017871 Pfam:PF00005 PROSITE:PS00211 PRO…	578	1	578	100	1154	0	577/578	99	577/578	99	0/578	0	1
gene-ECD_RS04145	NC_012971.2	821657	821917	-	protein_coding	ECD_RS04145	ECD_00769	.	WP_000849301.1	DUF1471 domain-containing protein	3.5146	9.71158	1.41755e-17	1.00042e-15	10.3506	8.53999	10.3506	8.53999	11583	2412	2588.84	662.439	261	1	259	99.23	UNIPROTKB|P0AAX3 - symbol:ybiJ species:83333 "Escherichia coli K-12" [GO:0006974 "cellular response to DNA damage stimulus" evidence=IEP] EMBL:U00096 EMBL:AP009048 Proteomes:UP000000318 Proteomes:UP000000625 GO:GO:0006974 GO:GO:0042597 HOGENOM:HOG000117400 Gene3D:3.30.1660.10 InterPro:IPR025543 InterPro:IPR010854 InterPro:IPR036275 Pfam:PF07338 SUPFAM:SSF159871 EMBL:L02123 PIR:B64817 RefSeq:NP_41…	86	1	86	100	99	5e-20	86/86	100	86/86	100	0/86	0	1
gene-ECD_RS04155	NC_012971.2	822522	823199	-	protein_coding	ECD_RS04155	ECD_00771	ybiX	WP_000990177.1	PKHD-type hydroxylase YbiX	-2.04552	2.74146	0.00570193	0.0285922	2.40062	3.28872	2.40062	3.28872	38	57	3.26948	6.02635	678	1	676	99.71	UNIPROTKB|P75779 - symbol:ybiX species:83333 "Escherichia coli K-12" [GO:0006974 "cellular response to DNA damage stimulus" evidence=IEP] [GO:0006879 "cellular iron ion homeostasis" evidence=IEP] HAMAP:MF_00657 InterPro:IPR005123 InterPro:IPR006620 InterPro:IPR023550 Pfam:PF13640 PROSITE:PS51471 SMART:SM00702 EcoGene:EG13316 GO:GO:0005506 EMBL:U00096 EMBL:AP009048 Proteomes:UP000000318 Proteomes:…	225	1	225	100	456.4	3e-127	225/225	100	225/225	100	0/225	0	1
gene-ECD_RS04160	NC_012971.2	823241	825523	-	protein_coding	ECD_RS04160	ECD_00772	.	WP_000430013.1	catecholate siderophore receptor Fiu	-2.43177	4.82443	5.08351e-07	9.26951e-06	4.12478	5.35807	4.12478	5.35807	146	260	3.73054	8.1635	2283	1	2281	99.91	UNIPROTKB|P75780 - symbol:fiu species:83333 "Escherichia coli K-12" [GO:0015891 "siderophore transport" evidence=IMP] [GO:0042884 "microcin transport" evidence=IMP] [GO:0009279 "cell outer membrane" evidence=IDA] InterPro:IPR010105 InterPro:IPR030148 EcoGene:EG13317 InterPro:IPR000531 InterPro:IPR012910 Pfam:PF00593 Pfam:PF07715 GO:GO:0016021 GO:GO:0005506 EMBL:U00096 EMBL:AP009048 Proteomes:UP00…	760	1	760	100	1541.2	0	756/760	99	758/760	99	0/760	0	1
gene-ECD_RS04180	NC_012971.2	829733	830455	-	protein_coding	ECD_RS04180	ECD_00776	glnQ	WP_000569083.1	glutamine ABC transporter ATP-binding protein GlnQ	3.96608	5.33113	6.22974e-15	3.25226e-13	6.01187	4.08796	6.01187	4.08796	564	104	45.5057	10.3111	723	1	721	99.72	UNIPROTKB|P10346 - symbol:glnQ "L-glutamine ABC transporter ATP binding subunit" species:83333 "Escherichia coli K-12" [GO:0099133 "ATP hydrolysis coupled anion transmembrane transport" evidence=IEA] [GO:0006868 "glutamine transport" evidence=IGI] [GO:0015186 "L-glutamine transmembrane transporter activity" evidence=IGI] [GO:0005886 "plasma membrane" evidence=IDA] [GO:0005524 "ATP binding" eviden…	240	1	240	100	468.8	6e-131	239/240	99	240/240	100	0/240	0	1
gene-ECD_RS04185	NC_012971.2	830452	831111	-	protein_coding	ECD_RS04185	ECD_00777	glnP	WP_001159065.1	glutamine ABC transporter permease GlnP	5.57544	5.26722	9.87912e-21	8.96413e-19	6.03188	3.64878	6.03188	3.64878	572	75	50.5565	8.14566	660	1	658	99.7	UNIPROTKB|P0AEQ6 - symbol:glnP "L-glutamine ABC transporter membrane subunit" species:83333 "Escherichia coli K-12" [GO:0006868 "glutamine transport" evidence=IGI] [GO:0015186 "L-glutamine transmembrane transporter activity" evidence=IGI] [GO:0015171 "amino acid transmembrane transporter activity" evidence=IBA] [GO:0003333 "amino acid transmembrane transport" evidence=IEA] [GO:0005886 "plasma mem…	219	1	219	100	427.9	1e-118	219/219	100	219/219	100	0/219	0	1
gene-ECD_RS04190	NC_012971.2	831250	831996	-	protein_coding	ECD_RS04190	ECD_00778	glnH	WP_000843866.1	glutamine ABC transporter substrate-binding protein GlnH	7.19474	8.02472	1.0211e-35	2.28907e-33	8.83701	6.00917	8.83701	6.00917	4051	412	316.349	39.5354	747	1	745	99.73	UNIPROTKB|P0AEQ3 - symbol:glnH "L-glutamine ABC transporter periplasmic binding protein" species:83333 "Escherichia coli K-12" [GO:0035235 "ionotropic glutamate receptor signaling pathway" evidence=IEA] [GO:0016020 "membrane" evidence=IEA] [GO:0004970 "ionotropic glutamate receptor activity" evidence=IEA] [GO:0006868 "glutamine transport" evidence=IGI] [GO:0030288 "outer membrane-bounded periplas…	248	1	248	100	491.1	1e-137	248/248	100	248/248	100	0/248	0	1
gene-ECD_RS04200	NC_012971.2	832400	832903	-	protein_coding	ECD_RS04200	ECD_00779	dps	WP_000100800.1	DNA starvation/stationary phase protection protein Dps	2.46179	8.004	1.129e-09	3.36142e-08	8.51374	7.2197	8.51374	7.2197	3236	962	374.544	136.821	504	1	502	99.6	UNIPROTKB|P0ABT2 - symbol:dps species:83333 "Escherichia coli K-12" [GO:0003677 "DNA binding" evidence=IDA] [GO:0042802 "identical protein binding" evidence=IPI] [GO:0005515 "protein binding" evidence=IPI] [GO:0008199 "ferric iron binding" evidence=IDA] [GO:0042594 "response to starvation" evidence=IMP] [GO:0016020 "membrane" evidence=IDA] HAMAP:MF_01441 InterPro:IPR002177 InterPro:IPR008331 Inte…	167	1	167	100	327.8	1e-88	167/167	100	167/167	100	0/167	0	1
gene-ECD_RS04300	NC_012971.2	855809	856720	+	protein_coding	ECD_RS04300	ECD_00799	gsiD	WP_001236051.1	glutathione ABC transporter permease GsiD	-3.67441	2.20505	4.25715e-05	0.00047121	1.54344	3.01427	1.54344	3.01427	17	46	1.08737	3.61553	912	1	910	99.78	UNIPROTKB|P75799 - symbol:gsiD "glutathione ABC transporter membrane subunit GsiD" species:83333 "Escherichia coli K-12" [GO:0043190 "ATP-binding cassette (ABC) transporter complex" evidence=RCA] [GO:0005887 "integral component of plasma membrane" evidence=ISM] [GO:0034634 "glutathione transmembrane transporter activity" evidence=IGI] [GO:0034775 "glutathione transmembrane transport" evidence=IGI…	303	1	303	100	552.4	5e-156	303/303	100	303/303	100	0/303	0	1
gene-ECD_RS04325	NC_012971.2	862167	862550	+	protein_coding	ECD_RS04325	ECD_00803	bssR	WP_000497137.1	biofilm formation regulator BssR	3.42856	4.26433	9.92646e-10	3.00236e-08	4.90983	3.24255	4.90983	3.24255	258	55	39.1935	10.2669	384	1	382	99.48	UNIPROTKB|P0AAY1 - symbol:bssR "regulator of biofilm formation" species:83333 "Escherichia coli K-12" [GO:1900190 "regulation of single-species biofilm formation" evidence=IMP] [GO:0010468 "regulation of gene expression" evidence=IEP] EMBL:U00096 EMBL:AP009048 Proteomes:UP000000318 Proteomes:UP000000625 GO:GO:0010468 GO:GO:1900190 PIR:D64821 RefSeq:NP_415357.1 RefSeq:WP_000497137.1 ProteinModelPo…	127	1	127	100	255	7e-67	127/127	100	127/127	100	0/127	0	1
gene-ECD_RS04350	NC_012971.2	866711	867307	-	protein_coding	ECD_RS04350	ECD_00808	ybjG	WP_001295291.1	undecaprenyl-diphosphate phosphatase	-2.3042	6.92193	3.92645e-08	8.55068e-07	6.21585	7.40927	6.21585	7.40927	651	1098	63.6109	131.837	597	1	595	99.66	UNIPROTKB|P75806 - symbol:ybjG "undecaprenyl pyrophosphate phosphatase" species:83333 "Escherichia coli K-12" [GO:0005886 "plasma membrane" evidence=IEA;IDA] [GO:0046677 "response to antibiotic" evidence=IMP] [GO:0050380 "undecaprenyl-diphosphatase activity" evidence=IEA;IDA] InterPro:IPR033879 InterPro:IPR000326 Pfam:PF01569 GO:GO:0016021 GO:GO:0005886 EMBL:U00096 EMBL:AP009048 Proteomes:UP00000…	198	1	198	100	411.8	7e-114	198/198	100	198/198	100	0/198	0	1
gene-ECD_RS04585	NC_012971.2	901788	902633	+	protein_coding	ECD_RS04585	ECD_00862	potI	WP_001061667.1	putrescine ABC transporter permease PotI	-2.16605	2.03698	0.0139996	0.0565902	1.79829	2.67505	1.79829	2.67505	22	35	1.51697	2.96556	846	1	844	99.76	UNIPROTKB|P0AFL1 - symbol:potI "putrescine ABC transporter membrane subunit PotI" species:83333 "Escherichia coli K-12" [GO:0099132 "ATP hydrolysis coupled cation transmembrane transport" evidence=IEA] [GO:0015847 "putrescine transport" evidence=IMP] [GO:0043190 "ATP-binding cassette (ABC) transporter complex" evidence=TAS] [GO:0005886 "plasma membrane" evidence=IDA] InterPro:IPR000515 Pfam:PF005…	281	1	281	100	543.5	2e-153	279/281	99	279/281	99	0/281	0	1
gene-ECD_RS04620	NC_012971.2	907710	908438	-	protein_coding	ECD_RS04620	ECD_00869	artP	WP_000027205.1	arginine ABC transporter ATP-binding protein ArtP	2.24052	4.59094	1.1829e-05	0.000157624	5.07802	3.96539	5.07802	3.96539	291	95	23.2858	9.34125	729	1	727	99.73	UNIPROTKB|P0AAF6 - symbol:artP "L-arginine ABC transporter ATP binding subunit" species:83333 "Escherichia coli K-12" [GO:0099133 "ATP hydrolysis coupled anion transmembrane transport" evidence=IEA] [GO:0097638 "L-arginine import across plasma membrane" evidence=IDA] [GO:0055052 "ATP-binding cassette (ABC) transporter complex, substrate-binding subunit-containing" evidence=ISO] [GO:0005886 "plasm…	242	1	242	100	481.5	9e-135	242/242	100	242/242	100	0/242	0	1
gene-ECD_RS04625	NC_012971.2	908656	909171	-	protein_coding	ECD_RS04625	ECD_00870	.	WP_001270734.1	lipoprotein	2.46723	5.59877	5.08503e-08	1.08871e-06	6.11629	4.8431	6.11629	4.8431	607	180	68.6221	25.0053	516				No hit
gene-ECD_RS04660	NC_012971.2	915886	916854	-	protein_coding	ECD_RS04660	ECD_00877	hcr	WP_000178677.1	NADH oxidoreductase	6.60694	2.1947	1.29632e-07	2.54525e-06	3.0372	1.05472	3.0372	1.05472	64	7	3.85284	0.517825	969	1	967	99.79	UNIPROTKB|P75824 - symbol:hcr "NADH oxidoreductase" species:83333 "Escherichia coli K-12" [GO:0050660 "flavin adenine dinucleotide binding" evidence=IDA] [GO:0016651 "oxidoreductase activity, acting on NAD(P)H" evidence=IDA] [GO:0051537 "2 iron, 2 sulfur cluster binding" evidence=IDA] InterPro:IPR000951 InterPro:IPR001041 InterPro:IPR001433 InterPro:IPR017927 InterPro:IPR036010 Pfam:PF00111 Pfam:…	322	1	322	100	662.9	3e-189	322/322	100	322/322	100	0/322	0	1
gene-ECD_RS04665	NC_012971.2	916866	918518	-	protein_coding	ECD_RS04665	ECD_00878	hcp	WP_000458809.1	hydroxylamine reductase	10.2262	3.45442	3.1008e-17	2.03744e-15	4.32453	1.50936	4.32453	1.50936	169	12	5.96402	0.520376	1653	1	1651	99.88	UNIPROTKB|P75825 - symbol:hcp species:83333 "Escherichia coli K-12" [GO:0016491 "oxidoreductase activity" evidence=IDA] [GO:0055114 "oxidation-reduction process" evidence=IMP] [GO:0042542 "response to hydrogen peroxide" evidence=IEP] [GO:0004601 "peroxidase activity" evidence=IDA] [GO:0046210 "nitric oxide catabolic process" evidence=IMP] [GO:0098869 "cellular oxidant detoxification" evidence=IEA…	550	1	550	100	1116.7	0	550/550	100	550/550	100	0/550	0	1
gene-ECD_RS04700	NC_012971.2	925050	926996	+	protein_coding	ECD_RS04700	ECD_00884	macB	WP_000188180.1	macrolide ABC transporter ATP-binding protein/permease MacB	-2.17844	5.1671	4.23967e-06	6.23838e-05	4.55631	5.64659	4.55631	5.64659	200	319	5.99224	11.7445	1947	1	1945	99.9	UNIPROTKB|P75831 - symbol:macB species:83333 "Escherichia coli K-12" [GO:0016021 "integral component of membrane" evidence=IEA;IDA] [GO:0042908 "xenobiotic transport" evidence=IEA] [GO:0016020 "membrane" evidence=IEA] [GO:0006810 "transport" evidence=IEA] [GO:0005887 "integral component of plasma membrane" evidence=IDA] [GO:0008559 "xenobiotic transmembrane transporting ATPase activity" evidence=…	648	1	648	100	1253.4	0	646/648	99	647/648	99	0/648	0	1
gene-ECD_RS04745	NC_012971.2	936141	937106	-	protein_coding	ECD_RS04745	ECD_00892	trxB	WP_000537418.1	thioredoxin-disulfide reductase	2.22987	7.16075	1.10915e-07	2.2365e-06	7.62941	6.48124	7.62941	6.48124	1749	574	105.618	42.5935	966	1	964	99.79	UNIPROTKB|P0A9P4 - symbol:trxB "thioredoxin reductase" species:83333 "Escherichia coli K-12" [GO:0005515 "protein binding" evidence=IPI] [GO:0005829 "cytosol" evidence=IDA] [GO:0050660 "flavin adenine dinucleotide binding" evidence=IDA] [GO:0004791 "thioredoxin-disulfide reductase activity" evidence=IDA] InterPro:IPR000103 InterPro:IPR005982 InterPro:IPR008255 InterPro:IPR023753 Pfam:PF07992 PRIN…	321	1	321	100	644	1e-183	321/321	100	321/321	100	0/321	0	1
gene-ECD_RS04750	NC_012971.2	937651	938145	+	protein_coding	ECD_RS04750	ECD_00893	lrp	WP_000228473.1	leucine-responsive transcriptional regulator Lrp	-2.18836	6.21147	5.29795e-07	9.61452e-06	5.56705	6.68055	5.56705	6.68055	412	660	48.5531	95.5758	495	1	493	99.6	UNIPROTKB|P0ACJ0 - symbol:lrp species:83333 "Escherichia coli K-12" [GO:0006355 "regulation of transcription, DNA-templated" evidence=IMP] [GO:0043565 "sequence-specific DNA binding" evidence=IDA] [GO:0043201 "response to leucine" evidence=IMP] [GO:0006524 "alanine catabolic process" evidence=IBA] [GO:0005515 "protein binding" evidence=IPI] [GO:0042802 "identical protein binding" evidence=IPI] [G…	164	1	164	100	325.5	6e-88	164/164	100	164/164	100	0/164	0	1
gene-ECD_RS04790	NC_012971.2	950022	950648	-	protein_coding	ECD_RS04790	ECD_00901	.	WP_000165879.1	hydrolase	3.7497	2.3729	2.43484e-05	0.000288173	3.0954	1.58532	3.0954	1.58532	67	13	6.23351	1.48623	627	1	625	99.68	UNIPROTKB|P21367 - symbol:ycaC "putative hydrolase" species:83333 "Escherichia coli K-12" [GO:0042802 "identical protein binding" evidence=IDA] [GO:0016020 "membrane" evidence=IDA] [GO:0005829 "cytosol" evidence=IDA] InterPro:IPR000868 InterPro:IPR036380 Pfam:PF00857 GO:GO:0005829 GO:GO:0016020 GO:GO:0042802 GO:GO:0016787 GO:GO:0016829 EMBL:U00096 EMBL:AP009048 Proteomes:UP000000318 Proteomes:UP0…	208	1	208	100	424.9	9e-118	208/208	100	208/208	100	0/208	0	1
gene-ECD_RS04795	NC_012971.2	950962	952110	+	protein_coding	ECD_RS04795	ECD_00902	.	WP_000109259.1	MFS transporter	2.79226	5.088	5.34464e-09	1.31409e-07	5.65675	4.22488	5.65675	4.22488	439	115	22.2879	7.17442	1149	1	1147	99.83	UNIPROTKB|P21503 - symbol:ycaD "putative transport protein, major facilitator superfamily (MFS)" species:83333 "Escherichia coli K-12" [GO:0005886 "plasma membrane" evidence=IDA] HAMAP:MF_01149 InterPro:IPR011701 Pfam:PF07690 EcoGene:EG11242 GO:GO:0016021 GO:GO:0005886 EMBL:U00096 EMBL:AP009048 Proteomes:UP000000318 Proteomes:UP000000625 GO:GO:0055085 CDD:cd06174 InterPro:IPR020846 InterPro:IPR03…	382	1	382	100	751.1	9e-216	382/382	100	382/382	100	0/382	0	1
gene-ECD_RS04990	NC_012971.2	1001074	1002033	-	protein_coding	ECD_RS04990	ECD_00940	.	WP_001244342.1	aliphatic sulfonate ABC transporter substrate-binding protein SsuA	3.59102	0.82416	0.0153481	0.0605504	1.70168	0.69208	1.70168	0.69208	20	4	1.2153	0.298674	960	1	958	99.79	UNIPROTKB|P75853 - symbol:ssuA species:83333 "Escherichia coli K-12" [GO:0006790 "sulfur compound metabolic process" evidence=IGI] [GO:0016020 "membrane" evidence=IEA] [GO:0030288 "outer membrane-bounded periplasmic space" evidence=RCA] [GO:0042918 "alkanesulfonate transport" evidence=IGI] [GO:0042959 "alkanesulfonate transmembrane transporter activity" evidence=IGI] InterPro:IPR010067 InterPro:I…	319	1	319	100	620.2	2e-176	316/319	99	317/319	99	0/319	0	1
gene-ECD_RS05010	NC_012971.2	1004305	1006905	+	protein_coding	ECD_RS05010	ECD_00944	.	WP_000286292.1	fimbrial biogenesis usher protein	-2.31327	1.96694	0.0119749	0.0503158	1.70168	2.63986	1.70168	2.63986	20	34	0.448554	0.937017	2601	1	2599	99.92	UNIPROTKB|P75857 - symbol:elfC "putative outer membrane usher protein" species:83333 "Escherichia coli K-12" [GO:0008201 "heparin binding" evidence=IDA] [GO:0009297 "pilus assembly" evidence=IBA] [GO:0055085 "transmembrane transport" evidence=IEA] [GO:0005215 "transporter activity" evidence=IEA] [GO:0043711 "pilus organization" evidence=IMP] [GO:0015473 "fimbrial usher porin activity" evidence=RC…	866	1	866	100	1738.8	0	864/866	99	864/866	99	0/866	0	1
gene-ECD_RS05020	NC_012971.2	1007978	1008520	+	protein_coding	ECD_RS05020	ECD_00946	.	WP_000730614.1	fimbrial protein	-4.82578	0.267019	0.0160841	0.0628037	0.419992	1.42918	0.419992	1.42918	3	11	0.32229	1.45212	543	1	541	99.63	UNIPROTKB|P75859 - symbol:ycbU "putative fimbrial-like adhesin protein" species:83333 "Escherichia coli K-12" [GO:0043709 "cell adhesion involved in single-species biofilm formation" evidence=IMP] [GO:0009289 "pilus" evidence=ISS] InterPro:IPR000259 InterPro:IPR036937 Pfam:PF00419 EMBL:U00096 EMBL:AP009048 Proteomes:UP000000318 Proteomes:UP000000625 GO:GO:0043709 InterPro:IPR008966 SUPFAM:SSF4940…	180	1	180	100	357.1	2e-97	180/180	100	180/180	100	0/180	0	1
gene-ECD_RS05025	NC_012971.2	1008528	1009043	+	protein_coding	ECD_RS05025	ECD_00947	.	WP_000919498.1	type 1 fimbrial protein	-8.98776	0.434035	0.000447975	0.00352005	0.293111	1.65747	0.293111	1.65747	2	14	0.226102	1.94486	516	1	514	99.61	UNIPROTKB|P75860 - symbol:ycbV "putative fimbrial-like adhesin protein" species:83333 "Escherichia coli K-12" [GO:0043709 "cell adhesion involved in single-species biofilm formation" evidence=IMP] [GO:0009289 "pilus" evidence=ISS] InterPro:IPR000259 InterPro:IPR036937 Pfam:PF00419 EMBL:U00096 EMBL:AP009048 Proteomes:UP000000318 Proteomes:UP000000625 GO:GO:0043709 InterPro:IPR008966 SUPFAM:SSF4940…	171	1	171	100	342	6e-93	170/171	99	171/171	100	0/171	0	1
gene-ECD_RS05035	NC_012971.2	1009857	1010867	+	protein_coding	ECD_RS05035	ECD_00949	pyrD	WP_001295352.1	quinone-dependent dihydroorotate dehydrogenase	4.30356	4.49508	1.99726e-13	9.17055e-12	5.2024	3.2189	5.2024	3.2189	318	54	18.3485	3.8287	1011	1	1009	99.8	UNIPROTKB|P0A7E1 - symbol:pyrD "dihydroorotate dehydrogenase, type 2" species:83333 "Escherichia coli K-12" [GO:0005829 "cytosol" evidence=IDA] [GO:0010181 "FMN binding" evidence=IDA] [GO:0016020 "membrane" evidence=IDA] [GO:0006207 "'de novo' pyrimidine nucleobase biosynthetic process" evidence=IMP] [GO:0004152 "dihydroorotate dehydrogenase activity" evidence=IDA] HAMAP:MF_00225 InterPro:IPR0012…	336	1	336	100	670.6	1e-191	336/336	100	336/336	100	0/336	0	1
gene-ECD_RS05170	NC_012971.2	1035848	1036507	-	protein_coding	ECD_RS05170	ECD_00974	yccA	WP_000375126.1	FtsH protease modulator YccA	2.18248	6.14368	8.05342e-07	1.39507e-05	6.60614	5.4973	6.60614	5.4973	856	287	75.658	31.1707	660	1	658	99.7	UNIPROTKB|P0AAC6 - symbol:yccA "putative carrier/transport protein; substrate or modulator of FtsH-mediated proteolysis" species:83333 "Escherichia coli K-12" [GO:0030162 "regulation of proteolysis" evidence=IMP] [GO:0005886 "plasma membrane" evidence=IDA] [GO:0016021 "integral component of membrane" evidence=IDA] InterPro:IPR006213 PROSITE:PS01243 GO:GO:0016021 GO:GO:0005886 GO:GO:0043066 EMBL:U…	219	1	219	100	417.5	1e-115	218/219	99	219/219	100	0/219	0	1
gene-ECD_RS05210	NC_012971.2	1042829	1044373	+	protein_coding	ECD_RS05210	ECD_00981	appC	WP_000263577.1	cytochrome bd-II oxidase subunit 1	-2.10435	2.01102	0.0181302	0.0688873	1.79829	2.63986	1.79829	2.63986	22	34	0.830652	1.57746	1545	1	1543	99.87	UNIPROTKB|P26459 - symbol:appC "cytochrome bd-II terminal oxidase subunit I" species:83333 "Escherichia coli K-12" [GO:0019646 "aerobic electron transport chain" evidence=IMP;IDA] [GO:0009055 "electron transfer activity" evidence=IMP;IDA] [GO:0016682 "oxidoreductase activity, acting on diphenols and related substances as donors, oxygen as acceptor" evidence=IDA] [GO:0070069 "cytochrome complex" e…	514	1	514	100	1038.5	4e-302	513/514	99	514/514	100	0/514	0	1
gene-ECD_RS05270	NC_012971.2	1055750	1055962	+	protein_coding	ECD_RS05270	ECD_00992	cspG	WP_000066490.1	cold shock protein CspG	-22.8117	0.717164	2.47519e-06	3.83454e-05	0.153987	1.97238	0.153987	1.97238	1	19	0.273871	6.39415	213	1	211	99.06	UNIPROTKB|P0A978 - symbol:cspG species:83333 "Escherichia coli K-12" [GO:0009409 "response to cold" evidence=IDA] [GO:0005829 "cytosol" evidence=IDA] [GO:0005515 "protein binding" evidence=IPI] InterPro:IPR002059 InterPro:IPR011129 InterPro:IPR012156 Pfam:PF00313 PIRSF:PIRSF002599 PRINTS:PR00050 SMART:SM00357 Prosite:PS00352 GO:GO:0005829 GO:GO:0009409 GO:GO:0006355 EMBL:U00096 EMBL:AP009048 Prot…	70	1	70	100	145.2	4e-34	70/70	100	70/70	100	0/70	0	1
gene-ECD_RS05310	NC_012971.2	1063544	1066090	+	protein_coding	ECD_RS05310	ECD_01000	torA	WP_001062090.1	trimethylamine-N-oxide reductase TorA	-2.94478	2.05477	0.000764908	0.00543855	1.59814	2.80781	1.59814	2.80781	18	39	0.412258	1.0976	2547	1	2545	99.92	UNIPROTKB|P33225 - symbol:torA species:83333 "Escherichia coli K-12" [GO:0050626 "trimethylamine-N-oxide reductase (cytochrome c) activity" evidence=IEA;IMP] [GO:0005515 "protein binding" evidence=IPI] [GO:0048037 "cofactor binding" evidence=ISM;IDA] [GO:0030288 "outer membrane-bounded periplasmic space" evidence=IDA] [GO:0009060 "aerobic respiration" evidence=IEP] [GO:0030151 "molybdenum ion bin…	848	1	848	100	1708.7	0	847/848	99	847/848	99	0/848	0	1
gene-ECD_RS05315	NC_012971.2	1066087	1066686	+	protein_coding	ECD_RS05315	ECD_01001	torD	WP_000209868.1	molecular chaperone TorD	-3.83713	1.77432	0.000205848	0.00183439	1.23369	2.63986	1.23369	2.63986	12	34	1.16669	4.06197	600	1	598	99.67	UNIPROTKB|P36662 - symbol:torD species:83333 "Escherichia coli K-12" [GO:0005737 "cytoplasm" evidence=IDA] [GO:0042277 "peptide binding" evidence=IMP] [GO:0005515 "protein binding" evidence=IPI] [GO:0043546 "molybdopterin cofactor binding" evidence=IMP] [GO:0051604 "protein maturation" evidence=IEP] [GO:0042802 "identical protein binding" evidence=IPI] HAMAP:MF_01150 GO:GO:0005737 GO:GO:0042802 E…	199	1	199	100	392.5	4e-108	197/199	98	197/199	98	0/199	0	1
gene-ECD_RS05320	NC_012971.2	1066838	1067143	-	protein_coding	ECD_RS05320	ECD_01002	cbpM	WP_000024560.1	chaperone modulator CbpM	-2.06077	3.04691	0.00223791	0.0133469	2.65399	3.57617	2.65399	3.57617	47	71	8.95987	16.6321	306	1	304	99.35	UNIPROTKB|P63264 - symbol:cbpM "chaperone modulator CbpM" species:83333 "Escherichia coli K-12" [GO:0043086 "negative regulation of catalytic activity" evidence=IEA] [GO:0004857 "enzyme inhibitor activity" evidence=IDA] [GO:0005515 "protein binding" evidence=IPI] EMBL:U00096 EMBL:AP009048 Proteomes:UP000000318 Proteomes:UP000000625 GO:GO:0004857 EMBL:D16500 HOGENOM:HOG000219382 KO:K18997 HAMAP:MF…	101	1	101	100	203.8	2e-51	101/101	100	101/101	100	0/101	0	1
gene-ECD_RS05340	NC_012971.2	1071145	1071372	-	protein_coding	ECD_RS05340	ECD_01006	.	WP_000107009.1	hypothetical protein	3.18322	2.90889	1.3766e-05	0.000180101	3.56236	2.13286	3.56236	2.13286	96	22	24.5619	6.91667	228	1	226	99.12	UNIPROTKB|P0AB14 - symbol:yccJ "putative protein" species:83333 "Escherichia coli K-12" [GO:0005829 "cytosol" evidence=IDA] GO:GO:0005829 EMBL:U00096 EMBL:AP009048 Proteomes:UP000000318 Proteomes:UP000000625 EMBL:M33807 PIR:A64842 RefSeq:NP_415523.1 RefSeq:WP_001143120.1 ProteinModelPortal:P0AB14 SMR:P0AB14 BioGrid:4259552 DIP:DIP-47912N IntAct:P0AB14 STRING:316385.ECDH10B_1075 EPD:P0AB14 PaxDb:P…	75	1	75	100	149.8	2e-35	73/75	97	73/75	97	0/75	0	1
gene-ECD_RS05345	NC_012971.2	1071393	1071989	-	protein_coding	ECD_RS05345	ECD_01007	wrbA	WP_001151437.1	NAD(P)H:quinone oxidoreductase	2.15318	4.45923	4.3152e-05	0.00047121	4.93129	3.87748	4.93129	3.87748	262	89	25.6007	10.6862	597	1	595	99.66	UNIPROTKB|P0A8G6 - symbol:wrbA species:83333 "Escherichia coli K-12" [GO:0003955 "NAD(P)H dehydrogenase (quinone) activity" evidence=IEA;IDA;IMP] [GO:0051289 "protein homotetramerization" evidence=IDA] [GO:0005829 "cytosol" evidence=IDA] [GO:0042802 "identical protein binding" evidence=IPI] [GO:0016020 "membrane" evidence=IDA] [GO:0010181 "FMN binding" evidence=IDA] [GO:0006979 "response to oxida…	198	1	198	100	396.4	3e-109	198/198	100	198/198	100	0/198	0	1
gene-ECD_RS05355	NC_012971.2	1072362	1072535	+	protein_coding	ECD_RS05355	ECD_01008	.	WP_001273658.1	general stress protein	3.61204	4.90447	2.86148e-12	1.13595e-10	5.56018	3.78387	5.56018	3.78387	410	83	137.455	34.1931	174	1	85	48.85	UNIPROTKB|P21361 - symbol:yciG species:83333 "Escherichia coli K-12" [GO:0071978 "bacterial-type flagellum-dependent swarming motility" evidence=IMP] EMBL:U00096 EMBL:AP009048 Proteomes:UP000000318 Proteomes:UP000000625 GO:GO:0071978 HOGENOM:HOG000201826 EMBL:X13583 EMBL:U23489 EMBL:U23490 EMBL:U23491 EMBL:U23492 EMBL:U25417 EMBL:U25418 EMBL:U25419 EMBL:U25420 EMBL:U25421 EMBL:U25422 EMBL:U23493 …	59	1	28	47.46	56.6	2e-07	24/28	85	27/28	96	0/28	0	1
gene-ECD_RS05360	NC_012971.2	1072793	1074121	-	protein_coding	ECD_RS05360	ECD_01009	rutG	WP_001301229.1	pyrimidine utilization transport protein G	2.54529	1.62623	0.0155637	0.0611361	2.30521	1.34428	2.30521	1.34428	35	10	1.53627	0.539367	1329	1	1327	99.85	UNIPROTKB|P75892 - symbol:rutG "uracil:H+ symporter RutG" species:83333 "Escherichia coli K-12" [GO:1903791 "uracil transmembrane transport" evidence=IEA] [GO:0005887 "integral component of plasma membrane" evidence=IDA] [GO:0015857 "uracil transport" evidence=IMP] [GO:0015210 "uracil transmembrane transporter activity" evidence=IMP] [GO:0006212 "uracil catabolic process" evidence=IMP] [GO:000588…	442	1	442	100	850.5	1e-245	438/442	99	440/442	99	0/442	0	1
gene-ECD_RS05365	NC_012971.2	1074142	1074636	-	protein_coding	ECD_RS05365	ECD_01010	rutF	WP_001028095.1	pyrimidine utilization flavin reductase protein F	6.7151	-0.0653504	0.0246349	0.0857412	1.08841	0.206522	1.08841	0.206522	10	1	1.17847	0.144812	495	1	493	99.6	UNIPROTKB|P75893 - symbol:rutF "flavin reductase" species:83333 "Escherichia coli K-12" [GO:0042602 "riboflavin reductase (NADPH) activity" evidence=IDA] [GO:0006212 "uracil catabolic process" evidence=IMP;IDA] [GO:0006208 "pyrimidine nucleobase catabolic process" evidence=IMP] [GO:0019740 "nitrogen utilization" evidence=IMP;IDA] HAMAP:MF_00833 InterPro:IPR002563 InterPro:IPR012349 InterPro:IPR01…	164	1	164	100	340.5	2e-92	162/164	98	162/164	98	0/164	0	1
gene-ECD_RS05375	NC_012971.2	1075247	1076047	-	protein_coding	ECD_RS05375	ECD_01012	rutD	WP_000777653.1	pyrimidine utilization protein D	3.97305	1.42658	0.00188854	0.0114972	2.23791	0.943671	2.23791	0.943671	33	6	2.40329	0.536942	801	1	799	99.75	UNIPROTKB|P75895 - symbol:rutD "putative aminoacrylate hydrolase" species:83333 "Escherichia coli K-12" [GO:0006212 "uracil catabolic process" evidence=IMP] [GO:0006208 "pyrimidine nucleobase catabolic process" evidence=IMP] [GO:0019740 "nitrogen utilization" evidence=IMP] HAMAP:MF_00832 InterPro:IPR019913 Pfam:PF00561 InterPro:IPR000073 InterPro:IPR029058 EMBL:U00096 EMBL:AP009048 Proteomes:UP00…	266	1	266	100	538.9	5e-152	266/266	100	266/266	100	0/266	0	1
gene-ECD_RS05390	NC_012971.2	1077145	1078236	-	protein_coding	ECD_RS05390	ECD_01015	rutA	WP_001301233.1	pyrimidine utilization protein A	19.1	2.7745	8.85054e-16	4.96021e-14	3.70625	0.69208	3.70625	0.69208	107	4	5.71592	0.262571	1092	1	1090	99.82	UNIPROTKB|Q8XAU1 - symbol:rutA "Pyrimidine monooxygenase RutA" species:83334 "Escherichia coli O157:H7" [GO:0004497 "monooxygenase activity" evidence=ISS] HAMAP:MF_01699 InterPro:IPR011251 InterPro:IPR019914 InterPro:IPR036661 Pfam:PF00296 GO:GO:0004497 GO:GO:0016705 EMBL:AE005174 EMBL:BA000007 Proteomes:UP000000558 Proteomes:UP000002519 Gene3D:3.20.20.30 SUPFAM:SSF51679 GO:GO:0006212 eggNOG:COG2…	382	20	382	95.03	738.8	5e-212	363/363	100	363/363	100	0/363	0	1
gene-ECD_RS05440	NC_012971.2	1089275	1090339	+	protein_coding	ECD_RS05440	.	phoH	WP_000258765.1	phosphate starvation-inducible protein PhoH	7.81104	9.82196	1.00245e-40	3.1836e-38	10.6481	7.68864	10.6481	7.68864	14238	1334	779.874	89.7874	1065	1	1063	99.81	UNIPROTKB|P0A9K1 - symbol:phoH "ATP-binding protein" species:83333 "Escherichia coli K-12" [GO:0005524 "ATP binding" evidence=IDA] InterPro:IPR003714 Pfam:PF02562 InterPro:IPR027417 SUPFAM:SSF52540 GO:GO:0005524 GO:GO:0005737 EMBL:U00096 EMBL:AP009048 Proteomes:UP000000318 Proteomes:UP000000625 EMBL:D10391 PIR:B47065 RefSeq:NP_415539.1 RefSeq:WP_000258765.1 ProteinModelPortal:P0A9K1 SMR:P0A9K1 Bi…	354	1	354	100	704.9	7e-202	354/354	100	354/354	100	0/354	0	1
gene-ECD_RS05460	NC_012971.2	1094149	1096572	-	protein_coding	ECD_RS05460	ECD_01026	pgaA	WP_000287458.1	poly-beta-1,6 N-acetyl-D-glucosamine export porin PgaA	-3.95671	0.0891463	0.0443061	0.134005	0.419992	1.25406	0.419992	1.25406	3	9	0.072196	0.266145	2424	1	2422	99.92	UNIPROTKB|P69434 - symbol:pgaA "partially N-deacetylated poly-beta-1,6-N-acetyl-D-glucosamine outer membrane porin" species:83333 "Escherichia coli K-12" [GO:0055085 "transmembrane transport" evidence=IEA] [GO:0006810 "transport" evidence=IMP] [GO:0042710 "biofilm formation" evidence=IMP] InterPro:IPR011990 InterPro:IPR013026 InterPro:IPR019734 InterPro:IPR023870 PROSITE:PS50005 PROSITE:PS50293 S…	807	1	807	100	1656	0	807/807	100	807/807	100	0/807	0	1
gene-ECD_RS05615	NC_012971.2	1119374	1120426	+	protein_coding	ECD_RS05615	ECD_01051	.	WP_001319625.1	rhodanese-related sulfurtransferase	3.8756	6.49486	3.20578e-17	2.07071e-15	7.16593	5.23966	7.16593	5.23966	1266	239	70.1343	16.2697	1053	73	859	74.74	UNIPROTKB|Q47UT5 - symbol:CPS_4798 "UPF0176 protein CPS_4798" species:167879 "Colwellia psychrerythraea 34H" [GO:0003674 "molecular_function" evidence=ND] [GO:0008150 "biological_process" evidence=ND] Pfam:PF00581 EMBL:CP000083 Proteomes:UP000000547 Gene3D:3.40.250.10 InterPro:IPR001763 InterPro:IPR036873 SMART:SM00450 SUPFAM:SSF52821 PROSITE:PS50206 HOGENOM:HOG000034808 CDD:cd01518 eggNOG:COG105…	341	21	284	77.42	143.7	6e-33	88/271	32	143/271	52	16/271	5	1
gene-ECD_RS05620	NC_012971.2	1120468	1121043	-	protein_coding	ECD_RS05620	ECD_01052	.	WP_000749261.1	YceI family protein	3.0352	3.37466	2.66082e-06	4.07244e-05	3.9983	2.56679	3.9983	2.56679	133	32	13.4696	3.98232	576	1	574	99.65	UNIPROTKB|P0A8X2 - symbol:yceI "protein YceI" species:83333 "Escherichia coli K-12" [GO:0030288 "outer membrane-bounded periplasmic space" evidence=RCA] HAMAP:MF_00780 EMBL:U00096 EMBL:AP009048 Proteomes:UP000000318 Proteomes:UP000000625 GO:GO:0042597 EMBL:X61000 eggNOG:ENOG4108YYC eggNOG:COG2353 Gene3D:2.40.128.110 InterPro:IPR007372 InterPro:IPR036761 InterPro:IPR023480 Pfam:PF04264 SMART:SM008…	191	1	191	100	385.6	5e-106	191/191	100	191/191	100	0/191	0	1
gene-ECD_RS05625	NC_012971.2	1121047	1121613	-	protein_coding	ECD_RS05625	ECD_01053	.	WP_000011114.1	cytochrome b	4.13861	2.13185	4.05448e-05	0.00045446	2.89151	1.34428	2.89151	1.34428	57	10	5.86431	1.26423	567	1	565	99.65	UNIPROTKB|P75925 - symbol:yceJ "putative cytochrome b561" species:83333 "Escherichia coli K-12" [GO:0009055 "electron transfer activity" evidence=IEA] [GO:0005886 "plasma membrane" evidence=IDA] [GO:0016021 "integral component of membrane" evidence=IEA] InterPro:IPR011577 InterPro:IPR016174 Pfam:PF01292 GO:GO:0016021 GO:GO:0005886 GO:GO:0009055 EMBL:U00096 EMBL:AP009048 Proteomes:UP000000318 Prot…	188	1	188	100	388.3	8e-107	188/188	100	188/188	100	0/188	0	1
gene-ECD_RS05640	NC_012971.2	1123268	1123522	-	protein_coding	ECD_RS05640	ECD_01056	bssS	WP_000414437.1	biofilm formation regulator BssS	13.8297	9.15234	9.15548e-59	6.97831e-56	10.0514	6.27879	10.0514	6.27879	9412	498	2153.11	139.99	255	1	253	99.22	UNIPROTKB|P0AB33 - symbol:bssS "regulator of biofilm formation" species:83333 "Escherichia coli K-12" [GO:1900190 "regulation of single-species biofilm formation" evidence=IMP] EMBL:U00096 EMBL:AP009048 Proteomes:UP000000318 Proteomes:UP000000625 GO:GO:1900190 PIR:A64849 RefSeq:NP_415578.3 RefSeq:WP_000414438.1 ProteinModelPortal:P0AB33 BioGrid:4260077 IntAct:P0AB33 STRING:316385.ECDH10B_1131 Pax…	84	1	84	100	171.4	7e-42	83/84	98	83/84	98	0/84	0	1
gene-ECD_RS05650	NC_012971.2	1124131	1125177	-	protein_coding	ECD_RS05650	ECD_01058	pyrC	WP_000126543.1	dihydroorotase	2.06011	5.41119	1.44639e-05	0.000186854	5.85226	4.83535	5.85226	4.83535	504	179	28.0808	12.2551	1047	1	1045	99.81	UNIPROTKB|P05020 - symbol:pyrC "dihydroorotase" species:83333 "Escherichia coli K-12" [GO:0005829 "cytosol" evidence=IDA] [GO:0006207 "'de novo' pyrimidine nucleobase biosynthetic process" evidence=IMP] [GO:0008270 "zinc ion binding" evidence=IDA] [GO:0004151 "dihydroorotase activity" evidence=IDA] [GO:0006221 "pyrimidine nucleotide biosynthetic process" evidence=IBA] HAMAP:MF_00219 InterPro:IPR0…	348	1	348	100	705.3	5e-202	347/348	99	348/348	100	0/348	0	1
gene-ECD_RS05660	NC_012971.2	1125977	1126624	-	protein_coding	ECD_RS05660	ECD_01060	grxB	WP_000780912.1	glutaredoxin 2	3.14486	5.01647	1.6706e-10	5.48849e-09	5.62747	4.03477	5.62747	4.03477	430	100	38.7096	11.062	648	1	646	99.69	UNIPROTKB|P0AC59 - symbol:grxB "reduced glutaredoxin 2" species:83333 "Escherichia coli K-12" [GO:0097573 "glutathione oxidoreductase activity" evidence=IEA] [GO:0009055 "electron transfer activity" evidence=IEA] [GO:0015038 "glutathione disulfide oxidoreductase activity" evidence=IDA] [GO:0005829 "cytosol" evidence=IEA;IDA] InterPro:IPR004045 InterPro:IPR011767 InterPro:IPR011901 Pfam:PF13417 PR…	215	1	215	100	431	1e-119	214/215	99	215/215	100	0/215	0	1
gene-ECD_RS05845	NC_012971.2	1160436	1161869	+	protein_coding	ECD_RS05845	ECD_01097	ptsG	WP_000475719.1	PTS glucose transporter subunit IIBC	2.23596	7.17346	9.73294e-08	1.99421e-06	7.64329	6.49114	7.64329	6.49114	1766	578	71.84	28.8927	1434	1	1432	99.86	UNIPROTKB|P69786 - symbol:ptsG "glucose-specific PTS enzyme IIBC component" species:83333 "Escherichia coli K-12" [GO:1904659 "glucose transmembrane transport" evidence=IEA] [GO:0005515 "protein binding" evidence=IPI] [GO:0034219 "carbohydrate transmembrane transport" evidence=IEA] [GO:0090564 "protein-phosphocysteine-glucose phosphotransferase system transporter activity" evidence=IGI;IMP] [GO:0…	477	1	477	100	941.4	6e-273	477/477	100	477/477	100	0/477	0	1
gene-ECD_RS05850	NC_012971.2	1161929	1164118	-	protein_coding	ECD_RS05850	ECD_01098	fhuE	WP_000953449.1	ferric-rhodotorulic acid/ferric-coprogen receptor FhuE	-2.68657	6.54724	1.81611e-10	5.91555e-09	5.69176	7.10018	5.69176	7.10018	450	885	11.9865	28.9673	2190	1	2188	99.91	UNIPROTKB|P16869 - symbol:fhuE "ferric coprogen/ferric rhodotorulic acid outer membrane transporter" species:83333 "Escherichia coli K-12" [GO:0009279 "cell outer membrane" evidence=IDA] InterPro:IPR010105 EcoGene:EG10306 InterPro:IPR000531 InterPro:IPR012910 Pfam:PF00593 Pfam:PF07715 GO:GO:0016021 GO:GO:0005506 EMBL:U00096 EMBL:AP009048 Proteomes:UP000000318 Proteomes:UP000000625 GO:GO:0009279 G…	729	1	729	100	1485.7	0	726/729	99	727/729	99	0/729	0	1
gene-ECD_RS05895	NC_012971.2	1170792	1171424	-	protein_coding	ECD_RS05895	ECD_01107	comR	WP_000179805.1	TetR family copper-responsive transcriptional repressor ComR	2.1292	5.67857	3.86291e-06	5.79589e-05	6.1326	5.06495	6.1326	5.06495	614	211	56.5835	23.8939	633	1	631	99.68	UNIPROTKB|P75952 - symbol:comR "DNA-binding transcriptional repressor ComR" species:83333 "Escherichia coli K-12" [GO:0003700 "DNA binding transcription factor activity" evidence=IBA] [GO:0000976 "transcription regulatory region sequence-specific DNA binding" evidence=IBA] [GO:0005829 "cytosol" evidence=IBA] [GO:0046688 "response to copper ion" evidence=IDA] [GO:0045892 "negative regulation of tr…	210	1	210	100	423.3	2e-117	209/210	99	209/210	99	0/210	0	1
gene-ECD_RS05900	NC_012971.2	1171665	1171922	+	protein_coding	ECD_RS05900	ECD_01108	bhsA	WP_000800153.1	multiple stress resistance protein BhsA	4.6187	6.54029	4.20644e-21	4.00768e-19	7.25905	5.08471	7.25905	5.08471	1351	214	305.464	59.457	258	1	256	99.22	UNIPROTKB|P0AB40 - symbol:bhsA "outer membrane protein involved in copper permeability, stress resistance and biofilm formation" species:83333 "Escherichia coli K-12" [GO:0046688 "response to copper ion" evidence=IEP;IMP] [GO:0009279 "cell outer membrane" evidence=IDA] [GO:0042710 "biofilm formation" evidence=IMP] EMBL:U00096 EMBL:AP009048 Proteomes:UP000000318 Proteomes:UP000000625 GO:GO:0009279…	85	1	85	100	162.9	2e-39	85/85	100	85/85	100	0/85	0	1
gene-ECD_RS06025	NC_012971.2	1197194	1197655	-	protein_coding	ECD_RS06025	ECD_01132	nudJ	WP_000476096.1	phosphatase NudJ	2.24894	2.72851	0.00232077	0.0137123	3.274	2.27726	3.274	2.27726	77	25	9.72241	3.87889	462	1	460	99.57	UNIPROTKB|P0AEI6 - symbol:nudJ "phosphatase NudJ" species:83333 "Escherichia coli K-12" [GO:0017110 "nucleoside-diphosphatase activity" evidence=IEA;IDA] [GO:0017111 "nucleoside-triphosphatase activity" evidence=IEA;IDA] [GO:0004787 "thiamine-pyrophosphatase activity" evidence=IEA;IDA] InterPro:IPR000086 InterPro:IPR015797 InterPro:IPR020084 InterPro:IPR033713 Pfam:PF00293 PROSITE:PS00893 PROSITE…	153	1	153	100	320.5	2e-86	152/153	99	152/153	99	0/153	0	1
gene-ECD_RS06060	NC_012971.2	1202423	1203634	-	protein_coding	ECD_RS06060	ECD_01138	bluF	WP_001353798.1	blue light-responsive regulator BluF	3.29613	4.00006	1.30323e-08	3.06581e-07	4.63689	3.04149	4.63689	3.04149	212	47	10.2037	2.77974	1212	1	1210	99.83	UNIPROTKB|P75990 - symbol:bluF "blue light-responsive regulator of BluR" species:83333 "Escherichia coli K-12" [GO:0009785 "blue light signaling pathway" evidence=IEA] [GO:0007165 "signal transduction" evidence=IEA] [GO:0009637 "response to blue light" evidence=IDA] [GO:0070491 "repressing transcription factor binding" evidence=IPI] [GO:0050660 "flavin adenine dinucleotide binding" evidence=IDA] …	403	1	403	100	792	5e-228	401/403	99	402/403	99	0/403	0	1
gene-ECD_RS06150	NC_012971.2	1215230	1215631	-	protein_coding	ECD_RS06150	ECD_01153	.	WP_000695218.1	hypothetical protein	4.23669	4.60212	1.31124e-13	6.09406e-12	5.30461	3.33346	5.30461	3.33346	342	59	49.6278	10.5205	402	1	400	99.5	UNIPROTKB|P76002 - symbol:pliG "inhibitor of g-type lysozyme" species:83333 "Escherichia coli K-12" [GO:0043086 "negative regulation of catalytic activity" evidence=IEA] [GO:0005829 "cytosol" evidence=IDA] [GO:0042597 "periplasmic space" evidence=IDA] [GO:0060241 "lysozyme inhibitor activity" evidence=IDA] InterPro:IPR007280 GO:GO:0005829 EMBL:U00096 EMBL:AP009048 Proteomes:UP000000318 Proteomes:…	133	1	133	100	262.7	4e-69	131/133	98	131/133	98	0/133	0	1
gene-ECD_RS06185	NC_012971.2	1218915	1219334	+	protein_coding	ECD_RS06185	ECD_01158	umuD	WP_000897378.1	translesion error-prone DNA polymerase V autoproteolytic subunit	-2.7053	1.05361	0.0191693	0.0712028	1.00989	1.91466	1.00989	1.91466	9	18	1.25002	3.07208	420	1	418	99.52	UNIPROTKB|P0AG11 - symbol:umuD species:83333 "Escherichia coli K-12" [GO:0005515 "protein binding" evidence=IPI] [GO:0006974 "cellular response to DNA damage stimulus" evidence=IEP] [GO:0071897 "DNA biosynthetic process" evidence=IEA] [GO:0009355 "DNA polymerase V complex" evidence=IDA] [GO:0008094 "DNA-dependent ATPase activity" evidence=IDA] [GO:0003697 "single-stranded DNA binding" evidence=ID…	139	1	139	100	272.7	4e-72	139/139	100	139/139	100	0/139	0	1
gene-ECD_RS06190	NC_012971.2	1219334	1220602	+	protein_coding	ECD_RS06190	ECD_01159	umuC	WP_000457616.1	DNA polymerase V catalytic protein	-2.72533	2.86194	7.82934e-05	0.000787484	2.27195	3.51921	2.27195	3.51921	34	68	1.56294	3.84111	1269	1	1267	99.84	UNIPROTKB|P04152 - symbol:umuC species:83333 "Escherichia coli K-12" [GO:0016021 "integral component of membrane" evidence=IDA] [GO:0005515 "protein binding" evidence=IPI] [GO:0006974 "cellular response to DNA damage stimulus" evidence=IEP] [GO:0016020 "membrane" evidence=IDA] [GO:0005886 "plasma membrane" evidence=IDA] [GO:0009355 "DNA polymerase V complex" evidence=IDA] [GO:0008094 "DNA-depende…	422	1	422	100	849.7	2e-245	422/422	100	422/422	100	0/422	0	1
gene-ECD_RS06210	NC_012971.2	1223857	1225389	-	protein_coding	ECD_RS06210	ECD_01163	.	WP_000190854.1	SpoVR family protein	3.91575	5.8677	3.79836e-16	2.2977e-14	6.54306	4.61748	6.54306	4.61748	819	153	31.165	7.15416	1533	1	1531	99.87	UNIPROTKB|P29013 - symbol:ycgB species:83333 "Escherichia coli K-12" [GO:0006974 "cellular response to DNA damage stimulus" evidence=IEP] EMBL:U00096 EMBL:AP009048 Proteomes:UP000000318 Proteomes:UP000000625 GO:GO:0006974 EMBL:L02948 PIR:A64865 RefSeq:NP_415706.1 RefSeq:WP_000190854.1 ProteinModelPortal:P29013 BioGrid:4260103 DIP:DIP-11550N IntAct:P29013 STRING:316385.ECDH10B_1241 PaxDb:P29013 PR…	510	1	510	100	1062	0	510/510	100	510/510	100	0/510	0	1
gene-ECD_RS06265	NC_012971.2	1237273	1237905	-	protein_coding	ECD_RS06265	ECD_01174	dhaL	WP_000059411.1	dihydroxyacetone kinase ADP-binding subunit DhaL	2.28285	4.25574	2.04495e-05	0.000250589	4.75595	3.63097	4.75595	3.63097	231	74	21.2879	8.37987	633	1	631	99.68	UNIPROTKB|P76014 - symbol:dhaL species:83333 "Escherichia coli K-12" [GO:0016740 "transferase activity" evidence=IDA] [GO:0005829 "cytosol" evidence=IDA] [GO:0000287 "magnesium ion binding" evidence=IDA] [GO:0005515 "protein binding" evidence=IPI] [GO:0043531 "ADP binding" evidence=IDA] InterPro:IPR004007 InterPro:IPR012737 InterPro:IPR036117 Pfam:PF02734 PROSITE:PS51480 SMART:SM01120 UniPathway:…	210	1	210	100	409.8	3e-113	210/210	100	210/210	100	0/210	0	1
gene-ECD_RS06270	NC_012971.2	1237916	1238986	-	protein_coding	ECD_RS06270	ECD_01175	dhaK	WP_000733715.1	dihydroxyacetone kinase subunit DhaK	2.5479	5.56683	2.08613e-08	4.70428e-07	6.09743	4.77985	6.09743	4.77985	599	172	32.6259	11.5119	1071	1	1069	99.81	UNIPROTKB|P76015 - symbol:dhaK species:83333 "Escherichia coli K-12" [GO:0006974 "cellular response to DNA damage stimulus" evidence=IEP] [GO:0061610 "glycerol to glycerone phosphate metabolic process" evidence=IMP] [GO:0042182 "ketone catabolic process" evidence=IMP] [GO:0046365 "monosaccharide catabolic process" evidence=IMP] [GO:0005829 "cytosol" evidence=IDA] [GO:0005515 "protein binding" evi…	356	1	356	100	721.8	6e-207	356/356	100	356/356	100	0/356	0	1
gene-ECD_RS06275	NC_012971.2	1239205	1241133	+	protein_coding	ECD_RS06275	ECD_01176	dhaR	WP_001205403.1	PTS-dependent dihydroxyacetone kinase operon transcriptional regulator DhaR	-3.60309	6.05925	2.70885e-15	1.47973e-13	4.90441	6.71899	4.90441	6.71899	257	678	7.77188	25.1945	1929	10	1927	99.43	UNIPROTKB|P76016 - symbol:dhaR "DNA-binding transcriptional dual regulator DhaR" species:83333 "Escherichia coli K-12" [GO:0006355 "regulation of transcription, DNA-templated" evidence=IMP] [GO:0006351 "transcription, DNA-templated" evidence=IMP] InterPro:IPR002078 InterPro:IPR002197 InterPro:IPR009057 InterPro:IPR013767 Pfam:PF00158 Pfam:PF00989 Pfam:PF02954 PROSITE:PS50045 InterPro:IPR003593 In…	639	1	639	100	1253	0	638/639	99	638/639	99	0/639	0	1
gene-ECD_RS06300	NC_012971.2	1246939	1247217	+	protein_coding	ECD_RS06300	ECD_01180	ychH	WP_000823885.1	stress-induced protein YchH	32.9625	10.0667	6.48799e-92	1.23629e-88	11.0234	6.00226	11.0234	6.00226	18470	410	3861.78	105.339	279	1	277	99.28	UNIPROTKB|P0AB49 - symbol:ychH "stress-induced protein" species:83333 "Escherichia coli K-12" [GO:0044011 "single-species biofilm formation on inanimate substrate" evidence=IMP] [GO:0070301 "cellular response to hydrogen peroxide" evidence=IMP] [GO:0071276 "cellular response to cadmium ion" evidence=IMP] GO:GO:0070301 EMBL:U00096 EMBL:AP009048 Proteomes:UP000000318 Proteomes:UP000000625 GO:GO:004…	92	1	92	100	195.7	4e-49	92/92	100	92/92	100	0/92	0	1
gene-ECD_RS06410	NC_012971.2	1266105	1267496	+	protein_coding	ECD_RS06410	ECD_01201	narK	WP_000019827.1	nitrate transporter NarK	-2.57331	1.14362	0.0246357	0.0857412	1.08841	1.97238	1.08841	1.97238	10	19	0.419069	0.978416	1392	1	1390	99.86	UNIPROTKB|P10903 - symbol:narK "nitrate:nitrite antiporter NarK" species:83333 "Escherichia coli K-12" [GO:0005887 "integral component of plasma membrane" evidence=IDA] [GO:0005886 "plasma membrane" evidence=IDA] [GO:0015706 "nitrate transport" evidence=IGI] [GO:0015707 "nitrite transport" evidence=IGI] [GO:0015112 "nitrate transmembrane transporter activity" evidence=IGI] [GO:0005452 "inorganic …	463	1	463	100	918.3	6e-266	463/463	100	463/463	100	0/463	0	1
gene-ECD_RS06420	NC_012971.2	1271752	1273290	+	protein_coding	ECD_RS06420	ECD_01203	narH	WP_000702660.1	nitrate reductase subunit beta	-2.56526	2.80137	0.000262323	0.00225011	2.27195	3.43959	2.27195	3.43959	34	64	1.28874	2.98092	1539	1	1537	99.87	UNIPROTKB|P11349 - symbol:narH "nitrate reductase A subunit beta" species:83333 "Escherichia coli K-12" [GO:0031235 "intrinsic component of the cytoplasmic side of the plasma membrane" evidence=IDA] [GO:0044799 "NarGHI complex" evidence=IDA] [GO:0051536 "iron-sulfur cluster binding" evidence=ISS] [GO:0042126 "nitrate metabolic process" evidence=IMP] [GO:0016020 "membrane" evidence=IDA] [GO:003122…	512	1	512	100	1070.8	0	511/512	99	512/512	100	0/512	0	1
gene-ECD_RS06600	NC_012971.2	1306976	1308538	-	protein_coding	ECD_RS06600	ECD_01238	trpE	WP_001194647.1	anthranilate synthase component I	-2.3811	1.99371	0.00913405	0.041001	1.70168	2.67505	1.70168	2.67505	20	35	0.746442	1.60516	1563	1	1561	99.87	UNIPROTKB|P00895 - symbol:trpE species:83333 "Escherichia coli K-12" [GO:0004049 "anthranilate synthase activity" evidence=IDA] [GO:0005829 "cytosol" evidence=IDA] [GO:0009058 "biosynthetic process" evidence=IEA] [GO:0000162 "tryptophan biosynthetic process" evidence=IDA;IMP] InterPro:IPR005257 InterPro:IPR005801 InterPro:IPR006805 InterPro:IPR019999 Pfam:PF04715 PIRSF:PIRSF001373 PRINTS:PR00095 …	520	1	520	100	1026.9	1e-298	519/520	99	519/520	99	0/520	0	1
gene-ECD_RS06655	NC_012971.2	1316787	1317038	-	protein_coding	ECD_RS06655	ECD_01249	.	WP_001031530.1	YciN family protein	2.2605	5.30592	1.63784e-06	2.62261e-05	5.78901	4.64437	5.78901	4.64437	482	156	111.576	44.3745	252	1	250	99.21	UNIPROTKB|P0AB61 - symbol:yciN "putative protein" species:83333 "Escherichia coli K-12" [GO:0005829 "cytosol" evidence=IDA] GO:GO:0005829 EMBL:U00096 EMBL:AP009048 Proteomes:UP000000318 Proteomes:UP000000625 EMBL:X04475 PIR:D64875 RefSeq:NP_415789.1 RefSeq:WP_001031530.1 ProteinModelPortal:P0AB61 SMR:P0AB61 BioGrid:4259578 DIP:DIP-35851N IntAct:P0AB61 STRING:316385.ECDH10B_1388 EPD:P0AB61 PaxDb:P…	83	1	83	100	168.7	4e-41	83/83	100	83/83	100	0/83	0	1
gene-ECD_RS06680	NC_012971.2	1321661	1321828	+	protein_coding	ECD_RS06680	.	.	WP_001297116.1	hypothetical protein	3.22444	2.31033	0.000158383	0.00145445	2.99705	1.65747	2.99705	1.65747	62	14	21.5282	5.97349	168				No hit
gene-ECD_RS06710	NC_012971.2	1326613	1326921	+	protein_coding	ECD_RS06710	ECD_01256	lapA	WP_000876286.1	lipopolysaccharide assembly protein LapA	-2.33804	5.11726	5.80668e-07	1.03408e-05	4.44133	5.62876	4.44133	5.62876	184	315	34.7364	73.0737	309	1	307	99.35	UNIPROTKB|P0ACV4 - symbol:lapA "lipopolysaccharide assembly protein LapA" species:83333 "Escherichia coli K-12" [GO:0005887 "integral component of plasma membrane" evidence=IDA] [GO:0008653 "lipopolysaccharide metabolic process" evidence=IPI] [GO:0005886 "plasma membrane" evidence=IDA] HAMAP:MF_01948 InterPro:IPR010445 InterPro:IPR032906 Pfam:PF06305 GO:GO:0005886 GO:GO:0005887 EMBL:U00096 EMBL:A…	102	1	102	100	196.4	2e-49	101/102	99	102/102	100	0/102	0	1
gene-ECD_RS06715	NC_012971.2	1326928	1328097	+	protein_coding	ECD_RS06715	ECD_01257	lapB	WP_000891353.1	lipopolysaccharide assembly protein LapB	-2.22849	5.37781	1.41921e-06	2.34139e-05	4.73779	5.86423	4.73779	5.86423	228	372	11.3677	22.7911	1170	1	1168	99.83	UNIPROTKB|P0AB58 - symbol:lapB "lipopolysaccharide assembly protein LapB" species:83333 "Escherichia coli K-12" [GO:0005829 "cytosol" evidence=IDA] [GO:0008653 "lipopolysaccharide metabolic process" evidence=IGI;IPI] [GO:0005887 "integral component of plasma membrane" evidence=IDA] [GO:0046872 "metal ion binding" evidence=IDA] HAMAP:MF_00994 InterPro:IPR011990 InterPro:IPR013026 InterPro:IPR01973…	389	1	389	100	770	2e-221	389/389	100	389/389	100	0/389	0	1
gene-ECD_RS06720	NC_012971.2	1328290	1329027	+	protein_coding	ECD_RS06720	ECD_01258	pyrF	WP_000176278.1	orotidine-5'-phosphate decarboxylase	2.43142	5.47669	1.19541e-07	2.37277e-06	5.98903	4.73886	5.98903	4.73886	555	167	43.8694	16.2207	738	1	736	99.73	UNIPROTKB|P08244 - symbol:pyrF species:83333 "Escherichia coli K-12" [GO:0005737 "cytoplasm" evidence=IDA] [GO:0004590 "orotidine-5'-phosphate decarboxylase activity" evidence=IDA] [GO:0015949 "nucleobase-containing small molecule interconversion" evidence=IDA] [GO:0016831 "carboxy-lyase activity" evidence=IDA] [GO:0005829 "cytosol" evidence=IDA] [GO:0006207 "'de novo' pyrimidine nucleobase biosy…	245	1	245	100	478	1e-133	244/245	99	245/245	100	0/245	0	1
gene-ECD_RS06725	NC_012971.2	1329027	1329353	+	protein_coding	ECD_RS06725	ECD_01259	yciH	WP_001295580.1	stress response translation initiation inhibitor YciH	3.11528	3.31297	2.54479e-06	3.91057e-05	3.94654	2.48982	3.94654	2.48982	128	30	22.8343	6.57631	327	1	325	99.39	UNIPROTKB|P08245 - symbol:yciH "putative translation factor" species:83333 "Escherichia coli K-12" [GO:0003729 "mRNA binding" evidence=IBA] [GO:0002192 "IRES-dependent translational initiation of linear mRNA" evidence=IBA] [GO:0002188 "translation reinitiation" evidence=IBA] [GO:0001731 "formation of translation preinitiation complex" evidence=IBA] [GO:0043024 "ribosomal small subunit binding" ev…	108	1	108	100	214.9	7e-55	108/108	100	108/108	100	0/108	0	1
gene-ECD_RS06760	NC_012971.2	1335347	1336474	-	protein_coding	ECD_RS06760	ECD_01264	.	WP_001301103.1	CMD domain-containing protein	2.00003	5.70987	1.97722e-05	0.000244649	6.13491	5.15494	6.13491	5.15494	615	225	31.8047	14.2982	1128				No hit
gene-ECD_RS06810	NC_012971.2	1343789	1344034	-	protein_coding	ECD_RS06810	ECD_01272	.	WP_001015105.1	YmjA family protein	2.09934	2.60625	0.0074317	0.0350523	3.13293	2.23072	3.13293	2.23072	69	24	16.3621	6.99335	246	1	244	99.19	UNIPROTKB|P0ACV8 - symbol:ymjA "DUF2543 domain-containing protein YmjA" species:83333 "Escherichia coli K-12" [GO:0005829 "cytosol" evidence=IDA] GO:GO:0005829 EMBL:U00096 EMBL:AP009048 Proteomes:UP000000318 Proteomes:UP000000625 PIR:B64878 RefSeq:NP_415811.1 RefSeq:WP_001015110.1 ProteinModelPortal:P0ACV8 BioGrid:4263365 IntAct:P0ACV8 STRING:316385.ECDH10B_1412 PaxDb:P0ACV8 PRIDE:P0ACV8 EnsemblB…	81	1	81	100	165.6	4e-40	79/81	97	80/81	98	0/81	0	1
gene-ECD_RS06880	NC_012971.2	1356582	1358261	+	protein_coding	ECD_RS06880	ECD_01286	.	WP_000810500.1	glucosylglycerate phosphorylase	-5.94882	1.53209	8.72276e-06	0.000122723	0.838733	2.52882	0.838733	2.52882	7	31	0.24306	1.3227	1680	1	1678	99.88	UNIPROTKB|P76041 - symbol:ycjM "putative glucosyltransferase" species:83333 "Escherichia coli K-12" [GO:0003824 "catalytic activity" evidence=IEA] InterPro:IPR006047 Pfam:PF00128 SMART:SM00642 InterPro:IPR016377 EMBL:U00096 EMBL:AP009048 Proteomes:UP000000318 Proteomes:UP000000625 InterPro:IPR017853 SUPFAM:SSF51445 CAZy:GH13 eggNOG:COG0366 GO:GO:0005985 PIR:H64879 RefSeq:NP_415825.4 RefSeq:WP_000…	559	1	559	100	1147.5	0	558/559	99	558/559	99	0/559	0	1
gene-ECD_RS06895	NC_012971.2	1360456	1361298	+	protein_coding	ECD_RS06895	ECD_01289	.	WP_000224659.1	carbohydrate ABC transporter permease	-9.67794	-0.206314	0.0246349	0.0857412	0.153987	1.15783	0.153987	1.15783	1	8	0.069199	0.680255	843	1	841	99.76	UNIPROTKB|P77716 - symbol:ycjP "putative transport protein ABC family" species:83333 "Escherichia coli K-12" [GO:0055085 "transmembrane transport" evidence=IEA] [GO:0005886 "plasma membrane" evidence=IDA] [GO:0006810 "transport" evidence=IBA] InterPro:IPR000515 Pfam:PF00528 PROSITE:PS50928 EcoGene:EG13913 GO:GO:0016021 GO:GO:0005886 EMBL:U00096 EMBL:AP009048 Proteomes:UP000000318 Proteomes:UP0000…	280	1	280	100	547.7	1e-154	280/280	100	280/280	100	0/280	0	1
gene-ECD_RS06905	NC_012971.2	1362400	1363188	+	protein_coding	ECD_RS06905	ECD_01291	.	WP_000690229.1	sugar phosphate isomerase/epimerase	-5.69484	0.426443	0.00339444	0.0185616	0.419992	1.58532	0.419992	1.58532	3	13	0.221804	1.18107	789	1	787	99.75	UNIPROTKB|P76044 - symbol:ycjR "putative D-tagatose 3-epimerase YcjR" species:83333 "Escherichia coli K-12" [GO:0005829 "cytosol" evidence=IDA] EcoGene:EG13915 Pfam:PF01261 GO:GO:0005829 GO:GO:0005975 GO:GO:0016853 EMBL:U00096 EMBL:AP009048 Proteomes:UP000000318 Proteomes:UP000000625 GO:GO:0046872 InterPro:IPR036237 InterPro:IPR013022 SUPFAM:SSF51658 eggNOG:COG1082 PIR:E64880 RefSeq:NP_415830.2 R…	262	1	262	100	535.8	4e-151	262/262	100	262/262	100	0/262	0	1
gene-ECD_RS06915	NC_012971.2	1364250	1366517	+	protein_coding	ECD_RS06915	ECD_01293	ycjT	WP_000198030.1	kojibiose phosphorylase	-2.84268	1.23436	0.0120982	0.050666	1.08841	2.08133	1.08841	2.08133	10	21	0.257207	0.663721	2268	25	2167	94.49	UNIPROTKB|Q8Y3K2 - symbol:lmo2833 "Lmo2833 protein" species:169963 "Listeria monocytogenes EGD-e" [GO:0005618 "cell wall" evidence=IBA] [GO:0016787 "hydrolase activity" evidence=IBA] InterPro:IPR005195 InterPro:IPR005196 InterPro:IPR008928 InterPro:IPR011013 Pfam:PF03632 Pfam:PF03636 GO:GO:0005618 GO:GO:0016787 GO:GO:0005975 Proteomes:UP000000817 GO:GO:0030246 SUPFAM:SSF48208 SUPFAM:SSF74650 Gene…	725	6	701	96	657.9	2e-187	347/718	48	459/718	63	26/718	3	1
gene-ECD_RS07195	NC_012971.2	1410744	1411178	-	protein_coding	ECD_RS07195	ECD_01347	uspF	WP_001300461.1	universal stress protein UspF	2.32628	4.84956	2.33679e-06	3.6349e-05	5.34915	4.17658	5.34915	4.17658	353	111	47.3381	18.2912	435	1	433	99.54	UNIPROTKB|P37903 - symbol:uspF species:83333 "Escherichia coli K-12" [GO:0005524 "ATP binding" evidence=IDA] [GO:0006979 "response to oxidative stress" evidence=IMP] [GO:0007155 "cell adhesion" evidence=IMP] InterPro:IPR006016 Pfam:PF00582 InterPro:IPR006015 InterPro:IPR014729 GO:GO:0005524 GO:GO:0006979 EMBL:U00096 EMBL:AP009048 Proteomes:UP000000318 Proteomes:UP000000625 GO:GO:0007155 Gene3D:3.…	144	1	144	100	280.8	1e-74	144/144	100	144/144	100	0/144	0	1
gene-ECD_RS07290	NC_012971.2	1434172	1435488	+	protein_coding	ECD_RS07290	ECD_01366	.	WP_000627365.1	phosphatase PAP2/dual specificity phosphatase family protein	-2.06181	2.92217	0.00337854	0.0185528	2.54684	3.45991	2.54684	3.45991	43	65	1.90462	3.53783	1317	25	1315	98.03	UNIPROTKB|P76093 - symbol:ynbD species:83333 "Escherichia coli K-12" [GO:0005887 "integral component of plasma membrane" evidence=ISM] [GO:0035335 "peptidyl-tyrosine dephosphorylation" evidence=IEA] [GO:0005515 "protein binding" evidence=IPI] [GO:0005886 "plasma membrane" evidence=IDA] InterPro:IPR000340 InterPro:IPR000387 InterPro:IPR016130 InterPro:IPR020422 Pfam:PF00782 PROSITE:PS00383 PROSITE…	430	1	430	100	889.8	2e-257	422/430	98	427/430	99	0/430	0	1
gene-ECD_RS07295	NC_012971.2	1435539	1436144	-	protein_coding	ECD_RS07295	ECD_01367	azoR	WP_000048939.1	FMN-dependent NADH-azoreductase	3.67973	9.21252	1.43027e-18	1.1124e-16	9.86605	7.99052	9.86605	7.99052	8276	1646	796.66	194.7	606	1	604	99.67	UNIPROTKB|P41407 - symbol:azoR "NADH:quinone oxidoreductase, FMN-dependent" species:83333 "Escherichia coli K-12" [GO:0005829 "cytosol" evidence=IDA] [GO:0006979 "response to oxidative stress" evidence=IMP] [GO:0016655 "oxidoreductase activity, acting on NAD(P)H, quinone or similar compound as acceptor" evidence=IDA] [GO:0050446 "azobenzene reductase activity" evidence=IDA] [GO:0010181 "FMN bindi…	201	1	201	100	386.3	3e-106	198/201	98	199/201	99	0/201	0	1
gene-ECD_RS07300	NC_012971.2	1436345	1440247	+	protein_coding	ECD_RS07300	ECD_01368	hrpA	WP_000139585.1	ATP-dependent RNA helicase HrpA	-2.09215	7.20244	8.40745e-07	1.44981e-05	6.58768	7.64494	6.58768	7.64494	845	1294	12.6294	23.7654	3903	1	3901	99.95	UNIPROTKB|P43329 - symbol:hrpA species:83333 "Escherichia coli K-12" [GO:0004386 "helicase activity" evidence=IEA;IMP] [GO:0009451 "RNA modification" evidence=IMP] [GO:0016787 "hydrolase activity" evidence=IEA] [GO:0003676 "nucleic acid binding" evidence=IEA] [GO:0005524 "ATP binding" evidence=IEA] [GO:0000166 "nucleotide binding" evidence=IEA] [GO:0004004 "ATP-dependent RNA helicase activity" ev…	1300	1	1300	100	2579.7	0	1297/1300	99	1298/1300	99	0/1300	0	1
gene-ECD_RS07345	NC_012971.2	1446532	1448172	+	protein_coding	ECD_RS07345	ECD_01378	trg	WP_001098559.1	methyl-accepting chemotaxis protein Trg	-2.5288	3.27405	6.05377e-05	0.000639084	2.67958	3.87748	2.67958	3.87748	48	89	1.70631	3.88768	1641	1	1639	99.88	UNIPROTKB|P05704 - symbol:trg "methyl-accepting chemotaxis protein Trg" species:83333 "Escherichia coli K-12" [GO:0005515 "protein binding" evidence=IPI] [GO:0005887 "integral component of plasma membrane" evidence=RCA] [GO:0004888 "transmembrane signaling receptor activity" evidence=IMP] [GO:0005886 "plasma membrane" evidence=IDA] [GO:0007165 "signal transduction" evidence=IMP] [GO:0006935 "chem…	546	1	546	100	778.1	1e-223	546/546	100	546/546	100	0/546	0	1
gene-ECD_RS07380	NC_012971.2	1453531	1454511	-	protein_coding	ECD_RS07380	ECD_01385	.	WP_001234052.1	LbetaH domain-containing protein	2.48793	2.6539	0.00115029	0.00757122	3.24001	2.13286	3.24001	2.13286	75	22	4.45982	1.60754	981				No hit
gene-ECD_RS07415	NC_012971.2	1458968	1460182	-	protein_coding	ECD_RS07415	ECD_01391	ydcO	WP_001326689.1	BenE family transporter YdcO	-2.43411	1.94435	0.00764597	0.035622	1.65084	2.63986	1.65084	2.63986	19	34	0.912226	2.00591	1215	40	1213	96.63	UNIPROTKB|P76103 - symbol:ydcO "putative transport protein, major facilitator superfamily (MFS)" species:83333 "Escherichia coli K-12" [GO:0042925 "benzoate transmembrane transporter activity" evidence=IEA] [GO:0042919 "benzoate transport" evidence=IEA] [GO:0055085 "transmembrane transport" evidence=RCA] [GO:0022857 "transmembrane transporter activity" evidence=RCA] [GO:0005886 "plasma membrane" …	391	1	391	100	753.4	2e-216	391/391	100	391/391	100	0/391	0	1
gene-ECD_RS07435	NC_012971.2	1463349	1463525	+	protein_coding	ECD_RS07435	.	hicA	WP_000813794.1	type II toxin-antitoxin system mRNA interferase toxin HicA	-2.33676	2.75109	0.00101524	0.00686007	2.30521	3.35532	2.30521	3.35532	35	60	11.5351	24.2989	177	1	175	98.87	UNIPROTKB|P76106 - symbol:hicA "toxin of the HicA-HicB toxin-antitoxin system" species:83333 "Escherichia coli K-12" [GO:0090502 "RNA phosphodiester bond hydrolysis, endonucleolytic" evidence=IEA] [GO:0090305 "nucleic acid phosphodiester bond hydrolysis" evidence=IEA] [GO:0016787 "hydrolase activity" evidence=IEA] [GO:0004519 "endonuclease activity" evidence=IEA] [GO:0004518 "nuclease activity" e…	58	1	58	100	120.9	7e-27	57/58	98	58/58	100	0/58	0	1
gene-ECD_RS07480	NC_012971.2	1471452	1471625	+	protein_coding	ECD_RS07480	ECD_01402	.	WP_000061178.1	orphan toxin OrtT	2.10128	3.31127	0.00149157	0.00944247	3.80256	2.83918	3.80256	2.83918	115	40	38.5544	16.4786	174	1	172	98.85	UNIPROTKB|P64453 - symbol:ortT "orphan toxin OrtT" species:83333 "Escherichia coli K-12" [GO:0019835 "cytolysis" evidence=IEP;IMP;IDA] [GO:0005887 "integral component of plasma membrane" evidence=TAS] GO:GO:0005887 EMBL:U00096 EMBL:AP009048 Proteomes:UP000000318 Proteomes:UP000000625 GO:GO:0019835 HOGENOM:HOG000219287 InterPro:IPR019689 Pfam:PF10753 PIR:H64896 RefSeq:NP_415962.2 ProteinModelPorta…	57	1	57	100	117.5	8e-26	57/57	100	57/57	100	0/57	0	1
gene-ECD_RS07525	NC_012971.2	1480312	1480929	+	protein_coding	ECD_RS07525	ECD_01411	.	WP_000598851.1	glutathione S-transferase family protein	4.03447	1.21446	0.00188767	0.0114972	2.05447	0.823353	2.05447	0.823353	28	5	2.64298	0.57995	618	1	607	98.22	UNIPROTKB|Q4KEB7 - symbol:PFL_2309 "Glutathione S-transferase, N-terminal domain protein" species:220664 "Pseudomonas protegens Pf-5" [GO:0004364 "glutathione transferase activity" evidence=ISM] InterPro:IPR004045 Pfam:PF13409 PROSITE:PS50404 GO:GO:0016740 InterPro:IPR036249 SUPFAM:SSF52833 EMBL:CP000076 Proteomes:UP000008540 InterPro:IPR010987 InterPro:IPR036282 SUPFAM:SSF47616 PROSITE:PS50405 e…	212	1	206	97.17	94	3e-18	68/208	32	98/208	47	8/208	3	1
gene-ECD_RS07565	NC_012971.2	1488963	1489532	-	protein_coding	ECD_RS07565	ECD_01420	.	WP_000085912.1	flavin reductase family protein	3.51691	1.4943	0.00266073	0.0152253	2.27195	1.05472	2.27195	1.05472	34	7	3.4796	0.880303	570	16	553	94.39	UNIPROTKB|Q48IN5 - symbol:PSPPH_2551 "Oxidoreductase, putative" species:264730 "Pseudomonas savastanoi pv. phaseolicola 1448A" [GO:0016491 "oxidoreductase activity" evidence=ISM] InterPro:IPR002563 InterPro:IPR012349 Pfam:PF01613 SMART:SM00903 EMBL:CP000058 Proteomes:UP000000551 GO:GO:0010181 Gene3D:2.30.110.10 SUPFAM:SSF50475 eggNOG:COG1853 OMA:WAMPLDF RefSeq:WP_004658153.1 ProteinModelPortal:Q4…	194	7	185	92.27	133.7	4e-30	73/182	40	109/182	59	6/182	3	1
gene-ECD_RS07580	NC_012971.2	1491618	1492298	-	protein_coding	ECD_RS07580	ECD_01423	narI	WP_000617115.1	respiratory nitrate reductase subunit gamma	-3.15355	1.19577	0.00616054	0.0303331	1.00989	2.08133	1.00989	2.08133	9	21	0.77094	2.21045	681	1	679	99.71	UNIPROTKB|P0AF32 - symbol:narV "nitrate reductase Z subunit gamma" species:83333 "Escherichia coli K-12" [GO:0009055 "electron transfer activity" evidence=IBA] [GO:0019645 "anaerobic electron transport chain" evidence=IDA] [GO:0009061 "anaerobic respiration" evidence=IDA] [GO:0020037 "heme binding" evidence=ISM;IBA] [GO:0009325 "nitrate reductase complex" evidence=ISS] [GO:0005886 "plasma membran…	226	1	226	100	467.2	2e-130	226/226	100	226/226	100	0/226	0	1
gene-ECD_RS07640	NC_012971.2	1507866	1508150	-	protein_coding	ECD_RS07640	.	.	WP_000781370.1	HigA family addiction module antidote protein	-2.12846	4.68276	2.18063e-05	0.000261959	4.11543	5.16116	4.11543	5.16116	145	226	29.6789	56.8424	285	1	283	99.3	UNIPROTKB|P67699 - symbol:yddM "putative DNA-binding transcriptional regulator" species:83333 "Escherichia coli K-12" [GO:0043565 "sequence-specific DNA binding" evidence=IEA] [GO:0006351 "transcription, DNA-templated" evidence=IEA] [GO:0003677 "DNA binding" evidence=IEA] [GO:0006355 "regulation of transcription, DNA-templated" evidence=IEA] InterPro:IPR001387 InterPro:IPR010982 InterPro:IPR01343…	94	1	94	100	183	3e-45	94/94	100	94/94	100	0/94	0	1
gene-ECD_RS07665	NC_012971.2	1512093	1512524	+	protein_coding	ECD_RS07665	ECD_01440	osmC	WP_000152305.1	peroxiredoxin OsmC	2.38057	4.91074	9.91045e-07	1.67118e-05	5.41918	4.21295	5.41918	4.21295	371	114	50.0974	18.916	432	1	430	99.54	UNIPROTKB|P0C0L2 - symbol:osmC "osmotically inducible peroxiredoxin" species:83333 "Escherichia coli K-12" [GO:0098869 "cellular oxidant detoxification" evidence=IEA] [GO:0006972 "hyperosmotic response" evidence=IEP] [GO:0033194 "response to hydroperoxide" evidence=IMP] [GO:0005829 "cytosol" evidence=IDA] [GO:0006979 "response to oxidative stress" evidence=IEA;IMP] [GO:0051920 "peroxiredoxin acti…	143	1	143	100	248.8	6e-65	143/143	100	143/143	100	0/143	0	1
gene-ECD_RS07670	NC_012971.2	1512580	1513506	-	protein_coding	ECD_RS07670	ECD_01441	.	WP_001285557.1	ABC transporter ATP-binding protein	-2.50573	1.46168	0.023845	0.083695	1.30119	2.23072	1.30119	2.23072	13	24	0.818067	1.85584	927	13	913	97.2	UNIPROTKB|Q4KIC7 - symbol:dppF "Dipeptide ABC transporter, ATP-binding protein DppF" species:220664 "Pseudomonas protegens Pf-5" [GO:0005524 "ATP binding" evidence=ISM] [GO:0009898 "cytoplasmic side of plasma membrane" evidence=ISM] [GO:0015440 "peptide-transporting ATPase activity" evidence=ISM] [GO:0015833 "peptide transport" evidence=ISM] [GO:0043190 "ATP-binding cassette (ABC) transporter com…	323	4	315	96.59	254.6	2e-66	134/313	42	191/313	61	14/313	4	1
gene-ECD_RS07675	NC_012971.2	1513499	1514485	-	protein_coding	ECD_RS07675	ECD_01442	.	WP_000193517.1	ABC transporter ATP-binding protein	-2.55588	1.00317	0.0397031	0.124227	1.00989	1.85453	1.00989	1.85453	9	17	0.531925	1.23464	987	4	976	98.58	TIGR_CMR|SPO_2552 - symbol:SPO_2552 "peptide/opine/nickel uptake family ABC transporter, permease/ATP-binding protein" species:246200 "Ruegeria pomeroyi DSS-3" [GO:0005524 "ATP binding" evidence=ISS] [GO:0006810 "transport" evidence=ISS] [GO:0016020 "membrane" evidence=ISS] [GO:0042626 "ATPase activity, coupled to transmembrane movement of substances" evidence=ISS] InterPro:IPR000515 InterPro:IPR…	621	299	621	52.01	281.2	2e-74	153/324	47	204/324	62	1/324	0	1
gene-ECD_RS07685	NC_012971.2	1515375	1516397	-	protein_coding	ECD_RS07685	ECD_01444	.	WP_000145111.1	ABC transporter permease	-4.21181	1.33182	0.000538084	0.00407681	0.926849	2.27726	0.926849	2.27726	8	25	0.456183	1.75175	1023	1	1021	99.8	UNIPROTKB|P77308 - symbol:ddpB "putative D,D-dipeptide ABC transporter membrane subunit DdpB" species:83333 "Escherichia coli K-12" [GO:0005886 "plasma membrane" evidence=IDA] InterPro:IPR000515 Pfam:PF00528 PROSITE:PS50928 GO:GO:0016021 GO:GO:0005886 EMBL:U00096 EMBL:AP009048 Proteomes:UP000000318 Proteomes:UP000000625 GO:GO:0015031 CDD:cd06261 Gene3D:1.10.3720.10 InterPro:IPR035906 SUPFAM:SSF16…	340	1	340	100	678.3	7e-194	338/340	99	339/340	99	0/340	0	1
gene-ECD_RS07700	NC_012971.2	1518802	1521201	-	protein_coding	ECD_RS07700	ECD_01447	dosP	WP_012304876.1	oxygen-sensing cyclic-di-GMP phosphodiesterase	2.04175	3.05823	0.00406743	0.0215891	3.54853	2.63986	3.54853	2.63986	95	34	2.30907	1.01549	2400	1	2398	99.92	UNIPROTKB|P76129 - symbol:dosP "c-di-GMP phosphodiesterase, heme-regulated" species:83333 "Escherichia coli K-12" [GO:0070482 "response to oxygen levels" evidence=IMP] [GO:0005622 "intracellular" evidence=IEA] [GO:0023014 "signal transduction by protein phosphorylation" evidence=IEA] [GO:0019826 "oxygen sensor activity" evidence=IDA] [GO:0005515 "protein binding" evidence=IPI] [GO:0071111 "cyclic…	799	1	799	100	1583.9	0	795/799	99	797/799	99	0/799	0	1
gene-ECD_RS07750	NC_012971.2	1536323	1538005	-	protein_coding	ECD_RS07750	ECD_01456	.	WP_001318307.1	sulfatase-like hydrolase/transferase	3.09211	2.06125	0.00104138	0.00696263	2.75374	1.50936	2.75374	1.50936	51	12	1.76771	0.5111	1683	1	1681	99.88	UNIPROTKB|P77318 - symbol:ydeN "putative sulfatase" species:83333 "Escherichia coli K-12" [GO:0030288 "outer membrane-bounded periplasmic space" evidence=IDA] InterPro:IPR000917 InterPro:IPR017849 InterPro:IPR017850 Pfam:PF00884 EMBL:U00096 EMBL:AP009048 Proteomes:UP000000318 Proteomes:UP000000625 GO:GO:0046872 GO:GO:0008152 GO:GO:0030288 Gene3D:3.40.720.10 SUPFAM:SSF53649 eggNOG:COG3119 HOGENOM:…	560	1	560	100	1146	0	557/560	99	560/560	100	0/560	0	1
gene-ECD_RS07875	NC_012971.2	1561888	1563276	-	protein_coding	ECD_RS07875	ECD_01482	sad	WP_000156615.1	succinate-semialdehyde dehydrogenase	2.09289	6.60403	1.61379e-06	2.59501e-05	7.04563	5.99183	7.04563	5.99183	1164	407	48.885	21.004	1389	1	1387	99.86	UNIPROTKB|P76149 - symbol:sad species:83333 "Escherichia coli K-12" [GO:0009013 "succinate-semialdehyde dehydrogenase [NAD(P)+] activity" evidence=IDA] [GO:0009450 "gamma-aminobutyric acid catabolic process" evidence=IEP;IMP] [GO:0006807 "nitrogen compound metabolic process" evidence=IDA] [GO:0004777 "succinate-semialdehyde dehydrogenase (NAD+) activity" evidence=IDA] [GO:0009447 "putrescine cata…	462	1	462	100	920.6	1e-266	462/462	100	462/462	100	0/462	0	1
gene-ECD_RS07895	NC_012971.2	1566816	1567481	-	protein_coding	ECD_RS07895	ECD_01486	marC	WP_000885033.1	NAAT family transporter MarC	-2.847	5.05491	1.82168e-09	4.99455e-08	4.18855	5.64659	4.18855	5.64659	153	319	13.4012	34.3341	666	1	664	99.7	UNIPROTKB|P0AEY1 - symbol:marC species:83333 "Escherichia coli K-12" [GO:0005887 "integral component of plasma membrane" evidence=IDA] InterPro:IPR002771 Pfam:PF01914 GO:GO:0005887 EMBL:U00096 EMBL:AP009048 Proteomes:UP000000318 Proteomes:UP000000625 EMBL:M96235 PIR:D64907 RefSeq:NP_416046.1 RefSeq:WP_000885033.1 ProteinModelPortal:P0AEY1 BioGrid:4259109 STRING:316385.ECDH10B_1660 TCDB:2.A.95.1.1…	221	1	221	100	424.1	1e-117	221/221	100	221/221	100	0/221	0	1
gene-ECD_RS07905	NC_012971.2	1567876	1568196	-	protein_coding	ECD_RS07905	ECD_01488	.	WP_000273128.1	type II toxin-antitoxin system RelE/ParE family toxin	-3.36647	4.47332	1.49221e-10	4.94505e-09	3.47737	5.13613	3.47737	5.13613	90	222	16.3555	49.5743	321				No hit
gene-ECD_RS07940	NC_012971.2	1572256	1573146	-	protein_coding	ECD_RS07940	ECD_01494	dgcZ	WP_000592802.1	diguanylate cyclase DgcZ	2.26097	3.80233	0.000118485	0.00112605	4.30822	3.2189	4.30822	3.2189	167	54	10.9336	4.34435	891	1	889	99.78	UNIPROTKB|P31129 - symbol:dgcZ "diguanylate cyclase" species:83333 "Escherichia coli K-12" [GO:0008270 "zinc ion binding" evidence=IDA] [GO:1902209 "negative regulation of bacterial-type flagellum assembly" evidence=IMP] [GO:0043709 "cell adhesion involved in single-species biofilm formation" evidence=IMP] [GO:0051271 "negative regulation of cellular component movement" evidence=IMP] [GO:0052621 …	296	1	296	100	597.8	1e-169	292/296	98	293/296	98	0/296	0	1
gene-ECD_RS08055	NC_012971.2	1591068	1591280	-	protein_coding	ECD_RS08055	.	.	WP_000887491.1	type I toxin-antitoxin system Hok family toxin	-4.63836	9.1549	1.11309e-24	1.36839e-22	7.66668	9.8748	7.66668	9.8748	1795	6094	491.598	2050.84	213	1	208	97.65	UNIPROTKB|P33236 - symbol:mokC "regulatory peptide whose translation enables hokC (gef) expression" species:83333 "Escherichia coli K-12" [GO:0005887 "integral component of plasma membrane" evidence=RCA] InterPro:IPR000021 InterPro:IPR018084 Pfam:PF01848 PRINTS:PR00281 ProDom:PD005979 PROSITE:PS00556 GO:GO:0016021 EMBL:U00096 EMBL:AP009048 Proteomes:UP000000318 Proteomes:UP000000625 HOGENOM:HOG00…	69	1	69	100	101.7	6e-21	51/69	73	58/69	84	0/69	0	1
gene-ECD_RS08100	NC_012971.2	1594718	1594918	-	protein_coding	ECD_RS08100	.	.	WP_000159335.1	hypothetical protein	-2.71206	1.42903	0.0140563	0.0566862	1.23369	2.23072	1.23369	2.23072	12	24	3.48265	8.55902	201				No hit
gene-ECD_RS08135	NC_012971.2	1598093	1599112	-	protein_coding	ECD_RS08135	ECD_01549	.	WP_000836067.1	Zn-dependent oxidoreductase	2.06698	3.11009	0.00263209	0.015093	3.60304	2.67505	3.60304	2.67505	99	35	5.66187	2.45967	1020	1	1018	99.8	UNIPROTKB|P38105 - symbol:rspB "putative oxidoreductase, Zn-dependent and NAD(P)-binding" species:83333 "Escherichia coli K-12" [GO:0008270 "zinc ion binding" evidence=IEA] [GO:0055114 "oxidation-reduction process" evidence=IEA] [GO:0016491 "oxidoreductase activity" evidence=IEA] InterPro:IPR002328 InterPro:IPR013149 InterPro:IPR013154 Pfam:PF00107 Pfam:PF08240 PROSITE:PS00059 GO:GO:0016491 GO:GO…	339	1	339	100	680.2	2e-194	338/339	99	339/339	100	0/339	0	1
gene-ECD_RS08140	NC_012971.2	1599124	1600338	-	protein_coding	ECD_RS08140	ECD_01550	rspA	WP_001295394.1	starvation-sensing protein RspA	3.37257	4.29655	1.15924e-09	3.42469e-08	4.9366	3.28872	4.9366	3.28872	263	57	12.6271	3.36285	1215	1	1213	99.84	UNIPROTKB|D8ADB5 - symbol:rspA "D-galactonate dehydratase family member RspA" species:749527 "Escherichia coli MS 21-1" [GO:0000287 "magnesium ion binding" evidence=IDA] [GO:0008927 "mannonate dehydratase activity" evidence=IDA] [GO:0016052 "carbohydrate catabolic process" evidence=IDA] InterPro:IPR018110 InterPro:IPR034390 PROSITE:PS00908 PROSITE:PS00909 Pfam:PF02746 GO:GO:0000287 Gene3D:3.20.20…	415	12	415	97.35	849.7	2e-245	403/404	99	403/404	99	0/404	0	1
gene-ECD_RS08215	NC_012971.2	1614896	1616149	+	protein_coding	ECD_RS08215	ECD_01565	.	WP_000091840.1	MFS transporter	-2.54134	4.84946	1.1623e-07	2.33133e-06	4.10603	5.40074	4.10603	5.40074	144	268	6.69869	15.3196	1254	1	1252	99.84	UNIPROTKB|P43531 - symbol:ynfM "putative transport protein, major facilitator superfamily" species:83333 "Escherichia coli K-12" [GO:0005886 "plasma membrane" evidence=IDA] InterPro:IPR005829 InterPro:IPR011701 Pfam:PF07690 PROSITE:PS00216 GO:GO:0016021 GO:GO:0005886 EMBL:U00096 EMBL:AP009048 Proteomes:UP000000318 Proteomes:UP000000625 GO:GO:0055085 GO:GO:0005215 CDD:cd06174 InterPro:IPR020846 In…	417	1	417	100	760	2e-218	416/417	99	417/417	100	0/417	0	1
gene-ECD_RS08240	NC_012971.2	1618333	1618698	-	protein_coding	ECD_RS08240	ECD_01569	mdtJ	WP_000276149.1	multidrug/spermidine efflux SMR transporter subunit MdtJ	-3.373	1.10876	0.00429585	0.0226125	0.926849	2.02788	0.926849	2.02788	8	20	1.27507	3.91704	366	1	364	99.45	UNIPROTKB|P69212 - symbol:mdtJ "multidrug/spermidine efflux pump - membrane subunit MdtJ" species:83333 "Escherichia coli K-12" [GO:0031460 "glycine betaine transport" evidence=IBA] [GO:0015871 "choline transport" evidence=IEA] [GO:0015297 "antiporter activity" evidence=IBA] [GO:0015220 "choline transmembrane transporter activity" evidence=IBA] [GO:0015199 "amino-acid betaine transmembrane transp…	121	1	121	100	233	3e-60	121/121	100	121/121	100	0/121	0	1
gene-ECD_RS08275	NC_012971.2	1626892	1627227	-	protein_coding	ECD_RS08275	ECD_01576	.	WP_000524868.1	GlpM family protein	-2.06587	3.69249	0.000516984	0.00394309	3.2227	4.18881	3.2227	4.18881	74	112	12.8475	23.8939	336	1	334	99.4	UNIPROTKB|P0ACX0 - symbol:ydgC "hypothetical protein" species:83333 "Escherichia coli K-12" [GO:0005886 "plasma membrane" evidence=IDA] GO:GO:0016021 GO:GO:0005886 EMBL:U00096 EMBL:AP009048 Proteomes:UP000000318 Proteomes:UP000000625 EMBL:U41101 PIR:A64917 RefSeq:NP_416124.1 RefSeq:WP_000524868.1 ProteinModelPortal:P0ACX0 BioGrid:4260253 IntAct:P0ACX0 STRING:316385.ECDH10B_1740 TCDB:9.B.72.1.2 Pa…	111	1	111	100	225.7	4e-58	111/111	100	111/111	100	0/111	0	1
gene-ECD_RS08295	NC_012971.2	1630382	1631785	-	protein_coding	ECD_RS08295	ECD_01580	fumC	WP_001099086.1	class II fumarate hydratase	2.57332	6.02989	4.30297e-09	1.0718e-07	6.56211	5.22192	6.56211	5.22192	830	236	34.4855	12.0491	1404	1	1402	99.86	UNIPROTKB|P05042 - symbol:fumC "fumarase C" species:83333 "Escherichia coli K-12" [GO:0006108 "malate metabolic process" evidence=IBA] [GO:0005829 "cytosol" evidence=IBA] [GO:0006106 "fumarate metabolic process" evidence=IBA] [GO:0006979 "response to oxidative stress" evidence=IEP] [GO:0004333 "fumarate hydratase activity" evidence=IDA] [GO:0006099 "tricarboxylic acid cycle" evidence=IBA] HAMAP:M…	467	1	467	100	920.6	1e-266	466/467	99	466/467	99	0/467	0	1
gene-ECD_RS08315	NC_012971.2	1636783	1638048	-	protein_coding	ECD_RS08315	ECD_01584	uidC	WP_001227036.1	glucuronide uptake porin UidC	-3.13669	0.681612	0.0347041	0.111609	0.744884	1.65747	0.744884	1.65747	6	14	0.276467	0.79269	1266	1	1264	99.84	UNIPROTKB|Q47706 - symbol:uidC "outer membrane-associated protein" species:83333 "Escherichia coli K-12" [GO:0055085 "transmembrane transport" evidence=IEA] [GO:0009279 "cell outer membrane" evidence=IDA] InterPro:IPR005318 Pfam:PF03573 EMBL:U00096 EMBL:AP009048 Proteomes:UP000000318 Proteomes:UP000000625 GO:GO:0009279 GO:GO:0006811 GO:GO:0046930 GO:GO:0008643 GO:GO:0015288 EMBL:M14641 PIR:A64918…	421	1	421	100	850.9	1e-245	418/421	99	418/421	99	0/421	0	1
gene-ECD_RS08325	NC_012971.2	1639457	1641268	-	protein_coding	ECD_RS08325	ECD_01586	uidA	WP_000945901.1	beta-glucuronidase	-2.62592	1.69583	0.00607118	0.0300094	1.42739	2.44974	1.42739	2.44974	15	29	0.482901	1.14723	1812	1	1810	99.89	UNIPROTKB|P05804 - symbol:uidA "beta-glucuronidase" species:83333 "Escherichia coli K-12" [GO:0043231 "intracellular membrane-bounded organelle" evidence=IBA] [GO:0042802 "identical protein binding" evidence=IDA] [GO:0051289 "protein homotetramerization" evidence=IDA] [GO:0005829 "cytosol" evidence=IDA] [GO:0019391 "glucuronoside catabolic process" evidence=IMP] [GO:0004566 "beta-glucuronidase ac…	603	1	603	100	1254.2	0	600/603	99	600/603	99	0/603	0	1
gene-ECD_RS08470	NC_012971.2	1666460	1667317	+	protein_coding	ECD_RS08470	ECD_01614	.	WP_001301002.1	HlyD family secretion protein	3.1718	4.12714	1.42432e-08	3.30981e-07	4.74992	3.19485	4.74992	3.19485	230	53	15.6374	4.4279	858	1	856	99.77	UNIPROTKB|P76185 - symbol:ydhJ "inner membrane protein YdhJ" species:83333 "Escherichia coli K-12" [GO:1902599 "sulfathiazole transmembrane transport" evidence=IBA] [GO:0015546 "sulfathiazole transmembrane transporter activity" evidence=IBA] [GO:0005215 "transporter activity" evidence=IEA] [GO:0005887 "integral component of plasma membrane" evidence=RCA] InterPro:IPR006143 Pfam:PF00529 EcoGene:EG…	285	1	285	100	487.6	1e-136	277/285	97	278/285	97	0/285	0	1
gene-ECD_RS08495	NC_012971.2	1671219	1671818	+	protein_coding	ECD_RS08495	ECD_01619	.	WP_001032936.1	DNA-binding transcriptional regulator NemR	5.67407	6.00578	4.99367e-24	5.59731e-22	6.77294	4.32797	6.77294	4.32797	962	124	93.5296	14.8142	600	1	598	99.67	UNIPROTKB|P67430 - symbol:nemR "DNA-binding transcriptional repressor NemR" species:83333 "Escherichia coli K-12" [GO:0000976 "transcription regulatory region sequence-specific DNA binding" evidence=IBA] [GO:0005829 "cytosol" evidence=IBA] [GO:0005515 "protein binding" evidence=IPI] [GO:0045892 "negative regulation of transcription, DNA-templated" evidence=ISS;IDA] [GO:0003700 "DNA binding transc…	199	1	199	100	404.8	9e-112	199/199	100	199/199	100	0/199	0	1
gene-ECD_RS08500	NC_012971.2	1671855	1672952	+	protein_coding	ECD_RS08500	ECD_01620	nemA	WP_000093587.1	N-ethylmaleimide reductase	7.23104	7.98494	8.82164e-36	2.10121e-33	8.79811	5.96364	8.79811	5.96364	3943	399	209.483	26.0483	1098	1	1096	99.82	UNIPROTKB|P77258 - symbol:nemA "N-ethylmaleimide reductase, FMN-linked" species:83333 "Escherichia coli K-12" [GO:0005829 "cytosol" evidence=IDA] [GO:0034567 "chromate reductase activity" evidence=IDA] [GO:0018937 "nitroglycerin metabolic process" evidence=IDA] [GO:0046256 "2,4,6-trinitrotoluene catabolic process" evidence=IMP] [GO:0010181 "FMN binding" evidence=IDA] [GO:0046857 "oxidoreductase a…	365	1	365	100	730.7	1e-209	364/365	99	365/365	100	0/365	0	1
gene-ECD_RS08505	NC_012971.2	1673033	1673440	+	protein_coding	ECD_RS08505	ECD_01621	gloA	WP_001237796.1	lactoylglutathione lyase	2.61406	6.034	2.24669e-09	6.02968e-08	6.57239	5.20997	6.57239	5.20997	836	234	119.528	41.1116	408	1	406	99.51	UNIPROTKB|P0AC81 - symbol:gloA "glyoxalase I" species:83333 "Escherichia coli K-12" [GO:0009636 "response to toxic substance" evidence=IEA] [GO:0005829 "cytosol" evidence=IDA] [GO:0016151 "nickel cation binding" evidence=IDA] [GO:0005515 "protein binding" evidence=IPI] [GO:0004462 "lactoylglutathione lyase activity" evidence=IDA] [GO:0019243 "methylglyoxal catabolic process to D-lactate via S-lac…	135	1	135	100	275.4	5e-73	135/135	100	135/135	100	0/135	0	1
gene-ECD_RS08545	NC_012971.2	1683113	1684138	+	protein_coding	ECD_RS08545	ECD_01629	purR	WP_000190982.1	HTH-type transcriptional repressor PurR	-2.69762	5.65198	1.47512e-09	4.25886e-08	4.81487	6.21447	4.81487	6.21447	241	476	13.7023	33.2559	1026	1	1024	99.81	UNIPROTKB|P0ACP7 - symbol:purR "PurR transcriptional repressor" species:83333 "Escherichia coli K-12" [GO:0001141 "transcriptional repressor activity, bacterial-type RNA polymerase proximal promoter sequence-specific DNA binding" evidence=IDA] [GO:0002057 "guanine binding" evidence=IDA] [GO:1900372 "negative regulation of purine nucleotide biosynthetic process" evidence=IMP] [GO:0005829 "cytosol"…	341	1	341	100	684.1	1e-195	341/341	100	341/341	100	0/341	0	1
gene-ECD_RS08550	NC_012971.2	1684135	1685067	-	protein_coding	ECD_RS08550	ECD_01630	.	WP_000269493.1	LysR family transcriptional regulator	-2.48484	3.47542	4.27964e-05	0.00047121	2.86944	4.06161	2.86944	4.06161	56	102	3.50132	7.8366	933	1	898	96.25	TIGR_CMR|SO_2374 - symbol:SO_2374 "transcriptional regulator, LysR family" species:211586 "Shewanella oneidensis MR-1" [GO:0003700 "DNA binding transcription factor activity" evidence=ISS] [GO:0006355 "regulation of transcription, DNA-templated" evidence=ISS] InterPro:IPR000847 Pfam:PF00126 PRINTS:PR00039 PROSITE:PS50931 Pfam:PF03466 GO:GO:0003700 GO:GO:0003677 EMBL:AE014299 Proteomes:UP000008186…	300	1	299	99.67	339.3	7e-92	160/299	53	219/299	73	0/299	0	1
gene-ECD_RS08600	NC_012971.2	1694016	1694828	-	protein_coding	ECD_RS08600	ECD_01638	.	WP_000587525.1	hypothetical protein	-4.34889	1.52108	0.00016937	0.00153684	1.00989	2.44974	1.00989	2.44974	9	29	0.645769	2.55692	813				No hit
gene-ECD_RS08660	NC_012971.2	1705789	1707060	-	protein_coding	ECD_RS08660	ECD_01650	sufD	WP_000908013.1	Fe-S cluster assembly protein SufD	2.04526	7.53372	1.45672e-06	2.37246e-05	7.96215	6.9358	7.96215	6.9358	2205	789	101.122	44.463	1272	1	1270	99.84	UNIPROTKB|P77689 - symbol:sufD "SufD component of SufBCD Fe-S cluster scaffold complex" species:83333 "Escherichia coli K-12" [GO:0006979 "response to oxidative stress" evidence=IMP] [GO:0016226 "iron-sulfur cluster assembly" evidence=IDA] [GO:0005515 "protein binding" evidence=IPI] InterPro:IPR000825 InterPro:IPR011542 Pfam:PF01458 GO:GO:0006979 EMBL:U00096 EMBL:AP009048 Proteomes:UP000000318 Pr…	423	1	423	100	832.8	3e-240	415/423	98	420/423	99	0/423	0	1
gene-ECD_RS08665	NC_012971.2	1707035	1707781	-	protein_coding	ECD_RS08665	ECD_01651	sufC	WP_000948865.1	Fe-S cluster assembly ATPase SufC	3.09534	6.98345	2.61873e-13	1.17412e-11	7.58185	5.96719	7.58185	5.96719	1692	400	132.131	38.3838	747	1	745	99.73	UNIPROTKB|P77499 - symbol:sufC "SufC component of SufBCD Fe-S cluster scaffold complex" species:83333 "Escherichia coli K-12" [GO:0009314 "response to radiation" evidence=IMP] [GO:0005515 "protein binding" evidence=IPI] [GO:0005829 "cytosol" evidence=IDA] [GO:0016226 "iron-sulfur cluster assembly" evidence=IMP] InterPro:IPR003439 InterPro:IPR010230 InterPro:IPR017871 Pfam:PF00005 PROSITE:PS00211 …	248	1	248	100	486.1	4e-136	246/248	99	246/248	99	0/248	0	1
gene-ECD_RS08670	NC_012971.2	1707791	1708801	-	protein_coding	ECD_RS08670	.	sufB	WP_000367159.1	Fe-S cluster assembly protein SufB	4.25725	7.75329	3.9915e-21	3.90041e-19	8.44965	6.37289	8.44965	6.37289	3095	532	178.581	37.7198	1011	127	1009	87.34	UNIPROTKB|P77522 - symbol:sufB "SufB component of SufBCD Fe-S cluster scaffold complex" species:83333 "Escherichia coli K-12" [GO:0051539 "4 iron, 4 sulfur cluster binding" evidence=IDA] [GO:0016226 "iron-sulfur cluster assembly" evidence=IMP] [GO:0005515 "protein binding" evidence=IPI] InterPro:IPR000825 InterPro:IPR010231 Pfam:PF01458 EMBL:U00096 EMBL:AP009048 Proteomes:UP000000318 Proteomes:UP…	495	202	495	59.39	596.7	3e-169	293/294	99	294/294	100	0/294	0	1
gene-ECD_RS08680	NC_012971.2	1709349	1709537	-	protein_coding	ECD_RS08680	.	.	WP_001296104.1	hypothetical protein	2.07622	5.14715	2.05846e-05	0.000250632	5.59421	4.57153	5.59421	4.57153	420	148	129.632	56.1318	189				No hit
gene-ECD_RS08685	NC_012971.2	1709637	1710047	-	protein_coding	ECD_RS08685	ECD_01655	menI	WP_000637982.1	1,4-dihydroxy-2-naphthoyl-CoA hydrolase	-2.64266	2.789	0.000167219	0.00152457	2.23791	3.43959	2.23791	3.43959	33	64	4.68379	11.1621	411	1	409	99.51	UNIPROTKB|P77781 - symbol:menI "1,4-dihydroxy-2-naphthoyl-CoA hydrolase" species:83333 "Escherichia coli K-12" [GO:0016289 "CoA hydrolase activity" evidence=IDA] [GO:0061522 "1,4-dihydroxy-2-naphthoyl-CoA thioesterase activity" evidence=IDA] [GO:0009234 "menaquinone biosynthetic process" evidence=IMP] [GO:0016787 "hydrolase activity" evidence=IDA] HAMAP:MF_01936 InterPro:IPR030863 UniPathway:UPA0…	136	1	136	100	277.3	1e-73	136/136	100	136/136	100	0/136	0	1
gene-ECD_RS08690	NC_012971.2	1710044	1713100	-	protein_coding	ECD_RS08690	ECD_01656	.	WP_000612953.1	FAD-binding oxidoreductase	-2.41637	6.67902	9.17408e-09	2.19889e-07	5.92895	7.18807	5.92895	7.18807	532	941	10.1518	22.065	3057	1	3055	99.93	UNIPROTKB|P77748 - symbol:ydiJ "putative FAD-linked oxidoreductase" species:83333 "Escherichia coli K-12" [GO:0051539 "4 iron, 4 sulfur cluster binding" evidence=IDA] [GO:0050660 "flavin adenine dinucleotide binding" evidence=IDA] InterPro:IPR004113 InterPro:IPR006094 InterPro:IPR009051 InterPro:IPR016164 InterPro:IPR016166 InterPro:IPR016167 InterPro:IPR016169 InterPro:IPR036318 Pfam:PF01565 Pfa…	1018	1	1018	100	2035.8	0	1013/1018	99	1016/1018	99	0/1018	0	1
gene-ECD_RS08790	NC_012971.2	1734029	1734220	+	protein_coding	ECD_RS08790	ECD_01674	hemP	WP_001270809.1	hemin uptake protein HemP	-2.79319	4.20768	1.30234e-07	2.54525e-06	3.41779	4.81182	3.41779	4.81182	86	176	26.129	65.7083	192				No hit
gene-ECD_RS08850	NC_012971.2	1744217	1744414	-	protein_coding	ECD_RS08850	ECD_01686	rpmI	WP_001124225.1	50S ribosomal protein L35	-2.03753	6.90135	2.51348e-06	3.87808e-05	6.31511	7.33282	6.31511	7.33282	698	1041	205.644	376.873	198	1	196	98.99	UNIPROTKB|P0A7Q1 - symbol:rpmI "50S ribosomal subunit protein L35" species:83333 "Escherichia coli K-12" [GO:0022625 "cytosolic large ribosomal subunit" evidence=IDA] [GO:0003735 "structural constituent of ribosome" evidence=IDA] HAMAP:MF_00514 InterPro:IPR001706 InterPro:IPR018265 InterPro:IPR021137 Pfam:PF01632 PRINTS:PR00064 PROSITE:PS00936 EcoGene:EG11231 EMBL:U00096 EMBL:AP009048 Proteomes:U…	65	1	65	100	135.2	4e-31	65/65	100	65/65	100	0/65	0	1
gene-ECD_RS08885	NC_012971.2	1751813	1752103	+	protein_coding	ECD_RS08885	ECD_01693	ghoS	WP_000146159.1	type V toxin-antitoxin system endoribonuclease antitoxin GhoS	-2.27313	3.07822	0.000739546	0.0052829	2.60141	3.64878	2.60141	3.64878	45	75	9.02079	18.4747	291	1	289	99.31	UNIPROTKB|P64479 - symbol:ydiZ species:83333 "Escherichia coli K-12" [GO:0006974 "cellular response to DNA damage stimulus" evidence=IEP] [GO:0090502 "RNA phosphodiester bond hydrolysis, endonucleolytic" evidence=IEA] InterPro:IPR022597 Pfam:PF11080 EMBL:U00096 EMBL:AP009048 Proteomes:UP000000318 Proteomes:UP000000625 GO:GO:0006974 GO:GO:0004521 PIR:D64931 RefSeq:NP_416238.1 RefSeq:WP_000146159.1…	96	1	96	100	195.7	4e-49	96/96	100	96/96	100	0/96	0	1
gene-ECD_RS08905	NC_012971.2	1754624	1755214	+	protein_coding	ECD_RS08905	ECD_01697	.	WP_001295408.1	metal-dependent hydrolase	-3.04874	2.54513	4.89418e-05	0.000528377	1.93206	3.26582	1.93206	3.26582	25	56	2.46762	6.79219	591	1	589	99.66	UNIPROTKB|P64481 - symbol:ydjM species:83333 "Escherichia coli K-12" [GO:0006974 "cellular response to DNA damage stimulus" evidence=IEP] [GO:0005886 "plasma membrane" evidence=IDA] [GO:0009432 "SOS response" evidence=IEP] Pfam:PF04307 GO:GO:0016021 GO:GO:0005886 EMBL:U00096 EMBL:AP009048 Proteomes:UP000000318 Proteomes:UP000000625 GO:GO:0006974 GO:GO:0009432 eggNOG:COG1988 KO:K07038 InterPro:IPR…	196	1	196	100	410.6	2e-113	195/196	99	195/196	99	0/196	0	1
gene-ECD_RS08910	NC_012971.2	1755347	1756738	+	protein_coding	ECD_RS08910	ECD_01698	.	WP_001010706.1	cystine/sulfocysteine:cation symporter	-2.63832	6.57865	3.7107e-10	1.15914e-08	5.7412	7.12425	5.7412	7.12425	466	900	19.5286	46.346	1392	1	1390	99.86	UNIPROTKB|P77529 - symbol:tcyP "cystine/cysteine:cation symporter" species:83333 "Escherichia coli K-12" [GO:0055085 "transmembrane transport" evidence=IEA] [GO:0015293 "symporter activity" evidence=IEA] [GO:0006791 "sulfur utilization" evidence=IEP] [GO:1903712 "cysteine transmembrane transport" evidence=IEA;IGI] [GO:0015811 "L-cystine transport" evidence=IGI;IDA;IMP] [GO:0015184 "L-cystine tran…	463	1	463	100	880.2	2e-254	462/463	99	462/463	99	0/463	0	1
gene-ECD_RS08935	NC_012971.2	1761561	1762913	-	protein_coding	ECD_RS08935	ECD_01703	.	WP_000078754.1	6-phospho-beta-glucosidase	-3.44582	1.54642	0.00127928	0.00823539	1.16288	2.40852	1.16288	2.40852	11	28	0.474264	1.48344	1353	1	1351	99.85	UNIPROTKB|P17411 - symbol:chbF "monoacetylchitobiose-6-phosphate hydrolase" species:83333 "Escherichia coli K-12" [GO:0052777 "diacetylchitobiose catabolic process" evidence=IGI] [GO:0042802 "identical protein binding" evidence=IDA] [GO:0008706 "6-phospho-beta-glucosidase activity" evidence=IDA] InterPro:IPR001088 InterPro:IPR015955 InterPro:IPR019802 InterPro:IPR022616 Pfam:PF02056 Pfam:PF11975 …	450	1	450	100	903.3	2e-261	447/450	99	448/450	99	0/450	0	1
gene-ECD_RS08980	NC_012971.2	1768775	1769350	-	protein_coding	ECD_RS08980	ECD_01711	ves	WP_001300480.1	environmental stress-induced protein Ves	-6.43906	0.0972634	0.00788025	0.036314	0.293111	1.34428	0.293111	1.34428	2	10	0.20255	1.24448	576	40	538	86.63	UNIPROTKB|Q87UW9 - symbol:PSPTO_5173 "Uncharacterized protein" species:223283 "Pseudomonas syringae pv. tomato str. DC3000" [GO:0003674 "molecular_function" evidence=ND] [GO:0005575 "cellular_component" evidence=ND] [GO:0008150 "biological_process" evidence=ND] Gene3D:2.60.120.10 InterPro:IPR014710 InterPro:IPR011051 SUPFAM:SSF51182 EMBL:AE016853 Proteomes:UP000002515 eggNOG:ENOG41090B9 eggNOG:CO…	206	17	180	79.61	72.4	1e-11	56/173	32	83/173	47	16/173	9	1
gene-ECD_RS08985	NC_012971.2	1769553	1770038	-	protein_coding	ECD_RS08985	ECD_01712	spy	WP_001228987.1	ATP-independent periplasmic protein-refolding chaperone	2.10785	2.22059	0.0187995	0.0705165	2.77764	1.91466	2.77764	1.91466	52	18	6.24155	2.65488	486	1	484	99.59	UNIPROTKB|P77754 - symbol:spy "ATP-independent periplasmic chaperone" species:83333 "Escherichia coli K-12" [GO:0014070 "response to organic cyclic compound" evidence=IEP] [GO:0051082 "unfolded protein binding" evidence=IDA] [GO:1990507 "ATP-independent chaperone mediated protein folding" evidence=IDA] [GO:0061077 "chaperone-mediated protein folding" evidence=IDA] [GO:0030288 "outer membrane-boun…	161	1	161	100	319.3	4e-86	160/161	99	160/161	99	0/161	0	1
gene-ECD_RS09005	NC_012971.2	1774144	1775178	-	protein_coding	ECD_RS09005	ECD_01716	astA	WP_000989419.1	arginine N-succinyltransferase	2.15878	3.43818	0.000717528	0.00517897	3.93596	2.92938	3.93596	2.92938	127	43	7.15795	2.97809	1035	4	1018	98.07	UNIPROTKB|Q48G18 - symbol:aruG "Arginine N-succinyltransferase" species:264730 "Pseudomonas savastanoi pv. phaseolicola 1448A" [GO:0006527 "arginine catabolic process" evidence=ISM] [GO:0008791 "arginine N-succinyltransferase activity" evidence=ISM] InterPro:IPR007041 InterPro:IPR017650 Pfam:PF04958 UniPathway:UPA00185 EMBL:CP000058 Proteomes:UP000000551 InterPro:IPR016181 SUPFAM:SSF55729 GO:GO:0…	341	1	336	98.53	340.9	3e-92	174/338	51	233/338	68	2/338	0	1
gene-ECD_RS09015	NC_012971.2	1776841	1777647	+	protein_coding	ECD_RS09015	ECD_01718	xthA	WP_000673918.1	exodeoxyribonuclease III	2.53668	5.86144	1.13945e-08	2.69716e-07	6.38871	5.07156	6.38871	5.07156	735	212	53.1299	18.8309	807	1	805	99.75	UNIPROTKB|P09030 - symbol:xthA "exonuclease III" species:83333 "Escherichia coli K-12" [GO:0090305 "nucleic acid phosphodiester bond hydrolysis" evidence=IEA] [GO:0005829 "cytosol" evidence=IDA] [GO:0006974 "cellular response to DNA damage stimulus" evidence=IDA] [GO:0004527 "exonuclease activity" evidence=IDA] [GO:0008853 "exodeoxyribonuclease III activity" evidence=IDA] InterPro:IPR004808 Inter…	268	1	268	100	558.9	5e-158	268/268	100	268/268	100	0/268	0	1
gene-ECD_RS09210	NC_012971.2	1816418	1817908	+	protein_coding	ECD_RS09210	ECD_01755	.	WP_000766131.1	GGDEF domain-containing protein	4.11533	5.22953	2.71796e-15	1.47973e-13	5.92092	3.95111	5.92092	3.95111	529	94	20.6968	4.51918	1491	1	1489	99.87	UNIPROTKB|P76237 - symbol:dgcJ "putative diguanylate cyclase" species:83333 "Escherichia coli K-12" [GO:1902201 "negative regulation of bacterial-type flagellum-dependent cell motility" evidence=IMP] [GO:0005515 "protein binding" evidence=IPI] [GO:0005886 "plasma membrane" evidence=IDA] Pfam:PF00990 GO:GO:0016021 GO:GO:0005886 EMBL:U00096 EMBL:AP009048 Proteomes:UP000000318 Proteomes:UP000000625 …	496	1	496	100	978	6e-284	495/496	99	496/496	100	0/496	0	1
gene-ECD_RS09260	NC_012971.2	1823384	1823632	-	protein_coding	ECD_RS09260	ECD_01764	.	WP_000512153.1	GlsB/YeaQ/YmgE family stress response membrane protein	-2.51067	4.01224	3.97768e-06	5.92146e-05	3.33968	4.58084	3.33968	4.58084	81	149	18.9763	42.8939	249	1	244	97.99	UNIPROTKB|Q48BP0 - symbol:PSPPH_5128 "Membrane protein, putative" species:264730 "Pseudomonas savastanoi pv. phaseolicola 1448A" [GO:0003674 "molecular_function" evidence=ND] [GO:0008150 "biological_process" evidence=ND] InterPro:IPR007341 Pfam:PF04226 GO:GO:0016021 EMBL:CP000058 Proteomes:UP000000551 HOGENOM:HOG000281220 PANTHER:PTHR33884 eggNOG:COG2261 RefSeq:WP_002555896.1 STRING:264730.PSPPH_…	81	1	79	97.53	61.2	1e-08	36/84	42	51/84	60	8/84	9	1
gene-ECD_RS09280	NC_012971.2	1825492	1825674	-	protein_coding	ECD_RS09280	.	.	WP_000939310.1	DUF1971 domain-containing protein	2.23577	4.48028	1.80681e-05	0.000225025	4.9681	3.8623	4.9681	3.8623	269	88	85.7484	34.4699	183				No hit
gene-ECD_RS09305	NC_012971.2	1830391	1831515	+	protein_coding	ECD_RS09305	ECD_01772	yeaW	WP_000067822.1	carnitine monooxygenase subunit YeaW	-3.21523	0.485456	0.0384743	0.121111	0.644502	1.50936	0.644502	1.50936	5	12	0.259264	0.764606	1125	1	1123	99.82	UNIPROTKB|P0ABR7 - symbol:yeaW species:83333 "Escherichia coli K-12" [GO:0051537 "2 iron, 2 sulfur cluster binding" evidence=IDA] InterPro:IPR001663 InterPro:IPR015879 InterPro:IPR015881 InterPro:IPR017941 InterPro:IPR036922 Pfam:PF00355 Pfam:PF00848 PRINTS:PR00090 PROSITE:PS00570 PROSITE:PS51296 UniPathway:UPA00117 GO:GO:0005506 GO:GO:0019439 EMBL:U00096 EMBL:AP009048 Proteomes:UP000000318 Prote…	374	1	374	100	789.6	2e-227	374/374	100	374/374	100	0/374	0	1
gene-ECD_RS09325	NC_012971.2	1835677	1836258	-	protein_coding	ECD_RS09325	ECD_01776	yeaY	WP_000290581.1	Slp family lipoprotein YeaY	8.81194	7.68663	8.14573e-41	2.82212e-38	8.53141	5.42161	8.53141	5.42161	3276	272	328.357	33.5008	582	16	562	93.99	UNIPROTKB|P37194 - symbol:slp "starvation lipoprotein" species:83333 "Escherichia coli K-12" [GO:0042802 "identical protein binding" evidence=IPI] [GO:0019867 "outer membrane" evidence=IDA] InterPro:IPR004658 Pfam:PF03843 PIRSF:PIRSF004982 EcoGene:EG11890 GO:GO:0042802 EMBL:U00039 EMBL:U00096 EMBL:AP009048 Proteomes:UP000000318 Proteomes:UP000000625 GO:GO:0009279 PROSITE:PS51257 GO:GO:0019867 EMB…	188	2	182	96.28	126.3	6e-28	71/184	38	104/184	56	5/184	2	1
gene-ECD_RS09370	NC_012971.2	1842659	1844023	+	protein_coding	ECD_RS09370	ECD_01784	.	WP_000624298.1	L-serine ammonia-lyase	3.23208	7.04148	3.35071e-14	1.6164e-12	7.65463	5.9778	7.65463	5.9778	1780	403	76.0698	21.1632	1365	1	1363	99.85	UNIPROTKB|P16095 - symbol:sdaA "L-serine deaminase I" species:83333 "Escherichia coli K-12" [GO:0005515 "protein binding" evidence=IPI] [GO:0005829 "cytosol" evidence=IDA] [GO:0006565 "L-serine catabolic process" evidence=IDA] [GO:0003941 "L-serine ammonia-lyase activity" evidence=IDA] InterPro:IPR004644 InterPro:IPR005131 Pfam:PF03315 UniPathway:UPA00138 EcoGene:EG10930 GO:GO:0005829 EMBL:U00096…	454	1	454	100	908.7	4e-263	453/454	99	454/454	100	0/454	0	1
gene-ECD_RS09415	NC_012971.2	1851415	1851981	+	protein_coding	ECD_RS09415	ECD_01791	mntP	WP_001296134.1	manganese efflux pump MntP	2.96315	4.90897	1.74728e-09	4.86049e-08	5.5004	3.99354	5.5004	3.99354	393	97	40.4329	12.263	567	1	565	99.65	UNIPROTKB|P76264 - symbol:mntP "manganese export protein" species:83333 "Escherichia coli K-12" [GO:0006811 "ion transport" evidence=IEA] [GO:0006810 "transport" evidence=IEA] [GO:0071421 "manganese ion transmembrane transport" evidence=IEP;IMP] [GO:0005384 "manganese ion transmembrane transporter activity" evidence=IMP] [GO:0010042 "response to manganese ion" evidence=IEP] [GO:0005886 "plasma me…	188	1	188	100	373.2	3e-102	188/188	100	188/188	100	0/188	0	1
gene-ECD_RS09445	NC_012971.2	1854349	1854492	-	protein_coding	ECD_RS09445	ECD_01796	mgrB	WP_000714550.1	PhoP/PhoQ regulator MgrB	-2.09798	2.80117	0.00427738	0.0225465	2.43108	3.35532	2.43108	3.35532	39	60	15.7989	29.8674	144	1	142	98.61	UNIPROTKB|P64512 - symbol:mgrB "negative feedback regulator of the PhoQP system" species:83333 "Escherichia coli K-12" [GO:0070298 "negative regulation of phosphorelay signal transduction system" evidence=IDA] [GO:0044092 "negative regulation of molecular function" evidence=IMP] [GO:0005886 "plasma membrane" evidence=IDA] [GO:0010447 "response to acidic pH" evidence=IMP] [GO:0005515 "protein bind…	47	1	47	100	102.1	3e-21	46/47	97	47/47	100	0/47	0	1
gene-ECD_RS09495	NC_012971.2	1865948	1867387	+	protein_coding	ECD_RS09495	ECD_01806	rsmF	WP_000057022.1	16S rRNA (cytosine(1407)-C(5))-methyltransferase RsmF	2.02366	4.66045	0.000104162	0.000997667	5.10188	4.12661	5.10188	4.12661	296	107	11.991	5.32636	1440	1	1438	99.86	UNIPROTKB|P76273 - symbol:rsmF "16S rRNA m5C1407 methyltransferase" species:83333 "Escherichia coli K-12" [GO:0070475 "rRNA base methylation" evidence=IMP] [GO:0009383 "rRNA (cytosine-C5-)-methyltransferase activity" evidence=IDA] HAMAP:MF_01579 InterPro:IPR001678 InterPro:IPR011023 InterPro:IPR018314 InterPro:IPR023545 Pfam:PF01189 PROSITE:PS01153 PROSITE:PS51686 EcoGene:EG14023 InterPro:IPR0290…	479	1	479	100	960.3	1e-278	471/479	98	475/479	99	0/479	0	1
gene-ECD_RS09505	NC_012971.2	1867762	1868037	+	protein_coding	ECD_RS09505	ECD_01808	.	WP_000929530.1	YebW family protein	2.45483	2.6405	0.00145512	0.00927067	3.2227	2.13286	3.2227	2.13286	74	22	15.6404	5.71377	276				No hit
gene-ECD_RS09525	NC_012971.2	1869443	1870315	-	protein_coding	ECD_RS09525	ECD_01811	copD	WP_000879293.1	copper homeostasis membrane protein CopD	-2.87709	5.84581	6.67235e-11	2.29084e-09	4.9366	6.43066	4.9366	6.43066	263	554	17.5738	45.4888	873	1	871	99.77	UNIPROTKB|P76278 - symbol:yebZ "putative inner membrane protein" species:83333 "Escherichia coli K-12" [GO:0006825 "copper ion transport" evidence=IEA] [GO:0005886 "plasma membrane" evidence=IDA] InterPro:IPR008457 InterPro:IPR032694 Pfam:PF05425 GO:GO:0016021 GO:GO:0005886 EMBL:U00096 EMBL:AP009048 Proteomes:UP000000318 Proteomes:UP000000625 GO:GO:0006825 KO:K07245 PIR:H64945 RefSeq:NP_416354.1 …	290	1	290	100	568.2	9e-161	281/290	96	282/290	97	0/290	0	1
gene-ECD_RS09535	NC_012971.2	1870832	1871062	+	protein_coding	ECD_RS09535	ECD_01813	.	WP_000916763.1	DNA polymerase III subunit theta	4.50073	2.22483	1.03465e-05	0.000140824	2.99705	1.34428	2.99705	1.34428	62	10	15.6569	3.10311	231	1	229	99.13	UNIPROTKB|P0ABS8 - symbol:holE "DNA polymerase III subunit theta" species:83333 "Escherichia coli K-12" [GO:0071897 "DNA biosynthetic process" evidence=IEA] [GO:0044776 "DNA polymerase III, core complex" evidence=IDA] [GO:0005829 "cytosol" evidence=IDA] [GO:0005515 "protein binding" evidence=IPI] InterPro:IPR009052 InterPro:IPR036745 Pfam:PF06440 ProDom:PD057609 GO:GO:0005829 EMBL:U00096 EMBL:AP0…	76	1	76	100	152.5	3e-36	76/76	100	76/76	100	0/76	0	1
gene-ECD_RS09575	NC_012971.2	1876605	1877783	+	protein_coding	ECD_RS09575	ECD_01820	purT	WP_000173474.1	formate-dependent phosphoribosylglycinamide formyltransferase	-3.51379	4.22016	1.42322e-10	4.75779e-09	3.20519	4.9037	3.20519	4.9037	73	188	3.61189	11.4302	1179	1	1177	99.83	UNIPROTKB|P33221 - symbol:purT "phosphoribosylglycinamide formyltransferase 2" species:83333 "Escherichia coli K-12" [GO:0016310 "phosphorylation" evidence=IEA] [GO:0005515 "protein binding" evidence=IPI] [GO:0005829 "cytosol" evidence=IDA] [GO:0008776 "acetate kinase activity" evidence=IDA] HAMAP:MF_01643 InterPro:IPR005862 InterPro:IPR011761 InterPro:IPR013815 PROSITE:PS50975 UniPathway:UPA0007…	392	1	392	100	761.1	9e-219	390/392	99	391/392	99	0/392	0	1
gene-ECD_RS09695	NC_012971.2	1900496	1902925	-	protein_coding	ECD_RS09695	ECD_01843	.	WP_000176795.1	trimethylamine N-oxide reductase TorZ	-2.58218	3.51405	1.6739e-05	0.000211934	2.86944	4.11384	2.86944	4.11384	56	106	1.34433	3.12686	2430	1	2428	99.92	UNIPROTKB|P46923 - symbol:torZ "trimethylamine N-oxide reductase, TorZ subunit" species:83333 "Escherichia coli K-12" [GO:0030288 "outer membrane-bounded periplasmic space" evidence=IDA] [GO:0050626 "trimethylamine-N-oxide reductase (cytochrome c) activity" evidence=IDA] InterPro:IPR006655 InterPro:IPR006656 InterPro:IPR006657 InterPro:IPR006658 Pfam:PF00384 Pfam:PF01568 PROSITE:PS00490 PROSITE:P…	809	1	809	100	1645.6	0	803/809	99	805/809	99	0/809	0	1
gene-ECD_RS09705	NC_012971.2	1904438	1905184	-	protein_coding	ECD_RS09705	.	cutC	WP_001185727.1	copper homeostasis protein CutC	-2.20814	4.67841	1.00359e-05	0.000137086	4.07743	5.17352	4.07743	5.17352	141	228	11.0109	21.8788	747	1	745	99.73	UNIPROTKB|P67826 - symbol:cutC species:83333 "Escherichia coli K-12" [GO:0046688 "response to copper ion" evidence=IGI] [GO:0055070 "copper ion homeostasis" evidence=IGI] [GO:0006878 "cellular copper ion homeostasis" evidence=IGI] HAMAP:MF_00795 InterPro:IPR005627 InterPro:IPR023648 InterPro:IPR036822 Pfam:PF03932 GO:GO:0005737 EMBL:U00096 EMBL:AP009048 Proteomes:UP000000318 Proteomes:UP000000625…	248	1	248	100	490	3e-137	245/248	98	246/248	99	0/248	0	1
gene-ECD_RS09750	NC_012971.2	1913370	1914419	-	protein_coding	ECD_RS09750	ECD_01854	.	WP_000036371.1	protein-glutamate methylesterase/protein glutamine deamidase	-4.39124	0.180652	0.0267805	0.0909629	0.419992	1.34428	0.419992	1.34428	3	10	0.16667	0.682684	1050	1	1048	99.81	UNIPROTKB|P07330 - symbol:cheB species:83333 "Escherichia coli K-12" [GO:0006935 "chemotaxis" evidence=IMP] [GO:0005886 "plasma membrane" evidence=IDA] [GO:0005829 "cytosol" evidence=IDA] HAMAP:MF_00099 InterPro:IPR000673 InterPro:IPR001789 InterPro:IPR008248 Pfam:PF00072 Pfam:PF01339 PIRSF:PIRSF000876 PROSITE:PS50110 PROSITE:PS50122 SMART:SM00448 GO:GO:0005829 GO:GO:0005886 EMBL:U00096 EMBL:AP00…	349	1	349	100	675.6	5e-193	347/349	99	349/349	100	0/349	0	1
gene-ECD_RS09755	NC_012971.2	1914422	1915282	-	protein_coding	ECD_RS09755	ECD_01855	cheR	WP_000204338.1	protein-glutamate O-methyltransferase CheR	-2.86971	0.957605	0.0211438	0.0765363	0.926849	1.85453	0.926849	1.85453	8	17	0.542016	1.41532	861	1	859	99.77	UNIPROTKB|P07364 - symbol:cheR "chemotaxis protein methyltransferase" species:83333 "Escherichia coli K-12" [GO:0006479 "protein methylation" evidence=IEA] [GO:0005886 "plasma membrane" evidence=IDA] [GO:0005829 "cytosol" evidence=IDA] InterPro:IPR000780 PRINTS:PR00996 PROSITE:PS50123 SMART:SM00138 Pfam:PF01739 InterPro:IPR029063 GO:GO:0005829 GO:GO:0005886 GO:GO:0008022 EMBL:U00096 EMBL:AP009048…	286	1	286	100	574.7	9e-163	285/286	99	285/286	99	0/286	0	1
gene-ECD_RS09765	NC_012971.2	1916948	1918609	-	protein_coding	ECD_RS09765	ECD_01857	tar	WP_001297437.1	methyl-accepting chemotaxis protein II	-4.02617	0.917094	0.00662995	0.0318112	0.744884	1.91466	0.744884	1.91466	6	18	0.210594	0.776337	1662	1	1660	99.88	UNIPROTKB|P07017 - symbol:tar "methyl-accepting chemotaxis protein Tar" species:83333 "Escherichia coli K-12" [GO:0043424 "protein histidine kinase binding" evidence=IDA] [GO:0005887 "integral component of plasma membrane" evidence=RCA;IDA] [GO:0004888 "transmembrane signaling receptor activity" evidence=IMP] [GO:0005515 "protein binding" evidence=IPI] [GO:0006935 "chemotaxis" evidence=IMP] [GO:0…	553	1	553	100	805.4	6e-232	553/553	100	553/553	100	0/553	0	1
gene-ECD_RS09775	NC_012971.2	1919278	1921242	-	protein_coding	ECD_RS09775	ECD_01859	cheA	WP_012767737.1	chemotaxis protein CheA	-2.708	1.18965	0.0173117	0.0665068	1.08841	2.02788	1.08841	2.02788	10	20	0.296867	0.729586	1965	1	1963	99.9	UNIPROTKB|P07363 - symbol:cheA species:83333 "Escherichia coli K-12" [GO:0016310 "phosphorylation" evidence=IDA] [GO:0046777 "protein autophosphorylation" evidence=IDA] [GO:0000160 "phosphorelay signal transduction system" evidence=IDA] [GO:0023014 "signal transduction by protein phosphorylation" evidence=IEA] [GO:0018106 "peptidyl-histidine phosphorylation" evidence=IEA] [GO:0031400 "negative re…	654	1	654	100	1243	0	651/654	99	654/654	100	0/654	0	1
gene-ECD_RS09790	NC_012971.2	1923184	1923762	-	protein_coding	ECD_RS09790	ECD_01862	flhC	WP_001291603.1	flagellar transcriptional regulator FlhC	3.22475	3.94608	2.93599e-08	6.46767e-07	4.57688	3.01427	4.57688	3.01427	203	46	20.4523	5.69493	579	1	577	99.65	UNIPROTKB|P0ABY7 - symbol:flhC "FlhC transcriptional dual regulator" species:83333 "Escherichia coli K-12" [GO:0006351 "transcription, DNA-templated" evidence=IDA] HAMAP:MF_01891 InterPro:IPR007944 Pfam:PF05280 PIRSF:PIRSF003159 ProDom:PD016592 GO:GO:0005737 GO:GO:0045893 EMBL:U00096 EMBL:AP009048 Proteomes:UP000000318 Proteomes:UP000000625 GO:GO:0046872 GO:GO:0003677 GO:GO:0006351 GO:GO:0044781 …	192	1	192	100	393.3	3e-108	192/192	100	192/192	100	0/192	0	1
gene-ECD_RS09795	NC_012971.2	1923765	1924115	-	protein_coding	ECD_RS09795	ECD_01863	flhD	WP_001295647.1	flagellar transcriptional regulator FlhD	2.67158	3.36542	2.13283e-05	0.000258038	3.94654	2.67505	3.94654	2.67505	128	35	21.273	7.14776	351	1	349	99.43	UNIPROTKB|P0A8S9 - symbol:flhD "FlhD transcriptional dual regulator" species:83333 "Escherichia coli K-12" [GO:0006351 "transcription, DNA-templated" evidence=IDA] HAMAP:MF_00725 InterPro:IPR023559 Pfam:PF05247 ProDom:PD015582 GO:GO:0005737 GO:GO:0045893 EMBL:U00096 EMBL:AP009048 Proteomes:UP000000318 Proteomes:UP000000625 GO:GO:0003677 GO:GO:0006351 GO:GO:0044780 EMBL:M19439 PDB:2AVU PDBsum:2AVU…	116	1	116	100	227.3	2e-58	116/116	100	116/116	100	0/116	0	1
gene-ECD_RS09800	NC_012971.2	1924895	1925323	+	protein_coding	ECD_RS09800	ECD_01864	uspC	WP_000122426.1	universal stress protein UspC	2.15602	3.33618	0.000889021	0.00613779	3.83709	2.83918	3.83709	2.83918	118	40	16.0454	6.68362	429	1	427	99.53	UNIPROTKB|P46888 - symbol:uspC "universal stress protein C" species:83333 "Escherichia coli K-12" [GO:0009651 "response to salt stress" evidence=IMP] [GO:0032947 "protein-containing complex scaffold activity" evidence=IDA] InterPro:IPR006016 Pfam:PF00582 InterPro:IPR006015 InterPro:IPR014729 GO:GO:0005737 GO:GO:0009651 EMBL:U00096 EMBL:AP009048 Proteomes:UP000000318 Proteomes:UP000000625 GO:GO:00…	142	1	142	100	279.6	3e-74	141/142	99	141/142	99	0/142	0	1
gene-ECD_RS09815	NC_012971.2	1927696	1928685	-	protein_coding	ECD_RS09815	ECD_01867	.	WP_000987903.1	arabinose ABC transporter permease AraH	-2.0805	1.65271	0.0387935	0.121608	1.54344	2.32235	1.54344	2.32235	17	26	1.0017	1.88255	990	4	988	99.49	UNIPROTKB|P0AE26 - symbol:araH "arabinose ABC transporter membrane subunit" species:83333 "Escherichia coli K-12" [GO:0055052 "ATP-binding cassette (ABC) transporter complex, substrate-binding subunit-containing" evidence=IGI;ISS] [GO:0015147 "L-arabinose transmembrane transporter activity" evidence=IGI] [GO:0016020 "membrane" evidence=IEA] [GO:0008643 "carbohydrate transport" evidence=IEA] [GO:0…	328	1	328	100	573.2	3e-162	328/328	100	328/328	100	0/328	0	1
gene-ECD_RS09830	NC_012971.2	1932067	1932570	+	protein_coding	ECD_RS09830	ECD_01870	.	WP_000179469.1	non-heme ferritin-like protein	2.57031	2.74734	0.000535268	0.00407167	3.33968	2.18262	3.33968	2.18262	81	23	9.37518	3.27119	504	1	502	99.6	UNIPROTKB|P0A9A2 - symbol:ftnB "putative ferritin-like protein" species:83333 "Escherichia coli K-12" [GO:0006880 "intracellular sequestering of iron ion" evidence=IBA] [GO:0005506 "iron ion binding" evidence=IBA] [GO:0005829 "cytosol" evidence=IDA] InterPro:IPR001519 InterPro:IPR008331 Pfam:PF00210 InterPro:IPR009078 EcoGene:EG13175 GO:GO:0005829 GO:GO:0005506 EMBL:U00096 EMBL:AP009048 Proteomes…	167	1	167	100	330.1	2e-89	167/167	100	167/167	100	0/167	0	1
gene-ECD_RS10000	NC_012971.2	1964999	1965074	+	tRNA	ECD_RS10000	ECD_t00035	.	.	tRNA-Asn	-3.02547	1.64011	0.00339476	0.0185616	1.30119	2.44974	1.30119	2.44974	13	29	9.97826	27.3523	.	.	.	.	.	.	.	.	.	.	.	.	.	.	.	.	.	.
gene-ECD_RS10010	NC_012971.2	1966164	1967081	-	protein_coding	ECD_RS10010	ECD_01898	nac	WP_001011462.1	nitrogen assimilation transcriptional regulator	4.66504	3.66776	4.5584e-11	1.60852e-09	4.40344	2.40852	4.40344	2.40852	179	28	11.3746	2.18637	918	1	916	99.78	UNIPROTKB|Q47005 - symbol:nac "DNA-binding transcriptional dual regulator Nac" species:83333 "Escherichia coli K-12" [GO:0045892 "negative regulation of transcription, DNA-templated" evidence=IGI;ISS;IDA] [GO:0045893 "positive regulation of transcription, DNA-templated" evidence=IGI;ISS;IDA] [GO:0003700 "DNA binding transcription factor activity" evidence=IGI;ISS;IDA] InterPro:IPR000847 Pfam:PF00…	305	1	305	100	570.9	1e-161	305/305	100	305/305	100	0/305	0	1
gene-ECD_RS10110	NC_012971.2	1980470	1980697	-	protein_coding	ECD_RS10110	ECD_01915	.	WP_000985273.1	sulfurtransferase TusA family protein	-2.39265	4.09856	9.34998e-06	0.000129373	3.4627	4.64437	3.4627	4.64437	89	156	22.7709	49.0455	228	1	226	99.12	UNIPROTKB|P33014 - symbol:yeeD "putative sulfurtransferase YeeD" species:83333 "Escherichia coli K-12" [GO:0005515 "protein binding" evidence=IPI] EMBL:U00096 EMBL:AP009048 Proteomes:UP000000318 Proteomes:UP000000625 GO:GO:0005623 EMBL:U00009 eggNOG:COG0425 Gene3D:3.30.110.40 InterPro:IPR001455 InterPro:IPR036868 Pfam:PF01206 SUPFAM:SSF64307 PROSITE:PS01148 GO:GO:0055082 HOGENOM:HOG000259289 PIR:…	75	1	75	100	149.4	2e-35	73/75	97	73/75	97	0/75	0	1
gene-ECD_RS10115	NC_012971.2	1980711	1981769	-	protein_coding	ECD_RS10115	ECD_01916	yeeE	WP_000492348.1	transport protein YeeE	-2.56097	6.48776	1.40012e-09	4.07317e-08	5.68229	7.02204	5.68229	7.02204	447	838	24.6228	56.7227	1059	1	1057	99.81	UNIPROTKB|P33015 - symbol:yeeE "inner membrane protein YeeE" species:83333 "Escherichia coli K-12" [GO:0005886 "plasma membrane" evidence=IDA] GO:GO:0016021 GO:GO:0005886 EMBL:U00096 EMBL:AP009048 Proteomes:UP000000318 Proteomes:UP000000625 EMBL:U00009 eggNOG:COG2391 KO:K07112 InterPro:IPR007272 Pfam:PF04143 PIR:D64966 RefSeq:NP_416517.1 RefSeq:WP_000492339.1 ProteinModelPortal:P33015 BioGrid:426…	352	1	352	100	698.7	5e-200	346/352	98	351/352	99	0/352	0	1
gene-ECD_RS10120	NC_012971.2	1981948	1983306	-	protein_coding	ECD_RS10120	ECD_01917	plaP	WP_000019197.1	putrescine/proton symporter PlaP	2.36524	7.67776	7.09567e-09	1.72239e-07	8.17109	6.9358	8.17109	6.9358	2550	789	109.458	41.6166	1359	1	1357	99.85	UNIPROTKB|P0AA47 - symbol:plaP species:83333 "Escherichia coli K-12" [GO:0015489 "putrescine transmembrane transporter activity" evidence=IGI;IMP] [GO:0048870 "cell motility" evidence=IGI;IMP] [GO:0015847 "putrescine transport" evidence=IMP] [GO:0015295 "solute:proton symporter activity" evidence=IDA] [GO:0005886 "plasma membrane" evidence=IDA] InterPro:IPR002293 Pfam:PF13520 PIRSF:PIRSF006060 GO…	452	1	452	100	889.4	3e-257	452/452	100	452/452	100	0/452	0	1
gene-ECD_RS10135	NC_012971.2	1985995	1986894	+	protein_coding	ECD_RS10135	ECD_01921	hisG	WP_000131757.1	ATP phosphoribosyltransferase	-4.3392	6.34922	1.06535e-19	9.02235e-18	4.97844	7.06081	4.97844	7.06081	271	861	17.5651	68.5756	900	1	898	99.78	UNIPROTKB|P60757 - symbol:hisG "ATP phosphoribosyltransferase" species:83333 "Escherichia coli K-12" [GO:0005829 "cytosol" evidence=IDA] [GO:0003879 "ATP phosphoribosyltransferase activity" evidence=IDA] [GO:0000105 "histidine biosynthetic process" evidence=IDA] HAMAP:MF_00079 InterPro:IPR001348 InterPro:IPR013115 InterPro:IPR013820 InterPro:IPR018198 InterPro:IPR020621 Pfam:PF01634 Pfam:PF08029 …	299	1	299	100	582	6e-165	297/299	99	299/299	100	0/299	0	1
gene-ECD_RS10140	NC_012971.2	1986900	1988204	+	protein_coding	ECD_RS10140	ECD_01922	hisD	WP_012767740.1	histidinol dehydrogenase	-5.96752	6.90797	1.10509e-28	1.83109e-26	5.14844	7.69187	5.14844	7.69187	306	1337	13.6784	73.4395	1305	1	1303	99.85	UNIPROTKB|P06988 - symbol:hisD "histidinal/histidinol dehydrogenase" species:83333 "Escherichia coli K-12" [GO:0005829 "cytosol" evidence=IDA] [GO:0030145 "manganese ion binding" evidence=IDA] [GO:0046872 "metal ion binding" evidence=IDA] [GO:0004399 "histidinol dehydrogenase activity" evidence=IDA] [GO:0000105 "histidine biosynthetic process" evidence=IDA] HAMAP:MF_01024 InterPro:IPR001692 Inter…	434	1	434	100	826.6	2e-238	429/434	98	429/434	98	0/434	0	1
gene-ECD_RS10145	NC_012971.2	1988201	1989271	+	protein_coding	ECD_RS10145	ECD_01923	hisC	WP_000108921.1	histidinol-phosphate transaminase	-4.95104	6.1446	3.161e-22	3.34627e-20	4.63035	6.89161	4.63035	6.89161	211	765	11.4926	51.2013	1071	1	1069	99.81	UNIPROTKB|P06986 - symbol:hisC "histidinol-phosphate aminotransferase" species:83333 "Escherichia coli K-12" [GO:0005829 "cytosol" evidence=IDA] [GO:0042802 "identical protein binding" evidence=IDA] [GO:0004400 "histidinol-phosphate transaminase activity" evidence=IDA] [GO:0000105 "histidine biosynthetic process" evidence=IMP] HAMAP:MF_01023 InterPro:IPR001917 InterPro:IPR004839 InterPro:IPR00586…	356	1	356	100	703	3e-201	352/356	98	354/356	99	0/356	0	1
gene-ECD_RS10150	NC_012971.2	1989271	1990338	+	protein_coding	ECD_RS10150	ECD_01924	.	WP_000080085.1	bifunctional histidinol-phosphatase/imidazoleglycerol-phosphate dehydratase HisB	-3.42803	5.96945	3.59692e-14	1.71348e-12	4.87148	6.6141	4.87148	6.6141	251	630	13.7097	42.2842	1068	1	1066	99.81	UNIPROTKB|P06987 - symbol:hisB "imidazoleglycerol-phosphate dehydratase / histidinol-phosphatase" species:83333 "Escherichia coli K-12" [GO:0016311 "dephosphorylation" evidence=IEA] [GO:0042802 "identical protein binding" evidence=IPI] [GO:0005515 "protein binding" evidence=IPI] [GO:0004401 "histidinol-phosphatase activity" evidence=IDA] [GO:0004424 "imidazoleglycerol-phosphate dehydratase activi…	355	1	355	100	719.5	3e-206	352/355	99	353/355	99	0/355	0	1
gene-ECD_RS10155	NC_012971.2	1990338	1990928	+	protein_coding	ECD_RS10155	ECD_01925	hisH	WP_001103550.1	imidazole glycerol phosphate synthase subunit HisH	-2.82622	4.62433	1.51635e-08	3.46036e-07	3.79087	5.22192	3.79087	5.22192	114	236	11.2523	28.6242	591	1	589	99.66	UNIPROTKB|P60595 - symbol:hisH "imidazole glycerol phosphate synthase subunit HisH" species:83333 "Escherichia coli K-12" [GO:0000107 "imidazoleglycerol-phosphate synthase activity" evidence=IDA] [GO:0009382 "imidazoleglycerol-phosphate synthase complex" evidence=IDA] [GO:0000105 "histidine biosynthetic process" evidence=IDA] HAMAP:MF_00278 InterPro:IPR010139 PIRSF:PIRSF000495 UniPathway:UPA00031…	196	1	196	100	404.8	9e-112	195/196	99	196/196	100	0/196	0	1
gene-ECD_RS10160	NC_012971.2	1990928	1991665	+	protein_coding	ECD_RS10160	ECD_01926	hisA	WP_000586449.1	1-(5-phosphoribosyl)-5-[(5-phosphoribosylamino)methylideneamino]imidazole-4-carboxamide isomerase	-3.87156	5.20249	1.04267e-14	5.29815e-13	4.00843	5.89441	4.00843	5.89441	134	380	10.5919	36.9093	738	1	736	99.73	UNIPROTKB|P10371 - symbol:hisA species:83333 "Escherichia coli K-12" [GO:0006974 "cellular response to DNA damage stimulus" evidence=IEP] [GO:0000162 "tryptophan biosynthetic process" evidence=IBA] [GO:0005829 "cytosol" evidence=IDA] [GO:0003949 "1-(5-phosphoribosyl)-5-[(5-phosphoribosylamino)methylideneamino]imidazole-4-carboxamide isomerase activity" evidence=IDA] [GO:0000105 "histidine biosynt…	245	1	245	100	477.6	1e-133	242/245	98	244/245	99	0/245	0	1
gene-ECD_RS10165	NC_012971.2	1991647	1992423	+	protein_coding	ECD_RS10165	ECD_01927	hisF	WP_000880195.1	imidazole glycerol phosphate synthase subunit HisF	-3.33045	5.17666	3.95037e-12	1.53621e-10	4.14329	5.82168	4.14329	5.82168	148	361	11.1113	33.3039	777	1	775	99.74	UNIPROTKB|P60664 - symbol:hisF "imidazole glycerol phosphate synthase subunit HisF" species:83333 "Escherichia coli K-12" [GO:0005829 "cytosol" evidence=IDA] [GO:0000107 "imidazoleglycerol-phosphate synthase activity" evidence=IDA] [GO:0009382 "imidazoleglycerol-phosphate synthase complex" evidence=IDA] [GO:0000105 "histidine biosynthetic process" evidence=IDA] HAMAP:MF_01013 InterPro:IPR004651 I…	258	1	258	100	512.3	5e-144	255/258	98	257/258	99	0/258	0	1
gene-ECD_RS10170	NC_012971.2	1992417	1993028	+	protein_coding	ECD_RS10170	ECD_01928	.	WP_000954911.1	bifunctional phosphoribosyl-AMP cyclohydrolase/phosphoribosyl-ATP diphosphatase HisIE	-3.78824	5.26122	1.71831e-14	8.6164e-13	4.08703	5.94574	4.08703	5.94574	142	394	13.5351	46.1481	612	1	610	99.67	UNIPROTKB|P06989 - symbol:hisI "putative bifunctional phosphoribosyl-AMP cyclohydrolase/phosphoribosyl-ATP pyrophosphatase" species:83333 "Escherichia coli K-12" [GO:0005829 "cytosol" evidence=IDA] [GO:0004636 "phosphoribosyl-ATP diphosphatase activity" evidence=IGI] [GO:0004635 "phosphoribosyl-AMP cyclohydrolase activity" evidence=ISS] [GO:0000105 "histidine biosynthetic process" evidence=IMP] H…	203	1	203	100	409.8	3e-113	203/203	100	203/203	100	0/203	0	1
gene-ECD_RS10180	NC_012971.2	1994250	1995416	-	protein_coding	ECD_RS10180	ECD_01930	ugd	WP_000704860.1	UDP-glucose 6-dehydrogenase	-2.19969	7.19599	1.4949e-07	2.90667e-06	6.53257	7.66148	6.53257	7.66148	813	1309	40.6392	80.404	1167	1	1165	99.83	UNIPROTKB|P76373 - symbol:ugd species:83333 "Escherichia coli K-12" [GO:0003979 "UDP-glucose 6-dehydrogenase activity" evidence=IDA;IMP] [GO:0005515 "protein binding" evidence=IPI] [GO:0009242 "colanic acid biosynthetic process" evidence=IDA] InterPro:IPR001732 InterPro:IPR008927 InterPro:IPR013328 InterPro:IPR014026 InterPro:IPR014027 InterPro:IPR017476 InterPro:IPR028357 Pfam:PF00984 Pfam:PF037…	388	1	388	100	758.1	8e-218	387/388	99	387/388	99	0/388	0	1
gene-ECD_RS10190	NC_012971.2	1997234	1998598	-	protein_coding	ECD_RS10190	ECD_01932	cpsG	WP_000954427.1	phosphomannomutase CpsG	-2.79885	3.64661	1.4312e-06	2.351e-05	2.91325	4.27161	2.91325	4.27161	58	119	2.47868	6.24918	1365	4	1363	99.63	UNIPROTKB|P24175 - symbol:cpsG "phosphomannomutase" species:83333 "Escherichia coli K-12" [GO:0009298 "GDP-mannose biosynthetic process" evidence=IGI] [GO:0004615 "phosphomannomutase activity" evidence=IDA] InterPro:IPR005841 InterPro:IPR005843 InterPro:IPR005844 InterPro:IPR005845 InterPro:IPR005846 InterPro:IPR016055 InterPro:IPR016066 InterPro:IPR036900 Pfam:PF00408 Pfam:PF02878 Pfam:PF02879 P…	456	4	456	99.34	899	3e-260	443/453	97	448/453	98	0/453	0	1
gene-ECD_RS10195	NC_012971.2	1998632	2000056	-	protein_coding	ECD_RS10195	ECD_01933	.	WP_000097983.1	mannose-1-phosphate guanylyltransferase/mannose-6-phosphate isomerase	-4.06944	2.14248	1.33265e-05	0.000176345	1.42739	2.98652	1.42739	2.98652	15	45	0.614047	2.26364	1425	7	1423	99.44	UNIPROTKB|P24174 - symbol:cpsB "mannose-1-phosphate guanylyltransferase" species:83333 "Escherichia coli K-12" [GO:0016757 "transferase activity, transferring glycosyl groups" evidence=IBA] [GO:0009298 "GDP-mannose biosynthetic process" evidence=IGI] [GO:0004475 "mannose-1-phosphate guanylyltransferase activity" evidence=IDA] [GO:0006972 "hyperosmotic response" evidence=IEP] [GO:0009242 "colanic …	478	4	473	98.33	557.8	2e-157	266/472	56	349/472	73	2/472	0	1
gene-ECD_RS10205	NC_012971.2	2000890	2001657	-	protein_coding	ECD_RS10205	ECD_01936	.	WP_001278664.1	glycosyltransferase	-5.10892	2.5735	1.48289e-08	3.42502e-07	1.54344	3.43959	1.54344	3.43959	17	64	1.29126	5.97349	768	22	760	96.22	UNIPROTKB|Q8A780 - symbol:BT_1645 "Glycoside transferase family 2" species:226186 "Bacteroides thetaiotaomicron VPI-5482" [GO:0016757 "transferase activity, transferring glycosyl groups" evidence=IBA] Pfam:PF00535 CAZy:GT2 INTERPRO:IPR001173 GO:GO:0016740 Gene3D:3.90.550.10 InterPro:IPR029044 SUPFAM:SSF53448 EMBL:AE015928 Proteomes:UP000001414 eggNOG:COG0463 OMA:NDIVAYR OrthoDB:POG091H02KU eggNOG…	269	2	249	92.19	189.1	1e-46	89/248	35	156/248	62	2/248	0	1
gene-ECD_RS10210	NC_012971.2	2001647	2002759	-	protein_coding	ECD_RS10210	ECD_01937	.	WP_000161786.1	glycosyltransferase family 4 protein	-3.23336	1.70608	0.000878105	0.00608447	1.30119	2.52882	1.30119	2.52882	13	31	0.681355	1.99653	1113	238	988	67.48	UNIPROTKB|Q9RZB5 - symbol:DR_A0039 "Mannosyltransferase" species:243230 "Deinococcus radiodurans R1" [GO:0016757 "transferase activity, transferring glycosyl groups" evidence=IBA] InterPro:IPR001296 Pfam:PF00534 CAZy:GT4 Proteomes:UP000002524 GO:GO:0016757 EMBL:AE001825 eggNOG:COG0438 InterPro:IPR028098 Pfam:PF13439 eggNOG:ENOG4108TJN HOGENOM:HOG000177518 OrthoDB:POG091H0D2S PIR:A75597 RefSeq:NP_…	343	48	297	72.89	101.7	3e-20	77/265	29	132/265	49	30/265	11	1
gene-ECD_RS10215	NC_012971.2	2002756	2003931	-	protein_coding	ECD_RS10215	ECD_01938	wzy	WP_001230642.1	O7 family O-antigen polymerase	-6.66799	1.22026	6.47698e-05	0.000672583	0.644502	2.27726	0.644502	2.27726	5	25	0.248021	1.52385	1176	25	1159	96.51	UNIPROTKB|Q8ECG3 - symbol:wzy "O-antigen polymerase Wzy" species:211586 "Shewanella oneidensis MR-1" [GO:0008755 "O antigen polymerase activity" evidence=ISS] [GO:0009103 "lipopolysaccharide biosynthetic process" evidence=ISS] GO:GO:0016021 EMBL:AE014299 Proteomes:UP000008186 GO:GO:0009103 GO:GO:0008755 RefSeq:NP_718735.1 RefSeq:WP_011073066.1 STRING:211586.SO_3179 PaxDb:Q8ECG3 EnsemblBacteria:AA…	417	9	406	95.44	109.8	1e-22	95/401	23	178/401	44	26/401	6	1
gene-ECD_RS10220	NC_012971.2	2003928	2004749	-	protein_coding	ECD_RS10220	ECD_01939	.	WP_000340445.1	sugar polymerase	-7.43298	0.70292	0.00041343	0.00334519	0.419992	1.85453	0.419992	1.85453	3	17	0.212899	1.48247	822				No hit
gene-ECD_RS10225	NC_012971.2	2004749	2005495	-	protein_coding	ECD_RS10225	ECD_01940	.	WP_000690820.1	glycosyl transferase	-3.58436	1.91215	0.000148835	0.00138344	1.36567	2.74296	1.36567	2.74296	14	37	1.09328	3.5505	747				No hit
gene-ECD_RS10230	NC_012971.2	2005492	2006070	-	protein_coding	ECD_RS10230	.	.	WP_000323726.1	acyltransferase	-5.94052	2.01271	4.67112e-07	8.55849e-06	1.08841	2.95823	1.08841	2.95823	10	44	1.0075	5.44732	579	7	541	92.4	UNIPROTKB|Q06962 - symbol:rfbO "Galactoside O-acetyltransferase" species:666 "Vibrio cholerae" [GO:0008150 "biological_process" evidence=ND] [GO:0016407 "acetyltransferase activity" evidence=ISS] InterPro:IPR011004 Pfam:PF00132 InterPro:IPR001451 SUPFAM:SSF51161 GO:GO:0016407 EMBL:X59554 eggNOG:COG0110 EMBL:CP024162 Proteomes:UP000038065 Proteomes:UP000040416 Proteomes:UP000043247 Proteomes:UP000…	188	6	183	94.68	191.8	1e-47	94/178	52	126/178	70	0/178	0	1
gene-ECD_RS10235	NC_012971.2	2006072	2007184	-	protein_coding	ECD_RS10235	ECD_01942	.	WP_000998544.1	DegT/DnrJ/EryC1/StrS family aminotransferase	-2.4663	4.1128	3.97336e-06	5.92146e-05	3.44788	4.67076	3.44788	4.67076	88	159	4.61225	10.2403	1113	16	1090	96.59	UNIPROTKB|Q8ECF7 - symbol:SO_3185 "Enzyme for biosynthesis of dTDP-Qui4N" species:211586 "Shewanella oneidensis MR-1" [GO:0000271 "polysaccharide biosynthetic process" evidence=ISS] [GO:0003824 "catalytic activity" evidence=ISS] InterPro:IPR015421 InterPro:IPR015422 Pfam:PF01041 InterPro:IPR015424 Gene3D:3.40.640.10 Gene3D:3.90.1150.10 SUPFAM:SSF53383 GO:GO:0003824 EMBL:AE014299 Proteomes:UP00000…	358	2	351	97.77	249.2	1e-64	141/360	39	209/360	58	12/360	3	1
gene-ECD_RS10240	NC_012971.2	2007194	2008618	-	protein_coding	ECD_RS10240	ECD_01943	wzx	WP_001060532.1	O7 family O-antigen flippase	-3.75569	3.16001	6.29813e-08	1.3188e-06	2.23791	3.90739	2.23791	3.90739	33	91	1.3509	4.57758	1425	25	1423	98.18	UNIPROTKB|Q8A708 - symbol:BT_1717 "Putative lipopolysaccharide biosynthesis protein" species:226186 "Bacteroides thetaiotaomicron VPI-5482" [GO:0005886 "plasma membrane" evidence=IBA] [GO:0006810 "transport" evidence=IBA] GO:GO:0016021 GO:GO:0005886 EMBL:AE015928 Proteomes:UP000001414 eggNOG:COG2244 eggNOG:ENOG4105PSV OMA:GSEIANF OrthoDB:POG091H03GM RefSeq:NP_810630.1 RefSeq:WP_008767818.1 STRING…	494	11	475	94.13	329.3	1e-88	171/466	36	287/466	61	1/466	0	1
gene-ECD_RS10245	NC_012971.2	2008622	2009167	-	protein_coding	ECD_RS10245	ECD_01944	rfbC	WP_001100801.1	dTDP-4-dehydrorhamnose 3,5-epimerase	-2.62431	3.05311	7.08083e-05	0.000722023	2.4609	3.68375	2.4609	3.68375	40	77	4.27358	10.109	546	1	523	95.79	UNIPROTKB|P37780 - symbol:rfbC "dTDP-4-dehydrorhamnose 3,5-epimerase" species:623 "Shigella flexneri" [GO:0008830 "dTDP-4-dehydrorhamnose 3,5-epimerase activity" evidence=ISS] [GO:0009103 "lipopolysaccharide biosynthetic process" evidence=ISS] [GO:0045226 "extracellular polysaccharide biosynthetic process" evidence=ISS] InterPro:IPR000888 Pfam:PF00908 ProDom:PD001462 UniPathway:UPA00124 UniPathwa…	181	1	174	96.13	282	8e-75	133/174	76	150/174	86	0/174	0	1
gene-ECD_RS10265	NC_012971.2	2012466	2013359	-	protein_coding	ECD_RS10265	ECD_01948	galF	WP_000183060.1	UTP--glucose-1-phosphate uridylyltransferase GalF	2.52942	6.56098	2.46091e-09	6.5584e-08	7.08446	5.76156	7.08446	5.76156	1196	346	78.0403	27.7426	894	1	892	99.78	UNIPROTKB|P0AAB6 - symbol:galF "UTP:glucose-1-phosphate uridylyltransferase, low activity" species:83333 "Escherichia coli K-12" [GO:0050790 "regulation of catalytic activity" evidence=IEA] [GO:0005829 "cytosol" evidence=IDA] [GO:0003983 "UTP:glucose-1-phosphate uridylyltransferase activity" evidence=IDA] InterPro:IPR005771 InterPro:IPR005774 InterPro:IPR005835 Pfam:PF00483 UniPathway:UPA00030 Un…	297	1	297	100	585.5	5e-166	297/297	100	297/297	100	0/297	0	1
gene-ECD_RS10300	NC_012971.2	2022090	2023526	-	protein_coding	ECD_RS10300	ECD_01955	cpsB	WP_000079313.1	mannose-1-phosphate guanyltransferase	-4.32072	0.492903	0.0103193	0.044945	0.53661	1.58532	0.53661	1.58532	4	13	0.162378	0.648479	1437	1	1435	99.86	UNIPROTKB|P24174 - symbol:cpsB "mannose-1-phosphate guanylyltransferase" species:83333 "Escherichia coli K-12" [GO:0016757 "transferase activity, transferring glycosyl groups" evidence=IBA] [GO:0009298 "GDP-mannose biosynthetic process" evidence=IGI] [GO:0004475 "mannose-1-phosphate guanylyltransferase activity" evidence=IDA] [GO:0006972 "hyperosmotic response" evidence=IEP] [GO:0009242 "colanic …	478	1	478	100	927.5	9e-269	474/478	99	477/478	99	0/478	0	1
gene-ECD_RS10400	NC_012971.2	2046673	2048025	+	protein_coding	ECD_RS10400	ECD_01975	yegD	WP_000469743.1	molecular chaperone	2.0266	6.17265	7.02697e-06	9.95531e-05	6.60113	5.597	6.60113	5.597	853	308	36.777	16.3178	1353	1	1351	99.85	UNIPROTKB|Q9KS73 - symbol:VC_1386 "Heat shock protein 70 family protein" species:243277 "Vibrio cholerae O1 biovar El Tor str. N16961" [GO:0006457 "protein folding" evidence=ISS] Pfam:PF00012 Prosite:PS00329 GO:GO:0006457 EMBL:AE003852 Proteomes:UP000000584 eggNOG:COG0443 InterPro:IPR013126 InterPro:IPR018181 eggNOG:ENOG4105R8A KO:K04046 OMA:QRAGHWL PIR:C82204 RefSeq:NP_231030.1 RefSeq:WP_0004696…	450	1	450	100	485	2e-135	246/450	54	319/450	70	0/450	0	1
gene-ECD_RS10435	NC_012971.2	2060385	2061800	+	protein_coding	ECD_RS10435	ECD_01982	.	WP_000130850.1	MFS transporter	-2.30214	2.47425	0.00291919	0.0163313	2.09307	3.09444	2.09307	3.09444	29	49	1.1947	2.48052	1416	1	1414	99.86	UNIPROTKB|P36554 - symbol:mdtD "putative multidrug efflux pump MdtD" species:83333 "Escherichia coli K-12" [GO:0005886 "plasma membrane" evidence=IDA] HAMAP:MF_01577 InterPro:IPR004638 InterPro:IPR011701 Pfam:PF07690 EcoGene:EG12136 GO:GO:0005886 GO:GO:0005887 EMBL:U00096 EMBL:AP009048 Proteomes:UP000000318 Proteomes:UP000000625 GO:GO:0022857 CDD:cd06174 InterPro:IPR020846 InterPro:IPR036259 SUPF…	471	1	471	100	912.9	2e-264	471/471	100	471/471	100	0/471	0	1
gene-ECD_RS10455	NC_012971.2	2064588	2065949	+	protein_coding	ECD_RS10455	ECD_01986	.	WP_000476014.1	tRNA 5-hydroxyuridine modification protein YegQ	2.36764	7.27264	1.07249e-08	2.55453e-07	7.76707	6.53251	7.76707	6.53251	1925	595	82.4477	31.3147	1362	1	1360	99.85	UNIPROTKB|P76403 - symbol:yegQ "putative peptidase YegQ" species:83333 "Escherichia coli K-12" [GO:0005829 "cytosol" evidence=IDA] InterPro:IPR001539 InterPro:IPR013785 Pfam:PF01136 PROSITE:PS01276 EcoGene:EG14060 GO:GO:0005829 Gene3D:3.20.20.70 EMBL:U00096 EMBL:AP009048 Proteomes:UP000000318 Proteomes:UP000000625 GO:GO:0008233 MEROPS:U32.002 eggNOG:ENOG4105CFP eggNOG:COG0826 KO:K08303 InterPro:I…	453	1	453	100	928.3	5e-269	452/453	99	453/453	100	0/453	0	1
gene-ECD_RS10490	NC_012971.2	2069638	2070678	-	protein_coding	ECD_RS10490	ECD_02017	gatD	WP_000844219.1	galactitol-1-phosphate 5-dehydrogenase	2.64049	2.65062	0.000593123	0.00440622	3.25711	2.08133	3.25711	2.08133	76	21	4.25881	1.44603	1041	1	1039	99.81	UNIPROTKB|P0A9S3 - symbol:gatD "galactitol-1-phosphate 5-dehydrogenase" species:83333 "Escherichia coli K-12" [GO:0005829 "cytosol" evidence=IDA] [GO:0042802 "identical protein binding" evidence=IPI] [GO:0016491 "oxidoreductase activity" evidence=IEA] [GO:0008270 "zinc ion binding" evidence=IEA;IDA] [GO:0055114 "oxidation-reduction process" evidence=IEA] [GO:0008868 "galactitol-1-phosphate 5-dehy…	346	1	346	100	691.4	8e-198	346/346	100	346/346	100	0/346	0	1
gene-ECD_RS10495	NC_012971.2	2070726	2072081	-	protein_coding	ECD_RS10495	ECD_02018	.	WP_000490679.1	galactitol permease IIC component	2.06297	3.76389	0.000638054	0.00467548	4.23244	3.26582	4.23244	3.26582	158	56	6.79708	2.96031	1356	1	1354	99.85	UNIPROTKB|P69831 - symbol:gatC "galactitol-specific PTS enzyme IIC component" species:83333 "Escherichia coli K-12" [GO:0034219 "carbohydrate transmembrane transport" evidence=IEA] [GO:0090584 "protein-phosphocysteine-galactitol-phosphotransferase system transporter activity" evidence=IDA] [GO:0005887 "integral component of plasma membrane" evidence=RCA] [GO:0015796 "galactitol transport" evidenc…	451	1	451	100	886.3	2e-256	451/451	100	451/451	100	0/451	0	1
gene-ECD_RS10500	NC_012971.2	2072085	2072369	-	protein_coding	ECD_RS10500	ECD_02019	gatB	WP_000823266.1	PTS galactitol transporter subunit IIB	2.42293	1.44293	0.0324684	0.106168	2.13067	1.25406	2.13067	1.25406	30	9	6.14047	2.26364	285	1	283	99.3	UNIPROTKB|P37188 - symbol:gatB "galactitol-specific PTS enzyme IIB component" species:83333 "Escherichia coli K-12" [GO:0034219 "carbohydrate transmembrane transport" evidence=IEA] [GO:0090563 "protein-phosphocysteine-sugar phosphotransferase activity" evidence=RCA] [GO:0090584 "protein-phosphocysteine-galactitol-phosphotransferase system transporter activity" evidence=IDA] [GO:0015796 "galactito…	94	1	94	100	188.7	5e-47	93/94	98	93/94	98	0/94	0	1
gene-ECD_RS10525	NC_012971.2	2075307	2076359	-	protein_coding	ECD_RS10525	ECD_02025	fbaB	WP_000129551.1	class I fructose-bisphosphate aldolase	2.25545	3.92434	8.56571e-05	0.000850102	4.4263	3.33346	4.4263	3.33346	182	59	10.0825	4.01636	1053	1	1051	99.81	UNIPROTKB|P0A991 - symbol:fbaB "fructose-bisphosphate aldolase class I" species:83333 "Escherichia coli K-12" [GO:0005515 "protein binding" evidence=IPI] [GO:0042802 "identical protein binding" evidence=IPI] [GO:0016020 "membrane" evidence=IDA] [GO:0005829 "cytosol" evidence=IDA] [GO:0004332 "fructose-bisphosphate aldolase activity" evidence=IDA] InterPro:IPR002915 InterPro:IPR013785 Pfam:PF01791…	350	1	350	100	698	9e-200	350/350	100	350/350	100	0/350	0	1
gene-ECD_RS10535	NC_012971.2	2077890	2078894	+	protein_coding	ECD_RS10535	ECD_02027	.	WP_000846243.1	ADP-ribosylglycohydrolase family protein	-2.86588	3.10705	1.13912e-05	0.00015268	2.43108	3.76766	2.43108	3.76766	39	82	2.26372	5.84867	1005	10	985	97.11	UNIPROTKB|Q4KFQ4 - symbol:PFL_1809 "ADP-ribosylglycohydrolase family protein" species:220664 "Pseudomonas protegens Pf-5" [GO:0003674 "molecular_function" evidence=ND] [GO:0008150 "biological_process" evidence=ND] Pfam:PF03747 GO:GO:0016787 EMBL:CP000076 Proteomes:UP000008540 Gene3D:1.10.4080.10 InterPro:IPR005502 InterPro:IPR036705 SUPFAM:SSF101478 eggNOG:COG1397 OMA:AMLTHSC RefSeq:WP_011060130.…	332	5	332	98.8	166.4	9e-40	105/329	31	168/329	51	5/329	1	1
gene-ECD_RS10550	NC_012971.2	2080628	2081446	-	protein_coding	ECD_RS10550	ECD_02030	.	WP_001300994.1	glycoside hydrolase family 25 protein	-3.87415	1.99444	5.08771e-05	0.000546177	1.36567	2.83918	1.36567	2.83918	14	40	0.99717	3.50094	819	100	811	86.94	UNIPROTKB|Q81YN8 - symbol:yegX "Putative lysozyme" species:1392 "Bacillus anthracis" [GO:0003796 "lysozyme activity" evidence=ISS] [GO:0009253 "peptidoglycan catabolic process" evidence=ISS] InterPro:IPR002053 Pfam:PF01183 EMBL:AE017334 Proteomes:UP000000594 InterPro:IPR017853 SUPFAM:SSF51445 GO:GO:0016998 GO:GO:0009253 GO:GO:0003796 CAZy:GH25 InterPro:IPR018077 SMART:SM00641 HOGENOM:HOG000094643…	245	11	245	95.92	124.8	2e-27	77/246	31	125/246	50	20/246	8	1
gene-ECD_RS10575	NC_012971.2	2084246	2084911	-	protein_coding	ECD_RS10575	ECD_02035	.	WP_000858919.1	helix-turn-helix domain-containing protein	-3.43297	4.63184	2.26451e-11	8.2191e-10	3.60304	5.29726	3.60304	5.29726	99	249	8.67134	26.8	666				No hit
gene-ECD_RS10580	NC_012971.2	2085105	2085368	-	protein_coding	ECD_RS10580	ECD_02036	.	WP_012777764.1	hypothetical protein	-3.78896	4.09317	5.53972e-11	1.91926e-09	3.01727	4.8039	3.01727	4.8039	63	175	13.9207	47.5164	264				No hit
gene-ECD_RS10620	NC_012971.2	2099458	2100546	+	protein_coding	ECD_RS10620	ECD_02048	.	WP_001300974.1	MoxR family ATPase	-3.74642	0.623883	0.0161862	0.0630732	0.644502	1.65747	0.644502	1.65747	5	14	0.267835	0.921529	1089	142	910	70.62	UNIPROTKB|Q0C2X0 - symbol:HNE_1205 "ATPase, AAA family" species:228405 "Hyphomonas neptunium ATCC 15444" [GO:0016887 "ATPase activity" evidence=ISM] InterPro:IPR011703 Pfam:PF07726 InterPro:IPR003593 InterPro:IPR027417 SUPFAM:SSF52540 GO:GO:0005524 GO:GO:0016887 SMART:SM00382 EMBL:CP000158 Proteomes:UP000001959 eggNOG:COG0714 KO:K03924 eggNOG:ENOG4105C7R HOGENOM:HOG000236942 OrthoDB:POG091H04NP O…	318	9	263	80.19	59.3	2e-07	74/270	27	115/270	42	29/270	10	1
gene-ECD_RS10635	NC_012971.2	2103962	2105962	+	protein_coding	ECD_RS10635	ECD_02051	.	WP_001300967.1	hypothetical protein	-2.22	1.85977	0.0175335	0.0672235	1.65084	2.52882	1.65084	2.52882	19	31	0.5539	1.11051	2001	1	1843	92.1	UNIPROTKB|P33353 - symbol:yehQ "putative protein" species:83333 "Escherichia coli K-12" [GO:0005829 "cytosol" evidence=IDA] InterPro:IPR007527 Pfam:PF04434 PROSITE:PS50966 GO:GO:0005829 GO:GO:0008270 EMBL:U00096 EMBL:AP009048 Proteomes:UP000000318 Proteomes:UP000000625 EMBL:U00007 PIR:A64980 RefSeq:WP_001087218.1 BioGrid:4260443 DIP:DIP-11905N IntAct:P33353 MINT:MINT-1308029 STRING:316385.ECDH10B…	614	1	614	100	1188.3	0	592/614	96	602/614	98	0/614	0	1
gene-ECD_RS10660	NC_012971.2	2109729	2110460	+	protein_coding	ECD_RS10660	ECD_02056	mlrA	WP_001240403.1	HTH-type transcriptional regulator MlrA	2.09098	4.24389	0.000146456	0.00136465	4.70701	3.70093	4.70701	3.70093	223	78	17.7713	7.63823	732	1	730	99.73	UNIPROTKB|P33358 - symbol:mlrA "DNA-binding transcriptional activator MlrA" species:83333 "Escherichia coli K-12" [GO:0005515 "protein binding" evidence=IPI] [GO:0003700 "DNA binding transcription factor activity" evidence=IDA] InterPro:IPR000551 Pfam:PF13411 PROSITE:PS00552 PROSITE:PS50937 SMART:SM00422 InterPro:IPR009061 GO:GO:0003700 EMBL:U00096 EMBL:AP009048 Proteomes:UP000000318 Proteomes:UP…	243	1	243	100	498.4	7e-140	242/243	99	242/243	99	0/243	0	1
gene-ECD_RS10665	NC_012971.2	2110520	2110627	+	protein_coding	ECD_RS10665	ECD_02057	.	WP_001216966.1	protein YohO	-2.91159	2.70565	6.41915e-05	0.00067023	2.09307	3.39807	2.09307	3.39807	29	62	15.6639	41.1507	108	1	106	98.15	UNIPROTKB|Q2EES6 - symbol:yohO "small putative membrane protein" species:83333 "Escherichia coli K-12" [GO:0005887 "integral component of plasma membrane" evidence=RCA] HAMAP:MF_01362 InterPro:IPR020870 GO:GO:0016021 GO:GO:0005886 EMBL:U00096 EMBL:AP009048 Proteomes:UP000000318 Proteomes:UP000000625 RefSeq:WP_001216963.1 RefSeq:YP_588460.1 BioGrid:4260446 PaxDb:Q2EES6 PRIDE:Q2EES6 EnsemblBacteria…	35	1	35	100	67	8e-11	34/35	97	34/35	97	0/35	0	1
gene-ECD_RS10680	NC_012971.2	2112263	2113420	-	protein_coding	ECD_RS10680	ECD_02060	yehY	WP_000220833.1	glycine betaine ABC transporter permease YehY	-3.87629	1.24643	0.00124544	0.00805838	0.926849	2.18262	0.926849	2.18262	8	23	0.403001	1.42373	1158	1	1156	99.83	UNIPROTKB|P33361 - symbol:yehY "glycine betaine ABC transporter membrane subunit YehY" species:83333 "Escherichia coli K-12" [GO:0005215 "transporter activity" evidence=IBA] [GO:0031460 "glycine betaine transport" evidence=IDA] [GO:0055052 "ATP-binding cassette (ABC) transporter complex, substrate-binding subunit-containing" evidence=RCA] [GO:0005886 "plasma membrane" evidence=IDA;RCA] InterPro:I…	385	1	385	100	744.2	1e-213	382/385	99	384/385	99	0/385	0	1
gene-ECD_RS10735	NC_012971.2	2125528	2125926	+	protein_coding	ECD_RS10735	ECD_02070	.	WP_001295452.1	CidA/LrgA family protein	2.3245	3.1431	0.000544969	0.0041045	3.68113	2.60378	3.68113	2.60378	105	33	15.3512	5.92857	399	1	397	99.5	UNIPROTKB|P60632 - symbol:yohJ "conserved inner membrane protein" species:83333 "Escherichia coli K-12" [GO:0005886 "plasma membrane" evidence=IDA] HAMAP:MF_01144 InterPro:IPR005538 Pfam:PF03788 GO:GO:0016021 GO:GO:0005886 EMBL:U00096 EMBL:AP009048 Proteomes:UP000000318 Proteomes:UP000000625 EMBL:U00007 eggNOG:ENOG4105VAW eggNOG:COG1380 HOGENOM:HOG000253615 KO:K06518 PANTHER:PTHR33931 InterPro:IP…	132	1	132	100	196.1	4e-49	132/132	100	132/132	100	0/132	0	1
gene-ECD_RS10745	NC_012971.2	2126748	2127632	+	protein_coding	ECD_RS10745	ECD_02072	cdd	WP_000553555.1	cytidine deaminase	2.00087	5.80866	1.70444e-05	0.000214377	6.23323	5.25136	6.23323	5.25136	659	241	43.4377	19.5201	885	1	883	99.77	UNIPROTKB|P0ABF6 - symbol:cdd species:83333 "Escherichia coli K-12" [GO:0008270 "zinc ion binding" evidence=IDA] [GO:0001884 "pyrimidine nucleoside binding" evidence=IDA] [GO:0004126 "cytidine deaminase activity" evidence=IDA] [GO:0015949 "nucleobase-containing small molecule interconversion" evidence=IDA] [GO:0042802 "identical protein binding" evidence=IPI] [GO:0047844 "deoxycytidine deaminase …	294	1	294	100	589.3	4e-167	294/294	100	294/294	100	0/294	0	1
gene-ECD_RS10765	NC_012971.2	2130169	2131404	+	protein_coding	ECD_RS10765	ECD_02076	preA	WP_000956071.1	NAD-dependent dihydropyrimidine dehydrogenase subunit PreA	-2.97737	1.27781	0.00841274	0.0383963	1.08841	2.13286	1.08841	2.13286	10	22	0.471961	1.27589	1236	1	1234	99.84	UNIPROTKB|P25889 - symbol:preA "NAD-dependent dihydropyrimidine dehydrogenase subunit PreA" species:83333 "Escherichia coli K-12" [GO:0006208 "pyrimidine nucleobase catabolic process" evidence=IDA] [GO:0003954 "NADH dehydrogenase activity" evidence=IDA] [GO:0005515 "protein binding" evidence=IPI] [GO:0051536 "iron-sulfur cluster binding" evidence=IDA] [GO:0004159 "dihydrouracil dehydrogenase (NAD…	411	1	411	100	797	2e-229	411/411	100	411/411	100	0/411	0	1
gene-ECD_RS10795	NC_012971.2	2136709	2137866	-	protein_coding	ECD_RS10795	ECD_02081	.	WP_000440894.1	DUF418 family protein	2.25884	4.33768	2.11432e-05	0.000256614	4.83209	3.7179	4.83209	3.7179	244	79	12.2915	4.89021	1158	1	1156	99.83	UNIPROTKB|P25747 - symbol:yeiB "conserved inner membrane protein" species:83333 "Escherichia coli K-12" [GO:0005886 "plasma membrane" evidence=IDA] GO:GO:0016021 GO:GO:0005886 EMBL:U00096 EMBL:AP009048 Proteomes:UP000000318 Proteomes:UP000000625 EMBL:U00007 EMBL:X62529 PIR:G64983 RefSeq:NP_416657.1 RefSeq:WP_000440926.1 ProteinModelPortal:P25747 BioGrid:4262226 STRING:316385.ECDH10B_2309 TCDB:9.B…	385	1	385	100	780	2e-224	383/385	99	385/385	100	0/385	0	1
gene-ECD_RS10800	NC_012971.2	2137883	2138551	-	protein_coding	ECD_RS10800	ECD_02082	folE	WP_001139613.1	GTP cyclohydrolase I FolE	2.48333	7.3453	1.62119e-09	4.61072e-08	7.85953	6.55629	7.85953	6.55629	2053	605	179.014	64.8244	669	1	667	99.7	UNIPROTKB|P0A6T5 - symbol:folE species:83333 "Escherichia coli K-12" [GO:0005737 "cytoplasm" evidence=IDA] [GO:0005525 "GTP binding" evidence=IDA] [GO:0005829 "cytosol" evidence=IDA] [GO:0008270 "zinc ion binding" evidence=IDA] [GO:0008616 "queuosine biosynthetic process" evidence=IMP] [GO:0003934 "GTP cyclohydrolase I activity" evidence=IDA] UniPathway:UPA00848 HAMAP:MF_00223 InterPro:IPR001474 …	222	1	222	100	436.8	2e-121	222/222	100	222/222	100	0/222	0	1
gene-ECD_RS10815	NC_012971.2	2139677	2141668	-	protein_coding	ECD_RS10815	ECD_02084	cirA	WP_000489227.1	catecholate siderophore receptor CirA	-5.01396	8.65613	1.18243e-26	1.8776e-24	7.07846	9.39598	7.07846	9.39598	1191	4371	34.8777	157.29	1992	1	1990	99.9	UNIPROTKB|P17315 - symbol:cirA "ferric dihyroxybenzoylserine outer membrane transporter" species:83333 "Escherichia coli K-12" [GO:0044718 "siderophore transmembrane transport" evidence=IEA] [GO:0043213 "bacteriocin transport" evidence=IEA] [GO:0015343 "siderophore transmembrane transporter activity" evidence=IMP] [GO:0033212 "iron assimilation" evidence=IEP] [GO:0042912 "colicin transmembrane tr…	663	1	663	100	1363.2	0	662/663	99	663/663	100	0/663	0	1
gene-ECD_RS10860	NC_012971.2	2150933	2152183	-	protein_coding	ECD_RS10860	ECD_02093	.	WP_000353887.1	NupC/NupG family nucleoside CNT transporter	-2.52177	1.56582	0.00916578	0.0410468	1.36567	2.32235	1.36567	2.32235	14	26	0.652823	1.48979	1251	1	1249	99.84	UNIPROTKB|P33024 - symbol:psuT "putative pseudouridine transporter PsuT" species:83333 "Escherichia coli K-12" [GO:0005337 "nucleoside transmembrane transporter activity" evidence=IBA] [GO:0005887 "integral component of plasma membrane" evidence=IBA] [GO:0005886 "plasma membrane" evidence=IDA] InterPro:IPR008276 InterPro:IPR018270 InterPro:IPR002668 EcoGene:EG12032 Pfam:PF01773 GO:GO:0005886 GO:G…	416	1	416	100	729.9	3e-209	415/416	99	415/416	99	0/416	0	1
gene-ECD_RS10875	NC_012971.2	2154568	2156259	-	protein_coding	ECD_RS10875	ECD_02096	fruA	WP_000854467.1	PTS fructose transporter subunit IIBC	2.07684	8.1098	6.43711e-07	1.13573e-05	8.54453	7.49423	8.54453	7.49423	3306	1165	113.98	49.3554	1692	1	1690	99.88	UNIPROTKB|P20966 - symbol:fruA "fructose-specific PTS multiphosphoryl transfer protein FruA" species:83333 "Escherichia coli K-12" [GO:0015755 "fructose transmembrane transport" evidence=IEA] [GO:0034219 "carbohydrate transmembrane transport" evidence=IEA] [GO:0022877 "protein-N(PI)-phosphohistidine-fructose phosphotransferase system transporter activity" evidence=IEA] [GO:0005351 "carbohydrate:p…	563	1	563	100	977.2	1e-283	552/563	98	552/563	98	0/563	0	1
gene-ECD_RS10880	NC_012971.2	2156276	2157214	-	protein_coding	ECD_RS10880	ECD_02097	fruK	WP_000091263.1	1-phosphofructokinase	2.48017	7.34161	1.72247e-09	4.84697e-08	7.85533	6.55393	7.85533	6.55393	2047	604	127.168	46.1084	939	1	937	99.79	UNIPROTKB|P0AEW9 - symbol:fruK "1-phosphofructokinase" species:83333 "Escherichia coli K-12" [GO:0046835 "carbohydrate phosphorylation" evidence=IEA] [GO:0005829 "cytosol" evidence=IBA] [GO:0006001 "fructose catabolic process" evidence=IMP] [GO:0008662 "1-phosphofructokinase activity" evidence=IDA] InterPro:IPR002173 InterPro:IPR017583 InterPro:IPR022463 PIRSF:PIRSF000535 PROSITE:PS00583 PROSITE:…	312	1	312	100	621.7	7e-177	312/312	100	312/312	100	0/312	0	1
gene-ECD_RS10885	NC_012971.2	2157214	2158344	-	protein_coding	ECD_RS10885	ECD_02098	.	WP_000487267.1	fused PTS fructose transporter subunit IIA/HPr protein	2.36572	7.51593	8.84194e-09	2.1327e-07	8.00958	6.77481	8.00958	6.77481	2279	705	117.546	44.6823	1131	1	1129	99.82	UNIPROTKB|P69811 - symbol:fruB "fructose-specific PTS multiphosphoryl transfer protein FruB" species:83333 "Escherichia coli K-12" [GO:0090563 "protein-phosphocysteine-sugar phosphotransferase activity" evidence=IBA] [GO:0034219 "carbohydrate transmembrane transport" evidence=IEA] [GO:0019897 "extrinsic component of plasma membrane" evidence=IDA] [GO:0032445 "fructose import" evidence=IDA] [GO:00…	376	1	376	100	715.7	4e-205	374/376	99	375/376	99	0/376	0	1
gene-ECD_RS10890	NC_012971.2	2158712	2159893	+	protein_coding	ECD_RS10890	ECD_02099	setB	WP_000551969.1	sugar efflux transporter SetB	2.09075	2.86151	0.00444726	0.0232809	3.37144	2.44974	3.37144	2.44974	83	29	4.09624	1.75869	1182	1	1180	99.83	UNIPROTKB|P33026 - symbol:setB species:83333 "Escherichia coli K-12" [GO:0007059 "chromosome segregation" evidence=IMP] [GO:0016020 "membrane" evidence=IDA] [GO:0015767 "lactose transport" evidence=IDA] [GO:0005886 "plasma membrane" evidence=IDA] InterPro:IPR004750 InterPro:IPR011701 Pfam:PF07690 EcoGene:EG12034 GO:GO:0016021 GO:GO:0005886 GO:GO:0016020 GO:GO:0007059 EMBL:U00096 EMBL:AP009048 Pro…	393	1	393	100	774.2	1e-222	392/393	99	393/393	100	0/393	0	1
gene-ECD_RS10895	NC_012971.2	2159890	2160144	-	protein_coding	ECD_RS10895	ECD_02100	.	WP_000389030.1	YkgJ family cysteine cluster protein	2.42293	1.44293	0.0324684	0.106168	2.13067	1.25406	2.13067	1.25406	30	9	6.86287	2.52995	255	1	253	99.22	UNIPROTKB|P0AFT8 - symbol:yeiW "conserved protein" species:83333 "Escherichia coli K-12" [GO:0005515 "protein binding" evidence=IPI] EMBL:U00096 EMBL:AP009048 Proteomes:UP000000318 Proteomes:UP000000625 eggNOG:ENOG4105KRS eggNOG:COG0727 KO:K06940 InterPro:IPR005358 Pfam:PF03692 RefSeq:WP_000389030.1 RefSeq:YP_588461.1 ProteinModelPortal:P0AFT8 BioGrid:4263348 IntAct:P0AFT8 STRING:316385.ECDH10B_2…	84	1	84	100	183.3	2e-45	84/84	100	84/84	100	0/84	0	1
gene-ECD_RS10900	NC_012971.2	2160299	2160871	+	protein_coding	ECD_RS10900	ECD_02101	yeiP	WP_001136827.1	elongation factor P-like protein YeiP	2.06521	5.46843	1.34221e-05	0.000176996	5.91016	4.88879	5.91016	4.88879	525	186	53.4478	23.2684	573	1	571	99.65	UNIPROTKB|P0A6N8 - symbol:yeiP "putative dehydrogenase, NAD-dependent" species:83333 "Escherichia coli K-12" [GO:0005829 "cytosol" evidence=IDA] [GO:0003746 "translation elongation factor activity" evidence=IBA] HAMAP:MF_00646 InterPro:IPR001059 InterPro:IPR015365 Pfam:PF01132 Pfam:PF09285 SMART:SM00841 SMART:SM01185 EcoGene:EG12035 InterPro:IPR008991 GO:GO:0005829 EMBL:U00096 EMBL:AP009048 Prote…	190	1	190	100	380.6	2e-104	190/190	100	190/190	100	0/190	0	1
gene-ECD_RS10905	NC_012971.2	2161094	2162560	+	protein_coding	ECD_RS10905	ECD_02102	.	WP_001091940.1	mannitol dehydrogenase family protein	2.20342	4.29509	3.93521e-05	0.000443701	4.7798	3.70093	4.7798	3.70093	235	78	9.34464	3.8113	1467	1	1465	99.86	UNIPROTKB|P33029 - symbol:yeiQ "putative dehydrogenase, NAD-dependent" species:83333 "Escherichia coli K-12" [GO:0016616 "oxidoreductase activity, acting on the CH-OH group of donors, NAD or NADP as acceptor" evidence=IBA] InterPro:IPR000669 InterPro:IPR008927 InterPro:IPR013118 InterPro:IPR013131 InterPro:IPR013328 InterPro:IPR023027 Pfam:PF01232 Pfam:PF08125 PRINTS:PR00084 PROSITE:PS00974 EcoGe…	488	1	488	100	987.3	1e-286	488/488	100	488/488	100	0/488	0	1
gene-ECD_RS10940	NC_012971.2	2170122	2171147	+	protein_coding	ECD_RS10940	ECD_02109	.	WP_000088916.1	ABC transporter permease	-2.34231	2.90538	0.000546742	0.00410973	2.43108	3.49972	2.43108	3.49972	39	67	2.21739	4.68098	1026	1	1024	99.81	UNIPROTKB|P33915 - symbol:yejE "putative oligopeptide ABC transporter membrane subunit YejE" species:83333 "Escherichia coli K-12" [GO:0005887 "integral component of plasma membrane" evidence=RCA] [GO:0035672 "oligopeptide transmembrane transport" evidence=IDA] [GO:0005886 "plasma membrane" evidence=IDA] [GO:0043190 "ATP-binding cassette (ABC) transporter complex" evidence=ISS] [GO:0042884 "micro…	341	1	341	100	639	5e-182	340/341	99	341/341	100	0/341	0	1
gene-ECD_RS11070	NC_012971.2	2193917	2196403	-	protein_coding	ECD_RS11070	ECD_02133	napA	WP_000778078.1	periplasmic nitrate reductase subunit alpha	-2.7251	2.81985	7.97017e-05	0.000799324	2.23791	3.47995	2.23791	3.47995	33	66	0.77404	1.90229	2487	1	2485	99.92	UNIPROTKB|P33937 - symbol:napA species:83333 "Escherichia coli K-12" [GO:0009061 "anaerobic respiration" evidence=IGI] [GO:0008940 "nitrate reductase activity" evidence=IGI;IDA] [GO:0005515 "protein binding" evidence=IPI] [GO:0030288 "outer membrane-bounded periplasmic space" evidence=IDA] [GO:0051539 "4 iron, 4 sulfur cluster binding" evidence=IDA] [GO:0042597 "periplasmic space" evidence=IDA] […	828	1	828	100	1708.7	0	826/828	99	827/828	99	0/828	0	1
gene-ECD_RS11175	NC_012971.2	2220159	2224553	-	protein_coding	ECD_RS11175	ECD_02154	.	WP_122987104.1	alpha-2-macroglobulin family protein	-3.88889	2.96586	1.54883e-07	2.99624e-06	2.05447	3.73468	2.05447	3.73468	28	80	0.371641	1.30479	4395	1	4354	99.07	UNIPROTKB|Q4K5B1 - symbol:PFL_5504 "Alpha-2-macroglobulin domain protein" species:220664 "Pseudomonas protegens Pf-5" [GO:0003674 "molecular_function" evidence=ND] [GO:0005575 "cellular_component" evidence=ND] [GO:0008150 "biological_process" evidence=ND] InterPro:IPR001599 InterPro:IPR002890 Pfam:PF00207 Pfam:PF01835 SMART:SM01360 Gene3D:2.60.40.10 InterPro:IPR013783 InterPro:IPR008930 SUPFAM:SS…	1525	61	1512	95.21	1515.7	0	777/1459	53	1025/1459	70	15/1459	1	1
gene-ECD_RS11210	NC_012971.2	2235226	2237511	+	protein_coding	ECD_RS11210	ECD_02160	.	WP_001075164.1	ribonucleoside-diphosphate reductase subunit alpha	2.08003	6.78328	1.67169e-06	2.6656e-05	7.22143	6.17507	7.22143	6.17507	1316	463	33.5819	14.5182	2286	1	2284	99.91	UNIPROTKB|P00452 - symbol:nrdA species:83333 "Escherichia coli K-12" [GO:0015949 "nucleobase-containing small molecule interconversion" evidence=IDA] [GO:0005971 "ribonucleoside-diphosphate reductase complex" evidence=IDA] [GO:0009263 "deoxyribonucleotide biosynthetic process" evidence=IDA] [GO:0005524 "ATP binding" evidence=IDA] [GO:0004748 "ribonucleoside-diphosphate reductase activity, thiored…	761	1	761	100	1415.6	0	761/761	100	761/761	100	0/761	0	1
gene-ECD_RS11250	NC_012971.2	2244634	2245893	+	protein_coding	ECD_RS11250	ECD_02168	glpB	WP_001209902.1	glycerol-3-phosphate dehydrogenase subunit GlpB	-3.29456	1.82518	0.000430003	0.00342117	1.36567	2.63986	1.36567	2.63986	14	34	0.64816	1.93427	1260	1	1258	99.84	UNIPROTKB|P13033 - symbol:glpB "anaerobic glycerol-3-phosphate dehydrogenase subunit B" species:83333 "Escherichia coli K-12" [GO:0009331 "glycerol-3-phosphate dehydrogenase complex" evidence=IGI] [GO:0046168 "glycerol-3-phosphate catabolic process" evidence=IGI;IDA] [GO:0009061 "anaerobic respiration" evidence=IEP] [GO:0010181 "FMN binding" evidence=ISM] [GO:0005829 "cytosol" evidence=IDA] [GO:0…	419	1	419	100	836.6	2e-241	413/419	98	415/419	99	0/419	0	1
gene-ECD_RS11275	NC_012971.2	2250383	2251588	-	protein_coding	ECD_RS11275	ECD_02173	rhmD	WP_001319848.1	L-rhamnonate dehydratase	-2.7053	1.05361	0.0191693	0.0712028	1.00989	1.91466	1.00989	1.91466	9	18	0.435332	1.06988	1206	1	1204	99.83	UNIPROTKB|P77215 - symbol:rhmD "L-rhamnonate dehydratase" species:83333 "Escherichia coli K-12" [GO:0042802 "identical protein binding" evidence=IDA] [GO:0016829 "lyase activity" evidence=IEA] [GO:0009063 "cellular amino acid catabolic process" evidence=IEA] [GO:0046872 "metal ion binding" evidence=IEA] [GO:0050032 "L-rhamnonate dehydratase activity" evidence=IEA;IDA] HAMAP:MF_01288 InterPro:IPR0…	401	1	401	100	839	4e-242	401/401	100	401/401	100	0/401	0	1
gene-ECD_RS11295	NC_012971.2	2254728	2255153	+	protein_coding	ECD_RS11295	ECD_02177	nudI	WP_001300564.1	nucleoside triphosphatase NudI	-2.294	1.65789	0.0187538	0.070484	1.48658	2.36608	1.48658	2.36608	16	27	2.19096	4.54321	426	1	424	99.53	UNIPROTKB|P52006 - symbol:nudI "pyrimidine deoxynucleoside triphosphate pyrophosphohydrolase" species:83333 "Escherichia coli K-12" [GO:0035529 "NADH pyrophosphatase activity" evidence=IEA] [GO:0004551 "nucleotide diphosphatase activity" evidence=IEA] [GO:0047840 "dCTP diphosphatase activity" evidence=IDA] [GO:0004170 "dUTP diphosphatase activity" evidence=IDA] HAMAP:MF_01846 InterPro:IPR000086 I…	141	1	141	100	289.3	4e-77	140/141	99	141/141	100	0/141	0	1
gene-ECD_RS11375	NC_012971.2	2270896	2271201	-	protein_coding	ECD_RS11375	ECD_02193	elaB	WP_000070621.1	stress response protein ElaB	2.04522	5.33883	2.052e-05	0.000250632	5.77721	4.77175	5.77721	4.77175	478	171	91.1237	40.0575	306	1	304	99.35	UNIPROTKB|P0AEH5 - symbol:elaB species:83333 "Escherichia coli K-12" [GO:0006974 "cellular response to DNA damage stimulus" evidence=IEP] [GO:0005887 "integral component of plasma membrane" evidence=RCA] [GO:0005829 "cytosol" evidence=IDA] InterPro:IPR010279 Pfam:PF05957 GO:GO:0016021 GO:GO:0005829 GO:GO:0005886 EMBL:U00096 EMBL:AP009048 Proteomes:UP000000318 Proteomes:UP000000625 GO:GO:0006974 G…	101	1	101	100	200.7	1e-50	101/101	100	101/101	100	0/101	0	1
gene-ECD_RS11490	NC_012971.2	2296114	2296713	+	protein_coding	ECD_RS11490	ECD_02216	yfbR	WP_000813860.1	5'-deoxynucleotidase	2.01585	4.27935	0.000231535	0.00201456	4.72556	3.76766	4.72556	3.76766	226	82	21.9726	9.79652	600	1	598	99.67	UNIPROTKB|P76491 - symbol:yfbR "dCMP phosphohydrolase" species:83333 "Escherichia coli K-12" [GO:0002953 "5'-deoxynucleotidase activity" evidence=IDA] [GO:0016311 "dephosphorylation" evidence=IEA] [GO:0010139 "pyrimidine deoxyribonucleotide salvage" evidence=IMP] [GO:0042802 "identical protein binding" evidence=IDA] [GO:0050897 "cobalt ion binding" evidence=IDA] [GO:0006226 "dUMP biosynthetic pro…	199	1	199	100	391.7	8e-108	198/199	99	199/199	100	0/199	0	1
gene-ECD_RS11530	NC_012971.2	2304334	2305854	+	protein_coding	ECD_RS11530	ECD_02223	yfcC	WP_001274501.1	putative basic amino acid antiporter YfcC	-2.708	1.18965	0.0173117	0.0665068	1.08841	2.02788	1.08841	2.02788	10	20	0.383527	0.942562	1521	1	1519	99.87	UNIPROTKB|P39263 - symbol:yfcC "putative transporter basic amino acid antiporter family" species:83333 "Escherichia coli K-12" [GO:0005886 "plasma membrane" evidence=IDA] InterPro:IPR018385 Pfam:PF03606 EcoGene:EG12607 GO:GO:0016021 GO:GO:0005886 EMBL:U00096 EMBL:AP009048 Proteomes:UP000000318 Proteomes:UP000000625 GO:GO:0015297 EMBL:D17576 eggNOG:ENOG4105CSX eggNOG:COG1288 PIR:H65001 RefSeq:NP_4…	506	1	506	100	990.3	1e-287	505/506	99	506/506	100	0/506	0	1
gene-ECD_RS11535	NC_012971.2	2305887	2306429	-	protein_coding	ECD_RS11535	ECD_02224	yfcD	WP_000437935.1	NUDIX hydrolase YfcD	2.04218	5.04167	3.48307e-05	0.000397424	5.48234	4.48494	5.48234	4.48494	388	139	41.6828	18.3495	543	1	541	99.63	UNIPROTKB|P65556 - symbol:yfcD "putative Nudix hydrolase" species:83333 "Escherichia coli K-12" [GO:0005829 "cytosol" evidence=IDA] [GO:0005515 "protein binding" evidence=IPI] InterPro:IPR000086 InterPro:IPR015797 InterPro:IPR024195 Pfam:PF00293 PIRSF:PIRSF017340 PROSITE:PS51462 GO:GO:0005829 EMBL:U00096 EMBL:AP009048 Proteomes:UP000000318 Proteomes:UP000000625 GO:GO:0046872 SUPFAM:SSF55811 GO:GO…	180	1	180	100	366.7	2e-100	180/180	100	180/180	100	0/180	0	1
gene-ECD_RS11600	NC_012971.2	2315974	2317491	-	protein_coding	ECD_RS11600	ECD_02237	purF	WP_000334220.1	amidophosphoribosyltransferase	-2.89142	5.29713	4.03026e-10	1.24872e-08	4.40344	5.89067	4.40344	5.89067	179	379	6.8787	17.8968	1518	1	1516	99.87	UNIPROTKB|P0AG16 - symbol:purF species:83333 "Escherichia coli K-12" [GO:0004044 "amidophosphoribosyltransferase activity" evidence=IDA] [GO:0016757 "transferase activity, transferring glycosyl groups" evidence=IDA] [GO:0006164 "purine nucleotide biosynthetic process" evidence=IGI;IDA] [GO:0005737 "cytoplasm" evidence=IDA] [GO:0006541 "glutamine metabolic process" evidence=IMP;IDA] [GO:0042802 "i…	505	1	505	100	1005.7	3e-292	505/505	100	505/505	100	0/505	0	1
gene-ECD_RS11605	NC_012971.2	2317528	2318016	-	protein_coding	ECD_RS11605	ECD_02238	cvpA	WP_000262113.1	colicin V production protein	-2.47093	4.29771	2.01478e-06	3.17508e-05	3.61636	4.85082	3.61636	4.85082	100	181	11.9293	26.5325	489	1	487	99.59	UNIPROTKB|P08550 - symbol:cvpA "colicin V production protein" species:83333 "Escherichia coli K-12" [GO:0005886 "plasma membrane" evidence=IDA] [GO:0009403 "toxin biosynthetic process" evidence=IMP] InterPro:IPR003825 Pfam:PF02674 GO:GO:0016021 GO:GO:0005886 EMBL:U00096 EMBL:AP009048 Proteomes:UP000000318 Proteomes:UP000000625 EMBL:M68934 GO:GO:0009403 EMBL:J01666 PIR:A29803 RefSeq:NP_416816.1 Re…	162	1	162	100	315.1	7e-85	161/162	99	161/162	99	0/162	0	1
gene-ECD_RS11630	NC_012971.2	2322077	2322889	-	protein_coding	ECD_RS11630	ECD_02243	truA	WP_001283585.1	tRNA pseudouridine(38-40) synthase TruA	-2.43528	5.64457	5.14939e-08	1.09633e-06	4.90983	6.16582	4.90983	6.16582	258	460	18.512	40.558	813	1	811	99.75	UNIPROTKB|P07649 - symbol:truA "tRNA pseudouridine38-40 synthase" species:83333 "Escherichia coli K-12" [GO:0000049 "tRNA binding" evidence=IDA] [GO:0031119 "tRNA pseudouridine synthesis" evidence=IMP] [GO:0009982 "pseudouridine synthase activity" evidence=IDA] HAMAP:MF_00171 InterPro:IPR001406 InterPro:IPR020095 InterPro:IPR020097 InterPro:IPR020103 Pfam:PF01416 PIRSF:PIRSF001430 EcoGene:EG10454…	270	1	270	100	554.7	9e-157	269/270	99	269/270	99	0/270	0	1
gene-ECD_RS11635	NC_012971.2	2322889	2323902	-	protein_coding	ECD_RS11635	ECD_02244	.	WP_001289167.1	aspartate-semialdehyde dehydrogenase	-2.16318	7.50647	2.09888e-07	4.01951e-06	6.85665	7.9632	6.85665	7.9632	1020	1615	58.6796	114.168	1014	1	1012	99.8	UNIPROTKB|P08390 - symbol:usg "putative semialdehyde dehydrogenase" species:83333 "Escherichia coli K-12" [GO:0005829 "cytosol" evidence=IDA] InterPro:IPR000534 InterPro:IPR012280 Pfam:PF01118 Pfam:PF02774 SMART:SM00859 GO:GO:0005829 InterPro:IPR036291 SUPFAM:SSF51735 GO:GO:0051287 EMBL:U00096 EMBL:AP009048 Proteomes:UP000000318 Proteomes:UP000000625 GO:GO:0046983 GO:GO:0008652 GO:GO:0003942 EMBL…	337	1	337	100	656.8	2e-187	337/337	100	337/337	100	0/337	0	1
gene-ECD_RS11710	NC_012971.2	2337910	2338389	-	protein_coding	ECD_RS11710	ECD_02259	.	WP_000809301.1	fimbrial protein	-3.95671	0.0891463	0.0443061	0.134005	0.419992	1.25406	0.419992	1.25406	3	9	0.36459	1.34403	480	1	478	99.58	UNIPROTKB|P76500 - symbol:yfcQ "putative fimbrial-like adhesin protein" species:83333 "Escherichia coli K-12" [GO:0007155 "cell adhesion" evidence=IMP] [GO:0009289 "pilus" evidence=ISS] InterPro:IPR000259 InterPro:IPR036937 Pfam:PF00419 EMBL:U00096 EMBL:AP009048 Proteomes:UP000000318 Proteomes:UP000000625 GO:GO:0007155 InterPro:IPR008966 SUPFAM:SSF49401 GO:GO:0009289 Gene3D:2.60.40.1090 PIR:D6500…	162	1	162	100	132.9	5e-30	71/162	43	97/162	59	3/162	1	1
gene-ECD_RS11735	NC_012971.2	2343652	2344137	-	protein_coding	ECD_RS11735	ECD_02264	sixA	WP_001195819.1	phosphohistidine phosphatase SixA	2.62737	7.05876	2.61593e-10	8.30775e-09	7.5962	6.21447	7.5962	6.21447	1709	476	205.131	70.2069	486	1	484	99.59	UNIPROTKB|P76502 - symbol:sixA species:83333 "Escherichia coli K-12" [GO:0005737 "cytoplasm" evidence=IDA] [GO:0006464 "cellular protein modification process" evidence=IMP] [GO:0006470 "protein dephosphorylation" evidence=IEA] [GO:0016311 "dephosphorylation" evidence=IEA] [GO:0005515 "protein binding" evidence=IPI] InterPro:IPR004449 Pfam:PF00300 InterPro:IPR029033 GO:GO:0005737 EMBL:U00096 EMBL:…	161	1	161	100	323.2	3e-87	161/161	100	161/161	100	0/161	0	1
gene-ECD_RS11795	NC_012971.2	2355735	2357072	+	protein_coding	ECD_RS11795	ECD_02275	dsdX	WP_000556048.1	D-serine transporter DsdX	6.30284	3.55789	2.34046e-13	1.06185e-11	4.35662	2.02788	4.35662	2.02788	173	20	7.54249	1.07148	1338	1	1336	99.85	UNIPROTKB|P08555 - symbol:dsdX species:83333 "Escherichia coli K-12" [GO:0005887 "integral component of plasma membrane" evidence=RCA;IDA] [GO:0006974 "cellular response to DNA damage stimulus" evidence=IEP] [GO:0005886 "plasma membrane" evidence=IDA] [GO:0015128 "gluconate transmembrane transporter activity" evidence=IBA] [GO:0042942 "D-serine transport" evidence=ISS] [GO:0042945 "D-serine trans…	445	1	445	100	855.1	5e-247	445/445	100	445/445	100	0/445	0	1
gene-ECD_RS11905	NC_012971.2	2384533	2385780	-	protein_coding	ECD_RS11905	ECD_02296	.	WP_000985359.1	PTS fructose transporter subunit IIC	-13.2599	0.1054	0.00444385	0.0232809	0.153987	1.42918	0.153987	1.42918	1	11	0.046742	0.631811	1248	1	1246	99.84	UNIPROTKB|P77579 - symbol:fryC "putative PTS enzyme IIC component FryC" species:83333 "Escherichia coli K-12" [GO:0090563 "protein-phosphocysteine-sugar phosphotransferase activity" evidence=IBA] [GO:0034219 "carbohydrate transmembrane transport" evidence=IEA] [GO:0005886 "plasma membrane" evidence=IDA] [GO:0009401 "phosphoenolpyruvate-dependent sugar phosphotransferase system" evidence=ISA;IBA] …	415	1	415	100	812.8	3e-234	415/415	100	415/415	100	0/415	0	1
gene-ECD_RS12025	NC_012971.2	2403850	2404611	+	protein_coding	ECD_RS12025	ECD_02313	cysZ	WP_000254839.1	sulfate transporter CysZ	2.32327	4.02361	2.94933e-05	0.000341639	4.53543	3.39807	4.53543	3.39807	197	62	15.0812	5.83238	762	1	760	99.74	UNIPROTKB|P0A6J3 - symbol:cysZ "sulfate:H+ symporter" species:83333 "Escherichia coli K-12" [GO:1902600 "proton transmembrane transport" evidence=IEA] [GO:0005887 "integral component of plasma membrane" evidence=IDA] [GO:0009675 "high-affinity sulfate:proton symporter activity" evidence=IDA] [GO:0015116 "sulfate transmembrane transporter activity" evidence=IDA] [GO:1902358 "sulfate transmembrane …	253	1	253	100	531.9	6e-150	253/253	100	253/253	100	0/253	0	1
gene-ECD_RS12055	NC_012971.2	2409729	2410103	+	protein_coding	ECD_RS12055	ECD_02319	.	WP_000719959.1	YfeK family protein	5.05797	3.81112	1.30823e-12	5.30392e-11	4.5632	2.44974	4.5632	2.44974	201	29	31.2673	5.54339	375				No hit
gene-ECD_RS12060	NC_012971.2	2410136	2410870	+	protein_coding	ECD_RS12060	ECD_02320	.	WP_000710495.1	WGR domain-containing protein	3.05526	4.83544	1.06179e-09	3.1862e-08	5.43805	3.89251	5.43805	3.89251	376	90	29.8418	8.77737	735	13	202	25.85	UNIPROTKB|Q887E7 - symbol:PSPTO_1349 "Uncharacterized protein" species:223283 "Pseudomonas syringae pv. tomato str. DC3000" [GO:0003674 "molecular_function" evidence=ND] [GO:0005575 "cellular_component" evidence=ND] [GO:0008150 "biological_process" evidence=ND] InterPro:IPR027417 SUPFAM:SSF52540 EMBL:AE016853 Proteomes:UP000002515 eggNOG:COG1112 Gene3D:2.20.140.10 InterPro:IPR036930 InterPro:IPR0…	1822	1757	1819	3.46	62.4	1e-08	28/63	44	40/63	63	0/63	0	1
gene-ECD_RS12065	NC_012971.2	2411075	2411986	-	protein_coding	ECD_RS12065	ECD_02321	cysM	WP_001295461.1	cysteine synthase B	-2.26203	5.69842	4.57912e-07	8.43044e-06	5.03406	6.1873	5.03406	6.1873	282	467	18.0376	36.7055	912	1	910	99.78	UNIPROTKB|P16703 - symbol:cysM "cysteine synthase B" species:83333 "Escherichia coli K-12" [GO:0005737 "cytoplasm" evidence=IBA] [GO:0030170 "pyridoxal phosphate binding" evidence=IBA] [GO:0080146 "L-cysteine desulfhydrase activity" evidence=IMP] [GO:0004124 "cysteine synthase activity" evidence=IDA] [GO:0006535 "cysteine biosynthetic process from serine" evidence=IDA] InterPro:IPR001216 InterPro…	303	1	303	100	594.7	9e-169	299/303	98	301/303	99	0/303	0	1
gene-ECD_RS12070	NC_012971.2	2412120	2413217	-	protein_coding	ECD_RS12070	ECD_02322	cysA	WP_000021019.1	sulfate/thiosulfate ABC transporter ATP-binding protein CysA	-2.0929	7.12211	8.61286e-07	1.47854e-05	6.50778	7.56512	6.50778	7.56512	799	1224	42.4492	79.9076	1098	1	1096	99.82	UNIPROTKB|P16676 - symbol:cysA "sulfate/thiosulfate ABC transporter ATP binding subunit" species:83333 "Escherichia coli K-12" [GO:0099133 "ATP hydrolysis coupled anion transmembrane transport" evidence=IEA] [GO:1902358 "sulfate transmembrane transport" evidence=IEA] [GO:0055085 "transmembrane transport" evidence=IEA] [GO:0043190 "ATP-binding cassette (ABC) transporter complex" evidence=RCA] [GO:…	365	1	365	100	727.2	1e-208	364/365	99	364/365	99	0/365	0	1
gene-ECD_RS12075	NC_012971.2	2413207	2414082	-	protein_coding	ECD_RS12075	.	cysW	WP_000852696.1	sulfate/thiosulfate ABC transporter permease CysW	-2.4976	5.41464	4.03939e-08	8.74667e-07	4.66279	5.94934	4.66279	5.94934	216	395	14.3838	32.3223	876	1	874	99.77	UNIPROTKB|P0AEB0 - symbol:cysW "sulfate/thiosulfate ABC transporter inner membrane subunit CysW" species:83333 "Escherichia coli K-12" [GO:0099133 "ATP hydrolysis coupled anion transmembrane transport" evidence=IEA] [GO:0015419 "ATPase-coupled sulfate transmembrane transporter activity" evidence=IEA] [GO:0043190 "ATP-binding cassette (ABC) transporter complex" evidence=RCA] [GO:0005887 "integral …	291	1	291	100	576.6	2e-163	290/291	99	290/291	99	0/291	0	1
gene-ECD_RS12095	NC_012971.2	2417155	2418012	-	protein_coding	ECD_RS12095	ECD_02327	murR	WP_000966478.1	HTH-type transcriptional regulator MurR	-3.54957	3.09788	2.96166e-07	5.53278e-06	2.23791	3.83144	2.23791	3.83144	33	86	2.24363	7.18489	858	1	856	99.77	UNIPROTKB|P77245 - symbol:murR "MurR DNA-binding transcriptional dual regulator" species:83333 "Escherichia coli K-12" [GO:1901135 "carbohydrate derivative metabolic process" evidence=IEA] [GO:0097367 "carbohydrate derivative binding" evidence=IEA] [GO:0005829 "cytosol" evidence=IBA] [GO:0045892 "negative regulation of transcription, DNA-templated" evidence=ISS;IDA] [GO:0003700 "DNA binding trans…	285	1	285	100	522.7	4e-147	278/285	97	281/285	98	0/285	0	1
gene-ECD_RS12100	NC_012971.2	2418176	2419072	+	protein_coding	ECD_RS12100	ECD_02328	murQ	WP_001175605.1	N-acetylmuramic acid 6-phosphate etherase	-2.04184	4.23413	0.000169816	0.00153722	3.73094	4.70521	3.73094	4.70521	109	163	7.08858	13.0258	897	1	895	99.78	UNIPROTKB|P76535 - symbol:murQ species:83333 "Escherichia coli K-12" [GO:0005515 "protein binding" evidence=IPI] [GO:0016803 "ether hydrolase activity" evidence=IDA] [GO:1901135 "carbohydrate derivative metabolic process" evidence=IEA] [GO:0097367 "carbohydrate derivative binding" evidence=IEA] [GO:0046348 "amino sugar catabolic process" evidence=IMP] [GO:0016835 "carbon-oxygen lyase activity" ev…	298	1	298	100	572.4	5e-162	294/298	98	296/298	99	0/298	0	1
gene-ECD_RS12105	NC_012971.2	2419076	2420500	+	protein_coding	ECD_RS12105	ECD_02329	murP	WP_001040449.1	PTS N-acetylmuramic acid transporter subunit IIBC	-2.70621	3.68376	3.14795e-06	4.77962e-05	2.97655	4.29442	2.97655	4.29442	61	121	2.49712	6.08667	1425	1	1423	99.86	UNIPROTKB|P77272 - symbol:murP "N-acetylmuramic acid-specific PTS enzyme IICB component / anhydro-N-acetylmuramic acid transporter" species:83333 "Escherichia coli K-12" [GO:0090588 "protein-phosphocysteine-N-acetylmuramate phosphotransferase system transporter activity" evidence=ISM;IMP] [GO:0005887 "integral component of plasma membrane" evidence=ISM] [GO:0034219 "carbohydrate transmembrane tra…	474	1	474	100	934.5	8e-271	470/474	99	472/474	99	0/474	0	1
gene-ECD_RS12115	NC_012971.2	2421675	2422250	-	protein_coding	ECD_RS12115	ECD_02332	.	WP_000838937.1	RpoE-regulated lipoprotein	3.46453	5.48579	4.6533e-13	2.03836e-11	6.12563	4.38221	6.12563	4.38221	611	129	61.8791	16.0537	576				No hit
gene-ECD_RS12155	NC_012971.2	2426921	2427580	-	protein_coding	ECD_RS12155	ECD_02339	eutL	WP_001111037.1	ethanolamine utilization microcompartment protein EutL	-4.80881	0.86828	0.00268218	0.0153021	0.644502	1.91466	0.644502	1.91466	5	18	0.441928	1.95496	660	1	658	99.7	UNIPROTKB|P76541 - symbol:eutL "putative structural protein, ethanolamine utilization microcompartment" species:83333 "Escherichia coli K-12" [GO:0008270 "zinc ion binding" evidence=IDA] [GO:0005198 "structural molecule activity" evidence=ISS] [GO:0031471 "ethanolamine degradation polyhedral organelle" evidence=ISS] InterPro:IPR009193 InterPro:IPR030983 PIRSF:PIRSF012290 UniPathway:UPA00560 Pfam:…	219	1	219	100	422.5	4e-117	214/219	97	218/219	99	0/219	0	1
gene-ECD_RS12235	NC_012971.2	2443155	2444105	+	protein_coding	ECD_RS12235	ECD_02355	.	WP_001003709.1	transaldolase	2.14135	4.75459	2.15433e-05	0.000259815	5.21994	4.16425	5.21994	4.16425	322	110	19.7515	8.29127	951	1	949	99.79	UNIPROTKB|P0A867 - symbol:talA "transaldolase A" species:83333 "Escherichia coli K-12" [GO:0005829 "cytosol" evidence=IDA] [GO:0004801 "sedoheptulose-7-phosphate:D-glyceraldehyde-3-phosphate glyceronetransferase activity" evidence=ISS] HAMAP:MF_00492 InterPro:IPR001585 InterPro:IPR004730 InterPro:IPR013785 InterPro:IPR018225 Pfam:PF00923 PROSITE:PS00958 PROSITE:PS01054 UniPathway:UPA00115 GO:GO:0…	316	1	316	100	629.4	4e-179	316/316	100	316/316	100	0/316	0	1
gene-ECD_RS12250	NC_012971.2	2447392	2447967	-	protein_coding	ECD_RS12250	ECD_02358	nudK	WP_001300814.1	GDP-mannose pyrophosphatase NudK	3.40609	4.20491	1.25941e-09	3.692e-08	4.8491	3.19485	4.8491	3.19485	247	53	25.0149	6.59572	576	1	574	99.65	UNIPROTKB|P37128 - symbol:nudK "GDP-mannose hydrolase" species:83333 "Escherichia coli K-12" [GO:0052751 "GDP-mannose hydrolase activity" evidence=IDA] [GO:0000287 "magnesium ion binding" evidence=IDA] InterPro:IPR000086 InterPro:IPR004385 InterPro:IPR015797 Pfam:PF00293 PROSITE:PS51462 GO:GO:0000287 EMBL:U00096 EMBL:AP009048 Proteomes:UP000000318 Proteomes:UP000000625 SUPFAM:SSF55811 TIGRFAMs:TI…	191	1	191	100	382.9	3e-105	191/191	100	191/191	100	0/191	0	1
gene-ECD_RS12260	NC_012971.2	2450220	2451920	+	protein_coding	ECD_RS12260	ECD_02360	narQ	WP_001300881.1	nitrate/nitrite two-component system sensor histidine kinase NarQ	-2.60652	3.52355	1.38572e-05	0.000180238	2.86944	4.12661	2.86944	4.12661	56	107	1.92047	4.50909	1701	1	1699	99.88	UNIPROTKB|P27896 - symbol:narQ "sensory histidine kinase NarQ" species:83333 "Escherichia coli K-12" [GO:0005622 "intracellular" evidence=IEA] [GO:0023014 "signal transduction by protein phosphorylation" evidence=IEA] [GO:0018106 "peptidyl-histidine phosphorylation" evidence=IEA] [GO:0071249 "cellular response to nitrate" evidence=IMP] [GO:0071250 "cellular response to nitrite" evidence=IMP] [GO:…	566	1	566	100	1105.5	0	565/566	99	566/566	100	0/566	0	1
gene-ECD_RS12290	NC_012971.2	2457561	2458259	-	protein_coding	ECD_RS12290	ECD_02365	ypfH	WP_000679799.1	esterase	4.50004	5.88128	7.57473e-19	6.01402e-17	6.59442	4.47499	6.59442	4.47499	849	138	70.8526	14.1518	699	1	697	99.71	UNIPROTKB|P76561 - symbol:ypfH species:83333 "Escherichia coli K-12" [GO:0016788 "hydrolase activity, acting on ester bonds" evidence=IDA] [GO:0052689 "carboxylic ester hydrolase activity" evidence=IDA] InterPro:IPR003140 Pfam:PF02230 InterPro:IPR029058 EMBL:U00096 EMBL:AP009048 Proteomes:UP000000318 Proteomes:UP000000625 Gene3D:3.40.50.1820 SUPFAM:SSF53474 GO:GO:0052689 GO:GO:0016788 BRENDA:3.1.…	232	1	232	100	468.4	7e-131	232/232	100	232/232	100	0/232	0	1
gene-ECD_RS12340	NC_012971.2	2466307	2468325	+	protein_coding	ECD_RS12340	ECD_02374	hyfB	WP_000339481.1	hydrogenase 4 subunit B	-3.44126	1.76932	0.000296643	0.00250112	1.30119	2.60378	1.30119	2.60378	13	33	0.375606	1.17162	2019	1	2017	99.9	UNIPROTKB|P23482 - symbol:hyfB "hydrogenase 4, component B" species:83333 "Escherichia coli K-12" [GO:0005886 "plasma membrane" evidence=IDA] InterPro:IPR003918 PRINTS:PR01437 InterPro:IPR001750 Pfam:PF00361 GO:GO:0016021 GO:GO:0005886 EMBL:U00096 EMBL:AP009048 Proteomes:UP000000318 Proteomes:UP000000625 GO:GO:0008137 EMBL:M63654 GO:GO:0042773 eggNOG:COG0651 HOGENOM:HOG000278686 PIR:A65024 RefSeq…	672	1	672	100	1250.7	0	663/672	98	666/672	99	0/672	0	1
gene-ECD_RS12360	NC_012971.2	2471404	2472984	+	protein_coding	ECD_RS12360	ECD_02378	hyfF	WP_000122577.1	hydrogenase 4 subunit F	-3.65387	1.01612	0.00644454	0.0311408	0.838733	1.97238	0.838733	1.97238	7	19	0.25828	0.861451	1581	1	1579	99.87	UNIPROTKB|P77437 - symbol:hyfF species:83333 "Escherichia coli K-12" [GO:0006974 "cellular response to DNA damage stimulus" evidence=IEP] [GO:0016021 "integral component of membrane" evidence=ISA] [GO:0005886 "plasma membrane" evidence=IDA] InterPro:IPR001750 InterPro:IPR001516 Pfam:PF00361 GO:GO:0016021 GO:GO:0005886 GO:GO:0016491 EMBL:U00096 EMBL:AP009048 Proteomes:UP000000318 Proteomes:UP00000…	526	1	526	100	996.1	2e-289	526/526	100	526/526	100	0/526	0	1
gene-ECD_RS12385	NC_012971.2	2476381	2478393	+	protein_coding	ECD_RS12385	ECD_02383	.	WP_001251526.1	DNA-binding transcriptional regulator HyfR	-6.66799	1.22026	6.47698e-05	0.000672583	0.644502	2.27726	0.644502	2.27726	5	25	0.144894	0.890236	2013	1	2011	99.9	UNIPROTKB|P71229 - symbol:hyfR species:83333 "Escherichia coli K-12" [GO:0003677 "DNA binding" evidence=IDA] [GO:0006352 "DNA-templated transcription, initiation" evidence=IMP] [GO:0005622 "intracellular" evidence=IEA] [GO:2000142 "regulation of DNA-templated transcription, initiation" evidence=IMP] InterPro:IPR003018 InterPro:IPR002078 InterPro:IPR002197 InterPro:IPR009057 Pfam:PF00158 Pfam:PF01…	670	1	670	100	1319.7	0	666/670	99	667/670	99	0/670	0	1
gene-ECD_RS12390	NC_012971.2	2478415	2479263	+	protein_coding	ECD_RS12390	ECD_02384	.	WP_001244715.1	formate transporter	-4.21181	1.33182	0.000538084	0.00407681	0.926849	2.27726	0.926849	2.27726	8	25	0.549677	2.11077	849	1	844	99.41	UNIPROTKB|P77733 - symbol:focB "FocB formate FNT transporter" species:83333 "Escherichia coli K-12" [GO:0015724 "formate transport" evidence=IBA] [GO:0015499 "formate transmembrane transporter activity" evidence=IBA] [GO:0005887 "integral component of plasma membrane" evidence=IBA] [GO:0022857 "transmembrane transporter activity" evidence=ISS] [GO:0005886 "plasma membrane" evidence=RCA;IDA] Inter…	282	1	281	99.65	560.1	2e-158	280/281	99	280/281	99	0/281	0	1
gene-ECD_RS12400	NC_012971.2	2480575	2482038	+	protein_coding	ECD_RS12400	ECD_02386	bepA	WP_000489667.1	beta-barrel assembly-enhancing protease	5.51362	6.97595	3.01924e-26	4.60253e-24	7.73616	5.30289	7.73616	5.30289	1884	250	75.0697	12.2407	1464	1	1462	99.86	UNIPROTKB|P66948 - symbol:bepA "chaperone/protease involved in the maintenance of OM integrity" species:83333 "Escherichia coli K-12" [GO:0008237 "metallopeptidase activity" evidence=IDA;RCA] [GO:0061077 "chaperone-mediated protein folding" evidence=IMP] [GO:0016020 "membrane" evidence=IDA] [GO:0030288 "outer membrane-bounded periplasmic space" evidence=TAS] HAMAP:MF_00997 InterPro:IPR001915 Inte…	487	1	487	100	951.8	5e-276	487/487	100	487/487	100	0/487	0	1
gene-ECD_RS12405	NC_012971.2	2482059	2482418	+	protein_coding	ECD_RS12405	ECD_02387	arsC	WP_000166449.1	arsenate reductase (glutaredoxin)	4.83617	5.24096	3.9148e-18	2.8691e-16	5.9736	3.78387	5.9736	3.78387	549	83	88.96	16.5266	360	1	358	99.44	UNIPROTKB|P76569 - symbol:yfgD "putative oxidoreductase" species:83333 "Escherichia coli K-12" [GO:0005829 "cytosol" evidence=IDA] InterPro:IPR006659 Pfam:PF03960 GO:GO:0005829 EMBL:U00096 EMBL:AP009048 Proteomes:UP000000318 Proteomes:UP000000625 InterPro:IPR036249 SUPFAM:SSF52833 GO:GO:0008794 eggNOG:ENOG4105K89 eggNOG:COG1393 HOGENOM:HOG000059717 KO:K00537 CDD:cd03034 InterPro:IPR006660 TIGRFAM…	119	1	119	100	231.5	8e-60	118/119	99	119/119	100	0/119	0	1
gene-ECD_RS12420	NC_012971.2	2484727	2485353	-	protein_coding	ECD_RS12420	ECD_02390	upp	WP_001295473.1	uracil phosphoribosyltransferase	2.57435	6.38868	1.80828e-09	4.99373e-08	6.91975	5.57388	6.91975	5.57388	1066	303	99.1779	34.6405	627	1	625	99.68	UNIPROTKB|P0A8F0 - symbol:upp "uracil phosphoribosyltransferase" species:83333 "Escherichia coli K-12" [GO:0009116 "nucleoside metabolic process" evidence=IEA] [GO:0043097 "pyrimidine nucleoside salvage" evidence=IBA] [GO:0006206 "pyrimidine nucleobase metabolic process" evidence=IGI;IBA] [GO:0004849 "uridine kinase activity" evidence=IBA] [GO:0042802 "identical protein binding" evidence=IPI] [GO…	208	1	208	100	406.8	2e-112	208/208	100	208/208	100	0/208	0	1
gene-ECD_RS12425	NC_012971.2	2485678	2486715	+	protein_coding	ECD_RS12425	ECD_02391	purM	WP_001295474.1	phosphoribosylformylglycinamidine cyclo-ligase	-4.07596	5.30386	6.12598e-16	3.59171e-14	4.04826	6.00917	4.04826	6.00917	138	412	7.75545	28.4517	1038	1	1036	99.81	UNIPROTKB|P08178 - symbol:purM "phosphoribosylformylglycinamide cyclo-ligase" species:83333 "Escherichia coli K-12" [GO:0005829 "cytosol" evidence=IDA] [GO:0004641 "phosphoribosylformylglycinamidine cyclo-ligase activity" evidence=IDA] HAMAP:MF_00741 InterPro:IPR004733 UniPathway:UPA00074 InterPro:IPR016188 GO:GO:0005829 GO:GO:0005524 EMBL:U00096 EMBL:AP009048 Proteomes:UP000000318 Proteomes:UP00…	345	1	345	100	692.6	4e-198	343/345	99	344/345	99	0/345	0	1
gene-ECD_RS12650	NC_012971.2	2537030	2537842	+	protein_coding	ECD_RS12650	ECD_02433	.	WP_001281377.1	3-(cis-5,6-dihydroxycyclohexa-1,3-dien-1-yl)propanoate dehydrogenase	-3.66135	0.34109	0.0419754	0.129424	0.53661	1.42918	0.53661	1.42918	4	11	0.287008	0.969865	813	1	811	99.75	UNIPROTKB|P0CI31 - symbol:hcaB "2,3-dihydroxy-2,3-dihydrophenylpropionate dehydrogenase" species:83333 "Escherichia coli K-12" [GO:0016491 "oxidoreductase activity" evidence=IEA] [GO:0019380 "3-phenylpropionate catabolic process" evidence=IMP] HAMAP:MF_01647 InterPro:IPR020904 InterPro:IPR023643 PROSITE:PS00061 UniPathway:UPA00714 Pfam:PF00106 InterPro:IPR002347 GO:GO:0016491 InterPro:IPR036291 S…	270	1	270	100	534.3	1e-150	269/270	99	269/270	99	0/270	0	1
gene-ECD_RS12685	NC_012971.2	2544189	2545172	-	protein_coding	ECD_RS12685	ECD_02440	.	WP_001124894.1	sugar ABC transporter substrate-binding protein	-10.8719	-0.0951991	0.0139512	0.0565461	0.153987	1.25406	0.153987	1.25406	1	9	0.059283	0.655626	984	1	982	99.8	UNIPROTKB|P77269 - symbol:yphF "putative periplasmic binding protein ABC family" species:83333 "Escherichia coli K-12" [GO:0042597 "periplasmic space" evidence=IEA] [GO:0006810 "transport" evidence=IEA] EcoGene:EG13467 EMBL:U00096 EMBL:AP009048 Proteomes:UP000000318 Proteomes:UP000000625 GO:GO:0042597 eggNOG:COG1879 InterPro:IPR028082 InterPro:IPR025997 Pfam:PF13407 SUPFAM:SSF53822 TCDB:3.A.1.2.2…	327	1	327	100	628.2	8e-179	325/327	99	326/327	99	0/327	0	1
gene-ECD_RS12705	NC_012971.2	2551640	2552830	+	protein_coding	ECD_RS12705	ECD_02444	hmpA	WP_000883122.1	NO-inducible flavohemoprotein	61.8344	8.78514	5.88311e-106	2.24205e-102	9.76153	3.90739	9.76153	3.90739	7697	91	376.994	5.47695	1191	1	1189	99.83	UNIPROTKB|P24232 - symbol:hmp "nitric oxide dioxygenase" species:83333 "Escherichia coli K-12" [GO:0071500 "cellular response to nitrosative stress" evidence=IBA] [GO:0046210 "nitric oxide catabolic process" evidence=IBA] [GO:0005622 "intracellular" evidence=IBA] [GO:0032843 "hydroperoxide reductase activity" evidence=IDA] [GO:0005504 "fatty acid binding" evidence=IDA] [GO:0071949 "FAD binding" e…	396	1	396	100	807.7	9e-233	396/396	100	396/396	100	0/396	0	1
gene-ECD_RS12720	NC_012971.2	2554598	2555311	-	protein_coding	ECD_RS12720	ECD_02447	qseG	WP_001215861.1	two-component system QseEF-associated lipoprotein QseG	-2.1388	3.58403	0.000362172	0.00295554	3.0954	4.10096	3.0954	4.10096	67	105	5.47396	10.5414	714	370	652	39.64	UNIPROTKB|Q81Z00 - symbol:GBAA_0477 "Prophage" species:1392 "Bacillus anthracis" [GO:0003674 "molecular_function" evidence=ND] GO:GO:0016021 EMBL:AE017334 Proteomes:UP000000594 Gene3D:1.10.150.240 InterPro:IPR023198 InterPro:IPR029605 PANTHER:PTHR18870 eggNOG:COG5283 RefSeq:WP_000233050.1 IntAct:Q81Z00 STRING:260799.BAS0454 EnsemblBacteria:AAT29571 EnsemblBacteria:ANH84880 KEGG:banh:HYU01_02560 K…	1311	1	94	7.17	46.2	0.0009	24/94	25	51/94	54	0/94	0	1
gene-ECD_RS12730	NC_012971.2	2557479	2561366	-	protein_coding	ECD_RS12730	ECD_02449	purL	WP_000970117.1	phosphoribosylformylglycinamidine synthase	-2.70749	7.60661	2.82134e-11	1.01435e-09	6.72919	8.15768	6.72919	8.15768	933	1849	13.9985	34.0894	3888	1	3886	99.95	UNIPROTKB|P15254 - symbol:purL species:83333 "Escherichia coli K-12" [GO:0004642 "phosphoribosylformylglycinamidine synthase activity" evidence=IDA;IMP] [GO:0006189 "'de novo' IMP biosynthetic process" evidence=IC] [GO:0006541 "glutamine metabolic process" evidence=IDA] [GO:0042623 "ATPase activity, coupled" evidence=IDA] [GO:0005737 "cytoplasm" evidence=IDA] [GO:0005524 "ATP binding" evidence=ID…	1295	1	1295	100	2596.2	0	1290/1295	99	1295/1295	100	0/1295	0	1
gene-ECD_RS12760	NC_012971.2	2566262	2566522	+	protein_coding	ECD_RS12760	ECD_02456	yfhL	WP_001196283.1	4Fe-4S dicluster ferredoxin YfhL	2.57492	2.17144	0.00277865	0.0157581	2.80114	1.7262	2.80114	1.7262	53	15	11.8457	4.11965	261	1	241	92.34	TIGR_CMR|VC_0716 - symbol:VC_0716 "ferredoxin" species:686 "Vibrio cholerae O1 biovar El Tor" [GO:0006118 "obsolete electron transport" evidence=ISS] [GO:0009055 "electron transfer activity" evidence=ISS] InterPro:IPR017896 Pfam:PF00037 Prosite:PS00198 EMBL:AE003852 Proteomes:UP000000584 InterPro:IPR017900 PROSITE:PS51379 eggNOG:COG1145 eggNOG:ENOG4105K5D OMA:DCCVPDD PIR:E82288 RefSeq:NP_230365.1…	84	1	80	95.24	137.5	1e-31	61/80	76	66/80	82	0/80	0	1
gene-ECD_RS12825	NC_012971.2	2575354	2576004	-	protein_coding	ECD_RS12825	ECD_02466	rseA	WP_001168459.1	anti-sigma-E factor RseA	2.07986	8.34053	5.56623e-07	1.00535e-05	8.77567	7.72268	8.77567	7.72268	3882	1366	347.856	150.411	651	1	565	86.79	UNIPROTKB|P0AFX7 - symbol:rseA "anti-sigma factor" species:83333 "Escherichia coli K-12" [GO:0005887 "integral component of plasma membrane" evidence=RCA] [GO:0005515 "protein binding" evidence=IPI] [GO:0016989 "sigma factor antagonist activity" evidence=IMP] InterPro:IPR005572 InterPro:IPR026279 InterPro:IPR036147 Pfam:PF03872 PIRSF:PIRSF016938 EcoGene:EG12341 GO:GO:0016021 GO:GO:0005886 GO:GO:0…	216	1	188	87.04	379.8	3e-104	188/188	100	188/188	100	0/188	0	1
gene-ECD_RS12840	NC_012971.2	2577020	2578642	+	protein_coding	ECD_RS12840	ECD_02468	nadB	WP_001094484.1	L-aspartate oxidase	-2.10037	4.79311	2.70148e-05	0.000315808	4.23244	5.26297	4.23244	5.26297	158	243	5.67889	10.7324	1623	1	1621	99.88	UNIPROTKB|P10902 - symbol:nadB species:83333 "Escherichia coli K-12" [GO:0008734 "L-aspartate oxidase activity" evidence=IDA;IMP] [GO:0005829 "cytosol" evidence=IDA] [GO:0044318 "L-aspartate:fumarate oxidoreductase activity" evidence=IDA] [GO:0034628 "'de novo' NAD biosynthetic process from aspartate" evidence=IMP] [GO:0050660 "flavin adenine dinucleotide binding" evidence=IDA] InterPro:IPR005288…	540	1	540	100	1097.8	0	537/540	99	538/540	99	0/540	0	1
gene-ECD_RS12850	NC_012971.2	2579496	2580830	+	protein_coding	ECD_RS12850	ECD_02470	srmB	WP_000219193.1	ATP-dependent RNA helicase SrmB	2.46478	7.08625	3.01114e-09	7.8599e-08	7.59788	6.30711	7.59788	6.30711	1711	508	74.7642	27.2767	1335	1	1333	99.85	UNIPROTKB|P21507 - symbol:srmB "SrmB, DEAD-box RNA helicase" species:83333 "Escherichia coli K-12" [GO:0010501 "RNA secondary structure unwinding" evidence=IBA] [GO:0008186 "RNA-dependent ATPase activity" evidence=IDA] [GO:0008143 "poly(A) binding" evidence=IDA] [GO:0005829 "cytosol" evidence=IDA] [GO:0033592 "RNA strand annealing activity" evidence=IDA] [GO:0004004 "ATP-dependent RNA helicase ac…	444	1	444	100	802	5e-231	443/444	99	444/444	100	0/444	0	1
gene-ECD_RS12890	NC_012971.2	2585335	2585754	+	protein_coding	ECD_RS12890	ECD_02476	trxC	WP_001098726.1	thioredoxin TrxC	5.36997	6.51179	1.74339e-24	2.01335e-22	7.26646	4.88127	7.26646	4.88127	1358	185	188.615	31.5741	420	1	418	99.52	UNIPROTKB|P0AGG4 - symbol:trxC "reduced thioredoxin 2" species:83333 "Escherichia coli K-12" [GO:0098869 "cellular oxidant detoxification" evidence=IEA] [GO:0004791 "thioredoxin-disulfide reductase activity" evidence=IBA] [GO:0034599 "cellular response to oxidative stress" evidence=IBA] [GO:0016671 "oxidoreductase activity, acting on a sulfur group of donors, disulfide as acceptor" evidence=IBA] …	139	1	139	100	293.5	2e-78	139/139	100	139/139	100	0/139	0	1
gene-ECD_RS12895	NC_012971.2	2585823	2586521	+	protein_coding	ECD_RS12895	ECD_02477	.	WP_001301152.1	DTW domain-containing protein	2.0868	4.18651	0.00014606	0.0013643	4.6499	3.64878	4.6499	3.64878	214	75	17.8592	7.69118	699	10	658	92.85	UNIPROTKB|Q87XZ1 - symbol:PSPTO_4029 "Uncharacterized protein" species:223283 "Pseudomonas syringae pv. tomato str. DC3000" [GO:0003674 "molecular_function" evidence=ND] [GO:0005575 "cellular_component" evidence=ND] [GO:0008150 "biological_process" evidence=ND] EMBL:AE016853 Proteomes:UP000002515 InterPro:IPR005636 Pfam:PF03942 SMART:SM01144 eggNOG:COG3148 eggNOG:ENOG4106IUH KO:K05812 OMA:PSNTGWL…	236	3	219	91.95	213	6e-54	106/217	48	143/217	65	1/217	0	1
gene-ECD_RS12940	NC_012971.2	2598115	2600688	-	protein_coding	ECD_RS12940	ECD_02482	clpB	WP_001235102.1	ATP-dependent chaperone ClpB	-2.70604	9.83454	7.63979e-12	2.94093e-10	8.94745	10.3818	8.94745	10.3818	4374	8663	99.1278	241.251	2574	1	2572	99.92	UNIPROTKB|P63284 - symbol:clpB "ClpB chaperone" species:83333 "Escherichia coli K-12" [GO:0042623 "ATPase activity, coupled" evidence=IDA] [GO:0005515 "protein binding" evidence=IPI] [GO:0042802 "identical protein binding" evidence=IDA;IPI] [GO:0009408 "response to heat" evidence=IMP] [GO:0006986 "response to unfolded protein" evidence=IDA] [GO:0016020 "membrane" evidence=IDA] [GO:0005829 "cytoso…	857	1	857	100	1654.4	0	857/857	100	857/857	100	0/857	0	1
gene-ECD_RS12965	NC_012971.2	2603669	2604010	+	protein_coding	ECD_RS12965	ECD_02486	raiA	WP_000178456.1	ribosome-associated translation inhibitor RaiA	9.55455	8.63892	1.67207e-45	7.96534e-43	9.4952	6.25573	9.4952	6.25573	6398	490	1091.3	102.702	342	1	340	99.42	UNIPROTKB|P0AD49 - symbol:raiA species:83333 "Escherichia coli K-12" [GO:0022627 "cytosolic small ribosomal subunit" evidence=IDA] [GO:0043022 "ribosome binding" evidence=IBA] [GO:0019843 "rRNA binding" evidence=IEA] [GO:0003723 "RNA binding" evidence=IEA] [GO:0005829 "cytosol" evidence=IDA] [GO:0005515 "protein binding" evidence=IPI] [GO:0045900 "negative regulation of translational elongation" …	113	1	113	100	225.7	4e-58	113/113	100	113/113	100	0/113	0	1
gene-ECD_RS13095	NC_012971.2	2626475	2627371	+	protein_coding	ECD_RS13095	ECD_02512	.	WP_000614784.1	ParB N-terminal domain-containing protein	-16.8418	0.364245	0.000447975	0.00352005	0.153987	1.65747	0.153987	1.65747	1	14	0.065033	1.11878	897	16	859	94.09	UNIPROTKB|Q0BZ68 - symbol:HNE_2531 "ParB family protein" species:228405 "Hyphomonas neptunium ATCC 15444" [GO:0003677 "DNA binding" evidence=ISM] [GO:0007059 "chromosome segregation" evidence=ISM] InterPro:IPR003115 Pfam:PF02195 EMBL:CP000158 Proteomes:UP000001959 InterPro:IPR036086 SMART:SM00470 SUPFAM:SSF110849 eggNOG:COG1475 RefSeq:WP_011647523.1 ProteinModelPortal:Q0BZ68 STRING:228405.HNE_253…	304	15	297	93.09	195.7	1e-48	100/283	35	175/283	61	2/283	0	1
gene-ECD_RS13115	NC_012971.2	2631060	2632508	+	protein_coding	ECD_RS13115	ECD_02517	gabD	WP_000772820.1	NADP-dependent succinate-semialdehyde dehydrogenase	-2.15202	3.92898	0.000113991	0.00108604	3.4025	4.43449	3.4025	4.43449	85	134	3.42197	6.62896	1449	1	1447	99.86	UNIPROTKB|P25526 - symbol:gabD species:83333 "Escherichia coli K-12" [GO:0005737 "cytoplasm" evidence=IDA] [GO:0009450 "gamma-aminobutyric acid catabolic process" evidence=IDA;IMP] [GO:0009013 "succinate-semialdehyde dehydrogenase [NAD(P)+] activity" evidence=IDA] [GO:0006807 "nitrogen compound metabolic process" evidence=IDA] [GO:0004777 "succinate-semialdehyde dehydrogenase (NAD+) activity" evi…	482	1	482	100	939.9	2e-272	473/482	98	477/482	98	0/482	0	1
gene-ECD_RS13120	NC_012971.2	2632522	2633802	+	protein_coding	ECD_RS13120	ECD_02518	gabT	WP_000097642.1	4-aminobutyrate--2-oxoglutarate transaminase	-2.55378	3.82093	4.62828e-06	6.78399e-05	3.15134	4.40335	3.15134	4.40335	70	131	3.18767	7.33046	1281	1	1279	99.84	UNIPROTKB|P22256 - symbol:gabT "4-aminobutyrate aminotransferase GabT" species:83333 "Escherichia coli K-12" [GO:0003992 "N2-acetyl-L-ornithine:2-oxoglutarate 5-aminotransferase activity" evidence=IDA] [GO:0042450 "arginine biosynthetic process via ornithine" evidence=IGI] [GO:0005829 "cytosol" evidence=IDA] [GO:0030170 "pyridoxal phosphate binding" evidence=IDA] [GO:0003867 "4-aminobutyrate tran…	426	1	426	100	837.8	9e-242	421/426	98	424/426	99	0/426	0	1
gene-ECD_RS13125	NC_012971.2	2634113	2635513	+	protein_coding	ECD_RS13125	ECD_02519	gabP	WP_001301367.1	GABA permease	-3.25746	1.90742	0.000429203	0.00342117	1.42739	2.7094	1.42739	2.7094	15	36	0.624566	1.84193	1401	1	1399	99.86	UNIPROTKB|P25527 - symbol:gabP species:83333 "Escherichia coli K-12" [GO:0006974 "cellular response to DNA damage stimulus" evidence=IEP] [GO:0005886 "plasma membrane" evidence=IDA] InterPro:IPR002293 InterPro:IPR004840 InterPro:IPR004841 InterPro:IPR011265 Pfam:PF00324 PIRSF:PIRSF006060 PROSITE:PS00218 UniPathway:UPA00733 GO:GO:0016021 GO:GO:0005886 EMBL:U00096 EMBL:AP009048 Proteomes:UP00000031…	466	1	466	100	917.5	9e-266	465/466	99	466/466	100	0/466	0	1
gene-ECD_RS13165	NC_012971.2	2639509	2639853	-	protein_coding	ECD_RS13165	ECD_02527	.	WP_000281320.1	YgaC family protein	-4.15966	2.16649	9.36946e-06	0.000129373	1.42739	3.01427	1.42739	3.01427	15	46	2.53628	9.55758	345				No hit
gene-ECD_RS13170	NC_012971.2	2640005	2640334	+	protein_coding	ECD_RS13170	ECD_02528	.	WP_001295174.1	DUF883 domain-containing protein	2.13684	4.80332	2.01696e-05	0.000248758	5.26713	4.21295	5.26713	4.21295	333	114	58.8648	24.7628	330	1	328	99.39	UNIPROTKB|P0ADQ7 - symbol:ygaM "putative protein" species:83333 "Escherichia coli K-12" [GO:0005887 "integral component of plasma membrane" evidence=RCA] [GO:0005829 "cytosol" evidence=IDA] [GO:0016021 "integral component of membrane" evidence=IEA] [GO:0016020 "membrane" evidence=IEA] [GO:0005886 "plasma membrane" evidence=IEA] InterPro:IPR010279 Pfam:PF05957 GO:GO:0016021 GO:GO:0005829 GO:GO:000…	109	1	109	100	217.6	1e-55	109/109	100	109/109	100	0/109	0	1
gene-ECD_RS13175	NC_012971.2	2640582	2640827	+	protein_coding	ECD_RS13175	ECD_02529	nrdH	WP_001223227.1	glutaredoxin-like protein NrdH	-2.30862	5.20274	7.89342e-07	1.3736e-05	4.53543	5.70735	4.53543	5.70735	197	333	46.715	97.0327	246	1	244	99.19	UNIPROTKB|P0AC65 - symbol:nrdH "glutaredoxin-like protein" species:83333 "Escherichia coli K-12" [GO:0005623 "cell" evidence=IEA] [GO:0051353 "positive regulation of oxidoreductase activity" evidence=IMP] [GO:0045454 "cell redox homeostasis" evidence=IDA] [GO:0009055 "electron transfer activity" evidence=IDA] InterPro:IPR002109 InterPro:IPR011909 Pfam:PF00462 PROSITE:PS51354 GO:GO:0009055 EMBL:U0…	81	1	81	100	169.9	2e-41	81/81	100	81/81	100	0/81	0	1
gene-ECD_RS13195	NC_012971.2	2644674	2645876	+	protein_coding	ECD_RS13195	ECD_02533	.	WP_000985494.1	glycine betaine/L-proline ABC transporter ATP-binding protein ProV	-3.99373	4.53139	3.67107e-13	1.6268e-11	3.35565	5.24552	3.35565	5.24552	82	240	3.97625	14.3006	1203	1	1201	99.83	UNIPROTKB|P14175 - symbol:proV "glycine betaine ABC transporter ATP binding subunit ProV" species:83333 "Escherichia coli K-12" [GO:0005275 "amine transmembrane transporter activity" evidence=IDA] [GO:0005034 "osmosensor activity" evidence=ISM] [GO:0006972 "hyperosmotic response" evidence=IEP;IDA] [GO:0043190 "ATP-binding cassette (ABC) transporter complex" evidence=ISM] [GO:0003333 "amino acid t…	400	1	400	100	772.7	3e-222	400/400	100	400/400	100	0/400	0	1
gene-ECD_RS13200	NC_012971.2	2645869	2646933	+	protein_coding	ECD_RS13200	ECD_02534	proW	WP_000774988.1	glycine betaine/L-proline ABC transporter permease ProW	-2.66049	4.34429	2.25151e-07	4.29024e-06	3.58961	4.92578	3.58961	4.92578	98	191	5.36786	12.8556	1065	1	1063	99.81	UNIPROTKB|P14176 - symbol:proW "glycine betaine ABC transporter membrane subunit ProW" species:83333 "Escherichia coli K-12" [GO:0005275 "amine transmembrane transporter activity" evidence=IDA] [GO:0005887 "integral component of plasma membrane" evidence=IDA] [GO:0006972 "hyperosmotic response" evidence=IEP;IDA] [GO:0043190 "ATP-binding cassette (ABC) transporter complex" evidence=ISM] [GO:003146…	354	1	354	100	698.7	5e-200	354/354	100	354/354	100	0/354	0	1
gene-ECD_RS13220	NC_012971.2	2650310	2650645	+	protein_coding	ECD_RS13220	ECD_02538	ygaH	WP_000119763.1	L-valine transporter subunit YgaH	-2.04446	2.41168	0.0108903	0.0467376	2.13067	2.98652	2.13067	2.98652	30	45	5.20843	9.60024	336	1	334	99.4	UNIPROTKB|P43667 - symbol:ygaH "L-valine exporter - YgaH subunit" species:83333 "Escherichia coli K-12" [GO:1903785 "L-valine transmembrane transport" evidence=IEA] [GO:0055085 "transmembrane transport" evidence=IEA] [GO:0005886 "plasma membrane" evidence=IDA] [GO:0015829 "valine transport" evidence=IMP] [GO:0015562 "efflux transmembrane transporter activity" evidence=IMP] [GO:0005304 "L-valine t…	111	1	111	100	217.2	1e-55	111/111	100	111/111	100	0/111	0	1
gene-ECD_RS13230	NC_012971.2	2651393	2652565	+	protein_coding	ECD_RS13230	ECD_02540	emrA	WP_001295175.1	multidrug efflux MFS transporter periplasmic adaptor subunit EmrA	-2.21504	4.89835	5.33198e-06	7.75579e-05	4.2834	5.39019	4.2834	5.39019	164	266	8.15588	16.2552	1173	1	1171	99.83	UNIPROTKB|P27303 - symbol:emrA species:83333 "Escherichia coli K-12" [GO:0031226 "intrinsic component of plasma membrane" evidence=IMP] [GO:0005215 "transporter activity" evidence=IEA] [GO:0031237 "intrinsic component of periplasmic side of plasma membrane" evidence=IDA] InterPro:IPR005694 InterPro:IPR006143 Pfam:PF00529 GO:GO:0016021 GO:GO:0042802 EMBL:U00096 EMBL:AP009048 Proteomes:UP000000318 …	390	1	390	100	706.4	3e-202	389/390	99	390/390	100	0/390	0	1
gene-ECD_RS13320	NC_012971.2	2664457	2665542	-	protein_coding	ECD_RS13320	ECD_02551	mltB	WP_001301333.1	lytic murein transglycosylase B	2.269	4.49493	1.29078e-05	0.0001714	4.98872	3.8623	4.98872	3.8623	273	88	14.6642	5.80847	1086	1	1084	99.82	UNIPROTKB|P41052 - symbol:mltB "membrane-bound lytic murein transglycosylase B" species:83333 "Escherichia coli K-12" [GO:0030288 "outer membrane-bounded periplasmic space" evidence=TAS] [GO:0008932 "lytic endotransglycosylase activity" evidence=IDA] [GO:0005515 "protein binding" evidence=IPI] [GO:0005509 "calcium ion binding" evidence=IDA] [GO:0031402 "sodium ion binding" evidence=IDA] [GO:00092…	361	1	361	100	711.8	6e-204	355/361	98	357/361	98	0/361	0	1
gene-ECD_RS13400	NC_012971.2	2682540	2683010	-	protein_coding	ECD_RS13400	ECD_02567	hycI	WP_000132961.1	hydrogenase maturation peptidase HycI	2.55137	2.24861	0.00311624	0.0172616	2.86944	1.79179	2.86944	1.79179	56	16	6.93573	2.43505	471	1	469	99.58	UNIPROTKB|P0AEV9 - symbol:hycI "hydrogenase 3 maturation protease" species:83333 "Escherichia coli K-12" [GO:0016485 "protein processing" evidence=IBA] [GO:0043085 "positive regulation of catalytic activity" evidence=IEA] [GO:0004175 "endopeptidase activity" evidence=IDA] [GO:0006464 "cellular protein modification process" evidence=IGI] InterPro:IPR000671 InterPro:IPR004420 Pfam:PF01750 PRINTS:PR…	156	1	156	100	318.5	7e-86	155/156	99	156/156	100	0/156	0	1
gene-ECD_RS13430	NC_012971.2	2687382	2689208	-	protein_coding	ECD_RS13430	ECD_02573	hycC	WP_001274388.1	formate hydrogenlyase subunit 3	-5.75757	1.49514	1.36697e-05	0.000179639	0.838733	2.48982	0.838733	2.48982	7	30	0.223504	1.17704	1827	1	1825	99.89	UNIPROTKB|P16429 - symbol:hycC "hydrogenase 3, membrane subunit" species:83333 "Escherichia coli K-12" [GO:0009375 "ferredoxin hydrogenase complex" evidence=RCA] [GO:0005886 "plasma membrane" evidence=IDA] InterPro:IPR003918 PRINTS:PR01437 InterPro:IPR001750 Pfam:PF00361 GO:GO:0016021 GO:GO:0005886 EMBL:U00096 EMBL:AP009048 Proteomes:UP000000318 Proteomes:UP000000625 GO:GO:0008137 EMBL:U29579 GO:…	608	1	608	100	1197.2	0	607/608	99	608/608	100	0/608	0	1
gene-ECD_RS13465	NC_012971.2	2692103	2693224	+	protein_coding	ECD_RS13465	ECD_02579	hypD	WP_001212985.1	hydrogenase formation protein HypD	-2.58761	1.27185	0.0219259	0.0783128	1.16288	2.08133	1.16288	2.08133	11	21	0.571906	1.34164	1122	1	1120	99.82	UNIPROTKB|P24192 - symbol:hypD "HypD, scaffold protein for assembly of the Fe-(CN)2CO cofactor" species:83333 "Escherichia coli K-12" [GO:0070025 "carbon monoxide binding" evidence=IDA] [GO:0005506 "iron ion binding" evidence=IDA] [GO:0005515 "protein binding" evidence=IPI] [GO:0051539 "4 iron, 4 sulfur cluster binding" evidence=IDA] [GO:0051604 "protein maturation" evidence=IMP] [GO:0006464 "cel…	373	1	373	100	768.1	7e-221	373/373	100	373/373	100	0/373	0	1
gene-ECD_RS13480	NC_012971.2	2696420	2696773	-	protein_coding	ECD_RS13480	ECD_02582	.	WP_000015497.1	nitrous oxide-stimulated promoter family protein	11.1443	4.27259	1.07801e-24	1.36839e-22	5.14844	2.02788	5.14844	2.02788	306	20	50.4247	4.04982	354	13	325	88.42	UNIPROTKB|Q8EJY2 - symbol:ygbA "Nitrosative stress induced protein YgbA" species:211586 "Shewanella oneidensis MR-1" [GO:0003674 "molecular_function" evidence=ND] [GO:0005575 "cellular_component" evidence=ND] [GO:0008150 "biological_process" evidence=ND] EMBL:AE014299 Proteomes:UP000008186 RefSeq:NP_715964.1 RefSeq:WP_011070691.1 STRING:211586.SO_0324 PaxDb:Q8EJY2 EnsemblBacteria:AAN53409 GeneID:…	133	10	117	81.2	96.3	4e-19	50/108	46	70/108	64	4/108	3	1
gene-ECD_RS13565	NC_012971.2	2712982	2713305	-	protein_coding	ECD_RS13565	ECD_02599	.	WP_001246104.1	DUF3561 family protein	2.43045	3.55564	6.544e-05	0.000677695	4.09656	2.92938	4.09656	2.92938	143	43	25.7464	9.51333	324	1	322	99.38	UNIPROTKB|P46141 - symbol:ygbE "conserved inner membrane protein" species:83333 "Escherichia coli K-12" [GO:0005886 "plasma membrane" evidence=IDA] GO:GO:0016021 GO:GO:0005886 EMBL:U00096 EMBL:AP009048 Proteomes:UP000000318 Proteomes:UP000000625 EMBL:U29579 EMBL:M74586 PIR:A65056 RefSeq:NP_417229.1 RefSeq:WP_001246104.1 ProteinModelPortal:P46141 BioGrid:4262282 STRING:316385.ECDH10B_2917 PaxDb:P4…	107	1	107	100	219.9	2e-56	107/107	100	107/107	100	0/107	0	1
gene-ECD_RS13590	NC_012971.2	2718018	2719130	+	protein_coding	ECD_RS13590	ECD_02604	.	WP_001300563.1	IS4-like element IS421 family transposase	-5.69484	0.426443	0.00339444	0.0185616	0.419992	1.58532	0.419992	1.58532	3	13	0.157236	0.837254	1113				No hit
gene-ECD_RS13615	NC_012971.2	2724375	2724740	+	protein_coding	ECD_RS13615	ECD_02610	queD	WP_000987944.1	6-carboxytetrahydropterin synthase QueD	2.24055	3.56876	0.000231103	0.00201456	4.07743	3.01427	4.07743	3.01427	141	46	22.4731	9.00919	366	1	364	99.45	UNIPROTKB|P65870 - symbol:queD "6-carboxy-5,6,7,8-tetrahydropterin synthase" species:83333 "Escherichia coli K-12" [GO:0042802 "identical protein binding" evidence=IDA] [GO:0008270 "zinc ion binding" evidence=IDA] [GO:0070497 "6-carboxy-5,6,7,8-tetrahydropterin synthase activity" evidence=IDA] UniPathway:UPA00391 EcoGene:EG13120 Pfam:PF01242 GO:GO:0042802 GO:GO:0008270 EMBL:U00096 EMBL:AP009048 P…	121	1	121	100	260.8	1e-68	121/121	100	121/121	100	0/121	0	1
gene-ECD_RS13630	NC_012971.2	2726357	2726932	+	protein_coding	ECD_RS13630	ECD_02613	.	WP_001130266.1	glycerol-3-phosphate responsive antiterminator	-3.46263	0.964176	0.0143062	0.0570899	0.838733	1.91466	0.838733	1.91466	7	18	0.708925	2.24006	576	1	574	99.65	UNIPROTKB|Q46906 - symbol:ygcP "putative anti-terminator regulatory protein" species:83333 "Escherichia coli K-12" [GO:0005515 "protein binding" evidence=IPI] InterPro:IPR006699 Pfam:PF04309 PIRSF:PIRSF016897 GO:GO:0006355 EMBL:U00096 EMBL:AP009048 Proteomes:UP000000318 Proteomes:UP000000625 EMBL:U29579 GO:GO:0009607 eggNOG:ENOG4108ZIA eggNOG:COG1954 HOGENOM:HOG000011232 Gene3D:3.20.20.400 InterP…	191	1	191	100	378.3	8e-104	191/191	100	191/191	100	0/191	0	1
gene-ECD_RS13700	NC_012971.2	2743345	2743680	-	protein_coding	ECD_RS13700	ECD_02627	mazF	WP_000254738.1	endoribonuclease MazF	-2.6657	2.35285	0.000811266	0.00570431	1.88883	3.04149	1.88883	3.04149	24	47	4.16675	10.0269	336	1	334	99.4	UNIPROTKB|P0AE70 - symbol:mazF "endoribonuclease toxin MazF" species:83333 "Escherichia coli K-12" [GO:0016075 "rRNA catabolic process" evidence=IDA] [GO:0006402 "mRNA catabolic process" evidence=IDA] [GO:0090502 "RNA phosphodiester bond hydrolysis, endonucleolytic" evidence=IEA] [GO:0090305 "nucleic acid phosphodiester bond hydrolysis" evidence=IEA] [GO:0030308 "negative regulation of cell growt…	111	1	111	100	229.6	3e-59	111/111	100	111/111	100	0/111	0	1
gene-ECD_RS13790	NC_012971.2	2764455	2765603	-	protein_coding	ECD_RS13790	ECD_02644	fucO	WP_000013582.1	lactaldehyde reductase	-2.16778	2.83168	0.00283689	0.0160321	2.43108	3.39807	2.43108	3.39807	39	62	1.98002	3.86795	1149	1	1147	99.83	UNIPROTKB|P0A9S1 - symbol:fucO "L-1,2-propanediol oxidoreductase" species:83333 "Escherichia coli K-12" [GO:0004022 "alcohol dehydrogenase (NAD) activity" evidence=IBA] [GO:0005829 "cytosol" evidence=IDA] [GO:0008198 "ferrous iron binding" evidence=IDA] [GO:0042355 "L-fucose catabolic process" evidence=IMP] [GO:0019301 "rhamnose catabolic process" evidence=IEP] [GO:0042846 "glycol catabolic proce…	382	1	382	100	761.1	9e-219	380/382	99	382/382	100	0/382	0	1
gene-ECD_RS13870	NC_012971.2	2781198	2781425	-	protein_coding	ECD_RS13870	ECD_02660	.	WP_000750398.1	YgdI/YgdR family lipoprotein	-3.07802	1.43468	0.00546398	0.0275804	1.16288	2.27726	1.16288	2.27726	11	25	2.81438	7.85985	228	1	217	95.18	UNIPROTKB|Q8EI81 - symbol:ygdR "Uncharacterized protein" species:211586 "Shewanella oneidensis MR-1" [GO:0003674 "molecular_function" evidence=ND] [GO:0005575 "cellular_component" evidence=ND] [GO:0008150 "biological_process" evidence=ND] EMBL:AE014299 Proteomes:UP000008186 InterPro:IPR010920 SUPFAM:SSF50182 HOGENOM:HOG000282509 InterPro:IPR010305 PANTHER:PTHR37011 Pfam:PF06004 RefSeq:NP_716592.2…	69	1	68	98.55	57.8	1e-07	32/72	44	44/72	61	4/72	5	1
gene-ECD_RS14040	NC_012971.2	2819046	2820464	-	protein_coding	ECD_RS14040	ECD_02689	.	WP_000256436.1	arabinose-proton symporter AraE	-2.25621	3.2755	0.000320792	0.00267358	2.77764	3.83144	2.77764	3.83144	52	86	2.1377	4.34435	1419	1	1417	99.86	UNIPROTKB|P0AE24 - symbol:araE "arabinose:H+ symporter" species:83333 "Escherichia coli K-12" [GO:0005351 "carbohydrate:proton symporter activity" evidence=IBA] [GO:0005886 "plasma membrane" evidence=IDA] [GO:0042882 "L-arabinose transmembrane transport" evidence=IMP;IDA] [GO:0015147 "L-arabinose transmembrane transporter activity" evidence=IMP;IDA] [GO:0015756 "fucose transmembrane transport" ev…	472	1	472	100	914.1	1e-264	471/472	99	471/472	99	0/472	0	1
gene-ECD_RS14175	NC_012971.2	2850022	2851350	+	protein_coding	ECD_RS14175	ECD_02712	ssnA	WP_000906252.1	putative aminohydrolase SsnA	-9.67794	-0.206314	0.0246349	0.0857412	0.153987	1.15783	0.153987	1.15783	1	8	0.043893	0.431493	1329	67	1312	93.75	UNIPROTKB|A5I5W7 - symbol:CBO2883 "Putative amidohydrolase" species:441771 "Clostridium botulinum A str. Hall" [GO:0019239 "deaminase activity" evidence=IBA] InterPro:IPR006680 InterPro:IPR011059 Pfam:PF01979 EMBL:AM412317 Proteomes:UP000001986 InterPro:IPR032466 SUPFAM:SSF51556 Gene3D:2.30.40.10 SUPFAM:SSF51338 GO:GO:0016810 HOGENOM:HOG000250646 InterPro:IPR017700 TIGRFAMs:TIGR03314 RefSeq:WP_01…	442	24	441	94.57	262.7	1e-68	141/424	33	230/424	54	15/424	3	1
gene-ECD_RS14210	NC_012971.2	2859873	2861792	-	protein_coding	ECD_RS14210	ECD_02719	ygfT	WP_001300605.1	formate-dependent uric acid utilization protein YgfT	-3.32322	1.51007	0.0018476	0.0113096	1.16288	2.36608	1.16288	2.36608	11	27	0.334208	1.00803	1920	1	1894	98.65	UNIPROTKB|Q8ZN79 - symbol:aegA "Putative oxidoreductase" species:99287 "Salmonella enterica subsp. enterica serovar Typhimurium str. LT2" [GO:0005737 "cytoplasm" evidence=IBA] [GO:0016491 "oxidoreductase activity" evidence=IBA] InterPro:IPR006006 InterPro:IPR009051 InterPro:IPR023753 Pfam:PF07992 InterPro:IPR017896 Prosite:PS00198 Gene3D:3.50.50.60 InterPro:IPR036188 EMBL:AE006468 Proteomes:UP000…	653	1	648	99.23	719.2	7e-206	355/649	54	440/649	67	19/649	2	1
gene-ECD_RS14365	NC_012971.2	2891708	2893852	+	protein_coding	ECD_RS14365	ECD_02748	scpA	WP_000073223.1	methylmalonyl-CoA mutase	-2.19053	2.108	0.0125613	0.0521474	1.84427	2.74296	1.84427	2.74296	23	37	0.625497	1.23647	2145	1	2143	99.91	UNIPROTKB|P27253 - symbol:scpA "methylmalonyl-CoA mutase" species:83333 "Escherichia coli K-12" [GO:0005515 "protein binding" evidence=IPI] [GO:0031419 "cobalamin binding" evidence=IDA] [GO:0004494 "methylmalonyl-CoA mutase activity" evidence=IDA] InterPro:IPR006098 InterPro:IPR006099 InterPro:IPR006158 InterPro:IPR006159 InterPro:IPR016176 InterPro:IPR036724 Pfam:PF01642 Pfam:PF02310 PROSITE:PS0…	714	1	714	100	1403.7	0	714/714	100	714/714	100	0/714	0	1
gene-ECD_RS14380	NC_012971.2	2895660	2897138	+	protein_coding	ECD_RS14380	ECD_02751	scpC	WP_000449965.1	propionyl-CoA:succinate CoA transferase	-2.60968	1.49905	0.0126641	0.052346	1.30119	2.27726	1.30119	2.27726	13	25	0.512744	1.21166	1479	1	1477	99.86	UNIPROTKB|P52043 - symbol:scpC "propionyl-CoA:succinate CoA transferase" species:83333 "Escherichia coli K-12" [GO:0008775 "acetate CoA-transferase activity" evidence=IBA] [GO:0006083 "acetate metabolic process" evidence=IBA] [GO:0003986 "acetyl-CoA hydrolase activity" evidence=IBA] [GO:0019679 "propionate metabolic process, methylcitrate cycle" evidence=IBA] [GO:0043821 "propionyl-CoA:succinate …	492	1	492	100	980.7	9e-285	492/492	100	492/492	100	0/492	0	1
gene-ECD_RS14385	NC_012971.2	2897135	2898031	-	protein_coding	ECD_RS14385	ECD_02752	.	WP_000350807.1	LysR family transcriptional regulator	2.60844	1.88847	0.00843262	0.038441	2.54684	1.50936	2.54684	1.50936	43	12	2.79641	0.958954	897	1	895	99.78	UNIPROTKB|P52044 - symbol:ygfI species:83333 "Escherichia coli K-12" [GO:0006974 "cellular response to DNA damage stimulus" evidence=IEP] [GO:0003700 "DNA binding transcription factor activity" evidence=IBA] [GO:0006355 "regulation of transcription, DNA-templated" evidence=IBA] [GO:0006351 "transcription, DNA-templated" evidence=ISS] InterPro:IPR000847 Pfam:PF00126 PROSITE:PS50931 EcoGene:EG12974…	298	1	298	100	599.4	4e-170	298/298	100	298/298	100	0/298	0	1
gene-ECD_RS14430	NC_012971.2	2906075	2907040	-	protein_coding	ECD_RS14430	ECD_02761	yggF	WP_000987283.1	class II fructose-bisphosphatase	-3.66135	0.34109	0.0419754	0.129424	0.53661	1.42918	0.53661	1.42918	4	11	0.24155	0.816253	966	1	964	99.79	UNIPROTKB|P21437 - symbol:yggF "fructose 1,6-bisphosphatase YggF" species:83333 "Escherichia coli K-12" [GO:0030388 "fructose 1,6-bisphosphate metabolic process" evidence=IBA] [GO:0016311 "dephosphorylation" evidence=IEA] [GO:0005829 "cytosol" evidence=IBA] [GO:0006094 "gluconeogenesis" evidence=IBA] [GO:0030145 "manganese ion binding" evidence=IDA] [GO:0042132 "fructose 1,6-bisphosphate 1-phosph…	321	1	321	100	639	4e-182	321/321	100	321/321	100	0/321	0	1
gene-ECD_RS14470	NC_012971.2	2916778	2916909	-	protein_coding	ECD_RS14470	ECD_02769	yqgB	WP_001297406.1	acid stress response protein YqgB	2.23128	3.88966	9.06217e-05	0.000890211	4.388	3.31126	4.388	3.31126	177	58	78.2212	31.4966	132	1	130	98.48	UNIPROTKB|P64567 - symbol:yqgB "acid stress response protein YqgB" species:83333 "Escherichia coli K-12" [GO:0010447 "response to acidic pH" evidence=IMP] GO:GO:0005737 EMBL:U00096 EMBL:AP009048 Proteomes:UP000000318 Proteomes:UP000000625 EMBL:U28377 GO:GO:0010447 PIR:B65079 RefSeq:NP_417414.2 RefSeq:WP_001297406.1 ProteinModelPortal:P64567 BioGrid:4262347 STRING:316385.ECDH10B_3114 PaxDb:P64567 …	43	1	43	100	89.4	2e-17	43/43	100	43/43	100	0/43	0	1
gene-ECD_RS14495	NC_012971.2	2920613	2921110	+	protein_coding	ECD_RS14495	ECD_02774	.	WP_001300769.1	SprT family zinc-dependent metalloprotease	3.2079	1.3998	0.00778622	0.0360989	2.16731	1.05472	2.16731	1.05472	31	7	3.63126	1.00758	498	46	490	89.36	UNIPROTKB|Q9KUP4 - symbol:sprT "Protein SprT" species:243277 "Vibrio cholerae O1 biovar El Tor str. N16961" [GO:0008150 "biological_process" evidence=ND] HAMAP:MF_00746 Prosite:PS00142 GO:GO:0005737 GO:GO:0046872 EMBL:AE003852 Proteomes:UP000000584 InterPro:IPR006640 Pfam:PF10263 SMART:SM00731 eggNOG:COG3091 InterPro:IPR035240 Pfam:PF17283 eggNOG:ENOG4105GPY KO:K02742 OMA:VPHEVAH InterPro:IPR0234…	162	12	159	91.36	157.1	3e-37	70/148	47	105/148	70	0/148	0	1
gene-ECD_RS14605	NC_012971.2	2937787	2939922	-	protein_coding	ECD_RS14605	ECD_02795	.	WP_000839790.1	ornithine decarboxylase	3.69202	6.29458	7.24158e-16	4.11906e-14	6.95161	5.09774	6.95161	5.09774	1090	216	29.768	7.24872	2136	1	2134	99.91	UNIPROTKB|P21169 - symbol:speC "ornithine decarboxylase, biosynthetic" species:83333 "Escherichia coli K-12" [GO:0005829 "cytosol" evidence=IDA] [GO:0030170 "pyridoxal phosphate binding" evidence=IDA] [GO:0008295 "spermidine biosynthetic process" evidence=IMP] [GO:0004586 "ornithine decarboxylase activity" evidence=IDA] InterPro:IPR000310 InterPro:IPR005308 InterPro:IPR008286 InterPro:IPR011193 I…	711	1	711	100	1437.2	0	702/711	98	709/711	99	0/711	0	1
gene-ECD_RS14775	NC_012971.2	2973824	2974633	-	protein_coding	ECD_RS14775	ECD_02841	.	WP_000895873.1	prepilin peptidase PppA	-7.43298	0.70292	0.00041343	0.00334519	0.419992	1.85453	0.419992	1.85453	3	17	0.216053	1.50443	810	1	808	99.75	UNIPROTKB|Q46836 - symbol:pppA "prepilin peptidase" species:83333 "Escherichia coli K-12" [GO:0006508 "proteolysis" evidence=IEA] [GO:0004175 "endopeptidase activity" evidence=IMP] [GO:0005886 "plasma membrane" evidence=IDA] InterPro:IPR000045 Pfam:PF01478 GO:GO:0016021 GO:GO:0005886 EMBL:U00096 EMBL:AP009048 Proteomes:UP000000318 Proteomes:UP000000625 EMBL:U28377 GO:GO:0004190 GO:GO:0004175 eggN…	269	1	269	100	530.4	2e-149	260/269	96	264/269	98	0/269	0	1
gene-ECD_RS14805	NC_012971.2	2984475	2985698	-	protein_coding	ECD_RS14805	ECD_02846	glcF	WP_001194661.1	glycolate oxidase subunit GlcF	-2.46326	1.72284	0.0103064	0.0449401	1.48658	2.44974	1.48658	2.44974	16	29	0.762542	1.69834	1224	1	1222	99.84	UNIPROTKB|P52074 - symbol:glcF "glycolate dehydrogenase, putative iron-sulfur subunit" species:83333 "Escherichia coli K-12" [GO:0019154 "glycolate dehydrogenase activity" evidence=IMP] [GO:0046296 "glycolate catabolic process" evidence=IMP] InterPro:IPR017896 Prosite:PS00198 EMBL:U00096 EMBL:AP009048 Proteomes:UP000000318 Proteomes:UP000000625 GO:GO:0046872 EMBL:U28377 GO:GO:0051539 InterPro:IPR…	407	1	407	100	824.7	7e-238	407/407	100	407/407	100	0/407	0	1
gene-ECD_RS14960	NC_012971.2	3015334	3016374	+	protein_coding	ECD_RS14960	ECD_02876	gpr	WP_000262172.1	L-glyceraldehyde 3-phosphate reductase	2.58981	2.56466	0.000658114	0.00480474	3.16951	2.02788	3.16951	2.02788	71	20	3.97862	1.37717	1041	1	1039	99.81	UNIPROTKB|Q46851 - symbol:gpr species:83333 "Escherichia coli K-12" [GO:0006974 "cellular response to DNA damage stimulus" evidence=IEP] [GO:0009438 "methylglyoxal metabolic process" evidence=IDA] [GO:0016616 "oxidoreductase activity, acting on the CH-OH group of donors, NAD or NADP as acceptor" evidence=IDA] Pfam:PF00248 InterPro:IPR023210 EMBL:U00096 EMBL:AP009048 Proteomes:UP000000318 Proteome…	346	1	346	100	699.1	4e-200	346/346	100	346/346	100	0/346	0	1
gene-ECD_RS14970	NC_012971.2	3017099	3017983	+	protein_coding	ECD_RS14970	ECD_02878	yghA	WP_000018760.1	NADP(+)-dependent aldehyde reductase	2.44615	2.02875	0.00694453	0.0331234	2.65399	1.65747	2.65399	1.65747	47	14	3.09799	1.13395	885	1	883	99.77	UNIPROTKB|P0AG84 - symbol:yghA "NADP+-dependent aldehyde reductase" species:83333 "Escherichia coli K-12" [GO:0008106 "alcohol dehydrogenase (NADP+) activity" evidence=IDA] [GO:0016491 "oxidoreductase activity" evidence=IEA] InterPro:IPR020904 PROSITE:PS00061 EcoGene:EG11292 InterPro:IPR002347 InterPro:IPR036291 SUPFAM:SSF51735 EMBL:U00096 EMBL:AP009048 Proteomes:UP000000318 Proteomes:UP000000625…	294	1	294	100	585.9	4e-166	294/294	100	294/294	100	0/294	0	1
gene-ECD_RS14980	NC_012971.2	3018687	3019421	-	protein_coding	ECD_RS14980	ECD_02880	.	WP_000527844.1	tol-pal system-associated acyl-CoA thioesterase	-2.19504	6.09425	5.93835e-07	1.05261e-05	5.44925	6.5657	5.44925	6.5657	379	609	30.0799	59.3935	735	1	733	99.73	UNIPROTKB|P0ABU7 - symbol:exbB "TonB energy transducing system - ExbB subunit" species:83333 "Escherichia coli K-12" [GO:0055085 "transmembrane transport" evidence=IEA] [GO:0042802 "identical protein binding" evidence=IDA] [GO:0098797 "plasma membrane protein complex" evidence=IDA] [GO:0005887 "integral component of plasma membrane" evidence=RCA;IDA] [GO:0015889 "cobalamin transport" evidence=IMP…	244	1	244	100	467.2	2e-130	243/244	99	244/244	100	0/244	0	1
gene-ECD_RS15000	NC_012971.2	3021699	3022598	-	protein_coding	ECD_RS15000	ECD_02883	.	WP_001298382.1	DNA-binding transcriptional regulator YqhC	3.88039	5.22158	3.13949e-14	1.53392e-12	5.89658	4.00742	5.89658	4.00742	520	98	33.7043	7.80535	900	1	898	99.78	UNIPROTKB|Q46855 - symbol:yqhC "DNA-binding transcriptional activator YqhC" species:83333 "Escherichia coli K-12" [GO:0045893 "positive regulation of transcription, DNA-templated" evidence=IMP] [GO:0001140 "transcriptional activator activity, bacterial-type RNA polymerase proximal promoter sequence-specific DNA binding" evidence=IMP] [GO:0000986 "bacterial-type proximal promoter sequence-specific…	318	20	318	94.03	584.7	9e-166	298/299	99	298/299	99	0/299	0	1
gene-ECD_RS15010	NC_012971.2	3022792	3023955	+	protein_coding	ECD_RS15010	ECD_02884	yqhD	WP_001058802.1	alcohol dehydrogenase	4.81509	8.70292	2.1959e-25	2.98877e-23	9.43096	7.17122	9.43096	7.17122	6119	930	306.657	57.2716	1164	1	1162	99.83	UNIPROTKB|Q46856 - symbol:yqhD species:83333 "Escherichia coli K-12" [GO:0018455 "alcohol dehydrogenase [NAD(P)+] activity" evidence=IDA] [GO:1990002 "methylglyoxal reductase (NADPH-dependent, acetol producing)" evidence=IDA] [GO:0005829 "cytosol" evidence=IDA] [GO:0008106 "alcohol dehydrogenase (NADP+) activity" evidence=IDA] [GO:0000302 "response to reactive oxygen species" evidence=IMP] [GO:00…	387	1	387	100	776.5	2e-223	387/387	100	387/387	100	0/387	0	1
gene-ECD_RS15015	NC_012971.2	3024060	3024887	+	protein_coding	ECD_RS15015	ECD_02885	dkgA	WP_000013149.1	2,5-didehydrogluconate reductase DkgA	4.39946	5.83393	3.05915e-18	2.28596e-16	6.54132	4.45488	6.54132	4.45488	818	136	57.6299	11.7738	828	1	826	99.76	UNIPROTKB|Q46857 - symbol:dkgA "methylglyoxal reductase DkgA" species:83333 "Escherichia coli K-12" [GO:0008106 "alcohol dehydrogenase (NADP+) activity" evidence=IDA] [GO:0016616 "oxidoreductase activity, acting on the CH-OH group of donors, NAD or NADP as acceptor" evidence=IDA] [GO:0051596 "methylglyoxal catabolic process" evidence=IMP] [GO:0005829 "cytosol" evidence=IDA] InterPro:IPR018170 Int…	275	1	275	100	563.5	2e-159	275/275	100	275/275	100	0/275	0	1
gene-ECD_RS15020	NC_012971.2	3025087	3026013	+	protein_coding	ECD_RS15020	ECD_02886	.	WP_000691619.1	YbjP/YqhG family protein	3.26361	1.58785	0.00360939	0.0195389	2.33772	1.15783	2.33772	1.15783	36	8	2.26541	0.618613	927				No hit
gene-ECD_RS15060	NC_012971.2	3035685	3035981	-	protein_coding	ECD_RS15060	ECD_02894	mqsR	WP_000415584.1	type II toxin-antitoxin system toxin MqsR	-2.99034	3.03794	8.77596e-06	0.00012296	2.33772	3.7179	2.33772	3.7179	36	79	7.07084	19.0669	297	1	295	99.33	UNIPROTKB|Q46865 - symbol:mqsR "mRNA interferase / toxin of the MqsR-MqsA toxin-antitoxin system" species:83333 "Escherichia coli K-12" [GO:2000145 "regulation of cell motility" evidence=IMP] [GO:0090502 "RNA phosphodiester bond hydrolysis, endonucleolytic" evidence=IEA] [GO:0090305 "nucleic acid phosphodiester bond hydrolysis" evidence=IEA] [GO:0045892 "negative regulation of transcription, DNA-…	98	1	98	100	198.4	6e-50	98/98	100	98/98	100	0/98	0	1
gene-ECD_RS15145	NC_012971.2	3049056	3049871	-	protein_coding	ECD_RS15145	ECD_02911	ygiD	WP_000188362.1	4,5-DOPA dioxygenase extradiol	10.0367	7.30955	2.49844e-43	9.52156e-41	8.17221	4.88879	8.17221	4.88879	2552	186	182.438	16.3392	816	1	814	99.75	UNIPROTKB|P24197 - symbol:ygiD "4,5-DOPA dioxygenase extradiol" species:83333 "Escherichia coli K-12" [GO:0046566 "DOPA dioxygenase activity" evidence=IDA] InterPro:IPR004183 InterPro:IPR014436 Pfam:PF02900 PIRSF:PIRSF006157 GO:GO:0005737 GO:GO:0008270 GO:GO:0008198 EMBL:U00096 EMBL:AP009048 Proteomes:UP000000318 Proteomes:UP000000625 GO:GO:0006725 EMBL:U28377 eggNOG:COG3384 KO:K15777 CDD:cd07363…	271	1	271	100	567.8	1e-160	271/271	100	271/271	100	0/271	0	1
gene-ECD_RS15160	NC_012971.2	3051250	3051903	-	protein_coding	ECD_RS15160	ECD_02913	ribB	WP_001076997.1	3,4-dihydroxy-2-butanone-4-phosphate synthase	3.4035	8.21597	2.40135e-16	1.50025e-14	8.84516	7.08554	8.84516	7.08554	4074	876	363.386	96.0142	654	1	652	99.69	UNIPROTKB|P0A7J0 - symbol:ribB "3,4-dihydroxy-2-butanone-4-phosphate synthase" species:83333 "Escherichia coli K-12" [GO:0042802 "identical protein binding" evidence=IPI] [GO:0000287 "magnesium ion binding" evidence=IDA] [GO:0005829 "cytosol" evidence=IDA] [GO:0009231 "riboflavin biosynthetic process" evidence=IGI;IMP] [GO:0008686 "3,4-dihydroxy-2-butanone-4-phosphate synthase activity" evidence=…	217	1	217	100	431.4	9e-120	217/217	100	217/217	100	0/217	0	1
gene-ECD_RS15235	NC_012971.2	3067306	3067926	+	protein_coding	ECD_RS15235	ECD_02925	.	WP_001125331.1	SH3 domain-containing protein	3.4033	5.59298	5.61044e-13	2.3496e-11	6.22674	4.50464	6.22674	4.50464	656	141	61.6222	16.2756	621	1	619	99.68	UNIPROTKB|P0ADT8 - symbol:ygiM "putative signal transduction protein (SH3 domain)" species:83333 "Escherichia coli K-12" [GO:0005829 "cytosol" evidence=IDA] [GO:0005887 "integral component of plasma membrane" evidence=IDA] GO:GO:0005829 GO:GO:0005887 EMBL:U00096 EMBL:AP009048 Proteomes:UP000000318 Proteomes:UP000000625 EMBL:U28379 EMBL:M12788 InterPro:IPR003646 Pfam:PF08239 SMART:SM00287 PROSITE:…	206	1	206	100	409.5	4e-113	206/206	100	206/206	100	0/206	0	1
gene-ECD_RS15260	NC_012971.2	3071406	3072338	-	protein_coding	ECD_RS15260	ECD_02930	ttdR	WP_000935206.1	DNA-binding transcriptional activator TtdR	-12.0659	0.00838522	0.00788025	0.036314	0.153987	1.34428	0.153987	1.34428	1	10	0.062524	0.768294	933	1	931	99.79	UNIPROTKB|P45463 - symbol:ttdR "Dan transcriptional activator" species:83333 "Escherichia coli K-12" [GO:0043565 "sequence-specific DNA binding" evidence=IBA] [GO:0045893 "positive regulation of transcription, DNA-templated" evidence=ISS;IDA] [GO:0003700 "DNA binding transcription factor activity" evidence=ISS;IDA] InterPro:IPR000847 Pfam:PF00126 PROSITE:PS50931 EcoGene:EG12694 Pfam:PF03466 GO:GO…	310	1	310	100	626.3	3e-178	310/310	100	310/310	100	0/310	0	1
gene-ECD_RS15310	NC_012971.2	3081809	3082573	-	protein_coding	ECD_RS15310	ECD_02939	nfeF	WP_001059839.1	NADPH-dependent ferric chelate reductase	-2.08687	4.63375	4.10639e-05	0.000457586	4.08703	5.10421	4.08703	5.10421	142	217	10.8281	20.3333	765	1	763	99.74	UNIPROTKB|Q46871 - symbol:yqjH "ferric reductase, NADPH-dependent" species:83333 "Escherichia coli K-12" [GO:0005829 "cytosol" evidence=IDA] [GO:0052851 "ferric-chelate reductase (NADPH) activity" evidence=IDA] [GO:0033212 "iron assimilation" evidence=IMP] [GO:0071949 "FAD binding" evidence=IDA] [GO:0071289 "cellular response to nickel ion" evidence=IEP;IMP] [GO:0050660 "flavin adenine dinucleoti…	254	1	254	100	523.9	2e-147	253/254	99	253/254	99	0/254	0	1
gene-ECD_RS15320	NC_012971.2	3083638	3085158	-	protein_coding	ECD_RS15320	ECD_02941	.	WP_000094721.1	aerotaxis sensor receptor Aer	-2.21398	3.90512	7.83144e-05	0.000787484	3.35565	4.42419	3.35565	4.42419	82	133	3.14492	6.26804	1521	1	1519	99.87	UNIPROTKB|P50466 - symbol:aer "aerotaxis sensor receptor, flavoprotein" species:83333 "Escherichia coli K-12" [GO:0042802 "identical protein binding" evidence=IPI] [GO:0052131 "positive aerotaxis" evidence=IMP] [GO:0005886 "plasma membrane" evidence=IDA] [GO:0007165 "signal transduction" evidence=IMP] [GO:0004871 "signal transducer activity" evidence=IMP] InterPro:IPR003660 InterPro:IPR004089 Int…	506	1	506	100	745.3	7e-214	506/506	100	506/506	100	0/506	0	1
gene-ECD_RS15360	NC_012971.2	3094970	3097321	+	protein_coding	ECD_RS15360	ECD_02949	ygjK	WP_000695489.1	alpha-glucosidase	-3.8038	0.861502	0.0101133	0.0444029	0.744884	1.85453	0.744884	1.85453	6	17	0.148812	0.518108	2352	1	2350	99.91	UNIPROTKB|P42592 - symbol:ygjK species:83333 "Escherichia coli K-12" [GO:0006974 "cellular response to DNA damage stimulus" evidence=IEP] [GO:0015926 "glucosidase activity" evidence=IDA] InterPro:IPR001661 InterPro:IPR008928 Pfam:PF01204 EMBL:U00096 EMBL:AP009048 Proteomes:UP000000318 Proteomes:UP000000625 GO:GO:0046872 GO:GO:0006974 EMBL:U18997 SUPFAM:SSF48208 GO:GO:0015926 GO:GO:0004555 CAZy:GH…	783	1	783	100	1621.3	0	781/783	99	783/783	100	0/783	0	1
gene-ECD_RS15370	NC_012971.2	3099810	3100226	-	protein_coding	ECD_RS15370	ECD_02951	higA	WP_000560266.1	type II toxin-antitoxin system antitoxin HigA	2.6689	1.91129	0.00630869	0.0307841	2.57438	1.50936	2.57438	1.50936	44	12	6.15519	2.06279	417	1	415	99.52	UNIPROTKB|P67701 - symbol:higA "HigA antitoxin of the HigB-HigA toxin-antitoxin system" species:83333 "Escherichia coli K-12" [GO:0006355 "regulation of transcription, DNA-templated" evidence=IMP] InterPro:IPR001387 InterPro:IPR010982 Pfam:PF01381 PROSITE:PS50943 SMART:SM00530 EcoGene:EG12724 GO:GO:0006355 EMBL:U00096 EMBL:AP009048 Proteomes:UP000000318 Proteomes:UP000000625 GO:GO:0043565 GO:GO:0…	138	1	138	100	269.2	4e-71	138/138	100	138/138	100	0/138	0	1
gene-ECD_RS15385	NC_012971.2	3100821	3101957	-	protein_coding	ECD_RS15385	ECD_02953	rlmG	WP_000018695.1	23S rRNA (guanine(1835)-N(2))-methyltransferase RlmG	2.38849	5.77261	1.00859e-07	2.05548e-06	6.2758	5.04491	6.2758	5.04491	679	208	34.8365	13.1133	1137	1	1135	99.82	UNIPROTKB|P42596 - symbol:rlmG "23S rRNA m2G1835 methyltransferase" species:83333 "Escherichia coli K-12" [GO:0005829 "cytosol" evidence=IBA] [GO:0052916 "23S rRNA (guanine(1835)-N(2))-methyltransferase activity" evidence=IDA] [GO:0070475 "rRNA base methylation" evidence=IMP] HAMAP:MF_01859 InterPro:IPR002052 InterPro:IPR007848 InterPro:IPR017237 Pfam:PF05175 PIRSF:PIRSF037565 EcoGene:EG12726 Int…	378	1	378	100	765	6e-220	378/378	100	378/378	100	0/378	0	1
gene-ECD_RS15390	NC_012971.2	3102042	3102545	+	protein_coding	ECD_RS15390	ECD_02954	.	WP_001300832.1	M48 family metallopeptidase	3.15634	2.38034	0.000206754	0.00183669	3.05686	1.7262	3.05686	1.7262	65	15	7.52329	2.13339	504	1	487	96.63	UNIPROTKB|Q74GR5 - symbol:GSU0180 "Uncharacterized protein" species:243231 "Geobacter sulfurreducens PCA" [GO:0003674 "molecular_function" evidence=ND] [GO:0005575 "cellular_component" evidence=ND] [GO:0008150 "biological_process" evidence=ND] EMBL:AE017180 Proteomes:UP000000577 eggNOG:COG1451 KO:K07043 InterPro:IPR002725 Pfam:PF01863 eggNOG:ENOG4108VKG OMA:LCCYMEP HOGENOM:HOG000276637 OrthoDB:PO…	169	1	162	95.86	228.8	7e-59	108/162	66	132/162	81	0/162	0	1
gene-ECD_RS15410	NC_012971.2	3106243	3107487	+	protein_coding	ECD_RS15410	ECD_02958	sstT	WP_000211656.1	serine/threonine transporter SstT	-4.74439	5.51265	2.31496e-19	1.91789e-17	4.07743	6.25573	4.07743	6.25573	141	490	6.60655	28.2121	1245	1	1243	99.84	UNIPROTKB|P0AGE4 - symbol:sstT species:83333 "Escherichia coli K-12" [GO:0016021 "integral component of membrane" evidence=IEA;IDA] [GO:0006865 "amino acid transport" evidence=IEA;IDA] [GO:0005295 "neutral amino acid:sodium symporter activity" evidence=IDA] [GO:0015175 "neutral amino acid transmembrane transporter activity" evidence=IDA] [GO:0032329 "serine transport" evidence=IEA;IDA] [GO:005508…	414	1	414	100	793.9	1e-228	413/414	99	413/414	99	0/414	0	1
gene-ECD_RS15470	NC_012971.2	3116771	3117253	+	protein_coding	ECD_RS15470	ECD_02970	.	WP_001301314.1	DoxX family protein	2.25678	6.7133	1.18003e-07	2.35451e-06	7.18839	6.0263	7.18839	6.0263	1286	417	155.317	61.8868	483	91	481	80.95	UNIPROTKB|P42619 - symbol:yqjF "DoxX family protein" species:83333 "Escherichia coli K-12" [GO:0005886 "plasma membrane" evidence=IDA] GO:GO:0016021 GO:GO:0005886 EMBL:U00096 EMBL:AP009048 Proteomes:UP000000318 Proteomes:UP000000625 EMBL:U18997 eggNOG:COG2259 InterPro:IPR032808 HOGENOM:HOG000198398 KO:K15977 Pfam:PF07681 RefSeq:NP_417572.2 RefSeq:WP_000732240.1 ProteinModelPortal:P42619 BioGrid:4…	130	1	130	100	259.6	4e-68	130/130	100	130/130	100	0/130	0	1
gene-ECD_RS15475	NC_012971.2	3117323	3118309	+	protein_coding	ECD_RS15475	ECD_02971	.	WP_000531205.1	glutathionyl-hydroquinone reductase YqjG	2.18845	5.76536	1.3659e-06	2.27312e-05	6.23107	5.12344	6.23107	5.12344	658	220	38.8896	15.9777	987	1	985	99.8	UNIPROTKB|P42620 - symbol:yqjG "S-glutathionyl-(chloro)hydroquinone reductase" species:83333 "Escherichia coli K-12" [GO:0005737 "cytoplasm" evidence=IBA] [GO:0004364 "glutathione transferase activity" evidence=IBA] InterPro:IPR004045 InterPro:IPR016639 Pfam:PF13409 PIRSF:PIRSF015753 EcoGene:EG12746 GO:GO:0005737 GO:GO:0016491 EMBL:U00096 EMBL:AP009048 Proteomes:UP000000318 Proteomes:UP000000625 …	328	1	328	100	688	9e-197	325/328	99	327/328	99	0/328	0	1
gene-ECD_RS15495	NC_012971.2	3120617	3121318	+	protein_coding	ECD_RS15495	ECD_02975	.	WP_000633576.1	pirin family protein	6.4863	8.52413	1.97085e-33	3.95312e-31	9.31736	6.63212	9.31736	6.63212	5655	638	469.916	65.1467	702	1	697	99.29	UNIPROTKB|P46852 - symbol:yhhW "quercetin 2,3-dioxygenase" species:83333 "Escherichia coli K-12" [GO:0008127 "quercetin 2,3-dioxygenase activity" evidence=IDA] UniPathway:UPA00724 Gene3D:2.60.120.10 InterPro:IPR014710 InterPro:IPR011051 SUPFAM:SSF51182 EMBL:U00096 EMBL:AP009048 Proteomes:UP000000318 Proteomes:UP000000625 GO:GO:0046872 EMBL:U18997 eggNOG:COG1741 KO:K06911 GO:GO:0008127 InterPro:IP…	231	1	229	99.13	132.1	1e-29	80/234	34	131/234	55	7/234	2	1
gene-ECD_RS15500	NC_012971.2	3121341	3121505	+	protein_coding	ECD_RS15500	ECD_02976	.	WP_001426206.1	hypothetical protein	4.78614	6.08283	1.01224e-20	8.97126e-19	6.81106	4.59928	6.81106	4.59928	988	151	349.3	65.5997	165				No hit
gene-ECD_RS15515	NC_012971.2	3124584	3125948	-	protein_coding	ECD_RS15515	ECD_02979	.	WP_000622126.1	L-serine ammonia-lyase	-2.64822	2.02451	0.00323827	0.0178856	1.65084	2.74296	1.65084	2.74296	19	37	0.811981	1.94302	1365	1	1363	99.85	UNIPROTKB|P42630 - symbol:tdcG "L-serine deaminase III" species:83333 "Escherichia coli K-12" [GO:0003941 "L-serine ammonia-lyase activity" evidence=IDA] [GO:0009063 "cellular amino acid catabolic process" evidence=IDA] InterPro:IPR004644 InterPro:IPR005131 Pfam:PF03315 UniPathway:UPA00052 EcoGene:EG12756 EMBL:U00096 EMBL:AP009048 Proteomes:UP000000318 Proteomes:UP000000625 GO:GO:0046872 EMBL:U18…	454	1	454	100	902.5	3e-261	454/454	100	454/454	100	0/454	0	1
gene-ECD_RS15590	NC_012971.2	3143195	3143530	+	protein_coding	ECD_RS15590	ECD_02994	prlF	WP_001300560.1	type II toxin-antitoxin system antitoxin PrlF	-2.58664	3.00287	9.08665e-05	0.000890211	2.43108	3.63097	2.43108	3.63097	39	74	6.77096	15.7871	336	1	334	99.4	UNIPROTKB|P15373 - symbol:prlF "PrlF antitoxin" species:83333 "Escherichia coli K-12" [GO:0042802 "identical protein binding" evidence=IDA] [GO:0097351 "toxin-antitoxin pair type II binding" evidence=IPI] [GO:0019899 "enzyme binding" evidence=IDA] [GO:0001558 "regulation of cell growth" evidence=IMP] [GO:0045892 "negative regulation of transcription, DNA-templated" evidence=IDA] [GO:0003700 "DNA …	111	1	111	100	221.9	6e-57	108/111	97	110/111	99	0/111	0	1
gene-ECD_RS15760	NC_012971.2	3173072	3174316	-	protein_coding	ECD_RS15760	ECD_03028	mtr	WP_000224351.1	tryptophan permease	-4.41256	3.6866	1.91361e-11	7.08036e-10	2.51876	4.45488	2.51876	4.45488	42	136	1.96791	7.8303	1245	1	1243	99.84	UNIPROTKB|P0AAD2 - symbol:mtr species:83333 "Escherichia coli K-12" [GO:0005887 "integral component of plasma membrane" evidence=IDA] [GO:0005886 "plasma membrane" evidence=IDA] [GO:0015827 "tryptophan transport" evidence=IEA;IGI] [GO:0005300 "high-affinity tryptophan transmembrane transporter activity" evidence=IDA] [GO:0003333 "amino acid transmembrane transport" evidence=IDA] [GO:0015293 "symp…	414	1	414	100	817	1e-235	414/414	100	414/414	100	0/414	0	1
gene-ECD_RS15815	NC_012971.2	3186712	3186788	-	tRNA	ECD_RS15815	ECD_t00057	.	.	tRNA-Met	-4.83042	3.35842	5.02854e-11	1.75814e-09	2.16731	4.16425	2.16731	4.16425	31	110	23.4853	102.403	.	.	.	.	.	.	.	.	.	.	.	.	.	.	.	.	.	.
gene-ECD_RS15995	NC_012971.2	3216952	3217584	+	protein_coding	ECD_RS15995	ECD_03072	yrbL	WP_000620405.1	PhoP regulatory network protein YrbL	3.06265	5.28258	1.25319e-10	4.2642e-09	5.88288	4.31687	5.88288	4.31687	515	123	47.4601	13.9287	633				No hit
gene-ECD_RS16015	NC_012971.2	3221621	3222550	-	protein_coding	ECD_RS16015	ECD_03076	.	WP_001299745.1	TIGR01212 family radical SAM protein	-3.58143	0.803834	0.0153481	0.0605504	0.744884	1.79179	0.744884	1.79179	6	16	0.376351	1.23324	930	1	928	99.78	UNIPROTKB|P0ADW6 - symbol:yhcC "radical SAM family oxidoreductase" species:83333 "Escherichia coli K-12" [GO:0051539 "4 iron, 4 sulfur cluster binding" evidence=IDA] [GO:0051536 "iron-sulfur cluster binding" evidence=IEA] InterPro:IPR005911 InterPro:IPR006638 InterPro:IPR007197 InterPro:IPR013785 Pfam:PF04055 SMART:SM00729 GO:GO:0005737 GO:GO:0003824 Gene3D:3.20.20.70 EMBL:U00096 EMBL:AP009048 Pr…	309	1	309	100	641.3	9e-183	309/309	100	309/309	100	0/309	0	1
gene-ECD_RS16125	NC_012971.2	3246700	3246963	+	protein_coding	ECD_RS16125	ECD_03098	yhcN	WP_001295273.1	peroxide/acid stress response protein YhcN	2.49919	6.62929	3.63677e-09	9.30183e-08	7.14771	5.84118	7.14771	5.84118	1250	366	276.205	99.3771	264	1	262	99.24	UNIPROTKB|P64614 - symbol:yhcN "stress-induced protein" species:83333 "Escherichia coli K-12" [GO:0071468 "cellular response to acidic pH" evidence=IEP] [GO:0070301 "cellular response to hydrogen peroxide" evidence=IMP] [GO:0044011 "single-species biofilm formation on inanimate substrate" evidence=IMP] GO:GO:0070301 EMBL:U00096 EMBL:AP009048 Proteomes:UP000000318 Proteomes:UP000000625 EMBL:U18997…	87	1	87	100	96.7	2e-19	78/87	89	78/87	89	0/87	0	1
gene-ECD_RS16130	NC_012971.2	3247019	3247291	-	protein_coding	ECD_RS16130	ECD_03099	.	WP_001029005.1	hypothetical protein	3.76928	0.872607	0.0153481	0.0605504	1.75079	0.69208	1.75079	0.69208	21	4	4.48726	1.05028	273				No hit
gene-ECD_RS16135	NC_012971.2	3247383	3249350	-	protein_coding	ECD_RS16135	ECD_03100	aaeB	WP_000510980.1	p-hydroxybenzoic acid efflux pump subunit AaeB	-2.72803	3.51831	5.30216e-06	7.74197e-05	2.82427	4.13926	2.82427	4.13926	54	108	1.60064	3.93376	1968	1	1966	99.9	UNIPROTKB|P46481 - symbol:aaeB species:83333 "Escherichia coli K-12" [GO:0006810 "transport" evidence=IEA;IMP] [GO:0046942 "carboxylic acid transport" evidence=IMP] [GO:0005886 "plasma membrane" evidence=IEA;IDA] [GO:0016021 "integral component of membrane" evidence=IEA] [GO:0016020 "membrane" evidence=IEA] HAMAP:MF_01545 InterPro:IPR006726 InterPro:IPR023706 Pfam:PF04632 EcoGene:EG12822 GO:GO:00…	655	1	655	100	1278.1	0	650/655	99	652/655	99	0/655	0	1
gene-ECD_RS16255	NC_012971.2	3272809	3273693	+	protein_coding	ECD_RS16255	ECD_03120	yhdJ	WP_001258917.1	adenine-specific DNA-methyltransferase	2.64226	2.28374	0.0023906	0.0140595	2.91325	1.79179	2.91325	1.79179	58	16	3.82305	1.29594	885	1	883	99.77	UNIPROTKB|P28638 - symbol:yhdJ "DNA adenine methyltransferase" species:83333 "Escherichia coli K-12" [GO:0032775 "DNA methylation on adenine" evidence=IEA] [GO:0009007 "site-specific DNA-methyltransferase (adenine-specific) activity" evidence=IDA] InterPro:IPR001091 InterPro:IPR002052 InterPro:IPR002941 Pfam:PF01555 PRINTS:PR00508 PROSITE:PS00092 InterPro:IPR029063 EMBL:U00096 EMBL:AP009048 Prote…	294	1	294	100	588.2	8e-167	288/294	97	290/294	98	0/294	0	1
gene-ECD_RS16305	NC_012971.2	3283593	3284351	+	protein_coding	ECD_RS16305	ECD_03129	.	WP_000078349.1	amino acid ABC transporter ATP-binding protein	6.65427	0.653815	0.00394482	0.0210261	1.65084	0.387148	1.65084	0.387148	19	2	1.46028	0.188885	759	1	757	99.74	UNIPROTKB|P45769 - symbol:yhdZ "putative periplasmic binding protein ABC superfamily" species:83333 "Escherichia coli K-12" [GO:0099133 "ATP hydrolysis coupled anion transmembrane transport" evidence=IEA] [GO:0015424 "amino acid-transporting ATPase activity" evidence=IEA] [GO:0003333 "amino acid transmembrane transport" evidence=IEA] [GO:0016887 "ATPase activity" evidence=IEA] [GO:0005886 "plasma…	252	1	252	100	509.2	4e-143	252/252	100	252/252	100	0/252	0	1
gene-ECD_RS16375	NC_012971.2	3293606	3294730	-	protein_coding	ECD_RS16375	ECD_03136	dprA	WP_000228551.1	DNA-protecting protein DprA	4.10472	4.08702	1.94389e-11	7.12323e-10	4.78571	2.89993	4.78571	2.89993	236	42	12.2373	2.67612	1125	172	1090	81.69	UNIPROTKB|Q9KVU1 - symbol:VC_0048 "Smf protein" species:243277 "Vibrio cholerae O1 biovar El Tor str. N16961" [GO:0008150 "biological_process" evidence=ND] InterPro:IPR003488 Pfam:PF02481 EMBL:AE003852 Proteomes:UP000000584 GO:GO:0009294 eggNOG:ENOG4105C79 eggNOG:COG0758 KO:K04096 PANTHER:PTHR43022 TIGRFAMs:TIGR00732 OMA:SEMPFGW PIR:G82369 RefSeq:NP_229707.1 RefSeq:WP_000654772.1 ProteinModelPort…	371	62	370	83.29	266.5	7e-70	153/310	49	196/310	63	5/310	1	1
gene-ECD_RS16405	NC_012971.2	3299601	3299819	-	protein_coding	ECD_RS16405	ECD_03142	.	WP_000092696.1	alternative ribosome-rescue factor ArfA	-2.09265	2.33726	0.0105789	0.0458138	2.05447	2.92938	2.05447	2.92938	28	43	7.45829	14.0745	219	1	217	99.09	UNIPROTKB|P36675 - symbol:arfA "alternative ribosome-rescue factor A" species:83333 "Escherichia coli K-12" [GO:0000049 "tRNA binding" evidence=IDA] [GO:0043023 "ribosomal large subunit binding" evidence=IDA] [GO:0072344 "rescue of stalled ribosome" evidence=IGI;IDA] InterPro:IPR005589 Pfam:PF03889 EMBL:U00096 EMBL:AP009048 Proteomes:UP000000318 Proteomes:UP000000625 EMBL:U18997 GO:GO:0000049 GO:…	72	1	72	100	154.5	8e-37	72/72	100	72/72	100	0/72	0	1
gene-ECD_RS16635	NC_012971.2	3327031	3327225	-	protein_coding	ECD_RS16635	ECD_03188	bfd	WP_000289085.1	bacterioferritin-associated ferredoxin	2.3995	2.94795	0.00061055	0.00449191	3.50626	2.40852	3.50626	2.40852	92	28	27.5219	10.2928	195	1	193	98.97	UNIPROTKB|P0AE56 - symbol:bfd "bacterioferritin-associated ferredoxin" species:83333 "Escherichia coli K-12" [GO:0005515 "protein binding" evidence=IPI] [GO:0051537 "2 iron, 2 sulfur cluster binding" evidence=IDA] EcoGene:EG11181 Pfam:PF04324 GO:GO:0055114 EMBL:U00096 EMBL:AP009048 Proteomes:UP000000318 Proteomes:UP000000625 GO:GO:0046872 EMBL:U18997 GO:GO:0051537 EMBL:M27176 EMBL:AF058450 PIR:JV…	64	1	64	100	134.8	5e-31	64/64	100	64/64	100	0/64	0	1
gene-ECD_RS16685	NC_012971.2	3336208	3337020	-	protein_coding	ECD_RS16685	ECD_03198	fkpA	WP_000838261.1	FKBP-type peptidyl-prolyl cis-trans isomerase	2.70018	7.53778	4.1467e-11	1.47692e-09	8.08513	6.66093	8.08513	6.66093	2402	651	172.348	57.3984	813	1	811	99.75	UNIPROTKB|P45523 - symbol:fkpA species:83333 "Escherichia coli K-12" [GO:0005515 "protein binding" evidence=IPI] [GO:0042026 "protein refolding" evidence=IDA] [GO:0000413 "protein peptidyl-prolyl isomerization" evidence=IEA] [GO:0006457 "protein folding" evidence=IEA] [GO:0030288 "outer membrane-bounded periplasmic space" evidence=IDA] InterPro:IPR000774 InterPro:IPR036944 Pfam:PF01346 InterPro:I…	270	1	270	100	523.5	2e-147	269/270	99	269/270	99	0/270	0	1
gene-ECD_RS16775	NC_012971.2	3351326	3351898	-	protein_coding	ECD_RS16775	ECD_03214	ppiA	WP_000477227.1	peptidylprolyl isomerase A	2.88166	4.92251	3.39263e-09	8.73602e-08	5.50399	4.03477	5.50399	4.03477	394	100	40.1113	12.5099	573	1	571	99.65	UNIPROTKB|P0AFL3 - symbol:ppiA "peptidyl-prolyl cis-trans isomerase A (rotamase A)" species:83333 "Escherichia coli K-12" [GO:0003755 "peptidyl-prolyl cis-trans isomerase activity" evidence=IEA;IDA] [GO:0006457 "protein folding" evidence=IEA] [GO:0030288 "outer membrane-bounded periplasmic space" evidence=IDA] InterPro:IPR002130 InterPro:IPR020892 InterPro:IPR024936 Pfam:PF00160 PIRSF:PIRSF001467…	190	1	190	100	377.9	1e-103	189/190	99	190/190	100	0/190	0	1
gene-ECD_RS17165	NC_012971.2	3442099	3442794	-	protein_coding	ECD_RS17165	ECD_03290	.	WP_000639811.1	quercetin 2,3-dioxygenase	5.68626	10.9152	6.09431e-31	1.10597e-28	11.6815	9.17603	11.6815	9.17603	29151	3752	2443.26	386.423	696	1	694	99.71	UNIPROTKB|P46852 - symbol:yhhW "quercetin 2,3-dioxygenase" species:83333 "Escherichia coli K-12" [GO:0008127 "quercetin 2,3-dioxygenase activity" evidence=IDA] UniPathway:UPA00724 Gene3D:2.60.120.10 InterPro:IPR014710 InterPro:IPR011051 SUPFAM:SSF51182 EMBL:U00096 EMBL:AP009048 Proteomes:UP000000318 Proteomes:UP000000625 GO:GO:0046872 EMBL:U18997 eggNOG:COG1741 KO:K06911 GO:GO:0008127 InterPro:IP…	231	1	231	100	478	9e-134	231/231	100	231/231	100	0/231	0	1
gene-ECD_RS17175	NC_012971.2	3444287	3444775	+	protein_coding	ECD_RS17175	ECD_03292	yhhY	WP_001295206.1	N-acetyltransferase	3.61343	1.32733	0.00582377	0.0291265	2.13067	0.943671	2.13067	0.943671	30	6	3.5788	0.879532	489	1	487	99.59	UNIPROTKB|P46854 - symbol:yhhY "N-acetyltransferase" species:83333 "Escherichia coli K-12" [GO:0006474 "N-terminal protein amino acid acetylation" evidence=IBA] [GO:0031248 "protein acetyltransferase complex" evidence=IBA] [GO:0004596 "peptide alpha-N-acetyltransferase activity" evidence=IBA] [GO:0008080 "N-acetyltransferase activity" evidence=IDA] InterPro:IPR000182 Pfam:PF00583 PROSITE:PS51186 …	162	1	162	100	337.8	1e-91	162/162	100	162/162	100	0/162	0	1
gene-ECD_RS17200	NC_012971.2	3449315	3449755	+	protein_coding	ECD_RS17200	ECD_03297	.	WP_000825996.1	DUF2756 family protein	5.29419	4.71238	2.3934e-17	1.65841e-15	5.46773	3.19485	5.46773	3.19485	384	53	50.7946	8.61482	441				No hit
gene-ECD_RS17325	NC_012971.2	3471601	3472266	+	protein_coding	ECD_RS17325	ECD_03320	.	WP_001100469.1	7-cyano-7-deazaguanine/7-aminomethyl-7-deazaguanine transporter	2.36501	5.59493	2.03803e-07	3.92269e-06	6.09505	4.88127	6.09505	4.88127	598	185	52.3784	19.9116	666	1	664	99.7	UNIPROTKB|P37619 - symbol:yhhQ "conserved inner membrane protein" species:83333 "Escherichia coli K-12" [GO:0005886 "plasma membrane" evidence=IDA] InterPro:IPR003744 Pfam:PF02592 GO:GO:0016021 GO:GO:0005886 EMBL:U00039 EMBL:U00096 EMBL:AP009048 Proteomes:UP000000318 Proteomes:UP000000625 PIR:S47690 RefSeq:NP_417928.1 RefSeq:WP_001100469.1 ProteinModelPortal:P37619 STRING:316385.ECDH10B_3645 PaxD…	221	1	221	100	442.6	4e-123	221/221	100	221/221	100	0/221	0	1
gene-ECD_RS17405	NC_012971.2	3489187	3491922	-	protein_coding	ECD_RS17405	ECD_03336	rbbA	WP_000149156.1	ribosome-associated ATPase/putative transporter RbbA	-2.1078	4.9267	1.61479e-05	0.000205819	4.35662	5.39548	4.35662	5.39548	173	267	3.68854	6.99527	2736	1	2734	99.93	UNIPROTKB|P37624 - symbol:rbbA "ribosome-associated ATPase" species:83333 "Escherichia coli K-12" [GO:0022627 "cytosolic small ribosomal subunit" evidence=IDA] [GO:0060187 "cell pole" evidence=IDA] [GO:0043024 "ribosomal small subunit binding" evidence=IDA] [GO:0005515 "protein binding" evidence=IPI] [GO:0016887 "ATPase activity" evidence=IDA] [GO:0045727 "positive regulation of translation" evid…	911	1	911	100	1763.8	0	911/911	100	911/911	100	0/911	0	1
gene-ECD_RS17410	NC_012971.2	3491919	3492986	-	protein_coding	ECD_RS17410	ECD_03337	.	WP_000361491.1	HlyD family secretion protein	-2.0823	6.0081	3.54815e-06	5.36587e-05	5.41538	6.45617	5.41538	6.45617	370	564	20.2095	37.8544	1068	1	1066	99.81	UNIPROTKB|P37626 - symbol:yhiI "putative HlyD family secretion protein" species:83333 "Escherichia coli K-12" [GO:0005887 "integral component of plasma membrane" evidence=RCA] [GO:0005886 "plasma membrane" evidence=IDA] InterPro:IPR003997 PRINTS:PR01490 EcoGene:EG12224 GO:GO:0005886 EMBL:U00039 EMBL:U00096 EMBL:AP009048 Proteomes:UP000000318 Proteomes:UP000000625 GO:GO:0009306 eggNOG:ENOG4105D0S …	355	1	355	100	517.3	2e-145	353/355	99	354/355	99	0/355	0	1
gene-ECD_RS17560	NC_012971.2	3521601	3524714	+	protein_coding	ECD_RS17560	ECD_03362	.	WP_000024872.1	multidrug efflux pump RND permease MdtF	-2.67903	2.66893	0.000228795	0.00199986	2.13067	3.33346	2.13067	3.33346	30	59	0.561989	1.35813	3114	1	3112	99.94	UNIPROTKB|P37637 - symbol:mdtF species:83333 "Escherichia coli K-12" [GO:0005215 "transporter activity" evidence=IMP] [GO:0006855 "drug transmembrane transport" evidence=IMP] [GO:0005886 "plasma membrane" evidence=IDA] [GO:0016020 "membrane" evidence=IDA] InterPro:IPR001036 InterPro:IPR004764 Pfam:PF00873 PRINTS:PR00702 GO:GO:0016021 GO:GO:0005886 GO:GO:0016020 EMBL:U00039 EMBL:U00096 EMBL:AP0090…	1037	1	1037	100	1993.8	0	1037/1037	100	1037/1037	100	0/1037	0	1
gene-ECD_RS17585	NC_012971.2	3530780	3532429	+	protein_coding	ECD_RS17585	ECD_03367	treF	WP_000934218.1	alpha,alpha-trehalase TreF	3.16805	4.43521	3.23049e-09	8.3751e-08	5.05376	3.47995	5.05376	3.47995	286	66	10.1113	2.86727	1650	1	1648	99.88	UNIPROTKB|P62601 - symbol:treF "cytoplasmic trehalase" species:83333 "Escherichia coli K-12" [GO:0005993 "trehalose catabolic process" evidence=IMP] [GO:0071474 "cellular hyperosmotic response" evidence=IEP] [GO:0004555 "alpha,alpha-trehalase activity" evidence=IDA] HAMAP:MF_01059 InterPro:IPR001661 InterPro:IPR008928 InterPro:IPR018232 InterPro:IPR023715 Pfam:PF01204 PRINTS:PR00744 PROSITE:PS009…	549	1	549	100	1124.8	0	546/549	99	547/549	99	0/549	0	1
gene-ECD_RS17630	NC_012971.2	3541632	3543128	-	protein_coding	ECD_RS17630	ECD_03375	.	WP_001163141.1	insulinase family protein	3.58891	6.1595	4.23373e-15	2.24094e-13	6.80817	4.99704	6.80817	4.99704	986	201	38.422	9.62461	1497	1	1495	99.87	UNIPROTKB|P50335 - symbol:yhjJ "Protein YhjJ" species:99287 "Salmonella enterica subsp. enterica serovar Typhimurium str. LT2" [GO:0004222 "metalloendopeptidase activity" evidence=IBA] [GO:0008270 "zinc ion binding" evidence=IBA] [GO:0016485 "protein processing" evidence=IBA] InterPro:IPR011249 InterPro:IPR007863 InterPro:IPR011765 Pfam:PF05193 Pfam:PF00675 GO:GO:0046872 EMBL:AE006468 Proteomes:U…	495	1	495	100	875.5	4e-253	428/498	85	466/498	93	3/498	0	1
gene-ECD_RS17670	NC_012971.2	3557185	3557373	-	protein_coding	ECD_RS17670	ECD_03383	.	WP_001063318.1	hypothetical protein	2.6689	1.91129	0.00630869	0.0307841	2.57438	1.50936	2.57438	1.50936	44	12	13.5805	4.55123	189	1	187	98.94	UNIPROTKB|P0ADJ3 - symbol:yhjR "conserved protein" species:83333 "Escherichia coli K-12" [GO:0090540 "bacterial cellulose biosynthetic process" evidence=IMP] EMBL:U00039 EMBL:U00096 EMBL:AP009048 Proteomes:UP000000318 Proteomes:UP000000625 GO:GO:0090540 PIR:S47757 RefSeq:NP_417992.1 RefSeq:WP_001063318.1 ProteinModelPortal:P0ADJ3 BioGrid:4260853 IntAct:P0ADJ3 PaxDb:P0ADJ3 PRIDE:P0ADJ3 EnsemblBact…	62	1	62	100	127.9	6e-29	62/62	100	62/62	100	0/62	0	1
gene-ECD_RS17720	NC_012971.2	3565019	3566002	-	protein_coding	ECD_RS17720	ECD_03392	dppD	WP_001196486.1	dipeptide ABC transporter ATP-binding protein	-3.51502	2.15798	8.23111e-05	0.000821172	1.54344	2.95823	1.54344	2.95823	17	44	1.00781	3.20528	984	1	982	99.8	UNIPROTKB|P0AAG0 - symbol:dppD species:83333 "Escherichia coli K-12" [GO:0015232 "heme transporter activity" evidence=IMP] [GO:0035442 "dipeptide transmembrane transport" evidence=RCA] [GO:0071916 "dipeptide transmembrane transporter activity" evidence=RCA] [GO:0055052 "ATP-binding cassette (ABC) transporter complex, substrate-binding subunit-containing" evidence=RCA] [GO:0015886 "heme transport"…	327	1	327	100	649	4e-185	327/327	100	327/327	100	0/327	0	1
gene-ECD_RS17730	NC_012971.2	3566925	3567944	-	protein_coding	ECD_RS17730	ECD_03394	dppB	WP_000938855.1	dipeptide ABC transporter permease DppB	-3.19796	1.79505	0.000610301	0.00449191	1.36567	2.60378	1.36567	2.60378	14	33	0.800669	2.31912	1020	1	1018	99.8	UNIPROTKB|P0AEF8 - symbol:dppB "dipeptide ABC transporter membrane subunit DppB" species:83333 "Escherichia coli K-12" [GO:0016021 "integral component of membrane" evidence=IEA] [GO:0035442 "dipeptide transmembrane transport" evidence=RCA] [GO:0071916 "dipeptide transmembrane transporter activity" evidence=RCA] [GO:0015886 "heme transport" evidence=IGI] [GO:0055052 "ATP-binding cassette (ABC) tra…	339	1	339	100	674.9	8e-193	339/339	100	339/339	100	0/339	0	1
gene-ECD_RS17740	NC_012971.2	3568252	3569859	-	protein_coding	ECD_RS17740	ECD_03395	dppA	WP_001222883.1	dipeptide ABC transporter substrate-binding protein DppA	-3.79283	5.89331	5.00694e-16	2.98147e-14	4.68822	6.57038	4.68822	6.57038	220	611	7.98108	27.2373	1608	1	1606	99.88	UNIPROTKB|P23847 - symbol:dppA "dipeptide ABC transporter periplasmic binding protein" species:83333 "Escherichia coli K-12" [GO:0055085 "transmembrane transport" evidence=IEA] [GO:0043190 "ATP-binding cassette (ABC) transporter complex" evidence=IEA] [GO:0015886 "heme transport" evidence=IGI] [GO:0020037 "heme binding" evidence=IPI] [GO:0050918 "positive chemotaxis" evidence=IGI] [GO:0061077 "ch…	535	1	535	100	1093.6	0	535/535	100	535/535	100	0/535	0	1
gene-ECD_RS17755	NC_012971.2	3570938	3572629	-	protein_coding	ECD_RS17755	ECD_03396	eptB	WP_001269197.1	kdo(2)-lipid A phosphoethanolamine 7''-transferase	2.59834	4.88329	1.0167e-07	2.06097e-06	5.42676	4.10096	5.42676	4.10096	373	105	12.8598	4.44834	1692	1	1690	99.88	UNIPROTKB|P37661 - symbol:eptB "Kdo2-lipid A phosphoethanolamine 7''-transferase" species:83333 "Escherichia coli K-12" [GO:0009244 "lipopolysaccharide core region biosynthetic process" evidence=IBA] [GO:0043838 "phosphatidylethanolamine:Kdo2-lipid A phosphoethanolamine transferase activity" evidence=IDA] [GO:0009245 "lipid A biosynthetic process" evidence=IDA] [GO:0005886 "plasma membrane" evide…	563	1	563	100	1140.2	0	563/563	100	563/563	100	0/563	0	1
gene-ECD_RS17800	NC_012971.2	3581632	3581922	+	protein_coding	ECD_RS17800	ECD_03405	.	WP_000455798.1	HTH-type transcriptional regulator	4.8848	2.76873	5.85357e-08	1.23248e-06	3.53458	1.65747	3.53458	1.65747	94	14	18.8434	3.44861	291				No hit
gene-ECD_RS17885	NC_012971.2	3598505	3599329	-	protein_coding	ECD_RS17885	ECD_03422	.	WP_001297957.1	protein bax	-2.72424	5.33511	2.85688e-09	7.50867e-08	4.49996	5.90556	4.49996	5.90556	192	383	13.576	33.2777	825	184	811	76.12	UNIPROTKB|Q8EEM6 - symbol:SO_2352 "Glycoside hydrolase family 73" species:211586 "Shewanella oneidensis MR-1" [GO:0003674 "molecular_function" evidence=ND] [GO:0008150 "biological_process" evidence=ND] InterPro:IPR002901 Pfam:PF01832 GO:GO:0016021 GO:GO:0008152 EMBL:AE014299 Proteomes:UP000008186 GO:GO:0004040 GO:GO:0016798 CAZy:GH73 eggNOG:ENOG4108UR8 eggNOG:COG2992 KO:K03796 HOGENOM:HOG00029218…	270	49	265	80.37	119.8	8e-26	76/218	34	112/218	51	10/218	4	1
gene-ECD_RS17960	NC_012971.2	3612965	3613780	-	protein_coding	ECD_RS17960	ECD_03436	.	WP_000891828.1	AraC family transcriptional regulator	-2.68793	2.92852	9.5372e-05	0.000929572	2.33772	3.57617	2.33772	3.57617	36	71	2.57358	6.23702	816	1	814	99.75	UNIPROTKB|Q8ZL74 - symbol:STM3678 "Putative bacterial regulatory helix-turn-helix protein" species:99287 "Salmonella enterica subsp. enterica serovar Typhimurium str. LT2" [GO:0000987 "proximal promoter sequence-specific DNA binding" evidence=IBA] [GO:0003700 "DNA binding transcription factor activity" evidence=IBA] [GO:0005829 "cytosol" evidence=IBA] [GO:0006355 "regulation of transcription, DNA…	271	1	271	100	476.5	3e-133	228/271	84	253/271	93	0/271	0	1
gene-ECD_RS18000	NC_012971.2	3621362	3622900	-	protein_coding	ECD_RS18000	ECD_03443	.	WP_001300944.1	aldehyde dehydrogenase AldB	2.74451	2.40378	0.000770035	0.00546481	3.0372	1.85453	3.0372	1.85453	64	17	2.42586	0.791807	1539	1	1537	99.87	UNIPROTKB|P37685 - symbol:aldB species:83333 "Escherichia coli K-12" [GO:0045471 "response to ethanol" evidence=IDA] [GO:0004029 "aldehyde dehydrogenase (NAD) activity" evidence=IDA] [GO:0016491 "oxidoreductase activity" evidence=IDA] [GO:0006974 "cellular response to DNA damage stimulus" evidence=IEP] InterPro:IPR015590 InterPro:IPR016160 InterPro:IPR016161 InterPro:IPR016162 InterPro:IPR029510 …	512	1	512	100	1033.5	1e-300	511/512	99	511/512	99	0/512	0	1
gene-ECD_RS18030	NC_012971.2	3629466	3630308	+	protein_coding	ECD_RS18030	ECD_03449	.	WP_000072850.1	hypothetical protein	-3.95671	0.0891463	0.0443061	0.134005	0.419992	1.25406	0.419992	1.25406	3	9	0.207596	0.765286	843	1	841	99.76	UNIPROTKB|P0ADK6 - symbol:yibA "putative lyase containing HEAT-repeat" species:83333 "Escherichia coli K-12" [GO:0009314 "response to radiation" evidence=IMP] [GO:0006974 "cellular response to DNA damage stimulus" evidence=IMP] [GO:0046677 "response to antibiotic" evidence=IMP] InterPro:IPR016024 InterPro:IPR011989 GO:GO:0009314 Gene3D:1.25.10.10 SUPFAM:SSF48371 EMBL:U00039 EMBL:U00096 EMBL:AP009…	280	1	280	100	554.7	1e-156	280/280	100	280/280	100	0/280	0	1
gene-ECD_RS18075	NC_012971.2	3639299	3639508	-	protein_coding	ECD_RS18075	ECD_03457	.	WP_000517100.1	hypothetical protein	3.01765	4.77398	1.7297e-09	4.84697e-08	5.37287	3.84695	5.37287	3.84695	359	87	99.7241	29.6968	210	1	208	99.05	UNIPROTKB|Q2M7R5 - symbol:yibT "protein of unknown function" species:83333 "Escherichia coli K-12" [GO:1901422 "response to butan-1-ol" evidence=IEP] EMBL:U00096 EMBL:AP009048 Proteomes:UP000000318 Proteomes:UP000000625 GO:GO:1901422 RefSeq:WP_000517100.1 RefSeq:YP_588470.1 ProteinModelPortal:Q2M7R5 SMR:Q2M7R5 BioGrid:4261282 IntAct:Q2M7R5 EPD:Q2M7R5 PaxDb:Q2M7R5 PRIDE:Q2M7R5 EnsemblBacteria:ABD1…	69	1	69	100	141.7	5e-33	69/69	100	69/69	100	0/69	0	1
gene-ECD_RS18100	NC_012971.2	3648299	3649075	+	protein_coding	ECD_RS18100	ECD_03462	lldR	WP_000636500.1	transcriptional regulator LldR	-2.08975	3.05991	0.00184883	0.0113096	2.65399	3.59467	2.65399	3.59467	47	72	3.5286	6.64233	777	1	775	99.74	UNIPROTKB|P0ACL7 - symbol:lldR species:83333 "Escherichia coli K-12" [GO:0006974 "cellular response to DNA damage stimulus" evidence=IEP] [GO:0042710 "biofilm formation" evidence=IMP] [GO:0043565 "sequence-specific DNA binding" evidence=IDA] [GO:0045990 "carbon catabolite regulation of transcription" evidence=IMP] InterPro:IPR000524 Pfam:PF00392 PRINTS:PR00035 PROSITE:PS50949 SMART:SM00345 GO:GO:…	258	1	258	100	510.4	2e-143	258/258	100	258/258	100	0/258	0	1
gene-ECD_RS18105	NC_012971.2	3649072	3650262	+	protein_coding	ECD_RS18105	ECD_03463	lldD	WP_000586962.1	quinone-dependent L-lactate dehydrogenase	-2.78128	4.08163	2.35379e-07	4.46283e-06	3.30722	4.68809	3.30722	4.68809	79	161	3.86937	9.68999	1191	1	1189	99.83	UNIPROTKB|P33232 - symbol:lldD "L-lactate dehydrogenase" species:83333 "Escherichia coli K-12" [GO:0019516 "lactate oxidation" evidence=IMP] [GO:0004459 "L-lactate dehydrogenase activity" evidence=IDA] [GO:0009061 "anaerobic respiration" evidence=IDA] [GO:0010181 "FMN binding" evidence=IDA] [GO:0042355 "L-fucose catabolic process" evidence=IEP] [GO:0005886 "plasma membrane" evidence=IDA] [GO:0009…	396	1	396	100	788.5	6e-227	396/396	100	396/396	100	0/396	0	1
gene-ECD_RS18185	NC_012971.2	3665008	3666261	-	protein_coding	ECD_RS18185	ECD_03479	.	WP_001318782.1	O-antigen ligase family protein	-5.62416	2.31107	5.55759e-08	1.17667e-06	1.30119	3.2189	1.30119	3.2189	13	54	0.604743	3.08678	1254	34	1177	91.23	UNIPROTKB|P27243 - symbol:waaL "O-antigen ligase" species:83333 "Escherichia coli K-12" [GO:0005886 "plasma membrane" evidence=IDA] [GO:0008754 "O antigen ligase activity" evidence=IGI] [GO:0009244 "lipopolysaccharide core region biosynthetic process" evidence=IMP] UniPathway:UPA00958 Pfam:PF04932 GO:GO:0016021 GO:GO:0005886 EMBL:U00039 EMBL:U00096 EMBL:AP009048 Proteomes:UP000000318 Proteomes:UP…	419	21	398	90.21	172.6	1e-41	113/386	29	210/386	54	13/386	3	1
gene-ECD_RS18190	NC_012971.2	3666307	3667290	-	protein_coding	ECD_RS18190	ECD_03480	.	WP_000064010.1	glycosyltransferase family 2 protein	-10.4747	1.09195	6.10365e-06	8.72297e-05	0.419992	2.23072	0.419992	2.23072	3	24	0.177849	1.74834	984	1	643	65.35	UNIPROTKB|Q814K1 - symbol:BC_5429 "Beta-1,3-N-acetylglucosaminyltransferase" species:226900 "Bacillus cereus ATCC 14579" [GO:0016757 "transferase activity, transferring glycosyl groups" evidence=IBA] Pfam:PF00535 CAZy:GT2 INTERPRO:IPR001173 EMBL:AE016877 Proteomes:UP000001417 GO:GO:0016757 Gene3D:3.90.550.10 InterPro:IPR029044 SUPFAM:SSF53448 eggNOG:COG0463 eggNOG:ENOG4107QRS RefSeq:NP_835090.1 R…	326	1	215	65.95	124	5e-27	71/216	32	111/216	51	3/216	1	1
gene-ECD_RS18195	NC_012971.2	3667375	3668400	-	protein_coding	ECD_RS18195	ECD_03481	.	WP_000364777.1	UDP-galactose--(galactosyl) LPS alpha1,2-galactosyltransferase	-4.31197	2.37998	9.2963e-07	1.58162e-05	1.54344	3.2189	1.54344	3.2189	17	54	0.966555	3.77273	1026	55	1015	93.66	UNIPROTKB|P27129 - symbol:waaJ "UDP-glucose:(glucosyl)LPS alpha-1,2-glucosyltransferase" species:83333 "Escherichia coli K-12" [GO:0009244 "lipopolysaccharide core region biosynthetic process" evidence=IMP] [GO:0008919 "lipopolysaccharide glucosyltransferase I activity" evidence=IMP;IDA] InterPro:IPR002495 InterPro:IPR013645 Pfam:PF01501 Pfam:PF08437 UniPathway:UPA00958 EcoGene:EG11353 EMBL:U0003…	338	23	338	93.49	238.4	2e-61	122/320	38	189/320	59	4/320	1	1
gene-ECD_RS18200	NC_012971.2	3668426	3669118	-	protein_coding	ECD_RS18200	.	rfaY	WP_000633084.1	lipopolysaccharide core heptose(II) kinase RfaY	-15.53	1.95926	1.33778e-11	5.09828e-10	0.53661	3.04149	0.53661	3.04149	4	47	0.336707	4.86154	693	1	688	99.28	UNIPROTKB|P27240 - symbol:waaY "lipopolysaccharide core heptose (II) kinase" species:83333 "Escherichia coli K-12" [GO:0009244 "lipopolysaccharide core region biosynthetic process" evidence=IGI] [GO:0016310 "phosphorylation" evidence=IMP] [GO:0016301 "kinase activity" evidence=IGI;IMP] UniPathway:UPA00958 InterPro:IPR011009 InterPro:IPR009330 GO:GO:0005524 EMBL:U00039 EMBL:U00096 EMBL:AP009048 Pr…	232	1	229	98.71	259.6	5e-68	120/229	52	165/229	72	0/229	0	1
gene-ECD_RS18240	NC_012971.2	3675330	3676607	+	protein_coding	ECD_RS18240	ECD_03490	waaA	WP_000891574.1	3-deoxy-D-manno-octulosonic acid transferase	2.29719	4.87489	2.81673e-06	4.29382e-05	5.36895	4.21295	5.36895	4.21295	358	114	16.3409	6.39415	1278	1	1276	99.84	UNIPROTKB|P0AC75 - symbol:waaA species:83333 "Escherichia coli K-12" [GO:0016740 "transferase activity" evidence=IDA] [GO:0016020 "membrane" evidence=IDA] [GO:0009245 "lipid A biosynthetic process" evidence=IMP] [GO:0005887 "integral component of plasma membrane" evidence=RCA] [GO:0005886 "plasma membrane" evidence=IDA] UniPathway:UPA00360 UniPathway:UPA00958 InterPro:IPR001296 EcoGene:EG10520 Pf…	425	1	425	100	842	5e-243	424/425	99	425/425	100	0/425	0	1
gene-ECD_RS18285	NC_012971.2	3681917	3682558	-	protein_coding	ECD_RS18285	ECD_03499	pyrE	WP_000806177.1	orotate phosphoribosyltransferase	2.23741	4.09549	5.17966e-05	0.000554485	4.59043	3.49972	4.59043	3.49972	205	67	18.627	7.48081	642	1	640	99.69	UNIPROTKB|P0A7E3 - symbol:pyrE species:83333 "Escherichia coli K-12" [GO:0005737 "cytoplasm" evidence=IDA] [GO:0004588 "orotate phosphoribosyltransferase activity" evidence=IDA] [GO:0000287 "magnesium ion binding" evidence=IDA] [GO:0006221 "pyrimidine nucleotide biosynthetic process" evidence=IMP] [GO:0005829 "cytosol" evidence=IDA] [GO:0006207 "'de novo' pyrimidine nucleobase biosynthetic proces…	213	1	213	100	420.2	2e-116	213/213	100	213/213	100	0/213	0	1
gene-ECD_RS18290	NC_012971.2	3682624	3683340	-	protein_coding	ECD_RS18290	ECD_03500	rph	WP_001247089.1	ribonuclease PH	2.16945	5.80791	1.70172e-06	2.7022e-05	6.26949	5.17352	6.26949	5.17352	676	228	54.9987	22.7942	717	1	715	99.72	UNIPROTKB|P0A2C3 - symbol:rph "Ribonuclease PH" species:99287 "Salmonella enterica subsp. enterica serovar Typhimurium str. LT2" [GO:0016075 "rRNA catabolic process" evidence=IBA] HAMAP:MF_00564 InterPro:IPR002381 InterPro:IPR001247 Pfam:PF01138 EMBL:AE006468 Proteomes:UP000001014 GO:GO:0008033 GO:GO:0000049 GO:GO:0016075 InterPro:IPR020568 SUPFAM:SSF54211 Gene3D:3.30.230.70 InterPro:IPR015847 In…	238	1	238	100	450.7	2e-125	230/238	96	233/238	97	0/238	0	1
gene-ECD_RS18305	NC_012971.2	3685666	3686283	+	protein_coding	ECD_RS18305	ECD_03503	.	WP_000924289.1	trimeric intracellular cation channel family protein	4.47627	4.59206	2.13559e-14	1.05698e-12	5.30872	3.26582	5.30872	3.26582	343	56	32.3766	6.49544	618	1	616	99.68	UNIPROTKB|P0AGM2 - symbol:yicG "conserved inner membrane protein" species:83333 "Escherichia coli K-12" [GO:0005886 "plasma membrane" evidence=IDA] EcoGene:EG11683 GO:GO:0016021 GO:GO:0005886 EMBL:U00096 EMBL:AP009048 Proteomes:UP000000318 Proteomes:UP000000625 EMBL:L10328 eggNOG:ENOG4105EN6 eggNOG:COG2860 InterPro:IPR005115 Pfam:PF03458 PIR:H65165 RefSeq:NP_418103.4 RefSeq:WP_000924289.1 Protein…	205	1	205	100	399.8	3e-110	205/205	100	205/205	100	0/205	0	1
gene-ECD_RS18310	NC_012971.2	3686280	3687962	-	protein_coding	ECD_RS18310	ECD_03504	ligB	WP_000870047.1	NAD-dependent DNA ligase LigB	-2.11644	1.74429	0.0339961	0.109574	1.59814	2.40852	1.59814	2.40852	18	28	0.623898	1.19257	1683	1	1681	99.88	UNIPROTKB|P25772 - symbol:ligB species:83333 "Escherichia coli K-12" [GO:0003911 "DNA ligase (NAD+) activity" evidence=IEA;IDA] [GO:0006288 "base-excision repair, DNA ligation" evidence=IBA] [GO:0005829 "cytosol" evidence=IBA] [GO:0006266 "DNA ligation" evidence=IDA] [GO:0006281 "DNA repair" evidence=IEA] [GO:0006260 "DNA replication" evidence=IEA] HAMAP:MF_01587 InterPro:IPR004150 InterPro:IPR01…	560	1	560	100	1149	0	559/560	99	559/560	99	0/560	0	1
gene-ECD_RS18350	NC_012971.2	3696422	3697813	+	protein_coding	ECD_RS18350	ECD_03512	xanP	WP_001295238.1	xanthine/proton symporter XanP	-7.93134	4.79127	1.15768e-25	1.69689e-23	2.84703	5.65102	2.84703	5.65102	55	320	2.30488	16.4786	1392	1	1390	99.86	UNIPROTKB|P0AGM9 - symbol:xanP "xanthine:H+ symporter XanP" species:83333 "Escherichia coli K-12" [GO:0005886 "plasma membrane" evidence=IDA] [GO:0042906 "xanthine transport" evidence=IDA] [GO:0042907 "xanthine transmembrane transporter activity" evidence=IDA] [GO:0005887 "integral component of plasma membrane" evidence=IDA] InterPro:IPR006042 InterPro:IPR006043 Pfam:PF00860 PROSITE:PS01116 EcoGe…	463	1	463	100	889	4e-257	463/463	100	463/463	100	0/463	0	1
gene-ECD_RS18390	NC_012971.2	3708461	3709762	+	protein_coding	ECD_RS18390	ECD_03520	.	WP_001329026.1	MFS transporter	-3.95671	0.0891463	0.0443061	0.134005	0.419992	1.25406	0.419992	1.25406	3	9	0.134411	0.495496	1302	1	1294	99.39	UNIPROTKB|Q7CGW2 - symbol:exuT "Putative hexuronate transporter transmembrane protein" species:632 "Yersinia pestis" [GO:0006820 "anion transport" evidence=IBA] [GO:0016021 "integral component of membrane" evidence=IBA] [GO:0022857 "transmembrane transporter activity" evidence=IBA] [GO:0055085 "transmembrane transport" evidence=IBA] InterPro:IPR011701 Pfam:PF07690 GO:GO:0016021 GO:GO:0022857 EMBL…	435	1	430	98.85	668.7	7e-191	316/431	73	368/431	85	1/431	0	1
gene-ECD_RS18650	NC_012971.2	3756524	3756856	+	protein_coding	ECD_RS18650	.	.	WP_000620888.1	YceK/YidQ family lipoprotein	2.63168	4.85529	8.66654e-08	1.78531e-06	5.40391	4.06161	5.40391	4.06161	367	102	64.2905	21.9566	333	1	331	99.4	UNIPROTKB|P0ADM4 - symbol:yidQ species:83333 "Escherichia coli K-12" [GO:0006974 "cellular response to DNA damage stimulus" evidence=IEP] EMBL:U00096 EMBL:AP009048 Proteomes:UP000000318 Proteomes:UP000000625 GO:GO:0006974 PROSITE:PS51257 EMBL:L10328 eggNOG:COG5645 HOGENOM:HOG000126348 InterPro:IPR010780 Pfam:PF07119 RefSeq:NP_418143.2 RefSeq:WP_000620888.1 ProteinModelPortal:P0ADM4 BioGrid:426257…	110	1	110	100	224.2	1e-57	110/110	100	110/110	100	0/110	0	1
gene-ECD_RS18665	NC_012971.2	3759234	3760571	-	protein_coding	ECD_RS18665	ECD_03574	.	WP_000253454.1	MFS transporter	-3.3871	1.64536	0.00125538	0.00809521	1.23369	2.48982	1.23369	2.48982	12	30	0.523179	1.60722	1338	46	1336	96.49	UNIPROTKB|P0AA76 - symbol:dgoT "galactonate transporter" species:83333 "Escherichia coli K-12" [GO:0022857 "transmembrane transporter activity" evidence=IBA] [GO:0006820 "anion transport" evidence=IBA] [GO:0055085 "transmembrane transport" evidence=IBA] [GO:0005215 "transporter activity" evidence=IEA] [GO:0005886 "plasma membrane" evidence=IDA] [GO:0016021 "integral component of membrane" evidenc…	430	1	430	100	868.6	5e-251	429/430	99	429/430	99	0/430	0	1
gene-ECD_RS18670	NC_012971.2	3760646	3761794	-	protein_coding	ECD_RS18670	ECD_03575	dgoD	WP_000705001.1	galactonate dehydratase	-2.38722	3.33045	0.000101377	0.00098233	2.77764	3.90739	2.77764	3.90739	52	91	2.64003	5.67715	1149	1	1147	99.83	UNIPROTKB|Q6BF17 - symbol:dgoD "D-galactonate dehydratase" species:83333 "Escherichia coli K-12" [GO:0034194 "D-galactonate catabolic process" evidence=IMP] [GO:0008869 "galactonate dehydratase activity" evidence=IDA] HAMAP:MF_01289 InterPro:IPR018110 InterPro:IPR023592 InterPro:IPR034390 PROSITE:PS00908 PROSITE:PS00909 UniPathway:UPA00081 Pfam:PF02746 EMBL:U00096 EMBL:AP009048 Proteomes:UP000000…	382	1	382	100	781.9	5e-225	382/382	100	382/382	100	0/382	0	1
gene-ECD_RS18680	NC_012971.2	3762392	3763270	-	protein_coding	ECD_RS18680	ECD_03577	.	WP_000127107.1	2-dehydro-3-deoxygalactonokinase	-2.35808	2.83783	0.000720329	0.00518937	2.36952	3.43959	2.36952	3.43959	37	64	2.45549	5.21915	879	1	877	99.77	UNIPROTKB|P31459 - symbol:dgoK "2-dehydro-3-deoxygalactonokinase" species:83333 "Escherichia coli K-12" [GO:0046835 "carbohydrate phosphorylation" evidence=IEA] [GO:0034194 "D-galactonate catabolic process" evidence=IMP] [GO:0008671 "2-dehydro-3-deoxygalactonokinase activity" evidence=IDA] InterPro:IPR007729 Pfam:PF05035 UniPathway:UPA00081 GO:GO:0005524 EMBL:U00096 EMBL:AP009048 Proteomes:UP0000…	292	1	292	100	580.9	1e-164	289/292	98	289/292	98	0/292	0	1
gene-ECD_RS18700	NC_012971.2	3765863	3766270	-	protein_coding	ECD_RS18700	ECD_03581	.	WP_001317389.1	YidB family protein	2.59681	2.26629	0.0023906	0.0140595	2.89151	1.79179	2.89151	1.79179	57	16	8.14966	2.81105	408				No hit
gene-ECD_RS18850	NC_012971.2	3797351	3798241	-	protein_coding	ECD_RS18850	ECD_03610	pstA	WP_001251978.1	phosphate ABC transporter permease PstA	-2.37182	4.24223	5.86591e-06	8.49999e-05	3.60304	4.77985	3.60304	4.77985	99	172	6.4816	13.8376	891	1	889	99.78	UNIPROTKB|P07654 - symbol:pstA species:83333 "Escherichia coli K-12" [GO:0005887 "integral component of plasma membrane" evidence=IDA] [GO:0006974 "cellular response to DNA damage stimulus" evidence=IEP] [GO:0099133 "ATP hydrolysis coupled anion transmembrane transport" evidence=IEA] [GO:0010921 "regulation of phosphatase activity" evidence=IDA] [GO:0016021 "integral component of membrane" eviden…	296	1	296	100	570.5	2e-161	294/296	99	294/296	99	0/296	0	1
gene-ECD_RS18855	NC_012971.2	3798241	3799200	-	protein_coding	ECD_RS18855	ECD_03611	pstC	WP_000741620.1	phosphate ABC transporter permease PstC	-2.69296	3.9738	9.28535e-07	1.58162e-05	3.24001	4.57153	3.24001	4.57153	75	148	4.55738	11.0509	960	1	958	99.79	UNIPROTKB|P0AGH8 - symbol:pstC "phosphate ABC transporter membrane subunit PstC" species:83333 "Escherichia coli K-12" [GO:0099133 "ATP hydrolysis coupled anion transmembrane transport" evidence=IEA] [GO:0010921 "regulation of phosphatase activity" evidence=IDA] [GO:0009314 "response to radiation" evidence=IMP] [GO:0005887 "integral component of plasma membrane" evidence=TAS] [GO:0055085 "transme…	319	1	319	100	622.5	4e-177	319/319	100	319/319	100	0/319	0	1
gene-ECD_RS18860	NC_012971.2	3799286	3800326	-	protein_coding	ECD_RS18860	ECD_03612	pstS	WP_000867146.1	phosphate ABC transporter substrate-binding protein PstS	-2.69729	6.04205	5.0317e-10	1.54644e-08	5.19354	6.60044	5.19354	6.60044	316	624	17.7077	42.9678	1041	1	1039	99.81	UNIPROTKB|P0AG82 - symbol:pstS species:83333 "Escherichia coli K-12" [GO:0006974 "cellular response to DNA damage stimulus" evidence=IEP] [GO:0099133 "ATP hydrolysis coupled anion transmembrane transport" evidence=IEA] [GO:0043190 "ATP-binding cassette (ABC) transporter complex" evidence=IEA] [GO:0010921 "regulation of phosphatase activity" evidence=IDA] [GO:0009314 "response to radiation" eviden…	346	1	346	100	693.7	2e-198	346/346	100	346/346	100	0/346	0	1
gene-ECD_RS18940	NC_012971.2	3815956	3816948	+	protein_coding	ECD_RS18940	ECD_03628	asnA	WP_000845101.1	aspartate--ammonia ligase	-6.38129	7.61636	6.03272e-32	1.14953e-29	5.75932	8.4109	5.75932	8.4109	472	2205	27.728	159.173	993	1	991	99.8	UNIPROTKB|P00963 - symbol:asnA species:83333 "Escherichia coli K-12" [GO:0006974 "cellular response to DNA damage stimulus" evidence=IEP] [GO:0016874 "ligase activity" evidence=IEA] [GO:0008652 "cellular amino acid biosynthetic process" evidence=IEA] [GO:0005829 "cytosol" evidence=IDA] [GO:0000166 "nucleotide binding" evidence=IEA] [GO:0005737 "cytoplasm" evidence=IEA] [GO:0005524 "ATP binding" e…	330	1	330	100	662.5	4e-189	327/330	99	329/330	99	0/330	0	1
gene-ECD_RS19050	NC_012971.2	3838326	3838664	+	protein_coding	ECD_RS19050	ECD_03643	maoP	WP_000841001.1	macrodomain Ori organization protein MaoP	5.94752	6.11992	1.77995e-25	2.51236e-23	6.89675	4.38221	6.89675	4.38221	1049	129	180.51	27.2772	339	1	337	99.41	UNIPROTKB|P0ADN2 - symbol:maoP "macrodomain Ori protein" species:83333 "Escherichia coli K-12" [GO:0051276 "chromosome organization" evidence=IMP] [GO:0007059 "chromosome segregation" evidence=IMP] [GO:0005829 "cytosol" evidence=IDA] GO:GO:0005829 GO:GO:0007059 EMBL:U00096 EMBL:AP009048 Proteomes:UP000000318 Proteomes:UP000000625 GO:GO:0051276 EMBL:M87049 EMBL:M37337 PIR:G65179 RefSeq:NP_418213.1…	112	1	112	100	198	9e-50	112/112	100	112/112	100	0/112	0	1
gene-ECD_RS19215	NC_012971.2	3872750	3872825	+	tRNA	ECD_RS19215	ECD_t00068	.	.	tRNA-His	2.24188	1.84634	0.0229474	0.0815027	2.4609	1.58532	2.4609	1.58532	40	13	30.7023	12.2614	.	.	.	.	.	.	.	.	.	.	.	.	.	.	.	.	.	.
gene-ECD_RS19350	NC_012971.2	3897105	3897572	-	protein_coding	ECD_RS19350	ECD_03699	.	WP_001277142.1	thioesterase family protein	2.58118	4.57641	4.07106e-07	7.5682e-06	5.12068	3.81575	5.12068	3.81575	300	85	37.3939	13.0191	468	1	466	99.57	UNIPROTKB|P0ADP2 - symbol:yigI "putative thioesterase YigI" species:83333 "Escherichia coli K-12" [GO:0005829 "cytosol" evidence=IDA] Pfam:PF03061 InterPro:IPR003736 InterPro:IPR006683 GO:GO:0005829 EMBL:U00096 EMBL:AP009048 Proteomes:UP000000318 Proteomes:UP000000625 InterPro:IPR029069 SUPFAM:SSF54637 TIGRFAMs:TIGR00369 eggNOG:COG2050 EMBL:M87049 EMBL:L02122 EMBL:X02143 HOGENOM:HOG000066992 RefS…	155	1	155	100	303.5	2e-81	155/155	100	155/155	100	0/155	0	1
gene-ECD_RS19380	NC_012971.2	3903067	3903867	+	protein_coding	ECD_RS19380	ECD_03705	.	WP_000285349.1	sugar/pyridoxal phosphate phosphatase YigL	2.12011	3.63139	0.000567173	0.00423823	4.11543	3.12021	4.11543	3.12021	145	50	10.5599	4.47452	801	1	799	99.75	UNIPROTKB|P27848 - symbol:yigL species:83333 "Escherichia coli K-12" [GO:0050308 "sugar-phosphatase activity" evidence=IDA] [GO:0033883 "pyridoxal phosphatase activity" evidence=IDA] [GO:0046872 "metal ion binding" evidence=IDA] [GO:0016791 "phosphatase activity" evidence=IDA] [GO:0016311 "dephosphorylation" evidence=IEA] [GO:0005829 "cytosol" evidence=IDA] [GO:0000287 "magnesium ion binding" evi…	266	1	266	100	538.1	9e-152	263/266	98	266/266	100	0/266	0	1
gene-ECD_RS19395	NC_012971.2	3905920	3908181	+	protein_coding	ECD_RS19395	ECD_03708	metE	WP_000153940.1	5-methyltetrahydropteroyltriglutamate--homocysteine S-methyltransferase	4.62192	9.25803	1.6207e-24	1.93016e-22	9.97567	7.77227	9.97567	7.77227	8930	1414	230.295	44.8091	2262	1	2260	99.91	UNIPROTKB|P25665 - symbol:metE "cobalamin-independent homocysteine transmethylase" species:83333 "Escherichia coli K-12" [GO:0005576 "extracellular region" evidence=IBA] [GO:0050667 "homocysteine metabolic process" evidence=IDA] [GO:0035999 "tetrahydrofolate interconversion" evidence=IDA] [GO:0008705 "methionine synthase activity" evidence=IDA] [GO:0008276 "protein methyltransferase activity" evi…	753	1	753	100	1521.9	0	749/753	99	751/753	99	0/753	0	1
gene-ECD_RS19430	NC_012971.2	3914928	3915788	-	protein_coding	ECD_RS19430	ECD_03715	.	WP_001301301.1	DUF2877 domain-containing protein	-3.21523	0.485456	0.0384743	0.121111	0.644502	1.50936	0.644502	1.50936	5	12	0.33876	0.99905	861				No hit
gene-ECD_RS19435	NC_012971.2	3915794	3916462	-	protein_coding	ECD_RS19435	ECD_03716	.	WP_000194414.1	cysteine hydrolase	4.51164	0.715006	0.0103994	0.0451904	1.65084	0.547655	1.65084	0.547655	19	3	1.65673	0.321443	669	22	664	96.11	ASPGD|ASPL0000002190 - symbol:AN6124 species:162425 "Aspergillus nidulans" [GO:0003824 "catalytic activity" evidence=IEA] [GO:0008152 "metabolic process" evidence=IEA] [GO:0005575 "cellular_component" evidence=ND] InterPro:IPR000868 InterPro:IPR036380 Pfam:PF00857 INTERPRO:IPR004330 Pfam:PF03101 GO:GO:0005737 GO:GO:0016787 Proteomes:UP000000560 EMBL:BN001301 GO:GO:0006212 Gene3D:3.40.50.850 SUPFA…	389	151	372	57.07	207.2	3e-52	107/222	48	140/222	63	8/222	3	1
gene-ECD_RS19455	NC_012971.2	3918588	3920078	-	protein_coding	ECD_RS19455	ECD_03719	.	WP_000463026.1	C4-dicarboxylate ABC transporter permease	-2.19053	2.108	0.0125613	0.0521474	1.84427	2.74296	1.84427	2.74296	23	37	0.899861	1.77883	1491	19	1489	98.66	UNIPROTKB|Q9KSC6 - symbol:VC_1332 "Uncharacterized protein" species:243277 "Vibrio cholerae O1 biovar El Tor str. N16961" [GO:0003674 "molecular_function" evidence=ND] [GO:0005575 "cellular_component" evidence=ND] [GO:0008150 "biological_process" evidence=ND] GO:GO:0016021 EMBL:AE003852 Proteomes:UP000000584 eggNOG:ENOG4105C1D eggNOG:COG3333 InterPro:IPR002823 Pfam:PF01970 KO:K07793 OMA:AWMMTIL P…	509	5	501	97.64	329.7	9e-89	181/498	36	286/498	57	9/498	1	1
gene-ECD_RS19480	NC_012971.2	3923260	3924027	-	protein_coding	ECD_RS19480	ECD_03724	.	WP_000852398.1	IclR family transcriptional regulator	3.4442	1.64366	0.00179023	0.0110936	2.40062	1.15783	2.40062	1.15783	38	8	2.88634	0.746686	768	31	733	91.54	UNIPROTKB|Q93JK5 - symbol:SCO4989 "Putative IclR-family transcriptional regulatory protein" species:100226 "Streptomyces coelicolor A3(2)" [GO:0003677 "DNA binding" evidence=IBA] [GO:0003700 "DNA binding transcription factor activity" evidence=IBA] [GO:0045892 "negative regulation of transcription, DNA-templated" evidence=IBA] InterPro:IPR005471 Pfam:PF09339 PROSITE:PS51077 SMART:SM00346 Pfam:PF0…	254	2	242	94.88	127.1	4e-28	78/241	32	126/241	52	7/241	2	1
gene-ECD_RS19525	NC_012971.2	3931244	3931732	-	protein_coding	ECD_RS19525	ECD_03733	rfaH	WP_001192396.1	transcription/translation regulatory transformer protein RfaH	2.02684	3.77178	0.000807916	0.00569125	4.23244	3.28872	4.23244	3.28872	158	57	18.8483	8.35555	489	1	487	99.59	UNIPROTKB|P0AFW0 - symbol:rfaH "transcription antiterminator RfaH" species:83333 "Escherichia coli K-12" [GO:0005515 "protein binding" evidence=IPI] [GO:0045727 "positive regulation of translation" evidence=IMP] [GO:0008494 "translation activator activity" evidence=IMP] [GO:0001000 "bacterial-type RNA polymerase core enzyme binding" evidence=IDA] [GO:0001124 "transcription elongation from bacteri…	162	1	162	100	328.2	8e-89	162/162	100	162/162	100	0/162	0	1
gene-ECD_RS19545	NC_012971.2	3935595	3937784	-	protein_coding	ECD_RS19545	ECD_03737	fadB	WP_000965952.1	fatty acid oxidation complex subunit alpha FadB	-2.2921	4.99218	1.47102e-06	2.38556e-05	4.34066	5.4973	4.34066	5.4973	171	287	4.55488	9.39392	2190	1	2188	99.91	UNIPROTKB|P21177 - symbol:fadB "dodecenoyl-CoA delta-isomerase, enoyl-CoA hydratase, 3-hydroxybutyryl-CoA epimerase, 3-hydroxyacyl-CoA dehydrogenase" species:83333 "Escherichia coli K-12" [GO:0004165 "dodecenoyl-CoA delta-isomerase activity" evidence=IDA] [GO:0006635 "fatty acid beta-oxidation" evidence=IDA] [GO:0003857 "3-hydroxyacyl-CoA dehydrogenase activity" evidence=IDA] [GO:0004300 "enoyl-C…	729	1	729	100	1438.3	0	723/729	99	726/729	99	0/729	0	1
gene-ECD_RS19645	NC_012971.2	3958084	3958593	+	protein_coding	ECD_RS19645	ECD_03751	yihI	WP_001295266.1	Der GTPase-activating protein YihI	2.07621	5.55575	9.03479e-06	0.000125663	5.99923	4.96896	5.99923	4.96896	559	197	63.9391	27.6889	510	1	508	99.61	UNIPROTKB|P0A8H6 - symbol:yihI "Der GTPase-activating protein YihI" species:83333 "Escherichia coli K-12" [GO:0005829 "cytosol" evidence=IDA] [GO:0005096 "GTPase activator activity" evidence=IDA] [GO:0043547 "positive regulation of GTPase activity" evidence=IDA] [GO:0090071 "negative regulation of ribosome biogenesis" evidence=IMP] [GO:0005515 "protein binding" evidence=IPI] InterPro:IPR007336 Pf…	169	1	169	100	221.5	1e-56	168/169	99	168/169	99	0/169	0	1
gene-ECD_RS19660	NC_012971.2	3960567	3961976	-	protein_coding	ECD_RS19660	ECD_03753	glnG	WP_001329395.1	nitrogen regulation protein NR(I)	2.53322	5.76944	1.32971e-08	3.1089e-07	6.29662	4.98307	6.29662	4.98307	689	199	28.5053	10.1168	1410	1	1408	99.86	UNIPROTKB|P0AFB8 - symbol:glnG "NtrC transcriptional dual regulator" species:83333 "Escherichia coli K-12" [GO:0005515 "protein binding" evidence=IPI] [GO:0005829 "cytosol" evidence=IDA] InterPro:IPR001789 InterPro:IPR002078 InterPro:IPR002197 InterPro:IPR009057 InterPro:IPR010114 Pfam:PF00072 Pfam:PF00158 Pfam:PF02954 PRINTS:PR01590 PROSITE:PS50045 PROSITE:PS50110 SMART:SM00448 InterPro:IPR00359…	469	1	469	100	925.6	4e-268	467/469	99	468/469	99	0/469	0	1
gene-ECD_RS19665	NC_012971.2	3961988	3963037	-	protein_coding	ECD_RS19665	ECD_03754	glnL	WP_000190577.1	nitrogen regulation protein NR(II)	4.39476	5.51665	2.68453e-17	1.82692e-15	6.22456	4.15181	6.22456	4.15181	655	109	36.3896	7.44126	1050	1	1048	99.81	UNIPROTKB|P0AFB5 - symbol:glnL "sensory histidine kinase NtrB" species:83333 "Escherichia coli K-12" [GO:0006470 "protein dephosphorylation" evidence=IEA] [GO:0023014 "signal transduction by protein phosphorylation" evidence=IEA] [GO:0018106 "peptidyl-histidine phosphorylation" evidence=IEA] [GO:0042802 "identical protein binding" evidence=IPI] [GO:0005515 "protein binding" evidence=IPI] [GO:0005…	349	1	349	100	684.5	1e-195	349/349	100	349/349	100	0/349	0	1
gene-ECD_RS19670	NC_012971.2	3963323	3964732	-	protein_coding	ECD_RS19670	ECD_03755	glnA	WP_001271717.1	glutamate--ammonia ligase	11.6277	9.92254	1.53795e-54	9.76857e-52	10.8034	7.27235	10.8034	7.27235	15857	998	656.035	50.7365	1410	1	1408	99.86	UNIPROTKB|P0A9C5 - symbol:glnA "glutamine synthetase" species:83333 "Escherichia coli K-12" [GO:0009314 "response to radiation" evidence=IMP] [GO:0042802 "identical protein binding" evidence=IPI] [GO:0016020 "membrane" evidence=IDA] [GO:0005829 "cytosol" evidence=IDA] [GO:0004356 "glutamate-ammonia ligase activity" evidence=IDA] [GO:0019740 "nitrogen utilization" evidence=IDA] [GO:0019676 "ammoni…	469	1	469	100	949.9	2e-275	469/469	100	469/469	100	0/469	0	1
gene-ECD_RS19870	NC_012971.2	4005658	4006494	+	protein_coding	ECD_RS19870	ECD_03791	rhaS	WP_000217165.1	HTH-type transcriptional activator RhaS	-4.69328	1.07277	0.00117769	0.00773825	0.744884	2.08133	0.744884	2.08133	6	21	0.418168	1.79847	837	1	835	99.76	UNIPROTKB|P09377 - symbol:rhaS "DNA-binding transcriptional activator RhaS" species:83333 "Escherichia coli K-12" [GO:0006355 "regulation of transcription, DNA-templated" evidence=IMP] [GO:0003700 "DNA binding transcription factor activity" evidence=IMP] HAMAP:MF_01534 InterPro:IPR003313 InterPro:IPR009057 InterPro:IPR018060 InterPro:IPR018062 InterPro:IPR020449 InterPro:IPR023609 Pfam:PF02311 Pf…	278	1	278	100	570.9	1e-161	277/278	99	277/278	99	0/278	0	1
gene-ECD_RS19880	NC_012971.2	4007413	4008447	-	protein_coding	ECD_RS19880	ECD_03793	rhaT	WP_000063524.1	L-rhamnose/proton symporter RhaT	-2.1412	2.35817	0.00657299	0.0316331	2.05447	2.95823	2.05447	2.95823	28	44	1.57813	3.04734	1035	1	1033	99.81	UNIPROTKB|P27125 - symbol:rhaT "rhamnose/lyxose:H+ symporter" species:83333 "Escherichia coli K-12" [GO:0055085 "transmembrane transport" evidence=IEA] [GO:0005886 "plasma membrane" evidence=IDA] [GO:0015762 "rhamnose transmembrane transport" evidence=IMP] [GO:0015293 "symporter activity" evidence=IDA] HAMAP:MF_01532 InterPro:IPR004673 Pfam:PF06379 GO:GO:0016021 GO:GO:0005886 EMBL:U00096 EMBL:AP0…	344	1	344	100	673.3	2e-192	338/344	98	341/344	99	0/344	0	1
gene-ECD_RS19915	NC_012971.2	4013742	4014242	+	protein_coding	ECD_RS19915	ECD_03799	cpxP	WP_012767777.1	cell-envelope stress modulator CpxP	3.14569	4.19571	1.51375e-08	3.46036e-07	4.81487	3.26582	4.81487	3.26582	241	56	28.0611	8.01234	501	1	499	99.6	UNIPROTKB|P0AE85 - symbol:cpxP "regulator of envelope stress response CpxP" species:83333 "Escherichia coli K-12" [GO:0030162 "regulation of proteolysis" evidence=IGI] [GO:0051082 "unfolded protein binding" evidence=ISM;IDA] [GO:0042802 "identical protein binding" evidence=IPI] [GO:0030288 "outer membrane-bounded periplasmic space" evidence=IDA] [GO:0045892 "negative regulation of transcription, …	166	1	166	100	320.1	2e-86	164/166	98	165/166	99	0/166	0	1
gene-ECD_RS19970	NC_012971.2	4021648	4022394	-	protein_coding	ECD_RS19970	ECD_03809	fpr	WP_000796310.1	ferredoxin--NADP(+) reductase	3.60068	6.81226	3.55514e-16	2.18526e-14	7.4607	5.63324	7.4607	5.63324	1555	316	121.432	30.3232	747	1	745	99.73	UNIPROTKB|P28861 - symbol:fpr species:83333 "Escherichia coli K-12" [GO:0042493 "response to drug" evidence=IMP] [GO:0005737 "cytoplasm" evidence=IDA] [GO:0004324 "ferredoxin-NADP+ reductase activity" evidence=IEA;IDA;IMP] [GO:0016491 "oxidoreductase activity" evidence=IMP] [GO:0006001 "fructose catabolic process" evidence=IMP] [GO:0016226 "iron-sulfur cluster assembly" evidence=IDA] [GO:0000303 …	248	1	248	100	439.9	3e-122	245/248	98	245/248	98	0/248	0	1
gene-ECD_RS20035	NC_012971.2	4035203	4035826	-	protein_coding	ECD_RS20035	ECD_03822	.	WP_000720774.1	TIGR02117 family protein	-3.69781	2.29103	1.12694e-05	0.000151759	1.59814	3.09444	1.59814	3.09444	18	49	1.68272	5.62886	624	1	565	90.54	UNIPROTKB|Q607K1 - symbol:MCA1758 "Uncharacterized protein" species:243233 "Methylococcus capsulatus str. Bath" [GO:0003674 "molecular_function" evidence=ND] [GO:0005575 "cellular_component" evidence=ND] [GO:0008150 "biological_process" evidence=ND] EMBL:AE017282 Proteomes:UP000006821 EnsemblBacteria:AAU92258 KEGG:mca:MCA1758 eggNOG:ENOG4105PBP eggNOG:ENOG4111XKI OMA:STHNHAS OrthoDB:POG091H0H4K I…	343	87	272	54.23	96.7	5e-19	57/188	30	92/188	48	2/188	1	1
gene-ECD_RS20070	NC_012971.2	4042382	4044562	+	protein_coding	ECD_RS20070	ECD_03828	katG	WP_012767778.1	catalase/peroxidase HPI	2.87308	9.4056	5.4492e-13	2.30743e-11	9.97518	8.45522	9.97518	8.45522	8927	2274	238.767	74.7384	2181	1	2179	99.91	UNIPROTKB|P13029 - symbol:katG species:83333 "Escherichia coli K-12" [GO:0004601 "peroxidase activity" evidence=IDA] [GO:0016491 "oxidoreductase activity" evidence=IDA] [GO:0098869 "cellular oxidant detoxification" evidence=IEA] [GO:0005576 "extracellular region" evidence=IBA] [GO:0042802 "identical protein binding" evidence=IDA] [GO:0070301 "cellular response to hydrogen peroxide" evidence=IEP] …	726	1	726	100	1481.1	0	725/726	99	725/726	99	0/726	0	1
gene-ECD_RS20095	NC_012971.2	4047593	4048255	-	protein_coding	ECD_RS20095	ECD_03832	fsa	WP_000424841.1	fructose-6-phosphate aldolase	-3.95671	0.0891463	0.0443061	0.134005	0.419992	1.25406	0.419992	1.25406	3	9	0.263957	0.973056	663	1	661	99.7	UNIPROTKB|P32669 - symbol:fsaB "fructose-6-phosphate aldolase 2" species:83333 "Escherichia coli K-12" [GO:0016832 "aldehyde-lyase activity" evidence=IEA] [GO:0097023 "fructose 6-phosphate aldolase activity" evidence=IDA] HAMAP:MF_00496 InterPro:IPR001585 InterPro:IPR004731 InterPro:IPR013785 InterPro:IPR018225 InterPro:IPR023001 InterPro:IPR033919 Pfam:PF00923 PROSITE:PS00958 PROSITE:PS01054 GO:…	220	1	220	100	424.9	9e-118	219/220	99	220/220	100	0/220	0	1
gene-ECD_RS20100	NC_012971.2	4048267	4050768	-	protein_coding	ECD_RS20100	ECD_03833	ptsP	WP_001185138.1	phosphoenolpyruvate--protein phosphotransferase	-3.68096	1.94008	0.000104191	0.000997667	1.36567	2.77575	1.36567	2.77575	14	38	0.326412	1.08869	2502	7	2494	99.44	UNIPROTKB|P77439 - symbol:fryA "putative PTS multiphosphoryl transfer protein FryA" species:83333 "Escherichia coli K-12" [GO:0034219 "carbohydrate transmembrane transport" evidence=IEA] [GO:0009401 "phosphoenolpyruvate-dependent sugar phosphotransferase system" evidence=RCA] InterPro:IPR000121 InterPro:IPR004715 InterPro:IPR006318 InterPro:IPR008279 InterPro:IPR008731 InterPro:IPR015813 InterPro…	831	2	829	99.64	706.4	6e-202	375/834	44	540/834	64	11/834	1	1
gene-ECD_RS20175	NC_012971.2	4069422	4070072	+	protein_coding	ECD_RS20175	ECD_03848	fabR	WP_001309117.1	HTH-type transcriptional repressor FabR	2.1137	6.19947	2.01619e-06	3.17508e-05	6.64725	5.58317	6.64725	5.58317	881	305	78.9441	33.5836	651	1	649	99.69	UNIPROTKB|P0ACU5 - symbol:fabR "DNA-binding transcriptional repressor FabR" species:83333 "Escherichia coli K-12" [GO:0000976 "transcription regulatory region sequence-specific DNA binding" evidence=IBA] [GO:0005829 "cytosol" evidence=IBA] [GO:0045892 "negative regulation of transcription, DNA-templated" evidence=IDA] [GO:0003700 "DNA binding transcription factor activity" evidence=IDA] HAMAP:MF_…	234	19	234	92.31	412.9	3e-114	216/216	100	216/216	100	0/216	0	1
gene-ECD_RS20180	NC_012971.2	4070072	4070431	+	protein_coding	ECD_RS20180	ECD_03849	.	WP_000806411.1	YijD family membrane protein	2.11087	5.39436	8.85396e-06	0.000123599	5.84662	4.79593	5.84662	4.79593	502	174	81.3441	34.6462	360	1	358	99.44	UNIPROTKB|P0AF40 - symbol:yijD "conserved inner membrane protein" species:83333 "Escherichia coli K-12" [GO:0005886 "plasma membrane" evidence=IDA] GO:GO:0016021 GO:GO:0005886 EMBL:U00096 EMBL:AP009048 Proteomes:UP000000318 Proteomes:UP000000625 EMBL:U00006 EMBL:X66026 PIR:G65203 PIR:S21565 RefSeq:NP_418399.1 RefSeq:WP_000806411.1 ProteinModelPortal:P0AF40 BioGrid:4262183 IntAct:P0AF40 STRING:316…	119	1	119	100	235	7e-61	119/119	100	119/119	100	0/119	0	1
gene-ECD_RS20205	NC_012971.2	4076587	4076662	+	tRNA	ECD_RS20205	ECD_t00073	.	.	tRNA-Glu	-6.32644	5.46503	4.03019e-25	5.29622e-23	3.70625	6.27306	3.70625	6.27306	107	496	82.1288	467.818	.	.	.	.	.	.	.	.	.	.	.	.	.	.	.	.	.	.
gene-ECD_RS20210	NC_012971.2	4076847	4079780	+	rRNA	ECD_RS20210	ECD_r00018	.	.	23S ribosomal RNA	-5.39282	5.21395	7.54805e-21	7.01601e-19	3.65557	5.99183	3.65557	5.99183	103	407	2.04787	9.94359	.	.	.	.	.	.	.	.	.	.	.	.	.	.	.	.	.	.
gene-ECD_RS20250	NC_012971.2	4083724	4083798	+	tRNA	ECD_RS20250	ECD_t00076	.	.	tRNA-Gly	-2.07463	1.93506	0.020365	0.0744827	1.75079	2.56679	1.75079	2.56679	21	32	16.3336	30.5842	.	.	.	.	.	.	.	.	.	.	.	.	.	.	.	.	.	.
gene-ECD_RS20310	NC_012971.2	4098786	4099919	-	protein_coding	ECD_RS20310	ECD_03866	thiH	WP_000847462.1	2-iminoacetate synthase ThiH	-3.97075	2.02091	2.47454e-05	0.000291965	1.36567	2.86987	1.36567	2.86987	14	41	0.720178	2.59167	1134	1	1132	99.82	UNIPROTKB|P30140 - symbol:thiH species:83333 "Escherichia coli K-12" [GO:0006974 "cellular response to DNA damage stimulus" evidence=IEP] [GO:0005515 "protein binding" evidence=IPI] [GO:0036355 "2-iminoacetate synthase activity" evidence=IDA] [GO:0051539 "4 iron, 4 sulfur cluster binding" evidence=IDA] [GO:0009228 "thiamine biosynthetic process" evidence=IMP] InterPro:IPR007197 InterPro:IPR012726…	377	1	377	100	761.9	5e-219	373/377	98	373/377	98	0/377	0	1
gene-ECD_RS20325	NC_012971.2	4100872	4101627	-	protein_coding	ECD_RS20325	ECD_03869	thiF	WP_000999737.1	thiazole biosynthesis adenylyltransferase ThiF	-3.25746	1.90742	0.000429203	0.00342117	1.42739	2.7094	1.42739	2.7094	15	36	1.15743	3.41342	756	1	754	99.74	UNIPROTKB|P30138 - symbol:thiF "ThiS adenylyltransferase" species:83333 "Escherichia coli K-12" [GO:0005829 "cytosol" evidence=IDA] [GO:0000287 "magnesium ion binding" evidence=IDA] [GO:0008270 "zinc ion binding" evidence=IDA] [GO:0046872 "metal ion binding" evidence=IDA] [GO:0005524 "ATP binding" evidence=IDA] [GO:0016779 "nucleotidyltransferase activity" evidence=IDA] InterPro:IPR000594 InterPr…	251	1	251	100	479.9	3e-134	251/251	100	251/251	100	0/251	0	1
gene-ECD_RS20335	NC_012971.2	4102255	4104150	-	protein_coding	ECD_RS20335	ECD_03871	thiC	WP_001276903.1	phosphomethylpyrimidine synthase ThiC	-2.05283	4.78016	4.29264e-05	0.00047121	4.24106	5.23966	4.24106	5.23966	159	239	4.89197	9.03584	1896	1	1894	99.89	UNIPROTKB|P30136 - symbol:thiC "HMP-P synthase" species:83333 "Escherichia coli K-12" [GO:0005829 "cytosol" evidence=IDA] [GO:0009228 "thiamine biosynthetic process" evidence=IDA] HAMAP:MF_00089 InterPro:IPR002817 InterPro:IPR037509 Pfam:PF01964 UniPathway:UPA00060 EcoGene:EG11585 GO:GO:0005829 EMBL:U00096 EMBL:AP009048 Proteomes:UP000000318 Proteomes:UP000000625 GO:GO:0046872 GO:GO:0051539 EMBL:…	631	1	631	100	1274.2	0	625/631	99	627/631	99	0/631	0	1
gene-ECD_RS20375	NC_012971.2	4109315	4109734	-	protein_coding	ECD_RS20375	ECD_03879	zraP	WP_001296714.1	zinc resistance sensor/chaperone ZraP	154.414	6.41978	1.11952e-84	1.42216e-81	7.40809	1.05472	7.40809	1.05472	1499	7	208.198	1.1947	420	1	361	85.95	UNIPROTKB|P0AAA9 - symbol:zraP "zinc responsive, periplasmic protein with chaperone activity" species:83333 "Escherichia coli K-12" [GO:0005507 "copper ion binding" evidence=IDA] [GO:0016151 "nickel cation binding" evidence=IDA] [GO:0050897 "cobalt ion binding" evidence=IDA] [GO:0030288 "outer membrane-bounded periplasmic space" evidence=IDA] [GO:0008270 "zinc ion binding" evidence=IDA] InterPro:…	141	1	120	85.11	238.4	8e-62	120/120	100	120/120	100	0/120	0	1
gene-ECD_RS20380	NC_012971.2	4109972	4111348	+	protein_coding	ECD_RS20380	ECD_03880	zraS	WP_001211926.1	two-component system sensor histidine kinase ZraS	4.09694	3.12175	4.33417e-08	9.33193e-07	3.83709	2.08133	3.83709	2.08133	118	21	4.99888	1.09319	1377	1	1375	99.85	UNIPROTKB|P14377 - symbol:zraS species:83333 "Escherichia coli K-12" [GO:0016020 "membrane" evidence=IDA] [GO:0005622 "intracellular" evidence=IEA] [GO:0023014 "signal transduction by protein phosphorylation" evidence=IEA] [GO:0018106 "peptidyl-histidine phosphorylation" evidence=IEA] [GO:0005886 "plasma membrane" evidence=IDA] [GO:0071294 "cellular response to zinc ion" evidence=IEP] [GO:0071284…	465	1	465	100	748.8	6e-215	394/465	84	415/465	89	7/465	1	1
gene-ECD_RS20390	NC_012971.2	4112667	4113956	-	protein_coding	ECD_RS20390	ECD_03882	purD	WP_000866792.1	phosphoribosylamine--glycine ligase	-2.9013	4.81847	2.24637e-09	6.02968e-08	3.94654	5.42161	3.94654	5.42161	128	272	5.78822	15.1143	1290	1	1288	99.84	UNIPROTKB|P15640 - symbol:purD species:83333 "Escherichia coli K-12" [GO:0006974 "cellular response to DNA damage stimulus" evidence=IEP] [GO:0004637 "phosphoribosylamine-glycine ligase activity" evidence=IDA] [GO:0006164 "purine nucleotide biosynthetic process" evidence=NAS] [GO:0042623 "ATPase activity, coupled" evidence=IDA] [GO:0005524 "ATP binding" evidence=IDA] HAMAP:MF_00138 InterPro:IPR00…	429	1	429	100	852.8	3e-246	423/429	98	425/429	99	0/429	0	1
gene-ECD_RS20395	NC_012971.2	4113968	4115557	-	protein_coding	ECD_RS20395	ECD_03883	purH	WP_001187559.1	bifunctional phosphoribosylaminoimidazolecarboxamide formyltransferase/IMP cyclohydrolase	-2.86011	5.60192	1.91196e-10	6.17499e-09	4.70701	6.1873	4.70701	6.1873	223	467	8.1815	21.0537	1590	1	1588	99.87	UNIPROTKB|P15639 - symbol:purH "bifunctional AICAR transformylase/IMP cyclohydrolase" species:83333 "Escherichia coli K-12" [GO:0005829 "cytosol" evidence=IDA] [GO:0004643 "phosphoribosylaminoimidazolecarboxamide formyltransferase activity" evidence=IGI] [GO:0003937 "IMP cyclohydrolase activity" evidence=IGI] HAMAP:MF_00139 InterPro:IPR002695 InterPro:IPR016193 Pfam:PF01808 PIRSF:PIRSF000414 SMAR…	529	1	529	100	1038.5	4e-302	529/529	100	529/529	100	0/529	0	1
gene-ECD_RS20425	NC_012971.2	4122165	4123094	+	protein_coding	ECD_RS20425	ECD_03885	metA	WP_001122777.1	homoserine O-succinyltransferase	2.32601	5.48229	4.45089e-07	8.23414e-06	5.97618	4.78791	5.97618	4.78791	550	173	34.4989	13.3344	930	1	928	99.78	UNIPROTKB|P07623 - symbol:metA "homoserine O-succinyltransferase" species:83333 "Escherichia coli K-12" [GO:0008899 "homoserine O-succinyltransferase activity" evidence=IDA] HAMAP:MF_00295 InterPro:IPR005697 EcoGene:EG10581 InterPro:IPR029062 GO:GO:0005737 EMBL:U00096 EMBL:AP009048 Proteomes:UP000000318 Proteomes:UP000000625 EMBL:X12431 EMBL:U00006 Gene3D:3.40.50.880 SUPFAM:SSF52317 UniPathway:UP…	309	1	309	100	639	4e-182	308/309	99	309/309	100	0/309	0	1
gene-ECD_RS20470	NC_012971.2	4136824	4137513	-	protein_coding	ECD_RS20470	ECD_03893	pepE	WP_000421763.1	dipeptidase PepE	2.30398	2.37906	0.00516186	0.0263698	2.95576	1.97238	2.95576	1.97238	60	19	5.07256	1.97385	690	1	688	99.71	UNIPROTKB|P0A7C6 - symbol:pepE "peptidase E, a dipeptidase where amino-terminal residue is aspartate" species:83333 "Escherichia coli K-12" [GO:0008233 "peptidase activity" evidence=IDA] HAMAP:MF_00510 InterPro:IPR005320 InterPro:IPR023172 Pfam:PF03575 EcoGene:EG11920 InterPro:IPR029062 GO:GO:0005737 EMBL:U00096 EMBL:AP009048 Proteomes:UP000000318 Proteomes:UP000000625 GO:GO:0008233 GO:GO:0008236…	229	1	229	100	462.6	4e-129	229/229	100	229/229	100	0/229	0	1
gene-ECD_RS20530	NC_012971.2	4147697	4148107	+	protein_coding	ECD_RS20530	ECD_03902	psiE	WP_000202902.1	phosphate-starvation-inducible protein PsiE	2.40076	6.5199	1.89338e-08	4.29505e-07	7.02206	5.77379	7.02206	5.77379	1145	349	162.513	60.8685	411	1	409	99.51	UNIPROTKB|P0A7C8 - symbol:psiE "putative phosphate starvation-inducible protein" species:83333 "Escherichia coli K-12" [GO:0005886 "plasma membrane" evidence=IDA] HAMAP:MF_01048 InterPro:IPR009315 PIRSF:PIRSF029598 EcoGene:EG11209 GO:GO:0016021 GO:GO:0005886 GO:GO:0016036 EMBL:U00096 EMBL:AP009048 Proteomes:UP000000318 Proteomes:UP000000625 EMBL:U00006 EMBL:J02812 eggNOG:ENOG4108VY7 eggNOG:COG322…	136	1	136	100	265.8	4e-70	136/136	100	136/136	100	0/136	0	1
gene-ECD_RS20595	NC_012971.2	4161415	4163838	-	protein_coding	ECD_RS20595	ECD_03913	plsB	WP_000017354.1	glycerol-3-phosphate 1-O-acyltransferase PlsB	2.9326	6.90699	3.28115e-12	1.28912e-10	7.4863	5.94934	7.4863	5.94934	1583	395	38.0955	11.6808	2424	1	2422	99.92	UNIPROTKB|P0A7A7 - symbol:plsB species:83333 "Escherichia coli K-12" [GO:0004366 "glycerol-3-phosphate O-acyltransferase activity" evidence=IMP] [GO:0005887 "integral component of plasma membrane" evidence=IDA] [GO:0006631 "fatty acid metabolic process" evidence=IMP] [GO:0008654 "phospholipid biosynthetic process" evidence=IMP] [GO:0005515 "protein binding" evidence=IPI] HAMAP:MF_00393 InterPro:I…	807	1	807	100	1608.2	0	807/807	100	807/807	100	0/807	0	1
gene-ECD_RS20600	NC_012971.2	4164009	4164377	+	protein_coding	ECD_RS20600	ECD_03914	.	WP_000002907.1	diacylglycerol kinase	-2.31112	6.39602	7.02447e-08	1.46286e-06	5.6949	6.88786	5.6949	6.88786	451	763	71.2976	148.22	369	1	367	99.46	UNIPROTKB|P0ABN1 - symbol:dgkA "diacylglycerol kinase" species:83333 "Escherichia coli K-12" [GO:0009411 "response to UV" evidence=IMP] [GO:0005886 "plasma membrane" evidence=IEA;IDA] [GO:0016020 "membrane" evidence=IDA] [GO:0004143 "diacylglycerol kinase activity" evidence=IEA;IDA] [GO:0006654 "phosphatidic acid biosynthetic process" evidence=IEA;IDA] InterPro:IPR000829 InterPro:IPR033718 InterP…	122	1	122	100	239.6	3e-62	122/122	100	122/122	100	0/122	0	1
gene-ECD_RS20615	NC_012971.2	4166609	4166818	+	protein_coding	ECD_RS20615	ECD_03917	.	WP_001030593.1	CsbD family protein	4.65028	4.99265	1.57599e-16	1.00101e-14	5.71669	3.59467	5.71669	3.59467	458	72	127.225	24.5766	210	1	208	99.05	UNIPROTKB|P68206 - symbol:yjbJ "putative stress response protein" species:83333 "Escherichia coli K-12" [GO:0005829 "cytosol" evidence=IDA] GO:GO:0005829 EMBL:U00096 EMBL:AP009048 Proteomes:UP000000318 Proteomes:UP000000625 EMBL:U00006 eggNOG:COG3237 Gene3D:1.10.1470.10 InterPro:IPR008462 InterPro:IPR036629 Pfam:PF05532 SUPFAM:SSF69047 PIR:D65212 RefSeq:NP_418469.1 RefSeq:WP_001030593.1 PDB:1RYK …	69	1	69	100	151.8	5e-36	69/69	100	69/69	100	0/69	0	1
gene-ECD_RS20715	NC_012971.2	4185889	4187238	+	protein_coding	ECD_RS20715	ECD_03936	.	WP_000106882.1	guanine/hypoxanthine transporter GhxP	-2.56606	5.2579	2.42484e-08	5.43591e-07	4.48553	5.80589	4.48553	5.80589	190	357	8.21003	18.9559	1350	1	1348	99.85	UNIPROTKB|P0AF52 - symbol:ghxP "guanine/hypoxanthine transporter GhxP" species:83333 "Escherichia coli K-12" [GO:1903716 "guanine transmembrane transport" evidence=IEA] [GO:0098710 "guanine import across plasma membrane" evidence=IMP] [GO:0015208 "guanine transmembrane transporter activity" evidence=IMP] [GO:0035344 "hypoxanthine transport" evidence=IMP] [GO:0005887 "integral component of plasma …	449	1	449	100	845.1	6e-244	449/449	100	449/449	100	0/449	0	1
gene-ECD_RS20790	NC_012971.2	4204406	4206553	-	protein_coding	ECD_RS20790	.	.	WP_012767779.1	formate dehydrogenase H subunit alpha, selenocysteine-containing	-2.41358	3.99013	1.14179e-05	0.00015268	3.35565	4.54324	3.35565	4.54324	82	145	2.22692	4.83886	2148	1	2146	99.91	UNIPROTKB|P07658 - symbol:fdhF "formate dehydrogenase H" species:83333 "Escherichia coli K-12" [GO:0005515 "protein binding" evidence=IPI] [GO:0005829 "cytosol" evidence=IDA] [GO:0015944 "formate oxidation" evidence=IDA] [GO:0051539 "4 iron, 4 sulfur cluster binding" evidence=IDA] [GO:0030151 "molybdenum ion binding" evidence=IDA] InterPro:IPR006478 InterPro:IPR006655 InterPro:IPR006656 InterPro:…	715	1	715	100	1454.9	0	713/715	99	713/715	99	0/715	0	1
gene-ECD_RS20800	NC_012971.2	4206751	4208217	-	protein_coding	ECD_RS20800	ECD_03952	mdtP	WP_000610601.1	multidrug efflux transporter outer membrane subunit MdtP	-8.35058	0.356513	0.000794618	0.00560794	0.293111	1.58532	0.293111	1.58532	2	13	0.079529	0.635217	1467	1	1465	99.86	UNIPROTKB|P32714 - symbol:mdtP "multidrug efflux pump - putative outer membrane factor" species:83333 "Escherichia coli K-12" [GO:1902599 "sulfathiazole transmembrane transport" evidence=IEA] [GO:0015546 "sulfathiazole transmembrane transporter activity" evidence=IMP] [GO:0015906 "sulfathiazole transport" evidence=IMP] InterPro:IPR003423 InterPro:IPR010131 Pfam:PF02321 EcoGene:EG11952 GO:GO:00160…	488	1	488	100	945.3	4e-274	488/488	100	488/488	100	0/488	0	1
gene-ECD_RS20840	NC_012971.2	4216635	4218167	-	protein_coding	ECD_RS20840	ECD_03959	.	WP_000235257.1	D-allose ABC transporter ATP-binding protein AlsA	-8.48396	-0.326149	0.0433314	0.132196	0.153987	1.05472	0.153987	1.05472	1	7	0.038052	0.327314	1533	1	1531	99.87	UNIPROTKB|P32721 - symbol:alsA "D-allose ABC transporter ATP binding subunit" species:83333 "Escherichia coli K-12" [GO:0043190 "ATP-binding cassette (ABC) transporter complex" evidence=ISS] [GO:0015593 "allose transmembrane transporter activity" evidence=IGI] [GO:0015754 "allose transmembrane transport" evidence=IGI] [GO:0015749 "monosaccharide transmembrane transport" evidence=IEA] [GO:0005886 …	510	1	510	100	1004.2	8e-292	510/510	100	510/510	100	0/510	0	1
gene-ECD_RS20855	NC_012971.2	4220537	4220986	+	protein_coding	ECD_RS20855	ECD_03962	rpiB	WP_000716794.1	bifunctional allose-6-phosphate isomerase/ribose-5-phosphate isomerase RpiB	-3.29456	1.82518	0.000430003	0.00342117	1.36567	2.63986	1.36567	2.63986	14	34	1.81485	5.41596	450	1	448	99.56	UNIPROTKB|P37351 - symbol:rpiB species:83333 "Escherichia coli K-12" [GO:0004751 "ribose-5-phosphate isomerase activity" evidence=IGI;IDA] [GO:0019316 "D-allose catabolic process" evidence=IMP] [GO:0008786 "allose 6-phosphate isomerase activity" evidence=IMP;IDA] InterPro:IPR003500 InterPro:IPR004785 InterPro:IPR036569 Pfam:PF02502 PIRSF:PIRSF005384 UniPathway:UPA00115 EMBL:U00096 EMBL:AP009048 P…	149	1	149	100	300.4	2e-80	149/149	100	149/149	100	0/149	0	1
gene-ECD_RS20860	NC_012971.2	4221055	4221384	+	protein_coding	ECD_RS20860	ECD_03963	yjdP	WP_000819750.1	protein YjdP	-3.22495	1.98529	0.000425204	0.00341148	1.48658	2.77575	1.48658	2.77575	16	38	2.82834	8.25427	330				No hit
gene-ECD_RS20935	NC_012971.2	4232477	4232920	-	protein_coding	ECD_RS20935	ECD_03978	yjdN	WP_001131339.1	VOC family metalloprotein YjdN	3.81952	3.04343	2.72334e-07	5.13795e-06	3.74313	2.08133	3.74313	2.08133	110	21	14.4522	3.39036	444	1	430	96.85	UNIPROTKB|Q4KES5 - symbol:PFL_2151 "Glyoxalase family protein" species:220664 "Pseudomonas protegens Pf-5" [GO:0003824 "catalytic activity" evidence=ISM] Pfam:PF06983 EMBL:CP000076 Proteomes:UP000008540 Gene3D:3.10.180.10 InterPro:IPR029068 SUPFAM:SSF54593 CDD:cd06588 InterPro:IPR028973 eggNOG:COG2764 HOGENOM:HOG000232027 KO:K04750 eggNOG:ENOG4105VRA RefSeq:WP_011060452.1 ProteinModelPortal:Q4KES…	137	1	136	99.27	82.8	6e-15	48/144	33	69/144	47	9/144	6	1
gene-ECD_RS20955	NC_012971.2	4237581	4239083	+	protein_coding	ECD_RS20955	ECD_03982	.	WP_001298520.1	glycine betaine/L-proline transporter ProP	-2.53046	8.22852	2.78841e-10	8.78233e-09	7.41668	8.75104	7.41668	8.75104	1508	2793	58.5285	133.205	1503	1	1501	99.87	UNIPROTKB|P0C0L7 - symbol:proP species:83333 "Escherichia coli K-12" [GO:0016021 "integral component of membrane" evidence=IDA] [GO:0005886 "plasma membrane" evidence=IDA] [GO:0006865 "amino acid transport" evidence=IDA] [GO:0031460 "glycine betaine transport" evidence=IEA] [GO:0005887 "integral component of plasma membrane" evidence=RCA;IDA] [GO:0015653 "glycine betaine:proton symporter activity…	500	1	500	100	986.9	1e-286	500/500	100	500/500	100	0/500	0	1
gene-ECD_RS20960	NC_012971.2	4239195	4239284	+	protein_coding	ECD_RS20960	.	pmrR	WP_000797657.1	LpxT activity modulator PmrR	-2.27961	5.80475	2.92562e-07	5.49238e-06	5.12999	6.29585	5.12999	6.29585	302	504	195.744	401.418	90	1	88	97.78	UNIPROTKB|G3MTW7 - symbol:pmrR "putative bitopic inner membrane protein" species:83333 "Escherichia coli K-12" [GO:0005887 "integral component of plasma membrane" evidence=RCA] GO:GO:0016021 GO:GO:0005886 EMBL:U00096 EMBL:AP009048 Proteomes:UP000000318 Proteomes:UP000000625 EMBL:U14003 EMBL:M83089 RefSeq:WP_000797657.1 RefSeq:YP_004831120.1 PaxDb:G3MTW7 EnsemblBacteria:AEN84234 GeneID:11115379 KE…	29	1	29	100	61.2	4e-09	29/29	100	29/29	100	0/29	0	1
gene-ECD_RS21025	NC_012971.2	4254484	4255824	-	protein_coding	ECD_RS21025	ECD_03994	.	WP_000899522.1	anaerobic C4-dicarboxylate transporter DcuB	-16.8418	0.364245	0.000447975	0.00352005	0.153987	1.65747	0.153987	1.65747	1	14	0.043501	0.748356	1341	1	1339	99.85	UNIPROTKB|P0ABN9 - symbol:dcuB "dicarboxylate transporter DcuB" species:83333 "Escherichia coli K-12" [GO:0005887 "integral component of plasma membrane" evidence=ISM] [GO:0005469 "succinate:fumarate antiporter activity" evidence=IDA] [GO:0009061 "anaerobic respiration" evidence=IGI] [GO:0015556 "C4-dicarboxylate transmembrane transporter activity" evidence=IDA] [GO:0005886 "plasma membrane" evid…	446	1	446	100	868.6	5e-251	446/446	100	446/446	100	0/446	0	1
gene-ECD_RS21070	NC_012971.2	4262039	4263496	-	protein_coding	ECD_RS21070	ECD_04001	dtpC	WP_000856841.1	dipeptide/tripeptide permease DtpC	-2.84268	1.23436	0.0120982	0.050666	1.08841	2.08133	1.08841	2.08133	10	21	0.400099	1.03245	1458	1	1456	99.86	UNIPROTKB|P39276 - symbol:dtpC "dipeptide/tripeptide:H+ symporter DptC" species:83333 "Escherichia coli K-12" [GO:0071916 "dipeptide transmembrane transporter activity" evidence=IMP] [GO:1902600 "proton transmembrane transport" evidence=IMP] [GO:0015078 "proton transmembrane transporter activity" evidence=IMP] [GO:0035442 "dipeptide transmembrane transport" evidence=IMP] [GO:0042937 "tripeptide t…	485	1	485	100	960.3	1e-278	484/485	99	485/485	100	0/485	0	1
gene-ECD_RS21075	NC_012971.2	4263555	4265702	-	protein_coding	ECD_RS21075	ECD_04002	cadA	WP_001295383.1	lysine decarboxylase CadA	2.87287	2.45071	0.000448896	0.00352005	3.0954	1.85453	3.0954	1.85453	67	17	1.81956	0.567314	2148	1	2146	99.91	UNIPROTKB|P0A9H3 - symbol:cadA species:83333 "Escherichia coli K-12" [GO:0008923 "lysine decarboxylase activity" evidence=IDA;IMP] [GO:0006554 "lysine catabolic process" evidence=IMP] [GO:0097216 "guanosine tetraphosphate binding" evidence=IDA] [GO:0042802 "identical protein binding" evidence=IPI] [GO:0005515 "protein binding" evidence=IPI] InterPro:IPR000310 InterPro:IPR005308 InterPro:IPR008286…	715	1	715	100	1458	0	715/715	100	715/715	100	0/715	0	1
gene-ECD_RS21080	NC_012971.2	4265782	4267116	-	protein_coding	ECD_RS21080	ECD_04003	cadB	WP_000092909.1	cadaverine/lysine antiporter	3.37907	3.25482	5.63246e-07	1.01251e-05	3.91456	2.36608	3.91456	2.36608	125	27	5.46203	1.44975	1335	1	1333	99.85	UNIPROTKB|P0AAE8 - symbol:cadB "lysine:cadaverine antiporter" species:83333 "Escherichia coli K-12" [GO:1990451 "cellular stress response to acidic pH" evidence=IEP] [GO:0005887 "integral component of plasma membrane" evidence=ISM] [GO:1903401 "L-lysine transmembrane transport" evidence=IEA;IDA] [GO:0015839 "cadaverine transport" evidence=IEA;IMP;IDA] [GO:0015297 "antiporter activity" evidence=IS…	444	1	444	100	882.5	3e-255	444/444	100	444/444	100	0/444	0	1
gene-ECD_RS21085	NC_012971.2	4267482	4269020	-	protein_coding	ECD_RS21085	ECD_04004	cadC	WP_001187177.1	DNA-binding transcriptional activator CadC	2.89421	1.10421	0.0191693	0.0712028	1.88883	0.943671	1.88883	0.943671	24	6	0.909699	0.279461	1539	1	1537	99.87	UNIPROTKB|P23890 - symbol:cadC "DNA-binding transcriptional activator CadC" species:83333 "Escherichia coli K-12" [GO:0005515 "protein binding" evidence=IPI] [GO:0045893 "positive regulation of transcription, DNA-templated" evidence=IMP] [GO:0005622 "intracellular" evidence=IEA] [GO:0005886 "plasma membrane" evidence=IDA] InterPro:IPR001867 InterPro:IPR011990 InterPro:IPR016032 Pfam:PF00486 PROSI…	512	1	512	100	1018.1	6e-296	511/512	99	512/512	100	0/512	0	1
gene-ECD_RS21170	NC_012971.2	4283951	4284268	+	protein_coding	ECD_RS21170	ECD_04020	sugE	WP_000118483.1	quaternary ammonium compound efflux SMR transporter SugE	2.50662	6.29327	6.07743e-09	1.48468e-07	6.81395	5.50709	6.81395	5.50709	990	289	181.607	65.1448	318	1	313	98.43	UNIPROTKB|P69937 - symbol:sugE "putative transport protein, small multidrug resistance (SMR) family" species:83333 "Escherichia coli K-12" [GO:0055085 "transmembrane transport" evidence=IBA] [GO:0005887 "integral component of plasma membrane" evidence=IBA] [GO:0046618 "drug export" evidence=IMP] [GO:0005886 "plasma membrane" evidence=IEA;IDA] [GO:0016021 "integral component of membrane" evidence=…	105	1	104	99.05	200.7	1e-50	104/104	100	104/104	100	0/104	0	1
gene-ECD_RS21180	NC_012971.2	4284887	4286020	-	protein_coding	ECD_RS21180	ECD_04022	blaEC	WP_001300820.1	BlaEC family class C beta-lactamase	2.2502	1.63133	0.0251301	0.0869063	2.27195	1.42918	2.27195	1.42918	34	11	1.749	0.695326	1134	1	1132	99.82	UNIPROTKB|P00811 - symbol:ampC species:83333 "Escherichia coli K-12" [GO:0008800 "beta-lactamase activity" evidence=IDA] InterPro:IPR001586 PROSITE:PS00336 Pfam:PF00144 EMBL:U00096 EMBL:AP009048 Proteomes:UP000000318 Proteomes:UP000000625 GO:GO:0046677 GO:GO:0030288 DrugBank:DB02772 EMBL:U14003 DrugBank:DB00456 DrugBank:DB01147 MEROPS:S12.006 GO:GO:0008800 GO:GO:0017001 InterPro:IPR001466 InterPr…	377	1	377	100	753.4	2e-216	366/377	97	370/377	98	0/377	0	1
gene-ECD_RS21205	NC_012971.2	4289719	4290696	+	protein_coding	ECD_RS21205	ECD_04027	epmA	WP_000004771.1	elongation factor P--(R)-beta-lysine ligase	2.06073	4.96592	3.65955e-05	0.000415076	5.41157	4.40335	5.41157	4.40335	369	131	22.0096	9.60155	978	1	976	99.8	UNIPROTKB|P0A8N7 - symbol:epmA "EF-P-lysine lysyltransferase" species:83333 "Escherichia coli K-12" [GO:0005829 "cytosol" evidence=IDA] [GO:0006418 "tRNA aminoacylation for protein translation" evidence=IEA] [GO:0005524 "ATP binding" evidence=IEA] [GO:0004812 "aminoacyl-tRNA ligase activity" evidence=IEA] [GO:0000166 "nucleotide binding" evidence=IEA] [GO:0052868 "protein-lysine lysyltransferase …	325	1	325	100	655.6	5e-187	325/325	100	325/325	100	0/325	0	1
gene-ECD_RS21275	NC_012971.2	4305772	4306722	+	protein_coding	ECD_RS21275	ECD_04038	miaA	WP_001280345.1	tRNA (adenosine(37)-N6)-dimethylallyltransferase MiaA	-2.88379	8.90156	5.20968e-13	2.23079e-11	7.94971	9.47392	7.94971	9.47392	2186	4614	134.089	347.781	951	1	949	99.79	UNIPROTKB|P16384 - symbol:miaA "tRNA(i6A37) synthase" species:83333 "Escherichia coli K-12" [GO:1990497 "regulation of cytoplasmic translation in response to stress" evidence=IMP] [GO:0034605 "cellular response to heat" evidence=IEP;IMP] [GO:0006400 "tRNA modification" evidence=IMP] [GO:0052381 "tRNA dimethylallyltransferase activity" evidence=IDA] HAMAP:MF_00185 InterPro:IPR018022 Pfam:PF01715 E…	316	1	316	100	624	2e-177	316/316	100	316/316	100	0/316	0	1
gene-ECD_RS21290	NC_012971.2	4308558	4309817	+	protein_coding	ECD_RS21290	ECD_04041	hflK	WP_000312488.1	FtsH protease activity modulator HflK	-2.01761	7.51569	2.14042e-06	3.3431e-05	6.93311	7.93988	6.93311	7.93988	1076	1589	49.8158	90.3987	1260	1	1258	99.84	UNIPROTKB|P0ABC7 - symbol:hflK species:83333 "Escherichia coli K-12" [GO:0009408 "response to heat" evidence=IEP] [GO:0098796 "membrane protein complex" evidence=IPI] [GO:0005829 "cytosol" evidence=IDA] [GO:0016021 "integral component of membrane" evidence=IEA] [GO:0016020 "membrane" evidence=IEA] [GO:0043086 "negative regulation of catalytic activity" evidence=IGI] [GO:0071575 "integral componen…	419	1	419	100	647.5	2e-184	419/419	100	419/419	100	0/419	0	1
gene-ECD_RS21370	NC_012971.2	4323472	4324221	+	protein_coding	ECD_RS21370	ECD_04057	yjfP	WP_000569679.1	esterase	2.04045	2.83827	0.00657398	0.0316331	3.33968	2.44974	3.33968	2.44974	81	29	6.30012	2.7717	750	1	748	99.73	UNIPROTKB|P39298 - symbol:yjfP "carboxylesterase" species:83333 "Escherichia coli K-12" [GO:0008236 "serine-type peptidase activity" evidence=IEA] [GO:0006508 "proteolysis" evidence=IEA] [GO:0034338 "short-chain carboxylesterase activity" evidence=IDA] [GO:0016787 "hydrolase activity" evidence=IDA] InterPro:IPR001375 Pfam:PF00326 InterPro:IPR029058 GO:GO:0016787 EMBL:U00096 EMBL:AP009048 Proteome…	249	1	249	100	498	1e-139	246/249	98	246/249	98	0/249	0	1
gene-ECD_RS21445	NC_012971.2	4333179	4334456	-	protein_coding	ECD_RS21445	ECD_04071	.	WP_001033615.1	MFS transporter	-19.2297	0.515309	1.54285e-05	0.000197308	0.153987	1.79179	0.153987	1.79179	1	16	0.045645	0.897425	1278	7	1237	96.32	UNIPROTKB|Q7CPT3 - symbol:STM3134 "Putative permease" species:99287 "Salmonella enterica subsp. enterica serovar Typhimurium str. LT2" [GO:0006820 "anion transport" evidence=IBA] [GO:0016021 "integral component of membrane" evidence=IBA] [GO:0022857 "transmembrane transporter activity" evidence=IBA] [GO:0055085 "transmembrane transport" evidence=IBA] InterPro:IPR000849 InterPro:IPR011701 Pfam:PF0…	434	2	416	95.62	488	2e-136	225/416	54	303/416	72	7/416	1	1
gene-ECD_RS21495	NC_012971.2	4344685	4345347	-	protein_coding	ECD_RS21495	ECD_04081	ytfE	WP_000331456.1	iron-sulfur cluster repair protein YtfE	35.4257	4.85399	1.33801e-43	5.66573e-41	5.80944	1.34428	5.80944	1.34428	489	10	43.0249	1.08117	663	1	661	99.7	UNIPROTKB|P69506 - symbol:ytfE "iron-sulfur cluster repair protein YtfE" species:83333 "Escherichia coli K-12" [GO:0018283 "iron incorporation into metallo-sulfur cluster" evidence=IDA] [GO:0005506 "iron ion binding" evidence=IDA] [GO:0005829 "cytosol" evidence=IDA] [GO:0030091 "protein repair" evidence=IDA] HAMAP:MF_01606 InterPro:IPR023742 GO:GO:0005829 GO:GO:0005506 EMBL:U00096 EMBL:AP009048 P…	220	1	220	100	443.7	2e-123	220/220	100	220/220	100	0/220	0	1
gene-ECD_RS21505	NC_012971.2	4346529	4347389	-	protein_coding	ECD_RS21505	ECD_04083	qorB	WP_000560597.1	NAD(P)H:quinone oxidoreductase	6.77678	8.38085	1.65475e-34	3.50346e-32	9.18235	6.43579	9.18235	6.43579	5149	556	348.855	46.2893	861	1	856	99.42	UNIPROTKB|P39315 - symbol:qorB "NAD(P)H:quinone oxidoreductase" species:83333 "Escherichia coli K-12" [GO:0005829 "cytosol" evidence=IDA] [GO:0016655 "oxidoreductase activity, acting on NAD(P)H, quinone or similar compound as acceptor" evidence=IDA] InterPro:IPR008030 GO:GO:0005829 InterPro:IPR036291 SUPFAM:SSF51735 EMBL:U00096 EMBL:AP009048 Proteomes:UP000000318 Proteomes:UP000000625 EMBL:U14003…	286	1	285	99.65	535	8e-151	278/285	97	280/285	98	0/285	0	1
gene-ECD_RS21510	NC_012971.2	4347478	4347858	+	protein_coding	ECD_RS21510	ECD_04084	.	WP_000084622.1	winged helix-turn-helix transcriptional regulator	4.06096	6.34236	7.19654e-18	5.17472e-16	7.02706	5.03817	7.02706	5.03817	1149	207	175.922	38.9452	381	28	367	89.24	UNIPROTKB|Q882W4 - symbol:PSPTO_2508 "Uncharacterized protein" species:223283 "Pseudomonas syringae pv. tomato str. DC3000" [GO:0003674 "molecular_function" evidence=ND] [GO:0005575 "cellular_component" evidence=ND] [GO:0008150 "biological_process" evidence=ND] Pfam:PF01638 GO:GO:0006355 Gene3D:1.10.10.10 InterPro:IPR036388 InterPro:IPR036390 SUPFAM:SSF46785 GO:GO:0006351 EMBL:AE016853 Proteomes:…	142	20	132	79.58	155.2	8e-37	72/113	63	91/113	80	0/113	0	1
gene-ECD_RS21530	NC_012971.2	4351726	4351932	+	protein_coding	ECD_RS21530	ECD_04088	.	WP_000689228.1	DUF1107 domain-containing protein	2.20197	4.58864	1.78628e-05	0.000223197	5.06837	3.97954	5.06837	3.97954	289	96	81.4428	33.2437	207	1	205	99.03	UNIPROTKB|Q9KPA0 - symbol:VC_2473 "Uncharacterized protein" species:243277 "Vibrio cholerae O1 biovar El Tor str. N16961" [GO:0003674 "molecular_function" evidence=ND] [GO:0005575 "cellular_component" evidence=ND] [GO:0008150 "biological_process" evidence=ND] EMBL:AE003852 Proteomes:UP000000584 PIR:C82071 RefSeq:NP_232102.1 RefSeq:WP_001882146.1 ProteinModelPortal:Q9KPA0 STRING:243277.VC2473 DNAS…	77	10	77	88.31	72	5e-12	31/68	45	48/68	70	0/68	0	1
gene-ECD_RS21615	NC_012971.2	4371541	4372005	-	protein_coding	ECD_RS21615	ECD_04105	nrdG	WP_001106238.1	anaerobic ribonucleoside-triphosphate reductase-activating protein	2.52647	2.15251	0.00366341	0.0197193	2.77764	1.7262	2.77764	1.7262	52	15	6.52342	2.31232	465	1	463	99.57	UNIPROTKB|P0A9N8 - symbol:nrdG species:83333 "Escherichia coli K-12" [GO:0015949 "nucleobase-containing small molecule interconversion" evidence=IMP] [GO:0031250 "anaerobic ribonucleoside-triphosphate reductase complex" evidence=IMP] [GO:0004748 "ribonucleoside-diphosphate reductase activity, thioredoxin disulfide as acceptor" evidence=IMP] [GO:0051536 "iron-sulfur cluster binding" evidence=IDA] …	154	1	154	100	325.1	7e-88	152/154	98	153/154	99	0/154	0	1
gene-ECD_RS21620	NC_012971.2	4372164	4374302	-	protein_coding	ECD_RS21620	ECD_04106	nrdD	WP_000187778.1	anaerobic ribonucleoside-triphosphate reductase	2.40781	6.28646	2.55035e-08	5.68384e-07	6.79066	5.54087	6.79066	5.54087	974	296	26.5628	9.9195	2139	1	2137	99.91	UNIPROTKB|P28903 - symbol:nrdD species:83333 "Escherichia coli K-12" [GO:0031250 "anaerobic ribonucleoside-triphosphate reductase complex" evidence=IDA;IMP] [GO:0015949 "nucleobase-containing small molecule interconversion" evidence=IMP] [GO:0004748 "ribonucleoside-diphosphate reductase activity, thioredoxin disulfide as acceptor" evidence=IMP] [GO:0005515 "protein binding" evidence=IPI] [GO:0032…	712	1	712	100	1458.4	0	712/712	100	712/712	100	0/712	0	1
gene-ECD_RS21655	NC_012971.2	4383102	4384037	-	protein_coding	ECD_RS21655	ECD_04113	pyrB	WP_000013046.1	aspartate carbamoyltransferase	2.47266	3.69739	2.96094e-05	0.000341944	4.24106	3.04149	4.24106	3.04149	159	47	9.90938	3.59941	936	1	934	99.79	UNIPROTKB|P0A786 - symbol:pyrB "aspartate carbamoyltransferase catalytic subunit" species:83333 "Escherichia coli K-12" [GO:0005829 "cytosol" evidence=IDA] [GO:0005515 "protein binding" evidence=IPI] [GO:0005737 "cytoplasm" evidence=IDA] HAMAP:MF_00001 InterPro:IPR002082 InterPro:IPR006130 InterPro:IPR006131 InterPro:IPR006132 InterPro:IPR036901 Pfam:PF00185 Pfam:PF02729 PRINTS:PR00100 PRINTS:PR0…	311	1	311	100	612.5	4e-174	311/311	100	311/311	100	0/311	0	1
gene-ECD_RS21670	NC_012971.2	4384456	4384851	-	protein_coding	ECD_RS21670	ECD_04115	.	WP_000230274.1	RidA family protein	2.35039	2.32566	0.00564883	0.0284007	2.91325	1.91466	2.91325	1.91466	58	18	8.54393	3.25827	396	1	388	97.98	UNIPROTKB|Q0BZM3 - symbol:HNE_2375 "Putative Endoribonuclease L-PSP" species:228405 "Hyphomonas neptunium ATCC 15444" [GO:0004521 "endoribonuclease activity" evidence=ISM] [GO:0006402 "mRNA catabolic process" evidence=ISM] Pfam:PF01042 EMBL:CP000158 Proteomes:UP000001959 Gene3D:3.30.1330.40 InterPro:IPR035959 SUPFAM:SSF55298 InterPro:IPR006175 HOGENOM:HOG000267215 PANTHER:PTHR11803 eggNOG:COG0251…	131	1	129	98.47	203	3e-51	93/129	72	109/129	84	0/129	0	1
gene-ECD_RS21675	NC_012971.2	4384982	4385695	-	protein_coding	ECD_RS21675	ECD_04116	bdcA	WP_000500685.1	SDR family oxidoreductase	3.46698	4.53403	1.29921e-10	4.38168e-09	5.18016	3.47995	5.18016	3.47995	313	66	25.5724	6.62605	714	1	712	99.72	UNIPROTKB|P39333 - symbol:bdcA "c-di-GMP binding protein involved in biofilm dispersal" species:83333 "Escherichia coli K-12" [GO:0070402 "NADPH binding" evidence=IDA] [GO:0055114 "oxidation-reduction process" evidence=IEA] [GO:0044010 "single-species biofilm formation" evidence=IMP] [GO:0035438 "cyclic-di-GMP binding" evidence=IDA] [GO:0016491 "oxidoreductase activity" evidence=IEA] InterPro:IPR…	237	1	237	100	417.2	2e-115	228/237	96	230/237	97	0/237	0	1
gene-ECD_RS21750	NC_012971.2	4402798	4404117	-	protein_coding	ECD_RS21750	ECD_04131	idnT	WP_001128347.1	gnt-II system L-idonate transporter	-2.01874	2.25473	0.0211578	0.0765363	2.01481	2.83918	2.01481	2.83918	27	40	1.1932	2.17218	1320	1	1318	99.85	UNIPROTKB|P39344 - symbol:idnT "L-idonate/5-ketogluconate/gluconate transporter IdnT" species:83333 "Escherichia coli K-12" [GO:0005887 "integral component of plasma membrane" evidence=IBA] [GO:0015726 "L-idonate transmembrane transport" evidence=IDA] [GO:0015568 "L-idonate transmembrane transporter activity" evidence=IDA] [GO:0005886 "plasma membrane" evidence=IDA] [GO:0016021 "integral componen…	439	1	439	100	843.2	2e-243	438/439	99	438/439	99	0/439	0	1
gene-ECD_RS21770	NC_012971.2	4406783	4407802	-	protein_coding	ECD_RS21770	ECD_04135	ahr	WP_001318460.1	NADPH-dependent aldehyde reductase Ahr	2.13472	3.63806	0.000486339	0.00376715	4.12478	3.12021	4.12478	3.12021	146	50	8.34983	3.51382	1020	1	1018	99.8	UNIPROTKB|P27250 - symbol:ahr "aldehyde reductase, NADPH-dependent" species:83333 "Escherichia coli K-12" [GO:0016491 "oxidoreductase activity" evidence=IEA] [GO:0008106 "alcohol dehydrogenase (NADP+) activity" evidence=IDA] [GO:0055114 "oxidation-reduction process" evidence=IEA] [GO:0008270 "zinc ion binding" evidence=IEA;IDA] InterPro:IPR002328 InterPro:IPR013149 InterPro:IPR013154 InterPro:IPR…	339	1	339	100	687.2	1e-196	338/339	99	339/339	100	0/339	0	1
gene-ECD_RS22085	NC_012971.2	4458087	4458989	+	protein_coding	ECD_RS22085	ECD_04189	fimH	WP_000832243.1	type 1 fimbria D-mannose specific adhesin FimH	-3.08013	0.85473	0.0310526	0.102283	0.838733	1.79179	0.838733	1.79179	7	16	0.452205	1.27011	903	1	901	99.78	UNIPROTKB|P08191 - symbol:fimH "type 1 fimbrin D-mannose specific adhesin" species:83333 "Escherichia coli K-12" [GO:0005537 "mannose binding" evidence=IDA] [GO:0007155 "cell adhesion" evidence=IMP] [GO:0005515 "protein binding" evidence=IPI] [GO:0009289 "pilus" evidence=IMP] InterPro:IPR000259 InterPro:IPR036937 Pfam:PF00419 EMBL:U00096 EMBL:AP009048 Proteomes:UP000000318 Proteomes:UP000000625 G…	300	1	300	100	600.9	1e-170	299/300	99	299/300	99	0/300	0	1
gene-ECD_RS22185	NC_012971.2	4473978	4475129	-	protein_coding	ECD_RS22185	ECD_04204	.	WP_001300012.1	2-hydroxyacyl-CoA dehydratase subunit D	-3.45239	1.28376	0.00282728	0.01601	1.00989	2.18262	1.00989	2.18262	9	23	0.455738	1.43115	1152	1	1150	99.83	UNIPROTKB|P39384 - symbol:yjiM species:83333 "Escherichia coli K-12" [GO:0006974 "cellular response to DNA damage stimulus" evidence=IEP] GO:GO:0016829 EMBL:U00096 EMBL:AP009048 Proteomes:UP000000318 Proteomes:UP000000625 GO:GO:0006974 EMBL:U14003 InterPro:IPR010327 Pfam:PF06050 eggNOG:COG1775 eggNOG:ENOG4105DCU PIR:S56560 RefSeq:NP_418755.4 RefSeq:WP_001300012.1 ProteinModelPortal:P39384 SMR:P39…	383	1	383	100	770.8	1e-221	383/383	100	383/383	100	0/383	0	1
gene-ECD_RS22290	NC_012971.2	4501131	4502021	-	protein_coding	ECD_RS22290	ECD_04223	hpaA	WP_000332891.1	4-hydroxyphenylacetate catabolism regulatory protein HpaA	-4.02617	0.917094	0.00662995	0.0318112	0.744884	1.91466	0.744884	1.91466	6	18	0.392825	1.44812	891	1	883	99.1	UNIPROTKB|Q8ZQ45 - symbol:hpaA "4-hydroxyphenylacetate catabolism protein" species:99287 "Salmonella enterica subsp. enterica serovar Typhimurium str. LT2" [GO:0000987 "proximal promoter sequence-specific DNA binding" evidence=IBA] [GO:0003700 "DNA binding transcription factor activity" evidence=IBA] [GO:0005829 "cytosol" evidence=IBA] [GO:0006355 "regulation of transcription, DNA-templated" evid…	298	1	294	98.66	538.9	6e-152	257/294	87	277/294	94	0/294	0	1
gene-ECD_RS22335	NC_012971.2	4510033	4511688	+	protein_coding	ECD_RS22335	ECD_04232	tsr	WP_000919572.1	methyl-accepting chemotaxis protein	-2.58664	3.00287	9.08665e-05	0.000890211	2.43108	3.63097	2.43108	3.63097	39	74	1.37382	3.20317	1656	1	1654	99.88	UNIPROTKB|P02942 - symbol:tsr "methyl-accepting chemotaxis protein Tsr" species:83333 "Escherichia coli K-12" [GO:0048870 "cell motility" evidence=IMP] [GO:0043200 "response to amino acid" evidence=IMP] [GO:0005887 "integral component of plasma membrane" evidence=RCA;IDA] [GO:0043424 "protein histidine kinase binding" evidence=IDA] [GO:0004888 "transmembrane signaling receptor activity" evidence=…	551	1	551	100	762.7	5e-219	549/551	99	551/551	100	0/551	0	1
gene-ECD_RS22425	NC_012971.2	4526178	4526591	+	protein_coding	ECD_RS22425	ECD_04247	holD	WP_000204012.1	DNA polymerase III subunit psi	2.03979	4.62769	8.53303e-05	0.000849069	5.0732	4.08796	5.0732	4.08796	290	104	40.8623	18.007	414	1	412	99.52	UNIPROTKB|P28632 - symbol:holD "DNA polymerase III subunit psi" species:83333 "Escherichia coli K-12" [GO:0009314 "response to radiation" evidence=IMP] [GO:0071897 "DNA biosynthetic process" evidence=IEA] [GO:0090305 "nucleic acid phosphodiester bond hydrolysis" evidence=IEA] [GO:0005515 "protein binding" evidence=IPI] InterPro:IPR004615 InterPro:IPR018382 InterPro:IPR036654 Pfam:PF03603 PIRSF:PI…	137	1	137	100	280	2e-74	137/137	100	137/137	100	0/137	0	1
gene-ECD_RS22560	NC_012971.2	4551742	4552611	-	protein_coding	ECD_RS22560	ECD_04272	robA	WP_000371666.1	MDR efflux pump AcrAB transcriptional activator RobA	2.21723	7.23077	1.24666e-07	2.46167e-06	7.69675	6.55629	7.69675	6.55629	1833	605	122.905	49.8477	870	1	868	99.77	UNIPROTKB|P0ACI0 - symbol:rob species:83333 "Escherichia coli K-12" [GO:0043565 "sequence-specific DNA binding" evidence=IDA] [GO:0005829 "cytosol" evidence=IDA] InterPro:IPR009057 InterPro:IPR018060 InterPro:IPR018062 InterPro:IPR020449 Pfam:PF12833 PRINTS:PR00032 PROSITE:PS00041 PROSITE:PS01124 SMART:SM00342 GO:GO:0005829 GO:GO:0003700 EMBL:U00096 EMBL:AP009048 Proteomes:UP000000318 Proteomes:U…	289	1	289	100	593.2	3e-168	289/289	100	289/289	100	0/289	0	1
gene-ECD_RS22580	NC_012971.2	4555479	4556831	+	protein_coding	ECD_RS22580	ECD_04276	creD	WP_000920337.1	cell envelope integrity protein CreD	-2.85472	1.10246	0.0131976	0.0539656	1.00989	1.97238	1.00989	1.97238	9	19	0.388034	1.00662	1353	1	1351	99.85	UNIPROTKB|P08369 - symbol:creD "putative inner membrane protein" species:83333 "Escherichia coli K-12" [GO:0005886 "plasma membrane" evidence=IDA] EcoGene:EG10145 GO:GO:0016021 GO:GO:0005886 EMBL:U00096 EMBL:AP009048 Proteomes:UP000000318 Proteomes:UP000000625 EMBL:U14003 EMBL:M13608 EMBL:Y00538 PIR:D25038 RefSeq:NP_418817.1 RefSeq:WP_000920294.1 ProteinModelPortal:P08369 SMR:P08369 BioGrid:42627…	450	1	450	100	877.9	8e-254	441/450	98	444/450	98	0/450	0	1
gene-ECD_RS22720	NC_012971.2	1275155	1275286	-	ncRNA	ECD_RS22720	.	.	.	RtT sRNA	2.083	2.75984	0.00464257	0.0241375	3.274	2.36608	3.274	2.36608	77	27	34.0284	14.6622	.	.	.	.	.	.	.	.	.	.	.	.	.	.	.	.	.	.
gene-ECD_RS22740	NC_012971.2	2886841	2887024	+	ncRNA	ECD_RS22740	.	ssrS	.	6S RNA	2.47802	6.78014	3.74972e-09	9.52678e-08	7.29468	5.99879	7.29468	5.99879	1385	409	439.093	159.336	.	.	.	.	.	.	.	.	.	.	.	.	.	.	.	.	.	.
gene-ECD_RS23145	NC_012971.2	891083	891622	-	protein_coding	ECD_RS23145	ECD_00848	.	WP_001318481.1	tail fiber protein	-3.16724	1.87893	0.000602715	0.00446877	1.42739	2.67505	1.42739	2.67505	15	35	1.6204	4.64604	540	55	289	43.52	UNIPROTKB|P03744 - symbol:37 "Long-tail fiber protein p37" species:10665 "Escherichia virus T4" [GO:0019012 "virion" evidence=IDA] InterPro:IPR005003 Pfam:PF03335 Pfam:PF07484 GO:GO:0046718 GO:GO:0005198 EMBL:AF158101 Proteomes:UP000009087 GO:GO:0019012 GO:GO:0098024 GO:GO:0098671 Gene3D:3.90.1340.10 InterPro:IPR011083 InterPro:IPR037053 EMBL:J02509 PIR:A04369 RefSeq:NP_049863.1 PDB:2XGF PDBsum:2…	1026	811	882	7.02	68.9	1e-10	32/78	41	48/78	61	6/78	7	1
gene-ECD_RS25540	NC_012971.2	713244	713351	-	protein_coding	ECD_RS25540	.	.	WP_001305582.1	hypothetical protein	-2.2263	3.94492	7.42142e-05	0.000754214	3.38705	4.46497	3.38705	4.46497	84	137	45.3712	90.9297	108				No hit
gene-ECD_RS25570	NC_012971.2	825788	826048	-	protein_coding	ECD_RS25570	ECD_00773	.	WP_000710619.1	DUF1471 domain-containing protein	47.2471	5.82528	5.34368e-62	5.09119e-59	6.79213	1.7262	6.79213	1.7262	975	15	217.916	4.11965	261	1	259	99.23	UNIPROTKB|P0AAX6 - symbol:mcbA "protein involved in colanic acid production" species:83333 "Escherichia coli K-12" [GO:0031236 "extrinsic component of periplasmic side of plasma membrane" evidence=RCA] [GO:0009242 "colanic acid biosynthetic process" evidence=IMP] EMBL:U00096 EMBL:AP009048 Proteomes:UP000000318 Proteomes:UP000000625 GO:GO:0042597 HOGENOM:HOG000117400 Gene3D:3.30.1660.10 InterPro:I…	86	1	86	100	168.3	6e-41	86/86	100	86/86	100	0/86	0	1
gene-ECD_RS25685	NC_012971.2	1983296	1983358	-	protein_coding	ECD_RS25685	.	yoeI	WP_010723108.1	membrane protein YoeI	5.55192	1.28115	0.000313333	0.00261867	2.16731	0.69208	2.16731	0.69208	31	4	28.7042	4.55123	63				No hit
gene-ECD_RS25710	NC_012971.2	2086285	2086479	-	protein_coding	ECD_RS25710	.	.	WP_112843499.1	hypothetical protein	-5.6056	1.02909	0.000421961	0.00339957	0.644502	2.08133	0.644502	2.08133	5	21	1.49575	7.71958	195				No hit
gene-ECD_RS25920	NC_012971.2	3050818	3050988	-	protein_coding	ECD_RS25920	ECD_04362	.	WP_000469266.1	hypothetical protein	2.89421	1.10421	0.0191693	0.0712028	1.88883	0.943671	1.88883	0.943671	24	6	8.18729	2.51515	171				No hit

## Sheet: GO_Analysis_list
GO analysis result:
biological_process	GO	Count	ContigID
	GO:0006118 obsolete electron transport	1
			gene-ECD_RS12760	Up
	GO:0006791 sulfur utilization	1
			gene-ECD_RS08910	Down
	GO:0008152 metabolic process	202
			gene-ECD_RS05315	Down
			gene-ECD_RS15160	Up
			gene-ECD_RS05310	Down
			gene-ECD_RS11735	Up
			gene-ECD_RS12100	Down
			gene-ECD_RS15000	Up
			gene-ECD_RS12105	Down
			gene-ECD_RS01850	Up
			gene-ECD_RS18670	Down
			gene-ECD_RS12065	Down
			gene-ECD_RS01635	Down
			gene-ECD_RS03230	Down
			gene-ECD_RS01630	Down
			gene-ECD_RS20595	Up
			gene-ECD_RS00335	Down
			gene-ECD_RS20600	Down
			gene-ECD_RS02910	Up
			gene-ECD_RS10170	Down
			gene-ECD_RS00630	Up
			gene-ECD_RS22290	Down
			gene-ECD_RS13700	Down
			gene-ECD_RS09535	Up
			gene-ECD_RS21370	Up
			gene-ECD_RS07300	Down
			gene-ECD_RS11630	Down
			gene-ECD_RS06190	Down
			gene-ECD_RS19670	Up
			gene-ECD_RS13115	Down
			gene-ECD_RS14960	Up
			gene-ECD_RS18680	Down
			gene-ECD_RS18285	Up
			gene-ECD_RS15015	Up
			gene-ECD_RS17755	Up
			gene-ECD_RS21025	Down
			gene-ECD_RS21620	Up
			gene-ECD_RS01140	Down
			gene-ECD_RS22425	Up
			gene-ECD_RS21075	Up
			gene-ECD_RS10145	Down
			gene-ECD_RS02975	Down
			gene-ECD_RS14775	Down
			gene-ECD_RS00150	Down
			gene-ECD_RS10300	Down
			gene-ECD_RS18200	Down
			gene-ECD_RS10140	Down
			gene-ECD_RS11250	Down
			gene-ECD_RS11490	Up
			gene-ECD_RS05360	Up
			gene-ECD_RS11605	Down
			gene-ECD_RS05365	Up
			gene-ECD_RS07290	Down
			gene-ECD_RS02985	Down
			gene-ECD_RS14605	Up
			gene-ECD_RS00835	Up
			gene-ECD_RS06185	Down
			gene-ECD_RS09370	Up
			gene-ECD_RS08140	Up
			gene-ECD_RS09795	Up
			gene-ECD_RS15385	Up
			gene-ECD_RS06270	Up
			gene-ECD_RS09790	Up
			gene-ECD_RS06275	Down
			gene-ECD_RS09015	Up
			gene-ECD_RS20335	Down
			gene-ECD_RS21615	Up
			gene-ECD_RS12730	Down
			gene-ECD_RS19545	Down
			gene-ECD_RS13120	Down
			gene-ECD_RS14385	Up
			gene-ECD_RS01735	Down
			gene-ECD_RS04015	Down
			gene-ECD_RS07580	Down
			gene-ECD_RS10150	Down
			gene-ECD_RS10155	Down
			gene-ECD_RS19395	Up
			gene-ECD_RS20070	Up
			gene-ECD_RS05375	Up
			gene-ECD_RS08665	Up
			gene-ECD_RS08660	Up
			gene-ECD_RS12840	Down
			gene-ECD_RS08670	Up
			gene-ECD_RS08935	Down
			gene-ECD_RS11600	Down
			gene-ECD_RS09005	Up
			gene-ECD_RS07700	Up
			gene-ECD_RS12420	Up
			gene-ECD_RS02950	Down
			gene-ECD_RS01415	Down
			gene-ECD_RS17630	Up
			gene-ECD_RS01410	Down
			gene-ECD_RS04665	Up
			gene-ECD_RS09495	Up
			gene-ECD_RS19970	Up
			gene-ECD_RS19380	Up
			gene-ECD_RS00545	Up
			gene-ECD_RS10245	Down
			gene-ECD_RS16685	Up
			gene-ECD_RS08505	Up
			gene-ECD_RS08500	Up
			gene-ECD_RS21670	Up
			gene-ECD_RS14805	Down
			gene-ECD_RS21675	Up
			gene-ECD_RS14430	Down
			gene-ECD_RS12385	Down
			gene-ECD_RS05210	Down
			gene-ECD_RS21770	Up
			gene-ECD_RS25570	Up
			gene-ECD_RS12025	Up
			gene-ECD_RS06420	Down
			gene-ECD_RS21205	Up
			gene-ECD_RS10875	Up
			gene-ECD_RS12650	Down
			gene-ECD_RS19525	Up
			gene-ECD_RS18290	Up
			gene-ECD_RS01815	Up
			gene-ECD_RS19435	Up
			gene-ECD_RS06715	Down
			gene-ECD_RS12705	Up
			gene-ECD_RS06710	Down
			gene-ECD_RS10235	Down
			gene-ECD_RS09775	Down
			gene-ECD_RS08685	Down
			gene-ECD_RS10135	Down
			gene-ECD_RS08325	Down
			gene-ECD_RS00570	Up
			gene-ECD_RS09575	Down
			gene-ECD_RS12850	Up
			gene-ECD_RS02565	Up
			gene-ECD_RS20310	Down
			gene-ECD_RS15515	Down
			gene-ECD_RS16255	Up
			gene-ECD_RS08885	Down
			gene-ECD_RS07640	Down
			gene-ECD_RS10180	Down
			gene-ECD_RS20790	Down
			gene-ECD_RS21275	Down
			gene-ECD_RS20390	Down
			gene-ECD_RS13465	Down
			gene-ECD_RS17960	Down
			gene-ECD_RS05845	Up
			gene-ECD_RS20855	Down
			gene-ECD_RS18240	Up
			gene-ECD_RS18940	Down
			gene-ECD_RS12095	Down
			gene-ECD_RS11210	Up
			gene-ECD_RS10745	Up
			gene-ECD_RS08295	Up
			gene-ECD_RS02230	Up
			gene-ECD_RS15060	Down
			gene-ECD_RS13320	Up
			gene-ECD_RS10195	Down
			gene-ECD_RS21495	Up
			gene-ECD_RS03255	Up
			gene-ECD_RS10190	Down
			gene-ECD_RS03250	Up
			gene-ECD_RS07875	Up
			gene-ECD_RS02840	Down
			gene-ECD_RS04990	Up
			gene-ECD_RS02845	Down
			gene-ECD_RS18185	Down
			gene-ECD_RS04020	Down
			gene-ECD_RS02020	Up
			gene-ECD_RS18105	Down
			gene-ECD_RS04750	Down
			gene-ECD_RS06600	Down
			gene-ECD_RS10215	Down
			gene-ECD_RS01575	Down
			gene-ECD_RS09755	Down
			gene-ECD_RS18310	Down
			gene-ECD_RS13400	Up
			gene-ECD_RS02780	Down
			gene-ECD_RS05035	Up
			gene-ECD_RS05650	Up
			gene-ECD_RS10800	Up
			gene-ECD_RS10550	Down
			gene-ECD_RS01595	Down
			gene-ECD_RS20380	Up
			gene-ECD_RS17585	Up
			gene-ECD_RS18195	Down
			gene-ECD_RS17670	Up
			gene-ECD_RS02850	Down
			gene-ECD_RS10490	Up
			gene-ECD_RS12260	Down
			gene-ECD_RS02855	Down
			gene-ECD_RS14380	Down
			gene-ECD_RS10880	Up
			gene-ECD_RS10885	Up
			gene-ECD_RS17175	Up
			gene-ECD_RS10160	Down
			gene-ECD_RS10765	Down
			gene-ECD_RS10165	Down
			gene-ECD_RS11275	Down
			gene-ECD_RS00625	Up
			gene-ECD_RS06725	Up
			gene-ECD_RS06720	Up
			gene-ECD_RS00185	Up
			gene-ECD_RS07435	Down
			gene-ECD_RS19665	Up
			gene-ECD_RS11070	Down
			gene-ECD_RS08135	Up
			gene-ECD_RS16405	Down
			gene-ECD_RS13790	Down
	GO:0009987 cellular process	244
			gene-ECD_RS15160	Up
			gene-ECD_RS05310	Down
			gene-ECD_RS11735	Up
			gene-ECD_RS22185	Down
			gene-ECD_RS15000	Up
			gene-ECD_RS12105	Down
			gene-ECD_RS01850	Up
			gene-ECD_RS18670	Down
			gene-ECD_RS07345	Down
			gene-ECD_RS12065	Down
			gene-ECD_RS01635	Down
			gene-ECD_RS03230	Down
			gene-ECD_RS01630	Down
			gene-ECD_RS20595	Up
			gene-ECD_RS00335	Down
			gene-ECD_RS20600	Down
			gene-ECD_RS02910	Up
			gene-ECD_RS10170	Down
			gene-ECD_RS00630	Up
			gene-ECD_RS18240	Up
			gene-ECD_RS13700	Down
			gene-ECD_RS01680	Down
			gene-ECD_RS09535	Up
			gene-ECD_RS07300	Down
			gene-ECD_RS11630	Down
			gene-ECD_RS05010	Down
			gene-ECD_RS19670	Up
			gene-ECD_RS13115	Down
			gene-ECD_RS14960	Up
			gene-ECD_RS18680	Down
			gene-ECD_RS12890	Up
			gene-ECD_RS05035	Up
			gene-ECD_RS18200	Down
			gene-ECD_RS18285	Up
			gene-ECD_RS15015	Up
			gene-ECD_RS17755	Up
			gene-ECD_RS04095	Down
			gene-ECD_RS21620	Up
			gene-ECD_RS01140	Down
			gene-ECD_RS22425	Up
			gene-ECD_RS21075	Up
			gene-ECD_RS10145	Down
			gene-ECD_RS02975	Down
			gene-ECD_RS06060	Up
			gene-ECD_RS00150	Down
			gene-ECD_RS04155	Down
			gene-ECD_RS18850	Down
			gene-ECD_RS10300	Down
			gene-ECD_RS15360	Down
			gene-ECD_RS10140	Down
			gene-ECD_RS11250	Down
			gene-ECD_RS11490	Up
			gene-ECD_RS05360	Up
			gene-ECD_RS11605	Down
			gene-ECD_RS05365	Up
			gene-ECD_RS07290	Down
			gene-ECD_RS09705	Down
			gene-ECD_RS02985	Down
			gene-ECD_RS14605	Up
			gene-ECD_RS00835	Up
			gene-ECD_RS06185	Down
			gene-ECD_RS02980	Down
			gene-ECD_RS09370	Up
			gene-ECD_RS08905	Down
			gene-ECD_RS09795	Up
			gene-ECD_RS15385	Up
			gene-ECD_RS06270	Up
			gene-ECD_RS09790	Up
			gene-ECD_RS06275	Down
			gene-ECD_RS09015	Up
			gene-ECD_RS17740	Down
			gene-ECD_RS20335	Down
			gene-ECD_RS18650	Up
			gene-ECD_RS21615	Up
			gene-ECD_RS05900	Up
			gene-ECD_RS01655	Up
			gene-ECD_RS12730	Down
			gene-ECD_RS19545	Down
			gene-ECD_RS01425	Down
			gene-ECD_RS13120	Down
			gene-ECD_RS21080	Up
			gene-ECD_RS14385	Up
			gene-ECD_RS01735	Down
			gene-ECD_RS04015	Down
			gene-ECD_RS07580	Down
			gene-ECD_RS10150	Down
			gene-ECD_RS10155	Down
			gene-ECD_RS19395	Up
			gene-ECD_RS06210	Up
			gene-ECD_RS05375	Up
			gene-ECD_RS08665	Up
			gene-ECD_RS08660	Up
			gene-ECD_RS12840	Down
			gene-ECD_RS13125	Down
			gene-ECD_RS08670	Up
			gene-ECD_RS11600	Down
			gene-ECD_RS07665	Up
			gene-ECD_RS02850	Down
			gene-ECD_RS09005	Up
			gene-ECD_RS05460	Down
			gene-ECD_RS07700	Up
			gene-ECD_RS03360	Down
			gene-ECD_RS12420	Up
			gene-ECD_RS18000	Up
			gene-ECD_RS02950	Down
			gene-ECD_RS01415	Down
			gene-ECD_RS18860	Down
			gene-ECD_RS01410	Down
			gene-ECD_RS04665	Up
			gene-ECD_RS08325	Down
			gene-ECD_RS13175	Down
			gene-ECD_RS19970	Up
			gene-ECD_RS19380	Up
			gene-ECD_RS10120	Up
			gene-ECD_RS00545	Up
			gene-ECD_RS18105	Down
			gene-ECD_RS10245	Down
			gene-ECD_RS05345	Up
			gene-ECD_RS16685	Up
			gene-ECD_RS08505	Up
			gene-ECD_RS08500	Up
			gene-ECD_RS21670	Up
			gene-ECD_RS06300	Up
			gene-ECD_RS21675	Up
			gene-ECD_RS14430	Down
			gene-ECD_RS12385	Down
			gene-ECD_RS05210	Down
			gene-ECD_RS09830	Up
			gene-ECD_RS25570	Up
			gene-ECD_RS12025	Up
			gene-ECD_RS06420	Down
			gene-ECD_RS13095	Down
			gene-ECD_RS18030	Down
			gene-ECD_RS10875	Up
			gene-ECD_RS12650	Down
			gene-ECD_RS19525	Up
			gene-ECD_RS20070	Up
			gene-ECD_RS01815	Up
			gene-ECD_RS06715	Down
			gene-ECD_RS12705	Up
			gene-ECD_RS06710	Down
			gene-ECD_RS09775	Down
			gene-ECD_RS08685	Down
			gene-ECD_RS10135	Down
			gene-ECD_RS00570	Up
			gene-ECD_RS00265	Up
			gene-ECD_RS09575	Down
			gene-ECD_RS12360	Down
			gene-ECD_RS12850	Up
			gene-ECD_RS02565	Up
			gene-ECD_RS16125	Up
			gene-ECD_RS05355	Up
			gene-ECD_RS22290	Down
			gene-ECD_RS20310	Down
			gene-ECD_RS15515	Down
			gene-ECD_RS06190	Down
			gene-ECD_RS08885	Down
			gene-ECD_RS07640	Down
			gene-ECD_RS10180	Down
			gene-ECD_RS02155	Up
			gene-ECD_RS04190	Up
			gene-ECD_RS02715	Down
			gene-ECD_RS07480	Up
			gene-ECD_RS21275	Down
			gene-ECD_RS12400	Up
			gene-ECD_RS20390	Down
			gene-ECD_RS13465	Down
			gene-ECD_RS17960	Down
			gene-ECD_RS11795	Up
			gene-ECD_RS05845	Up
			gene-ECD_RS15310	Down
			gene-ECD_RS01275	Down
			gene-ECD_RS15320	Down
			gene-ECD_RS09495	Up
			gene-ECD_RS11210	Up
			gene-ECD_RS21205	Up
			gene-ECD_RS18940	Down
			gene-ECD_RS10400	Up
			gene-ECD_RS10745	Up
			gene-ECD_RS08295	Up
			gene-ECD_RS02230	Up
			gene-ECD_RS10815	Down
			gene-ECD_RS15060	Down
			gene-ECD_RS10195	Down
			gene-ECD_RS21495	Up
			gene-ECD_RS03255	Up
			gene-ECD_RS10190	Down
			gene-ECD_RS03250	Up
			gene-ECD_RS07875	Up
			gene-ECD_RS02840	Down
			gene-ECD_RS10890	Up
			gene-ECD_RS04990	Up
			gene-ECD_RS02845	Down
			gene-ECD_RS04020	Down
			gene-ECD_RS02020	Up
			gene-ECD_RS16775	Up
			gene-ECD_RS04750	Down
			gene-ECD_RS06600	Down
			gene-ECD_RS16255	Up
			gene-ECD_RS10215	Down
			gene-ECD_RS01575	Down
			gene-ECD_RS09755	Down
			gene-ECD_RS08985	Up
			gene-ECD_RS18310	Down
			gene-ECD_RS13400	Up
			gene-ECD_RS02780	Down
			gene-ECD_RS04145	Up
			gene-ECD_RS02785	Down
			gene-ECD_RS22335	Down
			gene-ECD_RS05650	Up
			gene-ECD_RS10800	Up
			gene-ECD_RS14805	Down
			gene-ECD_RS01595	Down
			gene-ECD_RS20790	Down
			gene-ECD_RS20380	Up
			gene-ECD_RS17585	Up
			gene-ECD_RS11375	Up
			gene-ECD_RS17670	Up
			gene-ECD_RS00135	Down
			gene-ECD_RS10490	Up
			gene-ECD_RS12260	Down
			gene-ECD_RS02855	Down
			gene-ECD_RS21025	Down
			gene-ECD_RS14380	Down
			gene-ECD_RS10880	Up
			gene-ECD_RS10885	Up
			gene-ECD_RS17175	Up
			gene-ECD_RS10160	Down
			gene-ECD_RS10165	Down
			gene-ECD_RS11275	Down
			gene-ECD_RS00625	Up
			gene-ECD_RS06725	Up
			gene-ECD_RS16405	Down
			gene-ECD_RS18100	Down
			gene-ECD_RS06720	Up
			gene-ECD_RS00185	Up
			gene-ECD_RS07435	Down
			gene-ECD_RS09445	Down
			gene-ECD_RS19665	Up
			gene-ECD_RS11070	Down
			gene-ECD_RS19050	Up
			gene-ECD_RS10765	Down
			gene-ECD_RS02435	Down
			gene-ECD_RS18290	Up
	GO:0019740 nitrogen utilization	3
			gene-ECD_RS05365	Up
			gene-ECD_RS05375	Up
			gene-ECD_RS19670	Up
	GO:0022610 biological adhesion	7
			gene-ECD_RS07195	Up
			gene-ECD_RS22085	Down
			gene-ECD_RS02675	Down
			gene-ECD_RS07940	Up
			gene-ECD_RS05020	Down
			gene-ECD_RS05025	Down
			gene-ECD_RS11710	Down
	GO:0040011 locomotion	10
			gene-ECD_RS09775	Down
			gene-ECD_RS09765	Down
			gene-ECD_RS17740	Down
			gene-ECD_RS09750	Down
			gene-ECD_RS10120	Up
			gene-ECD_RS15320	Down
			gene-ECD_RS07345	Down
			gene-ECD_RS22335	Down
			gene-ECD_RS05355	Up
			gene-ECD_RS02435	Down
	GO:0050896 response to stimulus	99
			gene-ECD_RS18855	Down
			gene-ECD_RS22185	Down
			gene-ECD_RS01850	Up
			gene-ECD_RS13195	Down
			gene-ECD_RS14470	Up
			gene-ECD_RS18850	Down
			gene-ECD_RS06210	Up
			gene-ECD_RS20600	Down
			gene-ECD_RS06190	Down
			gene-ECD_RS19670	Up
			gene-ECD_RS14960	Up
			gene-ECD_RS12890	Up
			gene-ECD_RS07195	Up
			gene-ECD_RS01415	Down
			gene-ECD_RS22335	Down
			gene-ECD_RS04095	Down
			gene-ECD_RS15010	Up
			gene-ECD_RS22425	Up
			gene-ECD_RS02975	Down
			gene-ECD_RS06060	Up
			gene-ECD_RS04155	Down
			gene-ECD_RS10300	Down
			gene-ECD_RS15360	Down
			gene-ECD_RS00035	Up
			gene-ECD_RS18075	Up
			gene-ECD_RS07295	Up
			gene-ECD_RS12965	Up
			gene-ECD_RS00835	Up
			gene-ECD_RS06185	Down
			gene-ECD_RS13200	Down
			gene-ECD_RS08905	Down
			gene-ECD_RS06270	Up
			gene-ECD_RS09015	Up
			gene-ECD_RS18650	Up
			gene-ECD_RS05900	Up
			gene-ECD_RS01655	Up
			gene-ECD_RS05270	Down
			gene-ECD_RS01420	Down
			gene-ECD_RS01425	Down
			gene-ECD_RS14385	Up
			gene-ECD_RS17585	Up
			gene-ECD_RS09415	Up
			gene-ECD_RS15310	Down
			gene-ECD_RS08665	Up
			gene-ECD_RS08660	Up
			gene-ECD_RS13125	Down
			gene-ECD_RS07665	Up
			gene-ECD_RS09705	Down
			gene-ECD_RS07700	Up
			gene-ECD_RS04700	Down
			gene-ECD_RS18000	Up
			gene-ECD_RS18310	Down
			gene-ECD_RS18860	Down
			gene-ECD_RS01410	Down
			gene-ECD_RS16125	Up
			gene-ECD_RS19970	Up
			gene-ECD_RS05345	Up
			gene-ECD_RS18940	Down
			gene-ECD_RS08505	Up
			gene-ECD_RS09800	Up
			gene-ECD_RS06300	Up
			gene-ECD_RS04200	Up
			gene-ECD_RS04145	Up
			gene-ECD_RS03375	Down
			gene-ECD_RS18030	Down
			gene-ECD_RS20070	Up
			gene-ECD_RS01815	Up
			gene-ECD_RS12705	Up
			gene-ECD_RS00265	Up
			gene-ECD_RS12360	Down
			gene-ECD_RS02565	Up
			gene-ECD_RS04665	Up
			gene-ECD_RS20310	Down
			gene-ECD_RS04350	Down
			gene-ECD_RS08885	Down
			gene-ECD_RS02715	Down
			gene-ECD_RS21275	Down
			gene-ECD_RS20390	Down
			gene-ECD_RS01275	Down
			gene-ECD_RS20955	Down
			gene-ECD_RS08295	Up
			gene-ECD_RS02230	Up
			gene-ECD_RS10195	Down
			gene-ECD_RS03255	Up
			gene-ECD_RS11795	Up
			gene-ECD_RS04750	Down
			gene-ECD_RS20380	Up
			gene-ECD_RS01505	Up
			gene-ECD_RS08985	Up
			gene-ECD_RS05895	Up
			gene-ECD_RS21290	Down
			gene-ECD_RS11375	Up
			gene-ECD_RS00135	Down
			gene-ECD_RS12260	Down
			gene-ECD_RS21080	Up
			gene-ECD_RS10160	Down
			gene-ECD_RS18100	Down
			gene-ECD_RS12940	Down
			gene-ECD_RS09445	Down
	GO:0051179 localization	95
			gene-ECD_RS12105	Down
			gene-ECD_RS13195	Down
			gene-ECD_RS18850	Down
			gene-ECD_RS15760	Down
			gene-ECD_RS20800	Down
			gene-ECD_RS18350	Down
			gene-ECD_RS01680	Down
			gene-ECD_RS08240	Down
			gene-ECD_RS05010	Down
			gene-ECD_RS08470	Up
			gene-ECD_RS08910	Down
			gene-ECD_RS04160	Down
			gene-ECD_RS12685	Down
			gene-ECD_RS04095	Down
			gene-ECD_RS18665	Down
			gene-ECD_RS08315	Down
			gene-ECD_RS18855	Down
			gene-ECD_RS21070	Down
			gene-ECD_RS05360	Up
			gene-ECD_RS20955	Down
			gene-ECD_RS02985	Down
			gene-ECD_RS07670	Down
			gene-ECD_RS21750	Down
			gene-ECD_RS13200	Down
			gene-ECD_RS07675	Down
			gene-ECD_RS19880	Down
			gene-ECD_RS10875	Up
			gene-ECD_RS17740	Down
			gene-ECD_RS04300	Down
			gene-ECD_RS01655	Up
			gene-ECD_RS01425	Down
			gene-ECD_RS09415	Up
			gene-ECD_RS10500	Up
			gene-ECD_RS00790	Down
			gene-ECD_RS00795	Down
			gene-ECD_RS18390	Down
			gene-ECD_RS05460	Down
			gene-ECD_RS03360	Down
			gene-ECD_RS06410	Down
			gene-ECD_RS04700	Down
			gene-ECD_RS17730	Down
			gene-ECD_RS02815	Down
			gene-ECD_RS18860	Down
			gene-ECD_RS21445	Down
			gene-ECD_RS12075	Down
			gene-ECD_RS10120	Up
			gene-ECD_RS10240	Down
			gene-ECD_RS11905	Down
			gene-ECD_RS16305	Up
			gene-ECD_RS13220	Down
			gene-ECD_RS09830	Up
			gene-ECD_RS12025	Up
			gene-ECD_RS03140	Up
			gene-ECD_RS17720	Down
			gene-ECD_RS16135	Down
			gene-ECD_RS21080	Up
			gene-ECD_RS09775	Down
			gene-ECD_RS20840	Down
			gene-ECD_RS00265	Up
			gene-ECD_RS02565	Up
			gene-ECD_RS02080	Up
			gene-ECD_RS15410	Down
			gene-ECD_RS12390	Down
			gene-ECD_RS21170	Up
			gene-ECD_RS04190	Up
			gene-ECD_RS02715	Down
			gene-ECD_RS03155	Up
			gene-ECD_RS10940	Down
			gene-ECD_RS07415	Down
			gene-ECD_RS02820	Down
			gene-ECD_RS05845	Up
			gene-ECD_RS10815	Down
			gene-ECD_RS04185	Up
			gene-ECD_RS03255	Up
			gene-ECD_RS14980	Down
			gene-ECD_RS04180	Up
			gene-ECD_RS11795	Up
			gene-ECD_RS04990	Up
			gene-ECD_RS09815	Down
			gene-ECD_RS10890	Up
			gene-ECD_RS04585	Down
			gene-ECD_RS20715	Down
			gene-ECD_RS02785	Down
			gene-ECD_RS21025	Down
			gene-ECD_RS17560	Down
			gene-ECD_RS04620	Up
			gene-ECD_RS10495	Up
			gene-ECD_RS12070	Down
			gene-ECD_RS14040	Down
			gene-ECD_RS10885	Up
			gene-ECD_RS04105	Down
			gene-ECD_RS09525	Down
			gene-ECD_RS10680	Down
			gene-ECD_RS20100	Down
			gene-ECD_RS06895	Down
	GO:0051704 multi-organism process	10
			gene-ECD_RS02155	Up
			gene-ECD_RS21675	Up
			gene-ECD_RS15060	Down
			gene-ECD_RS18100	Down
			gene-ECD_RS05460	Down
			gene-ECD_RS03710	Down
			gene-ECD_RS02675	Down
			gene-ECD_RS06300	Up
			gene-ECD_RS05900	Up
			gene-ECD_RS16125	Up
	GO:0065007 biological regulation	88
			gene-ECD_RS05640	Up
			gene-ECD_RS04325	Up
			gene-ECD_RS15000	Up
			gene-ECD_RS18855	Down
			gene-ECD_RS18850	Down
			gene-ECD_RS02910	Up
			gene-ECD_RS22290	Down
			gene-ECD_RS13700	Down
			gene-ECD_RS01435	Down
			gene-ECD_RS13115	Down
			gene-ECD_RS12890	Up
			gene-ECD_RS02785	Down
			gene-ECD_RS22335	Down
			gene-ECD_RS02975	Down
			gene-ECD_RS06060	Up
			gene-ECD_RS04155	Down
			gene-ECD_RS07345	Down
			gene-ECD_RS10265	Up
			gene-ECD_RS19480	Up
			gene-ECD_RS12965	Up
			gene-ECD_RS01230	Up
			gene-ECD_RS02980	Down
			gene-ECD_RS19645	Up
			gene-ECD_RS05170	Up
			gene-ECD_RS06275	Down
			gene-ECD_RS02580	Up
			gene-ECD_RS02105	Up
			gene-ECD_RS01420	Down
			gene-ECD_RS19525	Up
			gene-ECD_RS14385	Up
			gene-ECD_RS15310	Down
			gene-ECD_RS10010	Up
			gene-ECD_RS17405	Down
			gene-ECD_RS13120	Down
			gene-ECD_RS09705	Down
			gene-ECD_RS07700	Up
			gene-ECD_RS12705	Up
			gene-ECD_RS18860	Down
			gene-ECD_RS01410	Down
			gene-ECD_RS04665	Up
			gene-ECD_RS21290	Down
			gene-ECD_RS09210	Up
			gene-ECD_RS21670	Up
			gene-ECD_RS12385	Down
			gene-ECD_RS09830	Up
			gene-ECD_RS20175	Up
			gene-ECD_RS06150	Up
			gene-ECD_RS01415	Down
			gene-ECD_RS09775	Down
			gene-ECD_RS00260	Up
			gene-ECD_RS00265	Up
			gene-ECD_RS21085	Up
			gene-ECD_RS01085	Down
			gene-ECD_RS01640	Down
			gene-ECD_RS07640	Down
			gene-ECD_RS04190	Up
			gene-ECD_RS02715	Down
			gene-ECD_RS02150	Up
			gene-ECD_RS21275	Down
			gene-ECD_RS00370	Down
			gene-ECD_RS15320	Down
			gene-ECD_RS12095	Down
			gene-ECD_RS05320	Down
			gene-ECD_RS10815	Down
			gene-ECD_RS15060	Down
			gene-ECD_RS14980	Down
			gene-ECD_RS07875	Up
			gene-ECD_RS08495	Up
			gene-ECD_RS04750	Down
			gene-ECD_RS20380	Up
			gene-ECD_RS19870	Down
			gene-ECD_RS08550	Down
			gene-ECD_RS13400	Up
			gene-ECD_RS13175	Down
			gene-ECD_RS15590	Down
			gene-ECD_RS05895	Up
			gene-ECD_RS12260	Down
			gene-ECD_RS15370	Up
			gene-ECD_RS15260	Down
			gene-ECD_RS17960	Down
			gene-ECD_RS07940	Up
			gene-ECD_RS18100	Down
			gene-ECD_RS07435	Down
			gene-ECD_RS09445	Down
			gene-ECD_RS19665	Up
			gene-ECD_RS19915	Up
			gene-ECD_RS08545	Down
			gene-ECD_RS16405	Down
	GO:0071840 cellular component organization or biogenesis	13
			gene-ECD_RS08670	Up
			gene-ECD_RS08665	Up
			gene-ECD_RS08325	Down
			gene-ECD_RS05345	Up
			gene-ECD_RS06725	Up
			gene-ECD_RS21495	Up
			gene-ECD_RS19050	Up
			gene-ECD_RS12850	Up
			gene-ECD_RS02850	Down
			gene-ECD_RS05010	Down
			gene-ECD_RS01415	Down
			gene-ECD_RS19970	Up
			gene-ECD_RS08660	Up
	GO:0098754 detoxification	6
			gene-ECD_RS07665	Up
			gene-ECD_RS02715	Down
			gene-ECD_RS01635	Down
			gene-ECD_RS20070	Up
			gene-ECD_RS12890	Up
			gene-ECD_RS04665	Up
	Unclassified Unclassified	21
			gene-ECD_RS10230	Down
			gene-ECD_RS21510	Up
			gene-ECD_RS11175	Down
			gene-ECD_RS19455	Down
			gene-ECD_RS13870	Down
			gene-ECD_RS02265	Up
			gene-ECD_RS13480	Up
			gene-ECD_RS12060	Up
			gene-ECD_RS15390	Up
			gene-ECD_RS21530	Up
			gene-ECD_RS16375	Up
			gene-ECD_RS12895	Up
			gene-ECD_RS20035	Down
			gene-ECD_RS10535	Down
			gene-ECD_RS05615	Up
			gene-ECD_RS09260	Down
			gene-ECD_RS03320	Up
			gene-ECD_RS08980	Down
			gene-ECD_RS14495	Up
			gene-ECD_RS17885	Down
			gene-ECD_RS00610	Up
cellular_component	GO	Count	ContigID
	GO:0005576 extracellular region	2
			gene-ECD_RS19395	Up
			gene-ECD_RS20070	Up
	GO:0005623 cell	1
			gene-ECD_RS13175	Down
	GO:0016020 membrane	147
			gene-ECD_RS14980	Down
[truncated: 1,240 more rows]
