# Supplementary material for: Transport engineering for improving the production and secretion of valuable alkaloids in Escherichia coli
Source: Metab Eng Commun. 2021 Sep 14;13:e00184. doi: 10.1016/j.mec.2021.e00184 (PMC8449128; doi:10.1016/j.mec.2021.e00184)
Supplement: Multimedia component 7 [file mmc7.xlsx]

## Sheet: data3_DTX1_1_48h_vs_VC1_48h_fc2
Feature_ID	Chrom	Start	End	Strand	Type	Locus_Tag	Old_Locus_Tag	Gene_Symbol	Protein_ID	Product	DTX1_1_48h/VC1_48h.fc	DTX1_1_48h/VC1_48h.logCPM	DTX1_1_48h/VC1_48h.raw.pval	DTX1_1_48h/VC1_48h.bh.pval	DTX1_1_48h.mean	VC1_48h.mean	N_DTX1_1_48h	N_VC1_48h	DTX1_1_48h_Read_Count	VC1_48h_Read_Count	DTX1_1_48h_FPKM	VC1_48h_FPKM	Query_Length	Query_Start	Query_End	Query_Coverage	Target_Description	Target_Length	Target_Start	Target_End	Target_Coverage	Bit	e-value	Identites	Identites (%)	Positives	Positives (%)	Gaps	Gaps (%)	Query_Frame
gene-ECD_RS00015	NC_012971.2	2800	3732	+	protein_coding	ECD_RS00015	ECD_00003	thrB	WP_000241660.1	homoserine kinase	-2.04262	5.47311	6.37813e-06	5.37766e-05	4.90962	5.91561	4.90962	5.91561	306	686	20.6757	50.2387	933	1	931	99.79	UNIPROTKB|P00547 - symbol:thrB "homoserine kinase" species:83333 "Escherichia coli K-12" [GO:0009092 "homoserine metabolic process" evidence=IBA] [GO:0009086 "methionine biosynthetic process" evidence=IBA] [GO:0005829 "cytosol" evidence=IDA] [GO:0004413 "homoserine kinase activity" evidence=IDA] [GO:0009088 "threonine biosynthetic process" evidence=IMP] HAMAP:MF_00384 InterPro:IPR000870 InterPro:…	310	1	310	100	625.2	6e-178	309/310	99	310/310	100	0/310	0	1
gene-ECD_RS00020	NC_012971.2	3733	5019	+	protein_coding	ECD_RS00020	ECD_00004	thrC	WP_000781063.1	threonine synthase	-3.6979	5.92337	2.60006e-16	1.03217e-14	4.74057	6.58781	4.74057	6.58781	271	1100	13.2743	58.3996	1287	1	1285	99.84	UNIPROTKB|P00934 - symbol:thrC "threonine synthase" species:83333 "Escherichia coli K-12" [GO:0005829 "cytosol" evidence=IDA] [GO:0004795 "threonine synthase activity" evidence=IDA] [GO:0009088 "threonine biosynthetic process" evidence=IMP] InterPro:IPR000634 PROSITE:PS00165 UniPathway:UPA00050 InterPro:IPR004450 Pfam:PF00291 InterPro:IPR001926 GO:GO:0005829 GO:GO:0030170 InterPro:IPR036052 SUPFA…	428	1	428	100	849.7	2e-245	427/428	99	427/428	99	0/428	0	1
gene-ECD_RS00030	NC_012971.2	5232	5528	+	protein_coding	ECD_RS00030	ECD_00005	.	WP_000738723.1	DUF2502 domain-containing protein	-2.77749	2.77769	1.16939e-05	9.20775e-05	2.17422	3.4301	2.17422	3.4301	37	113	7.85353	25.9967	297				No hit
gene-ECD_RS00035	NC_012971.2	5681	6457	-	protein_coding	ECD_RS00035	ECD_00006	yaaA	WP_000906203.1	peroxide stress protein YaaA	2.16276	4.60768	5.40363e-06	4.67126e-05	5.09339	4.0283	5.09339	4.0283	349	177	28.3155	15.565	777	1	775	99.74	UNIPROTKB|P0A8I3 - symbol:yaaA "protein that reduces intracellular iron levels under peroxide stress" species:83333 "Escherichia coli K-12" [GO:0005829 "cytosol" evidence=IDA] [GO:0033194 "response to hydroperoxide" evidence=IEP;IMP] EcoGene:EG10011 GO:GO:0005829 EMBL:U00096 EMBL:AP009048 Proteomes:UP000000318 Proteomes:UP000000625 EMBL:U14003 GO:GO:0033194 eggNOG:ENOG4105D1Q eggNOG:COG3022 HOGEN…	258	1	258	100	510.4	2e-143	256/258	99	256/258	99	0/258	0	1
gene-ECD_RS00155	NC_012971.2	29898	30347	+	protein_coding	ECD_RS00155	ECD_00032	fkpB	WP_000004655.1	FKBP-type peptidyl-prolyl cis-trans isomerase	-2.33581	4.31167	1.58389e-06	1.54379e-05	3.67521	4.83383	3.67521	4.83383	124	318	17.3712	48.2848	450	1	448	99.56	UNIPROTKB|P0AEM0 - symbol:fkpB "peptidyl-prolyl cis-trans isomerase" species:83333 "Escherichia coli K-12" [GO:0000413 "protein peptidyl-prolyl isomerization" evidence=IEA] [GO:0061077 "chaperone-mediated protein folding" evidence=IDA] [GO:0005515 "protein binding" evidence=IPI] [GO:0005829 "cytosol" evidence=IDA] [GO:0003755 "peptidyl-prolyl cis-trans isomerase activity" evidence=IDA] InterPro:I…	149	1	149	100	296.2	3e-79	149/149	100	149/149	100	0/149	0	1
gene-ECD_RS00160	NC_012971.2	30349	31299	+	protein_coding	ECD_RS00160	ECD_00033	ispH	WP_001166395.1	4-hydroxy-3-methylbut-2-enyl diphosphate reductase	-2.58811	4.86719	1.61147e-08	2.38962e-07	4.09952	5.41944	4.09952	5.41944	170	483	11.2691	34.7026	951	1	949	99.79	UNIPROTKB|P62623 - symbol:ispH "1-hydroxy-2-methyl-2-(E)-butenyl 4-diphosphate reductase" species:83333 "Escherichia coli K-12" [GO:0005829 "cytosol" evidence=IDA] [GO:0019288 "isopentenyl diphosphate biosynthetic process, methylerythritol 4-phosphate pathway" evidence=IMP] [GO:0051538 "3 iron, 4 sulfur cluster binding" evidence=IDA] [GO:0042380 "hydroxymethylbutenyl pyrophosphate reductase activ…	316	1	316	100	618.6	6e-176	316/316	100	316/316	100	0/316	0	1
gene-ECD_RS00165	NC_012971.2	31365	32279	+	protein_coding	ECD_RS00165	ECD_00034	rihC	WP_001239155.1	ribonucleoside hydrolase RihC	-3.07136	4.02458	2.57768e-09	4.40517e-08	3.15079	4.65708	3.15079	4.65708	83	280	5.71842	20.909	915	1	907	99.13	UNIPROTKB|P22564 - symbol:rihC species:83333 "Escherichia coli K-12" [GO:0006974 "cellular response to DNA damage stimulus" evidence=IEP] [GO:0006152 "purine nucleoside catabolic process" evidence=IBA] [GO:0005829 "cytosol" evidence=IBA] [GO:0050263 "ribosylpyrimidine nucleosidase activity" evidence=IDA] [GO:0042454 "ribonucleoside catabolic process" evidence=IDA] [GO:0047724 "inosine nucleosidas…	304	1	302	99.34	592.4	5e-168	293/302	97	301/302	99	0/302	0	1
gene-ECD_RS00205	NC_012971.2	38976	39566	-	protein_coding	ECD_RS00205	ECD_00039	caiE	WP_000122886.1	carnitine operon protein CaiE	-3.40567	0.329546	0.0153481	0.0442566	0.560505	1.40282	0.560505	1.40282	5	19	0.533337	2.19665	591	1	589	99.66	UNIPROTKB|P39206 - symbol:caiE species:83333 "Escherichia coli K-12" [GO:0008735 "carnitine dehydratase activity" evidence=EXP] [GO:0009437 "carnitine metabolic process" evidence=EXP] UniPathway:UPA00117 InterPro:IPR011004 Pfam:PF00132 InterPro:IPR001451 EMBL:U00096 EMBL:AP009048 Proteomes:UP000000318 Proteomes:UP000000625 GO:GO:0016740 GO:GO:0009437 SUPFAM:SSF51161 EMBL:X73904 GO:GO:0008735 PIR:…	196	1	196	100	350.1	2e-95	187/196	95	190/196	96	0/196	0	1
gene-ECD_RS00310	NC_012971.2	62492	63151	-	protein_coding	ECD_RS00310	ECD_00060	rluA	WP_000525176.1	bifunctional tRNA pseudouridine(32) synthase/23S rRNA pseudouridine(746) synthase RluA	-2.37347	4.89975	2.03957e-07	2.429e-06	4.21467	5.41652	4.21467	5.41652	185	482	17.6704	49.8998	660	1	658	99.7	UNIPROTKB|P0AA37 - symbol:rluA species:83333 "Escherichia coli K-12" [GO:0031118 "rRNA pseudouridine synthesis" evidence=IMP] [GO:0031119 "tRNA pseudouridine synthesis" evidence=IMP] [GO:0009451 "RNA modification" evidence=IMP] [GO:0009982 "pseudouridine synthase activity" evidence=IDA;IMP] [GO:0001522 "pseudouridine synthesis" evidence=IMP] [GO:0008033 "tRNA processing" evidence=IMP] [GO:0006364…	219	1	219	100	451.4	9e-126	219/219	100	219/219	100	0/219	0	1
gene-ECD_RS00315	NC_012971.2	63163	66069	-	protein_coding	ECD_RS00315	ECD_00061	rapA	WP_001117011.1	RNA polymerase-associated protein RapA	-2.16674	7.37683	1.5453e-07	1.87552e-06	6.72564	7.83389	6.72564	7.83389	1104	2625	23.9411	61.6993	2907	1	2905	99.93	UNIPROTKB|P60240 - symbol:rapA "RNA polymerase-binding ATPase and RNAP recycling factor" species:83333 "Escherichia coli K-12" [GO:0005737 "cytoplasm" evidence=IDA] [GO:0001000 "bacterial-type RNA polymerase core enzyme binding" evidence=IDA] [GO:0005515 "protein binding" evidence=IPI] [GO:0045893 "positive regulation of transcription, DNA-templated" evidence=IDA] [GO:0016887 "ATPase activity" ev…	968	1	968	100	1919.4	0	968/968	100	968/968	100	0/968	0	1
gene-ECD_RS00330	NC_012971.2	69640	71142	-	protein_coding	ECD_RS00330	ECD_00064	araA	WP_000151734.1	L-arabinose isomerase	-2.65478	1.40095	0.00470459	0.0167094	1.21996	2.18523	1.21996	2.18523	14	41	0.587203	1.86389	1503	1	1501	99.87	UNIPROTKB|P08202 - symbol:araA species:83333 "Escherichia coli K-12" [GO:0019568 "arabinose catabolic process" evidence=IMP] [GO:0008733 "L-arabinose isomerase activity" evidence=IDA;IMP] [GO:0005829 "cytosol" evidence=IDA] [GO:0019569 "L-arabinose catabolic process to xylulose 5-phosphate" evidence=IMP] HAMAP:MF_00519 InterPro:IPR003762 InterPro:IPR009015 Pfam:PF02610 PIRSF:PIRSF001478 ProDom:PD…	500	1	500	100	1028.9	3e-299	498/500	99	499/500	99	0/500	0	1
gene-ECD_RS00345	NC_012971.2	74156	74920	+	protein_coding	ECD_RS00345	ECD_00067	.	WP_001148410.1	DedA family protein	2.19695	6.91786	1.33574e-07	1.65276e-06	7.38357	6.25826	7.38357	6.25826	1748	873	144.045	77.9738	765	1	763	99.74	UNIPROTKB|P30149 - symbol:yabI "conserved inner membrane protein" species:83333 "Escherichia coli K-12" [GO:0010212 "response to ionizing radiation" evidence=IMP] [GO:0005886 "plasma membrane" evidence=IDA] [GO:0043093 "FtsZ-dependent cytokinesis" evidence=IGI] GO:GO:0016021 GO:GO:0005886 EMBL:U00096 EMBL:AP009048 Proteomes:UP000000318 Proteomes:UP000000625 GO:GO:0010212 GO:GO:0043093 eggNOG:COG0…	254	1	254	100	520.8	1e-146	251/254	98	254/254	100	0/254	0	1
gene-ECD_RS00350	NC_012971.2	75034	75732	-	protein_coding	ECD_RS00350	ECD_00068	thiQ	WP_000916325.1	thiamine ABC transporter ATP-binding protein ThiQ	-2.13223	2.17665	0.0050477	0.0177309	1.90833	2.78334	1.90833	2.78334	29	68	2.61541	6.64703	699	1	697	99.71	UNIPROTKB|P31548 - symbol:thiQ "thiamin ABC transporter ATP binding subunit" species:83333 "Escherichia coli K-12" [GO:0071934 "thiamine transmembrane transport" evidence=ISO] [GO:0015234 "thiamine transmembrane transporter activity" evidence=ISO] [GO:0055085 "transmembrane transport" evidence=IEA] [GO:0043190 "ATP-binding cassette (ABC) transporter complex" evidence=RCA] [GO:0005524 "ATP binding…	232	1	232	100	440.3	2e-122	227/232	97	227/232	97	0/232	0	1
gene-ECD_RS00355	NC_012971.2	75716	77326	-	protein_coding	ECD_RS00355	ECD_00069	thiP	WP_000235723.1	thiamine/thiamine pyrophosphate ABC transporter permease ThiP	-2.58133	3.09622	1.33439e-05	0.000104208	2.49899	3.7036	2.49899	3.7036	49	139	1.91743	5.89542	1611	1	1609	99.88	UNIPROTKB|P31549 - symbol:thiP "thiamin ABC transporter membrane subunit" species:83333 "Escherichia coli K-12" [GO:0005887 "integral component of plasma membrane" evidence=RCA] [GO:0043190 "ATP-binding cassette (ABC) transporter complex" evidence=RCA] [GO:0015234 "thiamine transmembrane transporter activity" evidence=ISO] [GO:0071934 "thiamine transmembrane transport" evidence=ISO] [GO:0005886 "…	536	1	536	100	1036.9	1e-301	530/536	98	534/536	99	0/536	0	1
gene-ECD_RS00370	NC_012971.2	80193	80324	+	protein_coding	ECD_RS00370	.	sgrT	WP_001248770.1	glucose uptake inhibitor SgrT	-7.29859	3.02639	1.92576e-15	6.92364e-14	1.53562	3.90037	1.53562	3.90037	20	161	9.55159	83.3389	132	1	130	98.48	UNIPROTKB|C1P5Z7 - symbol:sgrT "SgrT, regulator of PtsG activity" species:83333 "Escherichia coli K-12" [GO:0043086 "negative regulation of catalytic activity" evidence=IEA] [GO:0046325 "negative regulation of glucose import" evidence=IMP] [GO:0004857 "enzyme inhibitor activity" evidence=IMP] InterPro:IPR031767 Pfam:PF15894 EMBL:U00096 EMBL:AP009048 Proteomes:UP000000318 Proteomes:UP000000625 GO:…	43	1	43	100	97.1	9e-20	43/43	100	43/43	100	0/43	0	1
gene-ECD_RS00380	NC_012971.2	81653	82258	-	protein_coding	ECD_RS00380	ECD_00073	leuD	WP_000818228.1	3-isopropylmalate dehydratase small subunit	-2.35633	3.46643	1.984e-05	0.000147965	2.89861	4.02062	2.89861	4.02062	68	176	7.07385	19.8443	606	1	604	99.67	UNIPROTKB|P30126 - symbol:leuD species:83333 "Escherichia coli K-12" [GO:0009316 "3-isopropylmalate dehydratase complex" evidence=IMP] [GO:0005829 "cytosol" evidence=IDA] [GO:0005515 "protein binding" evidence=IPI] [GO:0008152 "metabolic process" evidence=IEA] [GO:0009098 "leucine biosynthetic process" evidence=IDA] [GO:0016866 "intramolecular transferase activity" evidence=IDA] HAMAP:MF_01031 In…	201	1	201	100	413.3	2e-114	201/201	100	201/201	100	0/201	0	1
gene-ECD_RS00415	NC_012971.2	90162	90653	+	protein_coding	ECD_RS00415	ECD_00080	ilvN	WP_001300383.1	acetolactate synthase small subunit	-2.57928	1.2743	0.00691861	0.0229876	1.15991	2.07102	1.15991	2.07102	13	37	1.6657	5.13845	492	1	490	99.59	UNIPROTKB|P00894 - symbol:ilvH "acetolactate synthase / acetohydroxybutanoate synthase, regulatory subunit" species:83333 "Escherichia coli K-12" [GO:0005948 "acetolactate synthase complex" evidence=IBA] [GO:0005829 "cytosol" evidence=IDA] [GO:0009097 "isoleucine biosynthetic process" evidence=IDA] [GO:0003984 "acetolactate synthase activity" evidence=IDA] [GO:0009099 "valine biosynthetic process…	163	1	163	100	309.3	4e-83	163/163	100	163/163	100	0/163	0	1
gene-ECD_RS00440	NC_012971.2	93837	94202	+	protein_coding	ECD_RS00440	ECD_00084	ftsL	WP_000625658.1	cell division protein FtsL	-2.08943	3.1952	0.000407449	0.00210977	2.76392	3.71315	2.76392	3.71315	61	140	10.5067	26.1362	366	1	364	99.45	UNIPROTKB|P0AEN4 - symbol:ftsL "cell division protein FtsL" species:83333 "Escherichia coli K-12" [GO:0005515 "protein binding" evidence=IPI] [GO:0032153 "cell division site" evidence=IDA] [GO:0005887 "integral component of plasma membrane" evidence=IDA] [GO:0043093 "FtsZ-dependent cytokinesis" evidence=IMP] HAMAP:MF_00910 InterPro:IPR011922 Pfam:PF04999 EcoGene:EG11086 GO:GO:0005887 GO:GO:003215…	121	1	121	100	239.2	4e-62	121/121	100	121/121	100	0/121	0	1
gene-ECD_RS00450	NC_012971.2	95971	97458	+	protein_coding	ECD_RS00450	ECD_00086	murE	WP_000785116.1	UDP-N-acetylmuramoyl-L-alanyl-D-glutamate--2,6-diaminopimelate ligase	-2.21056	5.93167	3.12122e-07	3.58282e-06	5.28125	6.40543	5.28125	6.40543	399	968	16.904	44.4496	1488	1	1486	99.87	UNIPROTKB|P22188 - symbol:murE species:83333 "Escherichia coli K-12" [GO:0008765 "UDP-N-acetylmuramoylalanyl-D-glutamate-2,6-diaminopimelate ligase activity" evidence=IDA] [GO:0005829 "cytosol" evidence=IDA] [GO:0009252 "peptidoglycan biosynthetic process" evidence=IMP] HAMAP:MF_00208 InterPro:IPR000713 InterPro:IPR004101 InterPro:IPR005761 InterPro:IPR013221 InterPro:IPR036565 InterPro:IPR036615…	495	1	495	100	985.7	3e-286	491/495	99	493/495	99	0/495	0	1
gene-ECD_RS00465	NC_012971.2	99892	101208	+	protein_coding	ECD_RS00465	ECD_00089	murD	WP_000796481.1	UDP-N-acetylmuramoyl-L-alanine--D-glutamate ligase	-2.01642	4.92751	2.31799e-05	0.000169485	4.39478	5.37199	4.39478	5.37199	211	467	10.0999	24.2285	1317	1	1315	99.85	UNIPROTKB|P14900 - symbol:murD species:83333 "Escherichia coli K-12" [GO:0005737 "cytoplasm" evidence=IDA] [GO:0042802 "identical protein binding" evidence=IPI] [GO:0008764 "UDP-N-acetylmuramoylalanine-D-glutamate ligase activity" evidence=IDA] [GO:0009252 "peptidoglycan biosynthetic process" evidence=IDA] HAMAP:MF_00639 InterPro:IPR004101 InterPro:IPR005762 InterPro:IPR013221 InterPro:IPR036565 …	438	1	438	100	867.5	1e-250	438/438	100	438/438	100	0/438	0	1
gene-ECD_RS00470	NC_012971.2	101208	102452	+	protein_coding	ECD_RS00470	ECD_00090	ftsW	WP_001295532.1	cell division protein FtsW	-2.70607	4.61523	8.25277e-09	1.29429e-07	3.81804	5.18903	3.81804	5.18903	138	410	6.98762	22.5014	1245	1	1243	99.84	UNIPROTKB|P0ABG4 - symbol:ftsW species:83333 "Escherichia coli K-12" [GO:0051301 "cell division" evidence=IMP] [GO:0008360 "regulation of cell shape" evidence=IMP] [GO:0032153 "cell division site" evidence=IDA] [GO:0005515 "protein binding" evidence=IPI] [GO:0016757 "transferase activity, transferring glycosyl groups" evidence=IEA] [GO:0016740 "transferase activity" evidence=IEA] [GO:0008955 "pep…	414	1	414	100	808.5	5e-233	414/414	100	414/414	100	0/414	0	1
gene-ECD_RS00475	NC_012971.2	102449	103516	+	protein_coding	ECD_RS00475	ECD_00091	murG	WP_000016560.1	undecaprenyldiphospho-muramoylpentapeptide beta-N-acetylglucosaminyltransferase	-2.19866	4.63341	3.60597e-06	3.23349e-05	4.03413	5.12249	4.03413	5.12249	162	391	9.56232	25.015	1068	1	1066	99.81	UNIPROTKB|P17443 - symbol:murG species:83333 "Escherichia coli K-12" [GO:0050511 "undecaprenyldiphospho-muramoylpentapeptide beta-N-acetylglucosaminyltransferase activity" evidence=IMP;IDA] [GO:0009252 "peptidoglycan biosynthetic process" evidence=IMP] HAMAP:MF_00033 InterPro:IPR004276 InterPro:IPR006009 InterPro:IPR007235 Pfam:PF03033 Pfam:PF04101 UniPathway:UPA00219 CAZy:GT28 GO:GO:0005886 GO:G…	355	1	355	100	706.1	3e-202	355/355	100	355/355	100	0/355	0	1
gene-ECD_RS00490	NC_012971.2	105960	106790	+	protein_coding	ECD_RS00490	ECD_00094	ftsQ	WP_000075744.1	cell division protein FtsQ	-2.10091	4.57114	1.39445e-05	0.000107358	4.01731	5.04141	4.01731	5.04141	160	369	12.1378	30.3404	831	1	829	99.76	UNIPROTKB|P06136 - symbol:ftsQ species:83333 "Escherichia coli K-12" [GO:0051301 "cell division" evidence=IMP] [GO:0000917 "division septum assembly" evidence=IMP] [GO:0005886 "plasma membrane" evidence=IDA;IMP] [GO:0016021 "integral component of membrane" evidence=IDA] [GO:0090529 "cell septum assembly" evidence=IEA] [GO:0042802 "identical protein binding" evidence=IPI] [GO:0005515 "protein bind…	276	1	276	100	551.6	8e-156	275/276	99	276/276	100	0/276	0	1
gene-ECD_RS00520	NC_012971.2	113849	114238	+	protein_coding	ECD_RS00520	ECD_00100	mutT	WP_000736007.1	8-oxo-dGTP diphosphatase MutT	-2.98371	1.07328	0.00474403	0.0168025	0.963156	1.94699	0.963156	1.94699	10	33	1.61642	5.78156	390	1	388	99.49	UNIPROTKB|P08337 - symbol:mutT "8-oxo-dGTP diphosphatase" species:83333 "Escherichia coli K-12" [GO:0005515 "protein binding" evidence=IPI] [GO:0035539 "8-oxo-7,8-dihydrodeoxyguanosine triphosphate pyrophosphatase activity" evidence=IDA] [GO:0044716 "8-oxo-GDP phosphatase activity" evidence=IDA] [GO:0044715 "8-oxo-dGDP phosphatase activity" evidence=IDA] [GO:0030145 "manganese ion binding" eviden…	129	1	129	100	271.6	8e-72	129/129	100	129/129	100	0/129	0	1
gene-ECD_RS00545	NC_012971.2	116249	117292	+	protein_coding	ECD_RS00545	ECD_00104	guaC	WP_001217335.1	GMP reductase	2.78744	7.08403	8.36431e-12	1.9799e-10	7.64749	6.18121	7.64749	6.18121	2101	827	126.866	54.1254	1044	1	1042	99.81	UNIPROTKB|P60560 - symbol:guaC "GMP reductase" species:83333 "Escherichia coli K-12" [GO:0005829 "cytosol" evidence=IDA] [GO:0042802 "identical protein binding" evidence=IDA] [GO:0015951 "purine ribonucleotide interconversion" evidence=IDA] [GO:0005515 "protein binding" evidence=IPI] [GO:0003920 "GMP reductase activity" evidence=IDA] HAMAP:MF_00596 InterPro:IPR001093 InterPro:IPR005993 InterPro:I…	347	1	347	100	692.2	5e-198	346/347	99	347/347	100	0/347	0	1
gene-ECD_RS00560	NC_012971.2	119914	120354	-	protein_coding	ECD_RS00560	ECD_00107	ppdD	WP_000360904.1	prepilin peptidase-dependent pilin	-3.54419	-0.226611	0.0419754	0.100168	0.361623	1.02746	0.361623	1.02746	3	12	0.428847	1.85925	441	1	430	97.51	UNIPROTKB|Q7CR79 - symbol:ppdD "Prelipin peptidase dependent protein" species:99287 "Salmonella enterica subsp. enterica serovar Typhimurium str. LT2" [GO:0005829 "cytosol" evidence=IBA] [GO:0009986 "cell surface" evidence=IBA] [GO:0043107 "type IV pilus-dependent motility" evidence=IBA] [GO:0044096 "type IV pilus" evidence=IBA] GO:GO:0016021 EMBL:AE006468 Proteomes:UP000001014 InterPro:IPR012902…	145	1	143	98.62	265.4	6e-70	128/143	89	134/143	93	0/143	0	1
gene-ECD_RS00570	NC_012971.2	120557	121450	-	protein_coding	ECD_RS00570	ECD_00108	nadC	WP_001135174.1	carboxylating nicotinate-nucleotide diphosphorylase	2.40758	5.09655	8.24169e-08	1.08307e-06	5.61892	4.39162	5.61892	4.39162	507	231	35.7511	17.6551	894	1	892	99.78	UNIPROTKB|P30011 - symbol:nadC species:83333 "Escherichia coli K-12" [GO:0005737 "cytoplasm" evidence=IDA] [GO:0004514 "nicotinate-nucleotide diphosphorylase (carboxylating) activity" evidence=IDA] [GO:0009435 "NAD biosynthetic process" evidence=IDA] [GO:0034213 "quinolinate catabolic process" evidence=IBA] [GO:0005829 "cytosol" evidence=IDA] [GO:0034628 "'de novo' NAD biosynthetic process from a…	297	1	297	100	585.1	7e-166	297/297	100	297/297	100	0/297	0	1
gene-ECD_RS00630	NC_012971.2	138402	139268	-	protein_coding	ECD_RS00630	ECD_00120	speE	WP_000818411.1	polyamine aminopropyltransferase	2.74883	7.65659	7.68991e-12	1.83164e-10	8.21284	6.76241	8.21284	6.76241	3114	1243	226.422	97.9598	867	1	865	99.77	UNIPROTKB|P09158 - symbol:speE "spermidine synthase" species:83333 "Escherichia coli K-12" [GO:0043918 "cadaverine aminopropyltransferase activity" evidence=IDA] [GO:0010487 "thermospermine synthase activity" evidence=IDA] [GO:0005829 "cytosol" evidence=IDA] [GO:0008295 "spermidine biosynthetic process" evidence=IMP] [GO:0004766 "spermidine synthase activity" evidence=IMP;IDA] HAMAP:MF_00198 Inte…	288	1	288	100	597.4	1e-169	288/288	100	288/288	100	0/288	0	1
gene-ECD_RS00635	NC_012971.2	139374	139721	-	protein_coding	ECD_RS00635	ECD_00121	.	WP_001295568.1	YacC family pilotin-like protein	2.07805	4.15977	4.07767e-05	0.000276512	4.63976	3.64493	4.63976	3.64493	252	133	45.65	26.1137	348				No hit
gene-ECD_RS00700	NC_012971.2	152518	153792	-	protein_coding	ECD_RS00700	ECD_00134	.	WP_000713138.1	fimbrial-like adhesin	-2.7085	0.692009	0.0306351	0.0776266	0.815293	1.62146	0.815293	1.62146	8	24	0.395548	1.28617	1275	1	1273	99.84	UNIPROTKB|P31058 - symbol:yadC "cryptic fimbrial tip-adhesin" species:83333 "Escherichia coli K-12" [GO:0007155 "cell adhesion" evidence=IMP] [GO:0046677 "response to antibiotic" evidence=IMP] [GO:0006974 "cellular response to DNA damage stimulus" evidence=IMP] [GO:0043709 "cell adhesion involved in single-species biofilm formation" evidence=IMP] [GO:0009289 "pilus" evidence=ISS;IMP] InterPro:IPR…	412	1	412	100	535.4	9e-151	271/424	63	321/424	75	12/424	2	1
gene-ECD_RS00780	NC_012971.2	170327	172570	+	protein_coding	ECD_RS00780	ECD_00149	fhuA	WP_000124402.1	ferrichrome porin FhuA	2.37603	7.17906	5.27894e-09	8.59745e-08	7.67791	6.43891	7.67791	6.43891	2146	991	60.2874	30.175	2244	1	2242	99.91	UNIPROTKB|P06971 - symbol:fhuA species:83333 "Escherichia coli K-12" [GO:0046790 "virion binding" evidence=IMP] [GO:0015643 "toxic substance binding" evidence=IMP] [GO:0005506 "iron ion binding" evidence=IPI] [GO:0048037 "cofactor binding" evidence=IPI] [GO:0009279 "cell outer membrane" evidence=IMP;IDA] InterPro:IPR010105 EcoGene:EG10302 InterPro:IPR000531 InterPro:IPR012910 Pfam:PF00593 Pfam:PF…	747	1	747	100	1516.1	0	745/747	99	746/747	99	0/747	0	1
gene-ECD_RS00795	NC_012971.2	174305	176287	+	protein_coding	ECD_RS00795	ECD_00152	fhuB	WP_000044065.1	Fe(3+)-hydroxamate ABC transporter permease FhuB	-2.58461	4.17741	1.86402e-07	2.23389e-06	3.45556	4.7435	3.45556	4.7435	105	298	3.338	10.2681	1983	1	1981	99.9	UNIPROTKB|P06972 - symbol:fhuB "iron(III) hydroxamate ABC transporter membrane subunit" species:83333 "Escherichia coli K-12" [GO:0005887 "integral component of plasma membrane" evidence=ISM] [GO:0015687 "ferric-hydroxamate transport" evidence=IGI] [GO:0015344 "siderophore uptake transmembrane transporter activity" evidence=IGI] [GO:0043190 "ATP-binding cassette (ABC) transporter complex" evidenc…	660	1	660	100	1276.5	0	656/660	99	658/660	99	0/660	0	1
gene-ECD_RS00810	NC_012971.2	179453	179797	+	protein_coding	ECD_RS00810	ECD_00155	erpA	WP_001295564.1	iron-sulfur cluster insertion protein ErpA	2.12432	6.04127	9.14476e-07	9.52204e-06	6.49752	5.42816	6.49752	5.42816	941	486	171.945	96.2527	345	1	343	99.42	UNIPROTKB|P0ACC3 - symbol:erpA "essential respiratory protein A" species:83333 "Escherichia coli K-12" [GO:0097428 "protein maturation by iron-sulfur cluster transfer" evidence=IEA] [GO:0005829 "cytosol" evidence=IDA] [GO:0005506 "iron ion binding" evidence=IBA] [GO:0009060 "aerobic respiration" evidence=IMP] [GO:0009061 "anaerobic respiration" evidence=IMP] [GO:0016226 "iron-sulfur cluster assem…	114	1	114	100	233.4	2e-60	114/114	100	114/114	100	0/114	0	1
gene-ECD_RS00830	NC_012971.2	182080	183597	+	protein_coding	ECD_RS00830	ECD_00159	dgt	WP_000057067.1	dGTPase	2.05433	4.86957	1.28991e-05	0.000100941	5.32633	4.32466	5.32633	4.32466	412	220	17.1098	9.90254	1518	1	1516	99.87	UNIPROTKB|P15723 - symbol:dgt species:83333 "Escherichia coli K-12" [GO:0008832 "dGTPase activity" evidence=IEA;IDA] [GO:0003924 "GTPase activity" evidence=IDA] [GO:0030145 "manganese ion binding" evidence=IDA] [GO:0050897 "cobalt ion binding" evidence=IDA] [GO:0016793 "triphosphoric monoester hydrolase activity" evidence=IEA] [GO:0042802 "identical protein binding" evidence=IDA] [GO:0000287 "mag…	505	1	505	100	1026.2	2e-298	504/505	99	505/505	100	0/505	0	1
gene-ECD_RS00835	NC_012971.2	183727	185151	+	protein_coding	ECD_RS00835	ECD_00160	degP	WP_000753946.1	serine endoprotease DegP	23.0457	9.48178	5.30164e-79	4.04091e-76	10.4214	5.91768	10.4214	5.91768	14431	687	638.412	32.9411	1425	1	1423	99.86	UNIPROTKB|P0C0V0 - symbol:degP species:83333 "Escherichia coli K-12" [GO:0006979 "response to oxidative stress" evidence=IEP] [GO:0030288 "outer membrane-bounded periplasmic space" evidence=IDA] [GO:0006508 "proteolysis" evidence=IDA] [GO:0004252 "serine-type endopeptidase activity" evidence=IMP;IDA] [GO:0006515 "protein quality control for misfolded or incompletely synthesized proteins" evidence…	474	1	474	100	912.1	4e-264	474/474	100	474/474	100	0/474	0	1
gene-ECD_RS00895	NC_012971.2	197749	198507	+	protein_coding	ECD_RS00895	ECD_00172	ispU	WP_001295562.1	(2E,6E)-farnesyl-diphosphate-specific ditrans,polycis-undecaprenyl-diphosphate synthase	-2.26553	6.40987	7.4573e-08	9.97184e-07	5.72633	6.89105	5.72633	6.89105	547	1360	45.4323	122.431	759	1	757	99.74	UNIPROTKB|P60472 - symbol:ispU "undecaprenyl diphosphate synthase" species:83333 "Escherichia coli K-12" [GO:0002094 "polyprenyltransferase activity" evidence=IBA] [GO:0005829 "cytosol" evidence=IDA] [GO:0000287 "magnesium ion binding" evidence=IDA] [GO:0009252 "peptidoglycan biosynthetic process" evidence=IMP] [GO:0016094 "polyprenol biosynthetic process" evidence=IDA] [GO:0008834 "di-trans,poly…	253	2	253	99.6	511.9	6e-144	252/252	100	252/252	100	0/252	0	1
gene-ECD_RS00900	NC_012971.2	198520	199377	+	protein_coding	ECD_RS00900	ECD_00173	cdsA	WP_000922446.1	phosphatidate cytidylyltransferase	-2.36492	5.67767	4.78692e-08	6.60977e-07	4.96769	6.18293	4.96769	6.18293	319	828	23.4381	65.9385	858	1	856	99.77	UNIPROTKB|P0ABG1 - symbol:cdsA "CDP-diglyceride synthetase" species:83333 "Escherichia coli K-12" [GO:0006655 "phosphatidylglycerol biosynthetic process" evidence=IBA] [GO:0016024 "CDP-diacylglycerol biosynthetic process" evidence=IDA;IMP] [GO:0005886 "plasma membrane" evidence=IDA] [GO:0004605 "phosphatidate cytidylyltransferase activity" evidence=IDA] InterPro:IPR000374 PROSITE:PS01315 UniPathw…	285	1	285	100	579.7	3e-164	284/285	99	285/285	100	0/285	0	1
gene-ECD_RS00935	NC_012971.2	206191	207339	+	protein_coding	ECD_RS00935	ECD_00180	lpxB	WP_000139655.1	lipid-A-disaccharide synthase	-2.25407	5.04993	7.60659e-07	8.05242e-06	4.40775	5.5424	4.40775	5.5424	213	527	11.6864	31.3391	1149	1	1147	99.83	UNIPROTKB|P10441 - symbol:lpxB species:83333 "Escherichia coli K-12" [GO:0019897 "extrinsic component of plasma membrane" evidence=IDA] [GO:0005543 "phospholipid binding" evidence=IDA] [GO:0008915 "lipid-A-disaccharide synthase activity" evidence=IDA] [GO:0009245 "lipid A biosynthetic process" evidence=IEP;IMP] [GO:0005829 "cytosol" evidence=IDA] [GO:0005515 "protein binding" evidence=IPI] [GO:00…	382	1	382	100	759.2	3e-218	381/382	99	382/382	100	0/382	0	1
gene-ECD_RS00940	NC_012971.2	207336	207932	+	protein_coding	ECD_RS00940	ECD_00181	rnhB	WP_000569405.1	ribonuclease HII	-2.51461	4.25388	2.60727e-07	3.04794e-06	3.55215	4.80732	3.55215	4.80732	113	312	11.9323	35.7089	597	1	595	99.66	UNIPROTKB|P10442 - symbol:rnhB "RNase HII" species:83333 "Escherichia coli K-12" [GO:1990516 "ribonucleotide excision repair" evidence=IGI] [GO:0090502 "RNA phosphodiester bond hydrolysis, endonucleolytic" evidence=IEA] [GO:0090305 "nucleic acid phosphodiester bond hydrolysis" evidence=IEA] [GO:0004523 "RNA-DNA hybrid ribonuclease activity" evidence=IDA] InterPro:IPR001352 InterPro:IPR022898 Inte…	198	1	198	100	381.7	8e-105	193/198	97	196/198	98	0/198	0	1
gene-ECD_RS00945	NC_012971.2	207969	211451	+	protein_coding	ECD_RS00945	ECD_00182	dnaE	WP_001294774.1	DNA polymerase III subunit alpha	-2.17122	6.84673	2.17443e-07	2.58154e-06	6.19873	7.30673	6.19873	7.30673	763	1818	13.8099	35.6645	3483	1	3481	99.94	UNIPROTKB|P10443 - symbol:dnaE species:83333 "Escherichia coli K-12" [GO:0008408 "3'-5' exonuclease activity" evidence=IDA] [GO:0003887 "DNA-directed DNA polymerase activity" evidence=IDA] [GO:0005737 "cytoplasm" evidence=IDA] [GO:0071897 "DNA biosynthetic process" evidence=IEA] [GO:0005829 "cytosol" evidence=IDA] [GO:0044776 "DNA polymerase III, core complex" evidence=IDA] [GO:0005515 "protein b…	1160	1	1160	100	2316.6	0	1159/1160	99	1160/1160	100	0/1160	0	1
gene-ECD_RS00975	NC_012971.2	216768	216968	-	protein_coding	ECD_RS00975	ECD_00188	.	WP_000417058.1	YaeP family protein	2.01488	3.2952	0.000557496	0.00273768	3.79848	2.88824	3.79848	2.88824	136	74	42.6542	25.1554	201	13	190	88.56	UNIPROTKB|Q9KTN0 - symbol:VC_0872 "UPF0253 protein VC_0872" species:243277 "Vibrio cholerae O1 biovar El Tor str. N16961" [GO:0003674 "molecular_function" evidence=ND] [GO:0005575 "cellular_component" evidence=ND] [GO:0008150 "biological_process" evidence=ND] EMBL:AE003852 Proteomes:UP000000584 PIR:E82268 RefSeq:NP_230519.1 RefSeq:WP_000870111.1 SMR:Q9KTN0 STRING:243277.VC0872 DNASU:2614539 Ensem…	67	7	65	88.06	82.4	3e-15	37/59	62	48/59	81	0/59	0	1
gene-ECD_RS01050	NC_012971.2	228580	231508	+	rRNA	ECD_RS01050	ECD_r00002	.	.	23S ribosomal RNA	-6.66444	2.91452	7.72352e-14	2.31767e-12	1.53562	3.7783	1.53562	3.7783	20	147	0.430457	3.42921	.	.	.	.	.	.	.	.	.	.	.	.	.	.	.	.	.	.
gene-ECD_RS01085	NC_012971.2	235524	236882	-	protein_coding	ECD_RS01085	ECD_00204	mltD	WP_000644685.1	murein transglycosylase D	-2.46549	6.74158	2.21156e-09	3.83102e-08	5.96871	7.25699	5.96871	7.25699	649	1756	30.1054	88.2878	1359	1	1357	99.85	UNIPROTKB|P0AEZ7 - symbol:mltD species:83333 "Escherichia coli K-12" [GO:0051353 "positive regulation of oxidoreductase activity" evidence=IMP] [GO:0008933 "lytic transglycosylase activity" evidence=RCA;IDA;NAS] [GO:0016020 "membrane" evidence=NAS] [GO:0065007 "biological regulation" evidence=IMP] [GO:0030288 "outer membrane-bounded periplasmic space" evidence=TAS] [GO:0008932 "lytic endotransgly…	452	1	452	100	891	9e-258	452/452	100	452/452	100	0/452	0	1
gene-ECD_RS01130	NC_012971.2	243993	244763	-	protein_coding	ECD_RS01130	ECD_00214	yafV	WP_001118052.1	2-oxoglutaramate amidase	2.04212	4.33399	4.66292e-05	0.000311761	4.80079	3.82309	4.80079	3.82309	283	152	23.1394	13.4705	771	10	748	95.85	TIGR_CMR|BA_4253 - symbol:BA_4253 "hydrolase, carbon-nitrogen family" species:198094 "Bacillus anthracis str. Ames" [GO:0008152 "metabolic process" evidence=ISS] [GO:0016810 "hydrolase activity, acting on carbon-nitrogen (but not peptide) bonds" evidence=ISS] InterPro:IPR003010 Pfam:PF00795 PROSITE:PS50263 EMBL:AE017334 Proteomes:UP000000594 GO:GO:0006807 GO:GO:0016810 eggNOG:COG0388 Gene3D:3.60.…	259	1	252	97.3	135.6	1e-30	82/257	31	133/257	51	16/257	6	1
gene-ECD_RS01160	NC_012971.2	250535	250813	-	protein_coding	ECD_RS01160	ECD_00220	yafQ	WP_000615981.1	type II toxin-antitoxin system mRNA interferase toxin YafQ	2.48292	2.79559	8.34791e-05	0.000521539	3.4176	2.29105	3.4176	2.29105	102	45	23.0471	11.0206	279	1	277	99.28	UNIPROTKB|Q47149 - symbol:yafQ "toxin of the YafQ-DinJ toxin-antitoxin system" species:83333 "Escherichia coli K-12" [GO:0016892 "endoribonuclease activity, producing 3'-phosphomonoesters" evidence=IDA] [GO:0043022 "ribosome binding" evidence=IDA] [GO:0090502 "RNA phosphodiester bond hydrolysis, endonucleolytic" evidence=IEA] [GO:0090305 "nucleic acid phosphodiester bond hydrolysis" evidence=IEA]…	92	1	92	100	190.3	2e-47	90/92	97	91/92	98	0/92	0	1
gene-ECD_RS01165	NC_012971.2	250816	251076	-	protein_coding	ECD_RS01165	ECD_00221	dinJ	WP_000729704.1	type II toxin-antitoxin system antitoxin DinJ	5.71169	3.75645	3.43979e-17	1.50679e-15	4.57226	2.31634	4.57226	2.31634	240	46	57.9682	12.0424	261	1	259	99.23	UNIPROTKB|Q47150 - symbol:dinJ "DinJ antitoxin of YafQ-DinJ toxin-antitoxin system / DNA-binding transcriptional repressor" species:83333 "Escherichia coli K-12" [GO:0003677 "DNA binding" evidence=IDA] [GO:0000986 "bacterial-type proximal promoter sequence-specific DNA binding" evidence=IDA] [GO:0044010 "single-species biofilm formation" evidence=IMP] [GO:2000143 "negative regulation of DNA-templ…	86	1	86	100	166.4	2e-40	85/86	98	86/86	100	0/86	0	1
gene-ECD_RS01175	NC_012971.2	252211	252708	+	protein_coding	ECD_RS01175	ECD_00223	rayT	WP_000006260.1	REP-associated tyrosine transposase RayT	-4.35655	-0.474013	0.0443061	0.104422	0.250857	0.899456	0.250857	0.899456	2	10	0.253175	1.37204	498	1	493	99	UNIPROTKB|Q47152 - symbol:rayT "REP-associated tyrosine transposase" species:83333 "Escherichia coli K-12" [GO:0000014 "single-stranded DNA endodeoxyribonuclease activity" evidence=IDA] [GO:0003697 "single-stranded DNA binding" evidence=IDA] [GO:0000405 "bubble DNA binding" evidence=IDA] [GO:0032448 "DNA hairpin binding" evidence=IDA] [GO:0003677 "DNA binding" evidence=IDA] [GO:0006310 "DNA recom…	165	1	164	99.39	354.4	1e-96	160/164	97	162/164	98	0/164	0	1
gene-ECD_RS01215	NC_012971.2	258160	258696	+	protein_coding	ECD_RS01215	ECD_00231	.	WP_001329160.1	peptide chain release factor H	-9.87762	-0.389856	0.00444385	0.015959	0.130874	1.02746	0.130874	1.02746	1	12	0.117394	1.52687	537	16	526	95.16	UNIPROTKB|Q7CR53 - symbol:prfH "Putative peptide chain release factor" species:99287 "Salmonella enterica subsp. enterica serovar Typhimurium str. LT2" [GO:0016149 "translation release factor activity, codon specific" evidence=IBA] [GO:0043022 "ribosome binding" evidence=IBA] InterPro:IPR000352 Pfam:PF00472 PROSITE:PS00745 EMBL:AE006468 Proteomes:UP000001014 GO:GO:0003747 eggNOG:COG1186 eggNOG:EN…	204	32	201	83.33	264.2	2e-69	129/170	75	140/170	82	0/170	0	1
gene-ECD_RS01245	NC_012971.2	263558	264595	-	protein_coding	ECD_RS01245	ECD_00238	phoE	WP_000749880.1	phosphoporin PhoE	5.72611	-0.366357	0.0267805	0.0699523	1.03177	0.230292	1.03177	0.230292	11	2	0.668059	0.131652	1038	1	1033	99.52	UNIPROTKB|P02932 - symbol:phoE "outer membrane porin E" species:83333 "Escherichia coli K-12" [GO:0055085 "transmembrane transport" evidence=IEA] [GO:0015288 "porin activity" evidence=IEA] [GO:0046930 "pore complex" evidence=IDA] [GO:0016020 "membrane" evidence=IEA] InterPro:IPR001702 InterPro:IPR001897 InterPro:IPR033900 Pfam:PF00267 PRINTS:PR00182 PRINTS:PR00183 EMBL:U00096 EMBL:AP009048 Proteo…	351	1	344	98.01	695.3	6e-199	343/344	99	343/344	99	0/344	0	1
gene-ECD_RS01325	NC_012971.2	280269	280904	-	protein_coding	ECD_RS01325	ECD_00252	ecpA	WP_000150118.1	common pilus major fimbrillin subunit EcpA	10.7899	-0.452472	0.00788025	0.025712	1.03177	0.119736	1.03177	0.119736	11	1	1.09032	0.107433	636				No hit
gene-ECD_RS01360	NC_012971.2	285912	286763	-	protein_coding	ECD_RS01360	ECD_00257	.	WP_000621009.1	helix-turn-helix domain-containing protein	2.81853	2.15689	0.000137509	0.000808711	2.88012	1.70041	2.88012	1.70041	67	26	4.95741	2.08511	852	1	655	76.88	UNIPROTKB|P77601 - symbol:ykgA "putative DNA-binding transcriptional regulator" species:83333 "Escherichia coli K-12" [GO:0006351 "transcription, DNA-templated" evidence=ISS] InterPro:IPR009057 InterPro:IPR018060 InterPro:IPR020449 Pfam:PF12833 PRINTS:PR00032 PROSITE:PS01124 SMART:SM00342 GO:GO:0003700 EMBL:U00096 EMBL:AP009048 Proteomes:UP000000318 Proteomes:UP000000625 GO:GO:0043565 GO:GO:00063…	239	12	229	91.21	448.4	1e-124	218/218	100	218/218	100	0/218	0	1
gene-ECD_RS01385	NC_012971.2	291236	291955	+	protein_coding	ECD_RS01385	ECD_00262	.	WP_001102108.1	(Fe-S)-binding protein	-3.48634	3.19841	1.39139e-08	2.07945e-07	2.31852	3.90037	2.31852	3.90037	42	161	3.67736	15.2788	720	1	718	99.72	UNIPROTKB|P77252 - symbol:ykgE "putative oxidoreductase YkgE" species:83333 "Escherichia coli K-12" [GO:0004459 "L-lactate dehydrogenase activity" evidence=IGI] [GO:0005829 "cytosol" evidence=IDA] EcoGene:EG13582 GO:GO:0005829 EMBL:U00096 EMBL:AP009048 Proteomes:UP000000318 Proteomes:UP000000625 EMBL:U73857 eggNOG:ENOG4105CHG eggNOG:COG0247 InterPro:IPR004017 Pfam:PF02754 HOGENOM:HOG000262113 KO:…	239	1	239	100	476.1	4e-133	238/239	99	239/239	100	0/239	0	1
gene-ECD_RS01390	NC_012971.2	291966	293393	+	protein_coding	ECD_RS01390	ECD_00263	.	WP_000023927.1	iron-sulfur cluster-binding protein	-2.91242	3.50743	1.12309e-07	1.4267e-06	2.74361	4.13873	2.74361	4.13873	60	192	2.64876	9.1869	1428	1	1426	99.86	UNIPROTKB|P77536 - symbol:ykgF "putative amino acid dehydrogenase with NAD(P)-binding domain and ferridoxin-like domain" species:83333 "Escherichia coli K-12" [GO:1903457 "lactate catabolic process" evidence=IGI] [GO:0004459 "L-lactate dehydrogenase activity" evidence=IGI] InterPro:IPR004452 InterPro:IPR009051 InterPro:IPR017896 Prosite:PS00198 EMBL:U00096 EMBL:AP009048 Proteomes:UP000000318 Prot…	475	1	475	100	969.9	2e-281	475/475	100	475/475	100	0/475	0	1
gene-ECD_RS01410	NC_012971.2	295205	296875	-	protein_coding	ECD_RS01410	ECD_00267	betA	WP_001159087.1	choline dehydrogenase	-2.60709	5.22454	4.25356e-09	7.01746e-08	4.43334	5.7745	4.43334	5.7745	217	621	8.18658	25.3928	1671	1	1669	99.88	UNIPROTKB|P17444 - symbol:betA "choline dehydrogenase" species:83333 "Escherichia coli K-12" [GO:0019285 "glycine betaine biosynthetic process from choline" evidence=IMP] [GO:0016020 "membrane" evidence=IDA] [GO:0008812 "choline dehydrogenase activity" evidence=IDA] [GO:0006970 "response to osmotic stress" evidence=IEP;IMP] HAMAP:MF_00750 InterPro:IPR000172 InterPro:IPR007867 InterPro:IPR011533 I…	556	1	556	100	1152.9	0	552/556	99	556/556	100	0/556	0	1
gene-ECD_RS01500	NC_012971.2	315295	315966	-	protein_coding	ECD_RS01500	ECD_00283	.	WP_000976975.1	LysE family transporter	-3.25389	1.16095	0.00172226	0.00728472	0.963156	2.041	0.963156	2.041	10	36	0.938102	3.6604	672	1	670	99.7	UNIPROTKB|P75693 - symbol:yahN "putative transporter, resistance to homoserine/threonine (RhtB) family" species:83333 "Escherichia coli K-12" [GO:0015171 "amino acid transmembrane transporter activity" evidence=IBA] [GO:0003333 "amino acid transmembrane transport" evidence=IEA] [GO:0006865 "amino acid transport" evidence=IBA] [GO:0005886 "plasma membrane" evidence=IDA] InterPro:IPR001123 InterPro…	223	1	223	100	439.1	5e-122	221/223	99	223/223	100	0/223	0	1
gene-ECD_RS01505	NC_012971.2	316113	316388	+	protein_coding	ECD_RS01505	ECD_00284	.	WP_000691956.1	DUF1471 domain-containing protein	2.1205	3.38176	0.000168726	0.000966938	3.90291	2.92158	3.90291	2.92158	147	76	33.5759	18.8148	276	1	274	99.28	UNIPROTKB|P75694 - symbol:yahO "putative protein" species:83333 "Escherichia coli K-12" [GO:0009314 "response to radiation" evidence=IMP] GO:GO:0009314 EMBL:U00096 EMBL:AP009048 Proteomes:UP000000318 Proteomes:UP000000625 GO:GO:0042597 HOGENOM:HOG000117400 Gene3D:3.30.1660.10 InterPro:IPR025543 InterPro:IPR010854 InterPro:IPR036275 Pfam:PF07338 SUPFAM:SSF159871 PIR:A64760 RefSeq:NP_414863.1 RefSe…	91	1	91	100	175.3	5e-43	91/91	100	91/91	100	0/91	0	1
gene-ECD_RS01570	NC_012971.2	331461	332714	-	protein_coding	ECD_RS01570	ECD_00297	lacY	WP_000291549.1	lactose permease	-3.56415	1.79718	3.33746e-05	0.000231677	1.2776	2.61014	1.2776	2.61014	15	59	0.754073	3.21477	1254	1	1252	99.84	UNIPROTKB|P02920 - symbol:lacY species:83333 "Escherichia coli K-12" [GO:0016020 "membrane" evidence=IDA] [GO:0030395 "lactose binding" evidence=IDA] [GO:0016021 "integral component of membrane" evidence=IDA] [GO:0008643 "carbohydrate transport" evidence=IMP] [GO:0005351 "carbohydrate:proton symporter activity" evidence=IDA] [GO:0005515 "protein binding" evidence=IPI] [GO:0055085 "transmembrane t…	417	1	417	100	788.9	4e-227	417/417	100	417/417	100	0/417	0	1
gene-ECD_RS01575	NC_012971.2	332766	335840	-	protein_coding	ECD_RS01575	ECD_00298	.	WP_000177906.1	beta-galactosidase	-4.80345	4.32851	6.36739e-17	2.69624e-15	2.97028	5.08252	2.97028	5.08252	72	380	1.47607	8.44373	3075	1	3073	99.93	UNIPROTKB|P00722 - symbol:lacZ "beta-galactosidase" species:83333 "Escherichia coli K-12" [GO:0043231 "intracellular membrane-bounded organelle" evidence=IBA] [GO:0031420 "alkali metal ion binding" evidence=IDA] [GO:0000287 "magnesium ion binding" evidence=IDA] [GO:0005990 "lactose catabolic process" evidence=IMP] [GO:0009341 "beta-galactosidase complex" evidence=IDA] [GO:0004565 "beta-galactosid…	1024	1	1024	100	2157.9	0	1024/1024	100	1024/1024	100	0/1024	0	1
gene-ECD_RS01640	NC_012971.2	348942	349217	-	protein_coding	ECD_RS01640	ECD_00311	frmR	WP_001141271.1	formaldehyde-responsive transcriptional repressor FrmR	-2.06975	4.43555	3.10108e-05	0.000217991	3.90291	4.90222	3.90291	4.90222	147	334	33.5759	82.6862	276	1	274	99.28	UNIPROTKB|P0AAP3 - symbol:frmR "regulator protein" species:83333 "Escherichia coli K-12" [GO:0045892 "negative regulation of transcription, DNA-templated" evidence=IMP] InterPro:IPR003735 Pfam:PF02583 GO:GO:0005737 GO:GO:0045892 EMBL:U00096 EMBL:AP009048 Proteomes:UP000000318 Proteomes:UP000000625 GO:GO:0046872 GO:GO:0003677 GO:GO:0006351 EMBL:U73857 eggNOG:COG1937 PANTHER:PTHR33677 EMBL:D85613 R…	91	1	91	100	178.3	6e-44	91/91	100	91/91	100	0/91	0	1
gene-ECD_RS01645	NC_012971.2	349403	350176	-	protein_coding	ECD_RS01645	ECD_00312	yaiO	WP_000596085.1	YaiO family outer membrane beta-barrel protein	2.03188	3.32219	0.000464808	0.002365	3.82772	2.90501	3.82772	2.90501	139	75	11.3212	6.62089	774	1	772	99.74	UNIPROTKB|Q47534 - symbol:yaiO "outer membrane protein" species:83333 "Escherichia coli K-12" [GO:0009279 "cell outer membrane" evidence=IDA] EMBL:U00096 EMBL:AP009048 Proteomes:UP000000318 Proteomes:UP000000625 GO:GO:0009279 EMBL:U73857 EMBL:D85613 PIR:F64763 RefSeq:NP_414892.1 RefSeq:WP_000596084.1 ProteinModelPortal:Q47534 SMR:Q47534 BioGrid:4261805 STRING:316385.ECDH10B_0313 TCDB:9.B.52.1.1 E…	257	1	257	100	531.9	6e-150	255/257	99	256/257	99	0/257	0	1
gene-ECD_RS01655	NC_012971.2	351119	352081	+	protein_coding	ECD_RS01655	ECD_00315	tauA	WP_001018416.1	taurine ABC transporter substrate-binding protein	-2.26896	3.36512	6.76552e-05	0.000433334	2.84242	3.9087	2.84242	3.9087	65	162	4.25507	11.4944	963	1	961	99.79	UNIPROTKB|Q47537 - symbol:tauA "taurine ABC transporter periplasmic binding protein" species:83333 "Escherichia coli K-12" [GO:0005215 "transporter activity" evidence=IEA;IBA] [GO:0030288 "outer membrane-bounded periplasmic space" evidence=ISM] [GO:0009970 "cellular response to sulfate starvation" evidence=IEP] [GO:0015734 "taurine transport" evidence=IEA;IMP] [GO:0042597 "periplasmic space" evid…	320	1	320	100	626.3	3e-178	319/320	99	319/320	99	0/320	0	1
gene-ECD_RS01660	NC_012971.2	352094	352861	+	protein_coding	ECD_RS01660	ECD_00316	tauB	WP_000939399.1	taurine ABC transporter ATP-binding subunit	-3.77733	2.90562	1.17336e-08	1.78867e-07	2.01386	3.64493	2.01386	3.64493	32	133	2.62669	11.8328	768	1	766	99.74	UNIPROTKB|Q47538 - symbol:tauB "taurine ABC transporter ATP binding subunit" species:83333 "Escherichia coli K-12" [GO:0099133 "ATP hydrolysis coupled anion transmembrane transport" evidence=IEA] [GO:0005368 "taurine transmembrane transporter activity" evidence=IGI] [GO:0043190 "ATP-binding cassette (ABC) transporter complex" evidence=ISS] [GO:0010438 "cellular response to sulfur starvation" evid…	255	1	255	100	495	8e-139	252/255	98	254/255	99	0/255	0	1
gene-ECD_RS01665	NC_012971.2	352858	353685	+	protein_coding	ECD_RS01665	ECD_00317	tauC	WP_000114585.1	taurine ABC transporter permease TauC	-4.2961	2.32602	7.97031e-08	1.05836e-06	1.48758	3.13558	1.48758	3.13558	19	90	1.44658	7.42691	828	1	826	99.76	UNIPROTKB|Q47539 - symbol:tauC "taurine ABC transporter membrane subunit" species:83333 "Escherichia coli K-12" [GO:0042959 "alkanesulfonate transmembrane transporter activity" evidence=IBA] [GO:0042918 "alkanesulfonate transport" evidence=IBA] [GO:0043190 "ATP-binding cassette (ABC) transporter complex" evidence=ISS] [GO:0005887 "integral component of plasma membrane" evidence=ISM] [GO:0015734 "…	275	1	275	100	479.6	4e-134	250/275	90	252/275	91	0/275	0	1
gene-ECD_RS01670	NC_012971.2	353682	354533	+	protein_coding	ECD_RS01670	ECD_00318	tauD	WP_000004024.1	taurine dioxygenase	-4.03669	3.06515	7.86789e-10	1.41437e-08	2.08016	3.81424	2.08016	3.81424	34	151	2.5157	12.1097	852	1	850	99.77	UNIPROTKB|P37610 - symbol:tauD species:83333 "Escherichia coli K-12" [GO:0005737 "cytoplasm" evidence=IDA] [GO:0000908 "taurine dioxygenase activity" evidence=IDA] [GO:0006790 "sulfur compound metabolic process" evidence=IMP] [GO:0044273 "sulfur compound catabolic process" evidence=IBA] [GO:0000907 "sulfonate dioxygenase activity" evidence=IBA] InterPro:IPR003819 Pfam:PF02668 EcoGene:EG12423 GO:G…	283	1	283	100	584.7	9e-166	282/283	99	282/283	99	0/283	0	1
gene-ECD_RS01700	NC_012971.2	361264	362484	+	protein_coding	ECD_RS01700	ECD_00324	sbmA	WP_001297134.1	peptide antibiotic transporter SbmA	2.56276	3.4116	2.8847e-06	2.65545e-05	4.00882	2.78334	4.00882	2.78334	159	68	8.2092	3.8053	1221	1	1219	99.84	UNIPROTKB|P0AFY6 - symbol:sbmA "peptide antibiotic/peptide nucleic acid transporter" species:83333 "Escherichia coli K-12" [GO:0042626 "ATPase activity, coupled to transmembrane movement of substances" evidence=IEA] [GO:0005524 "ATP binding" evidence=IEA] [GO:0015291 "secondary active transmembrane transporter activity" evidence=IDA] [GO:1901998 "toxin transport" evidence=IDA;IMP] [GO:0019534 "to…	406	1	406	100	817.8	9e-236	404/406	99	404/406	99	0/406	0	1
gene-ECD_RS01835	NC_012971.2	386388	387761	+	protein_coding	ECD_RS01835	ECD_00350	proY	WP_001295329.1	proline-specific permease ProY	-2.01001	4.4831	5.25175e-05	0.000343301	3.97438	4.93524	3.97438	4.93524	155	342	7.11155	17.0073	1374	1	1372	99.85	UNIPROTKB|P0AAE2 - symbol:proY "proline:H+ symporter - cryptic" species:83333 "Escherichia coli K-12" [GO:0005886 "plasma membrane" evidence=IDA] InterPro:IPR002293 InterPro:IPR004840 InterPro:IPR004841 Pfam:PF00324 PIRSF:PIRSF006060 PROSITE:PS00218 GO:GO:0016021 GO:GO:0005886 EMBL:U00096 EMBL:AP009048 Proteomes:UP000000318 Proteomes:UP000000625 GO:GO:0015171 eggNOG:ENOG4105C85 eggNOG:COG1113 HOG…	457	1	457	100	914.4	8e-265	457/457	100	457/457	100	0/457	0	1
gene-ECD_RS01875	NC_012971.2	396006	396353	+	protein_coding	ECD_RS01875	ECD_00358	.	WP_000974813.1	HNH nuclease family protein	2.63183	4.30734	5.93998e-08	8.08473e-07	4.88201	3.5628	4.88201	3.5628	300	125	54.3452	24.5429	348	1	346	99.43	UNIPROTKB|P0AAQ2 - symbol:yajD "HNH nuclease family protein" species:83333 "Escherichia coli K-12" [GO:0090305 "nucleic acid phosphodiester bond hydrolysis" evidence=IEA] [GO:0005829 "cytosol" evidence=IDA] InterPro:IPR002711 Pfam:PF01844 EcoGene:EG11097 GO:GO:0005829 EMBL:U00096 EMBL:AP009048 Proteomes:UP000000318 Proteomes:UP000000625 GO:GO:0003676 EMBL:U82664 GO:GO:0004519 InterPro:IPR003615 C…	115	1	115	100	250.8	1e-65	115/115	100	115/115	100	0/115	0	1
gene-ECD_RS01885	NC_012971.2	396530	397414	-	protein_coding	ECD_RS01885	ECD_00359	.	WP_001295328.1	nucleoside-specific channel-forming protein Tsx	-2.75806	7.32765	9.03935e-12	2.12648e-10	6.4324	7.88548	6.4324	7.88548	899	2721	64.0377	210.078	885	1	883	99.77	UNIPROTKB|P0A927 - symbol:tsx "nucleoside channel; receptor of phage T6 and colicin K" species:83333 "Escherichia coli K-12" [GO:1901642 "nucleoside transmembrane transport" evidence=IEA] [GO:0055085 "transmembrane transport" evidence=IEA] [GO:0015858 "nucleoside transport" evidence=IDA] [GO:0015471 "nucleoside-specific channel forming porin activity" evidence=IDA] [GO:0046930 "pore complex" evid…	294	1	294	100	638.6	5e-182	294/294	100	294/294	100	0/294	0	1
gene-ECD_RS01890	NC_012971.2	397713	398252	-	protein_coding	ECD_RS01890	ECD_00360	.	WP_001301329.1	DUF3251 domain-containing protein	2.4594	1.6606	0.00337687	0.0127292	2.39864	1.44928	2.39864	1.44928	45	20	5.25337	2.53065	540				No hit
gene-ECD_RS01975	NC_012971.2	413475	414017	-	protein_coding	ECD_RS01975	ECD_00377	.	WP_000227786.1	GNAT family N-acetyltransferase	2.45284	4.1034	7.69123e-07	8.11947e-06	4.65615	3.44163	4.65615	3.44163	255	114	29.6046	14.345	543				No hit
gene-ECD_RS01980	NC_012971.2	414001	414312	-	protein_coding	ECD_RS01980	ECD_00378	.	WP_001297137.1	DUF1778 domain-containing protein	2.38941	4.18556	1.25105e-06	1.2481e-05	4.72511	3.54151	4.72511	3.54151	268	123	54.1501	26.9368	312	19	283	84.94	UNIPROTKB|Q87ZN7 - symbol:PSPTO_3387 "Uncharacterized protein" species:223283 "Pseudomonas syringae pv. tomato str. DC3000" [GO:0003674 "molecular_function" evidence=ND] [GO:0005575 "cellular_component" evidence=ND] [GO:0008150 "biological_process" evidence=ND] InterPro:IPR010985 GO:GO:0006355 EMBL:AE016853 Proteomes:UP000002515 SUPFAM:SSF47598 InterPro:IPR014795 PANTHER:PTHR35401 Pfam:PF08681 Or…	109	3	93	83.49	66.6	3e-10	37/91	40	61/91	67	3/91	3	1
gene-ECD_RS02080	NC_012971.2	434658	436358	-	protein_coding	ECD_RS02080	ECD_00397	.	WP_001238194.1	SgrR family transcriptional regulator	-2.44204	3.86804	2.3405e-06	2.18618e-05	3.22592	4.42106	3.22592	4.42106	88	236	3.26135	9.47989	1701	1	1699	99.88	UNIPROTKB|P46890 - symbol:ybaE "putative periplasmic binding protein ABC family" species:83333 "Escherichia coli K-12" [GO:0030288 "outer membrane-bounded periplasmic space" evidence=IBA] [GO:0015833 "peptide transport" evidence=IEA] EcoGene:EG13217 Pfam:PF00496 EMBL:U00096 EMBL:AP009048 Proteomes:UP000000318 Proteomes:UP000000625 Gene3D:1.10.10.10 InterPro:IPR036388 EMBL:U82664 GO:GO:0030288 GO:…	566	1	566	100	1169.8	0	561/566	99	563/566	99	0/566	0	1
gene-ECD_RS02085	NC_012971.2	436458	437276	+	protein_coding	ECD_RS02085	ECD_00398	cof	WP_000113027.1	HMP-PP phosphatase	2.19324	3.97935	1.75896e-05	0.000132478	4.4893	3.4301	4.4893	3.4301	226	113	17.3958	9.42736	819	1	817	99.76	UNIPROTKB|A1A8B5 - symbol:cof "HMP-PP phosphatase" species:405955 "Escherichia coli APEC O1" [GO:0000287 "magnesium ion binding" evidence=ISS] [GO:0016791 "phosphatase activity" evidence=ISS] HAMAP:MF_01847 InterPro:IPR000150 InterPro:IPR023938 InterPro:IPR006379 InterPro:IPR023214 GO:GO:0000287 Gene3D:3.40.50.1000 InterPro:IPR036412 SUPFAM:SSF56784 GO:GO:0016791 GO:GO:0016818 HOGENOM:HOG00018478…	272	1	272	100	562.4	4e-159	272/272	100	272/272	100	0/272	0	1
gene-ECD_RS02090	NC_012971.2	437429	437887	+	protein_coding	ECD_RS02090	ECD_00399	.	WP_000884589.1	DNA-binding transcriptional regulator DecR	2.65003	4.25607	5.28451e-08	7.24434e-07	4.83479	3.50898	4.83479	3.50898	290	120	39.8295	17.8634	459	1	457	99.56	UNIPROTKB|P0ACJ5 - symbol:decR "DNA-binding transcriptional activator DecR" species:83333 "Escherichia coli K-12" [GO:0009093 "cysteine catabolic process" evidence=IMP] [GO:0043200 "response to amino acid" evidence=IBA] [GO:2000144 "positive regulation of DNA-templated transcription, initiation" evidence=IDA] [GO:0005829 "cytosol" evidence=IBA] [GO:0043565 "sequence-specific DNA binding" evidence…	152	1	152	100	306.6	2e-82	152/152	100	152/152	100	0/152	0	1
gene-ECD_RS02105	NC_012971.2	441644	441982	+	protein_coding	ECD_RS02105	ECD_00402	glnK	WP_000780338.1	P-II family nitrogen regulator	26.3318	2.87938	1.84874e-25	1.47465e-23	3.90291	0.603328	3.90291	0.603328	147	6	27.3361	1.20934	339	1	337	99.41	UNIPROTKB|P0AC55 - symbol:glnK "nitrogen regulator GlnK" species:83333 "Escherichia coli K-12" [GO:0050790 "regulation of catalytic activity" evidence=IEA] [GO:0042802 "identical protein binding" evidence=IPI] [GO:0045848 "positive regulation of nitrogen utilization" evidence=IMP] [GO:0005515 "protein binding" evidence=IPI] InterPro:IPR002187 InterPro:IPR002332 InterPro:IPR017918 Pfam:PF00543 PIR…	112	1	112	100	215.7	4e-55	112/112	100	112/112	100	0/112	0	1
gene-ECD_RS02110	NC_012971.2	442012	443298	+	protein_coding	ECD_RS02110	ECD_00403	amtB	WP_000685032.1	ammonium transporter AmtB	5.93504	5.12763	3.01395e-24	2.08839e-22	5.92203	3.46443	5.92203	3.46443	628	116	30.761	6.1585	1287	1	1285	99.84	UNIPROTKB|P69681 - symbol:amtB "ammonia/ammonium transporter" species:83333 "Escherichia coli K-12" [GO:0016021 "integral component of membrane" evidence=IEA] [GO:0016020 "membrane" evidence=IEA] [GO:0006810 "transport" evidence=IEA] [GO:0005886 "plasma membrane" evidence=IEA;IDA] [GO:0072488 "ammonium transmembrane transport" evidence=IEA] [GO:0008519 "ammonium transmembrane transporter activity…	428	1	428	100	755.7	4e-217	425/428	99	426/428	99	0/428	0	1
gene-ECD_RS02115	NC_012971.2	443347	444207	-	protein_coding	ECD_RS02115	ECD_00404	tesB	WP_000075876.1	acyl-CoA thioesterase II	2.55118	4.80564	2.62516e-08	3.76108e-07	5.35674	4.05858	5.35674	4.05858	421	181	30.8247	14.3639	861	1	859	99.77	UNIPROTKB|P0AGG2 - symbol:tesB species:83333 "Escherichia coli K-12" [GO:0047617 "acyl-CoA hydrolase activity" evidence=IDA] [GO:0042802 "identical protein binding" evidence=IDA] [GO:0005829 "cytosol" evidence=IDA] [GO:0006637 "acyl-CoA metabolic process" evidence=IBA] [GO:0009062 "fatty acid catabolic process" evidence=IMP] InterPro:IPR003703 EcoGene:EG10995 GO:GO:0005829 GO:GO:0042802 EMBL:U000…	286	1	286	100	581.6	8e-165	286/286	100	286/286	100	0/286	0	1
gene-ECD_RS02140	NC_012971.2	447827	448297	-	protein_coding	ECD_RS02140	ECD_00409	.	WP_000136192.1	hypothetical protein	3.11556	5.02509	1.03796e-11	2.39737e-10	5.64653	4.06605	5.64653	4.06605	517	182	69.1973	26.4026	471	1	469	99.58	UNIPROTKB|P0AAS0 - symbol:ylaC "putative inner membrane protein" species:83333 "Escherichia coli K-12" [GO:0005886 "plasma membrane" evidence=IDA] GO:GO:0016021 GO:GO:0005886 EMBL:U00096 EMBL:AP009048 Proteomes:UP000000318 Proteomes:UP000000625 EMBL:U82664 PIR:A64776 RefSeq:NP_414991.4 RefSeq:WP_000136192.1 ProteinModelPortal:P0AAS0 STRING:316385.ECDH10B_0414 PaxDb:P0AAS0 PRIDE:P0AAS0 EnsemblBact…	156	1	156	100	312.4	5e-84	156/156	100	156/156	100	0/156	0	1
gene-ECD_RS02155	NC_012971.2	449380	449754	-	protein_coding	ECD_RS02155	ECD_00412	tomB	WP_000344800.1	Hha toxicity modulator TomB	6.10261	6.06923	2.96294e-28	2.97151e-26	6.86025	4.31215	6.86025	4.31215	1213	218	203.915	39.7211	375	1	373	99.47	UNIPROTKB|P0AAR0 - symbol:tomB "protein that modulates Hha toxicity" species:83333 "Escherichia coli K-12" [GO:0003677 "DNA binding" evidence=IDA] [GO:0044010 "single-species biofilm formation" evidence=IEP] GO:GO:0005737 EMBL:U00096 EMBL:AP009048 Proteomes:UP000000318 Proteomes:UP000000625 GO:GO:0003677 GO:GO:0044010 EMBL:X57977 PIR:D64776 RefSeq:NP_414994.1 RefSeq:WP_000344800.1 ProteinModelPor…	124	1	124	100	261.9	6e-69	124/124	100	124/124	100	0/124	0	1
gene-ECD_RS02175	NC_012971.2	455582	458944	+	protein_coding	ECD_RS02175	ECD_00416	mscK	WP_000177732.1	mechanosensitive channel MscK	-2.00081	5.40551	1.35093e-05	0.000104855	4.86331	5.83917	4.86331	5.83917	296	650	5.54861	13.2063	3363	1	3361	99.94	UNIPROTKB|P77338 - symbol:mscK "potassium dependent mechanosensitive channel MscK" species:83333 "Escherichia coli K-12" [GO:0005886 "plasma membrane" evidence=IDA] [GO:0008381 "mechanosensitive ion channel activity" evidence=IGI] [GO:0009992 "cellular water homeostasis" evidence=IMP] InterPro:IPR006685 InterPro:IPR006686 InterPro:IPR011014 InterPro:IPR011066 Pfam:PF00924 PROSITE:PS01246 EcoGene:…	1120	1	1120	100	2075.4	0	1120/1120	100	1120/1120	100	0/1120	0	1
gene-ECD_RS02195	NC_012971.2	459928	460305	+	protein_coding	ECD_RS02195	ECD_00419	.	WP_001188905.1	DUF454 family protein	3.35586	3.94674	2.0453e-10	3.95667e-09	4.61761	3.0017	4.61761	3.0017	248	81	41.3599	14.6416	378	1	376	99.47	UNIPROTKB|P0AAR5 - symbol:ybaN "conserved inner membrane protein" species:83333 "Escherichia coli K-12" [GO:0005886 "plasma membrane" evidence=IDA] GO:GO:0016021 GO:GO:0005886 EMBL:U00096 EMBL:AP009048 Proteomes:UP000000318 Proteomes:UP000000625 EMBL:U82664 EMBL:D13958 EMBL:U38660 PIR:C64777 RefSeq:NP_415001.1 RefSeq:WP_001188905.1 ProteinModelPortal:P0AAR5 BioGrid:4261713 STRING:316385.ECDH10B_0…	125	1	125	100	263.1	3e-69	125/125	100	125/125	100	0/125	0	1
gene-ECD_RS02265	NC_012971.2	476332	477126	-	protein_coding	ECD_RS02265	ECD_00433	.	WP_000365173.1	TraB family protein	3.56138	4.63355	5.02956e-13	1.34983e-11	5.3057	3.5628	5.3057	3.5628	406	125	32.1942	10.7433	795	88	790	88.43	UNIPROTKB|Q9KPZ2 - symbol:VC_2220 "Uncharacterized protein" species:243277 "Vibrio cholerae O1 biovar El Tor str. N16961" [GO:0003674 "molecular_function" evidence=ND] [GO:0005575 "cellular_component" evidence=ND] [GO:0008150 "biological_process" evidence=ND] EMBL:AE003852 Proteomes:UP000000584 InterPro:IPR002816 Pfam:PF01963 KO:K09973 OMA:QTMISWW eggNOG:COG3735 PIR:H82102 RefSeq:NP_231851.1 RefS…	298	39	277	80.2	125.2	2e-27	80/242	33	129/242	53	11/242	4	1
gene-ECD_RS02325	NC_012971.2	488286	488909	-	protein_coding	ECD_RS02325	ECD_00445	tesA	WP_001295836.1	multifunctional acyl-CoA thioesterase I/protease I/lysophospholipase L1	2.03081	3.84042	0.000155021	0.000893772	4.32131	3.37099	4.32131	3.37099	200	108	20.2053	11.8259	624	1	622	99.68	UNIPROTKB|P0ADA1 - symbol:tesA "multifunctional acyl-CoA thioesterase I and protease I and lysophospholipase L1" species:83333 "Escherichia coli K-12" [GO:0042802 "identical protein binding" evidence=IDA] [GO:0047617 "acyl-CoA hydrolase activity" evidence=IDA] [GO:0016290 "palmitoyl-CoA hydrolase activity" evidence=IDA] [GO:0030288 "outer membrane-bounded periplasmic space" evidence=IDA] [GO:0004…	208	2	208	99.52	422.9	3e-117	207/207	100	207/207	100	0/207	0	1
gene-ECD_RS02460	NC_012971.2	521678	522187	-	protein_coding	ECD_RS02460	ECD_00473	purE	WP_001295318.1	5-(carboxyamino)imidazole ribonucleotide mutase	2.44931	5.63097	1.37268e-08	2.05957e-07	6.15326	4.88964	6.15326	4.88964	739	331	91.3469	44.3459	510	1	508	99.61	UNIPROTKB|P0AG18 - symbol:purE "N5-carboxyaminoimidazole ribonucleotide mutase" species:83333 "Escherichia coli K-12" [GO:0034023 "5-(carboxyamino)imidazole ribonucleotide mutase activity" evidence=IDA] [GO:0005829 "cytosol" evidence=IDA] HAMAP:MF_01929 InterPro:IPR000031 InterPro:IPR024694 Pfam:PF00731 PIRSF:PIRSF001338 SMART:SM01001 UniPathway:UPA00074 GO:GO:0005829 GO:GO:0042802 EMBL:U00096 EM…	169	1	169	100	332.8	4e-90	169/169	100	169/169	100	0/169	0	1
gene-ECD_RS02470	NC_012971.2	523030	523524	-	protein_coding	ECD_RS02470	ECD_00475	ppiB	WP_000255997.1	peptidylprolyl isomerase B	2.29816	6.57285	3.55162e-08	5.01305e-07	7.06032	5.87364	7.06032	5.87364	1395	666	177.659	91.9316	495	1	493	99.6	UNIPROTKB|P23869 - symbol:ppiB "peptidyl-prolyl cis-trans isomerase B" species:83333 "Escherichia coli K-12" [GO:0005515 "protein binding" evidence=IPI] [GO:0005829 "cytosol" evidence=IDA] [GO:0003755 "peptidyl-prolyl cis-trans isomerase activity" evidence=IDA] InterPro:IPR002130 InterPro:IPR020892 InterPro:IPR024936 Pfam:PF00160 PIRSF:PIRSF001467 PRINTS:PR00153 PROSITE:PS00170 PROSITE:PS50072 GO…	164	1	164	100	339.3	4e-92	164/164	100	164/164	100	0/164	0	1
gene-ECD_RS02735	NC_012971.2	564187	564555	-	protein_coding	ECD_RS02735	ECD_00540	.	WP_000360951.1	MmcQ/YjbR family DNA-binding protein	2.44216	2.86996	5.39748e-05	0.000351621	3.48032	2.36562	3.48032	2.36562	107	48	18.28	8.88814	369	22	358	91.33	UNIPROTKB|Q489K8 - symbol:CPS_0498 "Uncharacterized protein" species:167879 "Colwellia psychrerythraea 34H" [GO:0003674 "molecular_function" evidence=ND] [GO:0005575 "cellular_component" evidence=ND] [GO:0008150 "biological_process" evidence=ND] EMBL:CP000083 Proteomes:UP000000547 InterPro:IPR007351 Pfam:PF04237 eggNOG:COG2315 OrthoDB:POG091H0H66 ProteinModelPortal:Q489K8 STRING:167879.CPS_0498 E…	120	5	116	93.33	90.5	2e-17	45/112	40	66/112	58	0/112	0	1
gene-ECD_RS02780	NC_012971.2	569945	570565	-	protein_coding	ECD_RS02780	ECD_00549	entD	WP_001749708.1	enterobactin synthase subunit EntD	-2.4291	6.15726	8.4771e-09	1.32403e-07	5.40926	6.6698	5.40926	6.6698	437	1165	44.3618	128.183	621	1	619	99.68	UNIPROTKB|P19925 - symbol:entD species:83333 "Escherichia coli K-12" [GO:0031226 "intrinsic component of plasma membrane" evidence=IDA] [GO:0005887 "integral component of plasma membrane" evidence=ISM] [GO:0009366 "enterobactin synthetase complex" evidence=IDA] [GO:0008897 "holo-[acyl-carrier-protein] synthase activity" evidence=IDA] [GO:0009239 "enterobactin biosynthetic process" evidence=IMP] I…	206	1	206	100	423.7	2e-117	206/206	100	206/206	100	0/206	0	1
gene-ECD_RS02790	NC_012971.2	573224	574426	+	protein_coding	ECD_RS02790	ECD_00551	fes	WP_000125832.1	enterochelin esterase	3.54381	5.60617	4.92329e-15	1.67524e-13	6.26258	4.48378	6.26258	4.48378	798	247	41.8174	14.029	1203	1	1201	99.83	UNIPROTKB|P13039 - symbol:fes species:83333 "Escherichia coli K-12" [GO:0008849 "enterochelin esterase activity" evidence=IMP;IDA] [GO:0046214 "enterobactin catabolic process" evidence=IMP] InterPro:IPR021764 Pfam:PF11806 Pfam:PF00756 InterPro:IPR029058 GO:GO:0005737 Gene3D:2.60.40.10 InterPro:IPR013783 GO:GO:0005506 EMBL:U00096 EMBL:AP009048 Proteomes:UP000000318 Proteomes:UP000000625 InterPro:I…	400	1	400	100	845.1	5e-244	398/400	99	399/400	99	0/400	0	1
gene-ECD_RS02835	NC_012971.2	585372	586547	+	protein_coding	ECD_RS02835	ECD_00560	entC	WP_001301140.1	isochorismate synthase EntC	6.0994	7.06032	1.53405e-30	1.71949e-28	7.84631	5.26891	7.84631	5.26891	2413	434	129.351	25.2161	1176	1	1174	99.83	UNIPROTKB|P0AEJ2 - symbol:entC species:83333 "Escherichia coli K-12" [GO:0009239 "enterobactin biosynthetic process" evidence=IMP] [GO:0008909 "isochorismate synthase activity" evidence=IDA] [GO:0000287 "magnesium ion binding" evidence=IDA] InterPro:IPR004561 InterPro:IPR005801 UniPathway:UPA00017 EcoGene:EG10261 Pfam:PF00425 GO:GO:0000287 EMBL:U00096 EMBL:AP009048 Proteomes:UP000000318 Proteomes…	391	1	391	100	768.8	5e-221	387/391	98	388/391	99	0/391	0	1
gene-ECD_RS02840	NC_012971.2	586557	588167	+	protein_coding	ECD_RS02840	ECD_00561	entE	WP_000026804.1	(2,3-dihydroxybenzoyl)adenylate synthase	2.3784	5.91251	2.53551e-08	3.64635e-07	6.41965	5.19245	6.41965	5.19245	891	411	34.866	17.4318	1611	1	1609	99.88	UNIPROTKB|P10378 - symbol:entE "2,3-dihydroxybenzoate-AMP ligase" species:83333 "Escherichia coli K-12" [GO:0047527 "2,3-dihydroxybenzoate-serine ligase activity" evidence=IDA] [GO:0005829 "cytosol" evidence=IDA] [GO:0008668 "(2,3-dihydroxybenzoyl)adenylate synthase activity" evidence=IDA] [GO:0009239 "enterobactin biosynthetic process" evidence=IMP] InterPro:IPR000873 InterPro:IPR011963 Pfam:PF0…	536	1	536	100	1062	0	533/536	99	533/536	99	0/536	0	1
gene-ECD_RS02870	NC_012971.2	592865	593953	-	protein_coding	ECD_RS02870	ECD_00567	hcxA	WP_001120460.1	hydroxycarboxylate dehydrogenase HcxA	2.2381	6.13648	1.50457e-07	1.83193e-06	6.61539	5.47101	6.61539	5.47101	1022	501	59.1619	31.4344	1089	1	1087	99.82	UNIPROTKB|P45579 - symbol:hcxA "hydroxycarboxylate dehydrogenase A" species:83333 "Escherichia coli K-12" [GO:0047545 "2-hydroxyglutarate dehydrogenase activity" evidence=IDA] [GO:0016616 "oxidoreductase activity, acting on the CH-OH group of donors, NAD or NADP as acceptor" evidence=IDA] [GO:0042802 "identical protein binding" evidence=IPI] [GO:0005515 "protein binding" evidence=IPI] InterPro:IP…	362	1	362	100	713	3e-204	356/362	98	360/362	99	0/362	0	1
gene-ECD_RS02875	NC_012971.2	594062	595222	+	protein_coding	ECD_RS02875	ECD_00568	ybdL	WP_000183906.1	methionine-oxo-acid transaminase	2.76292	6.23909	4.23301e-11	8.91271e-10	6.80374	5.35988	6.80374	5.35988	1166	463	63.312	27.2486	1161	1	1159	99.83	UNIPROTKB|P77806 - symbol:ybdL "methionine-oxo-acid transaminase, PLP-dependent" species:83333 "Escherichia coli K-12" [GO:0005515 "protein binding" evidence=IPI] [GO:0010326 "methionine-oxo-acid transaminase activity" evidence=IDA] [GO:0030170 "pyridoxal phosphate binding" evidence=IDA] InterPro:IPR004839 InterPro:IPR015421 InterPro:IPR015422 Pfam:PF00155 InterPro:IPR015424 GO:GO:0005737 eggNOG:…	386	1	386	100	775.4	5e-223	384/386	99	385/386	99	0/386	0	1
gene-ECD_RS02910	NC_012971.2	601269	601697	-	protein_coding	ECD_RS02910	ECD_00576	uspG	WP_000278509.1	universal stress protein UspG	6.2485	7.70104	3.66913e-32	4.77022e-30	8.49008	5.86724	8.49008	5.86724	3776	663	554.874	105.597	429	1	427	99.53	UNIPROTKB|P39177 - symbol:uspG species:83333 "Escherichia coli K-12" [GO:0005737 "cytoplasm" evidence=IDA] [GO:0046777 "protein autophosphorylation" evidence=IDA] [GO:0005515 "protein binding" evidence=IPI] [GO:0004017 "adenylate kinase activity" evidence=IDA] [GO:0018117 "protein adenylylation" evidence=IDA] [GO:0046939 "nucleotide phosphorylation" evidence=IEA] [GO:2000145 "regulation of cell m…	142	1	142	100	278.9	5e-74	142/142	100	142/142	100	0/142	0	1
gene-ECD_RS02925	NC_012971.2	603387	603797	-	protein_coding	ECD_RS02925	ECD_00578	rnk	WP_000089731.1	nucleoside diphosphate kinase regulator	-2.12431	4.95745	5.2022e-06	4.52639e-05	4.37511	5.42526	4.37511	5.42526	208	485	31.9037	80.6298	411	1	409	99.51	UNIPROTKB|P0AFW4 - symbol:rnk "nucleoside diphosphate kinase regulator" species:83333 "Escherichia coli K-12" [GO:0005515 "protein binding" evidence=IPI] [GO:0065007 "biological regulation" evidence=IMP] HAMAP:MF_00954 InterPro:IPR001437 InterPro:IPR023459 InterPro:IPR028625 InterPro:IPR036953 Pfam:PF01272 PIRSF:PIRSF006092 EMBL:U00096 EMBL:AP009048 Proteomes:UP000000318 Proteomes:UP000000625 GO:…	136	1	136	100	271.2	1e-71	136/136	100	136/136	100	0/136	0	1
gene-ECD_RS02935	NC_012971.2	604947	606410	-	protein_coding	ECD_RS02935	ECD_00580	citT	WP_000050323.1	citrate/succinate antiporter CitT	-2.46949	1.01325	0.0211185	0.0574206	1.03177	1.84643	1.03177	1.84643	11	30	0.473665	1.40016	1464	1	1462	99.86	UNIPROTKB|P0AE74 - symbol:citT "citrate:succinate antiporter" species:83333 "Escherichia coli K-12" [GO:0005215 "transporter activity" evidence=IDA] InterPro:IPR001898 Pfam:PF00939 EcoGene:EG13538 GO:GO:0016021 GO:GO:0005886 EMBL:U00096 EMBL:AP009048 Proteomes:UP000000318 Proteomes:UP000000625 GO:GO:0015297 GO:GO:0005215 GO:GO:0006814 EMBL:U82598 PIR:B64795 RefSeq:NP_415145.1 RefSeq:WP_000050323.…	487	1	487	100	976.9	1e-283	487/487	100	487/487	100	0/487	0	1
gene-ECD_RS03005	NC_012971.2	618392	619180	+	protein_coding	ECD_RS03005	ECD_00595	.	WP_000959109.1	deaminated glutathione amidase	2.15504	3.5895	8.13677e-05	0.000509183	4.10749	3.09232	4.10749	3.09232	171	87	13.6628	7.53422	789	4	775	97.85	ASPGD|ASPL0000015489 - symbol:AN3656 species:162425 "Aspergillus nidulans" [GO:0033052 "cyanoamino acid metabolic process" evidence=RCA] [GO:0006807 "nitrogen compound metabolic process" evidence=RCA] [GO:0000257 "nitrilase activity" evidence=RCA] [GO:0005634 "nucleus" evidence=IEA] [GO:0005829 "cytosol" evidence=IEA] InterPro:IPR003010 Pfam:PF00795 PROSITE:PS50263 Proteomes:UP000000560 GO:GO:000…	274	3	272	98.54	138.3	2e-31	89/271	32	139/271	51	15/271	5	1
gene-ECD_RS03050	NC_012971.2	625564	626676	-	protein_coding	ECD_RS03050	ECD_00603	mrdB	WP_000131719.1	peptidoglycan glycosyltransferase MrdB	-2.06444	4.49954	2.60142e-05	0.00018741	3.96563	4.96353	3.96563	4.96353	154	349	8.72258	21.4253	1113	1	1111	99.82	UNIPROTKB|P0ABG7 - symbol:mrdB species:83333 "Escherichia coli K-12" [GO:0008360 "regulation of cell shape" evidence=IGI;IMP] [GO:0071555 "cell wall organization" evidence=IEA] [GO:0016757 "transferase activity, transferring glycosyl groups" evidence=IEA] [GO:0016740 "transferase activity" evidence=IEA] [GO:0008955 "peptidoglycan glycosyltransferase activity" evidence=IEA;RCA] [GO:0009252 "peptid…	370	1	370	100	723.8	2e-207	370/370	100	370/370	100	0/370	0	1
gene-ECD_RS03055	NC_012971.2	626679	628580	-	protein_coding	ECD_RS03055	ECD_00604	mrdA	WP_000776191.1	peptidoglycan DD-transpeptidase MrdA	-2.06186	5.40011	5.40547e-06	4.67126e-05	4.82998	5.84786	4.82998	5.84786	289	654	9.5787	23.4943	1902	1	1900	99.89	UNIPROTKB|P0AD65 - symbol:mrdA species:83333 "Escherichia coli K-12" [GO:0071972 "peptidoglycan L,D-transpeptidase activity" evidence=IDA] [GO:0046677 "response to antibiotic" evidence=IMP] [GO:0005887 "integral component of plasma membrane" evidence=IDA] [GO:0008658 "penicillin binding" evidence=IEA;IMP] [GO:0008360 "regulation of cell shape" evidence=IMP] [GO:0016787 "hydrolase activity" eviden…	633	1	633	100	1284.2	0	633/633	100	633/633	100	0/633	0	1
gene-ECD_RS03120	NC_012971.2	641042	641977	-	protein_coding	ECD_RS03120	ECD_00617	rihA	WP_001207520.1	pyrimidine-specific ribonucleoside hydrolase RihA	-2.48898	4.93251	4.32749e-08	5.99712e-07	4.19984	5.4682	4.19984	5.4682	183	500	12.3252	36.4998	936	1	934	99.79	UNIPROTKB|P41409 - symbol:rihA species:83333 "Escherichia coli K-12" [GO:0047405 "pyrimidine-5'-nucleotide nucleosidase activity" evidence=IDA] [GO:0005509 "calcium ion binding" evidence=IDA] [GO:0005515 "protein binding" evidence=IPI] [GO:0008477 "purine nucleosidase activity" evidence=IBA] [GO:0006152 "purine nucleoside catabolic process" evidence=IBA] [GO:0005829 "cytosol" evidence=IBA] [GO:00…	311	1	311	100	625.2	6e-178	311/311	100	311/311	100	0/311	0	1
gene-ECD_RS03145	NC_012971.2	644266	644940	-	protein_coding	ECD_RS03145	ECD_00621	gltK	WP_000272824.1	glutamate/aspartate ABC transporter permease GltK	3.24408	3.27884	2.27562e-08	3.29749e-07	3.96563	2.4594	3.96563	2.4594	154	52	14.3826	5.26375	675	1	673	99.7	UNIPROTKB|P0AER5 - symbol:gltK "glutamate/aspartate ABC transporter membrane subunit GltK" species:83333 "Escherichia coli K-12" [GO:1901998 "toxin transport" evidence=IMP] [GO:0015171 "amino acid transmembrane transporter activity" evidence=IBA] [GO:0003333 "amino acid transmembrane transport" evidence=IEA] [GO:0005886 "plasma membrane" evidence=IDA] InterPro:IPR000515 InterPro:IPR010065 InterPr…	224	1	224	100	431	1e-119	224/224	100	224/224	100	0/224	0	1
gene-ECD_RS03150	NC_012971.2	644940	645680	-	protein_coding	ECD_RS03150	ECD_00622	gltJ	WP_000020941.1	glutamate/aspartate ABC transporter permease GltJ	5.6686	4.44584	2.34243e-20	1.35258e-18	5.24197	2.90501	5.24197	2.90501	388	75	33.009	6.91574	741	1	739	99.73	UNIPROTKB|P0AER3 - symbol:gltJ "glutamate/aspartate ABC transporter membrane subunit GltJ" species:83333 "Escherichia coli K-12" [GO:0005886 "plasma membrane" evidence=IDA] InterPro:IPR000515 InterPro:IPR010065 InterPro:IPR030202 Pfam:PF00528 PROSITE:PS50928 EcoGene:EG12661 GO:GO:0005886 EMBL:U00096 EMBL:AP009048 Proteomes:UP000000318 Proteomes:UP000000625 GO:GO:0006865 GO:GO:0005215 GO:GO:004319…	246	1	246	100	468.4	8e-131	246/246	100	246/246	100	0/246	0	1
gene-ECD_RS03155	NC_012971.2	645850	646758	-	protein_coding	ECD_RS03155	ECD_00623	gltI	WP_001301404.1	glutamate/aspartate ABC transporter substrate-binding protein GltI	13.9011	8.2503	1.49141e-58	4.37214e-56	9.15213	5.38699	9.15213	5.38699	5981	472	414.791	35.4792	909	1	907	99.78	UNIPROTKB|P37902 - symbol:gltI "glutamate/aspartate ABC transporter periplasmic binding protein" species:83333 "Escherichia coli K-12" [GO:0070335 "aspartate binding" evidence=IPI] [GO:0016595 "glutamate binding" evidence=IPI] [GO:0015813 "L-glutamate transmembrane transport" evidence=IDA] [GO:0070778 "L-aspartate transmembrane transport" evidence=IDA] [GO:0030288 "outer membrane-bounded periplas…	302	1	302	100	592	6e-168	299/302	99	300/302	99	0/302	0	1
gene-ECD_RS03245	NC_012971.2	661477	662625	-	protein_coding	ECD_RS03245	ECD_00634	nagA	WP_000271154.1	N-acetylglucosamine-6-phosphate deacetylase	3.31892	6.35096	9.55245e-15	3.1656e-13	6.98012	5.27537	6.98012	5.27537	1319	436	72.3676	25.9276	1149	1	1147	99.83	UNIPROTKB|P0AF18 - symbol:nagA "N-acetylglucosamine-6-phosphate deacetylase" species:83333 "Escherichia coli K-12" [GO:0051289 "protein homotetramerization" evidence=IDA] [GO:0019262 "N-acetylneuraminate catabolic process" evidence=IMP] [GO:0008270 "zinc ion binding" evidence=IDA] [GO:0008448 "N-acetylglucosamine-6-phosphate deacetylase activity" evidence=IDA] [GO:0006046 "N-acetylglucosamine cat…	382	1	382	100	759.6	3e-218	381/382	99	382/382	100	0/382	0	1
gene-ECD_RS03250	NC_012971.2	662685	663485	-	protein_coding	ECD_RS03250	ECD_00635	nagB	WP_001237072.1	glucosamine-6-phosphate deaminase	6.2253	6.60551	3.85918e-30	4.20209e-28	7.39745	4.80285	7.39745	4.80285	1765	311	138.909	26.5292	801	1	799	99.75	UNIPROTKB|P0A759 - symbol:nagB "glucosamine-6-phosphate deaminase" species:83333 "Escherichia coli K-12" [GO:0005829 "cytosol" evidence=IDA] [GO:0042802 "identical protein binding" evidence=IDA] [GO:0019262 "N-acetylneuraminate catabolic process" evidence=IMP] [GO:0006048 "UDP-N-acetylglucosamine biosynthetic process" evidence=IGI] [GO:0004342 "glucosamine-6-phosphate deaminase activity" evidence…	266	1	266	100	543.1	3e-153	266/266	100	266/266	100	0/266	0	1
gene-ECD_RS03320	NC_012971.2	675821	676471	-	protein_coding	ECD_RS03320	ECD_00647	.	WP_001208814.1	DUF2625 domain-containing protein	114.467	5.79959	3.25816e-85	4.13895e-82	6.7976	0.964878	6.7976	0.964878	1161	11	112.427	1.15454	651	1	631	96.93	UNIPROTKB|Q881B9 - symbol:PSPTO_2977 "Uncharacterized protein" species:223283 "Pseudomonas syringae pv. tomato str. DC3000" [GO:0003674 "molecular_function" evidence=ND] [GO:0005575 "cellular_component" evidence=ND] [GO:0008150 "biological_process" evidence=ND] EMBL:AE016853 Proteomes:UP000002515 RefSeq:NP_792774.1 RefSeq:WP_011104309.1 STRING:223283.PSPTO_2977 EnsemblBacteria:AAO56469 GeneID:118…	211	1	208	98.58	199.9	5e-50	96/212	45	140/212	66	6/212	2	1
gene-ECD_RS03390	NC_012971.2	691299	691625	+	protein_coding	ECD_RS03390	ECD_00659	.	WP_000873944.1	hypothetical protein	-5.21661	-0.30598	0.0160841	0.0458119	0.250857	1.02746	0.250857	1.02746	2	12	0.385569	2.50743	327	1	325	99.39	UNIPROTKB|P0AAU5 - symbol:ybfB "putative inner membrane protein" species:83333 "Escherichia coli K-12" [GO:0005886 "plasma membrane" evidence=IDA] GO:GO:0016021 GO:GO:0005886 EMBL:U00096 EMBL:AP009048 Proteomes:UP000000318 Proteomes:UP000000625 EMBL:L02373 PIR:E64805 RefSeq:NP_415230.1 RefSeq:WP_000873944.1 ProteinModelPortal:P0AAU5 BioGrid:4259411 STRING:316385.ECDH10B_0768 PaxDb:P0AAU5 PRIDE:P0…	108	1	108	100	213.4	2e-54	108/108	100	108/108	100	0/108	0	1
gene-ECD_RS03425	NC_012971.2	697673	698182	+	protein_coding	ECD_RS03425	ECD_00667	.	WP_001076004.1	YbgA family protein	2.31361	1.38258	0.0101184	0.0315723	2.14354	1.30516	2.14354	1.30516	36	17	4.44991	2.27759	510	1	496	97.25	UNIPROTKB|Q9KNB0 - symbol:VC_A0055 "Uncharacterized protein" species:243277 "Vibrio cholerae O1 biovar El Tor str. N16961" [GO:0003674 "molecular_function" evidence=ND] [GO:0005575 "cellular_component" evidence=ND] [GO:0008150 "biological_process" evidence=ND] Proteomes:UP000000584 EMBL:AE003853 eggNOG:COG1683 InterPro:IPR007553 Pfam:PF04463 PIR:E82505 RefSeq:NP_232456.1 RefSeq:WP_001882928.1 STR…	322	157	320	50.93	139	8e-32	65/165	39	109/165	66	1/165	0	1
gene-ECD_RS03460	NC_012971.2	704499	705290	+	protein_coding	ECD_RS03460	ECD_00674	nei	WP_001114026.1	endonuclease VIII	-2.23254	3.06144	0.00018864	0.00106033	2.59281	3.61468	2.59281	3.61468	53	130	4.21862	11.2154	792	1	790	99.75	UNIPROTKB|P50465 - symbol:nei species:83333 "Escherichia coli K-12" [GO:0003906 "DNA-(apurinic or apyrimidinic site) lyase activity" evidence=IDA] [GO:0008270 "zinc ion binding" evidence=IDA] [GO:0003684 "damaged DNA binding" evidence=IDA] [GO:0006284 "base-excision repair" evidence=IDA] [GO:0090305 "nucleic acid phosphodiester bond hydrolysis" evidence=IEA] HAMAP:MF_01253 InterPro:IPR000214 Inte…	263	1	263	100	537	2e-151	261/263	99	261/263	99	0/263	0	1
gene-ECD_RS03515	NC_012971.2	716259	716975	+	protein_coding	ECD_RS03515	ECD_00684	.	WP_001235264.1	succinate dehydrogenase iron-sulfur subunit SdhB	-2.35667	4.88482	2.70149e-07	3.12952e-06	4.20727	5.39887	4.20727	5.39887	184	476	16.1777	45.3611	717	1	715	99.72	UNIPROTKB|P07014 - symbol:sdhB "succinate:quinone oxidoreductase, iron-sulfur cluster binding protein" species:83333 "Escherichia coli K-12" [GO:0022904 "respiratory electron transport chain" evidence=IBA] [GO:0005886 "plasma membrane" evidence=IBA] [GO:0051539 "4 iron, 4 sulfur cluster binding" evidence=IMP] [GO:0051538 "3 iron, 4 sulfur cluster binding" evidence=IDA] [GO:0051537 "2 iron, 2 sulf…	238	1	238	100	493	3e-138	236/238	99	237/238	99	0/238	0	1
gene-ECD_RS03525	NC_012971.2	717276	720077	+	protein_coding	ECD_RS03525	ECD_00685	sucA	WP_001181473.1	2-oxoglutarate dehydrogenase E1 component	-2.41331	7.28954	2.71909e-09	4.58515e-08	6.53198	7.79394	6.53198	7.79394	964	2553	21.6884	62.2556	2802	1	2800	99.93	UNIPROTKB|P0AFG3 - symbol:sucA "subunit of E1(0) component of 2-oxoglutarate dehydrogenase" species:83333 "Escherichia coli K-12" [GO:0045252 "oxoglutarate dehydrogenase complex" evidence=IBA] [GO:0000287 "magnesium ion binding" evidence=IDA] [GO:0042802 "identical protein binding" evidence=IPI] [GO:0005515 "protein binding" evidence=IPI] [GO:0030976 "thiamine pyrophosphate binding" evidence=IDA]…	933	1	933	100	1898.2	0	933/933	100	933/933	100	0/933	0	1
gene-ECD_RS03530	NC_012971.2	720092	721309	+	protein_coding	ECD_RS03530	ECD_00686	odhB	WP_000099823.1	2-oxoglutarate dehydrogenase complex dihydrolipoyllysine-residue succinyltransferase	-2.97033	7.03196	5.286e-13	1.38931e-11	6.06189	7.61828	6.06189	7.61828	693	2259	35.8679	126.726	1218	1	1216	99.84	UNIPROTKB|P0AFG6 - symbol:sucB species:83333 "Escherichia coli K-12" [GO:0045252 "oxoglutarate dehydrogenase complex" evidence=IDA] [GO:0006099 "tricarboxylic acid cycle" evidence=IMP] [GO:0004149 "dihydrolipoyllysine-residue succinyltransferase activity" evidence=IMP;IDA] [GO:0031405 "lipoic acid binding" evidence=IDA] [GO:0005829 "cytosol" evidence=IDA] [GO:0005515 "protein binding" evidence=IP…	405	1	405	100	698.4	8e-200	405/405	100	405/405	100	0/405	0	1
gene-ECD_RS03535	NC_012971.2	721675	722841	+	protein_coding	ECD_RS03535	ECD_00687	sucC	WP_001048602.1	ADP-forming succinate--CoA ligase subunit beta	-3.33997	6.29535	9.42062e-15	3.1493e-13	5.21271	6.92535	5.21271	6.92535	380	1393	20.5273	81.5598	1167	1	1165	99.83	UNIPROTKB|P0A836 - symbol:sucC species:83333 "Escherichia coli K-12" [GO:0004775 "succinate-CoA ligase (ADP-forming) activity" evidence=IMP] [GO:0006099 "tricarboxylic acid cycle" evidence=IMP] [GO:0005829 "cytosol" evidence=IDA] [GO:0009361 "succinate-CoA ligase complex (ADP-forming)" evidence=IDA] [GO:0005515 "protein binding" evidence=IPI] [GO:0005737 "cytoplasm" evidence=IDA] HAMAP:MF_00558 I…	388	1	388	100	764.2	1e-219	388/388	100	388/388	100	0/388	0	1
gene-ECD_RS03540	NC_012971.2	722841	723710	+	protein_coding	ECD_RS03540	ECD_00688	sucD	WP_000025458.1	succinate--CoA ligase subunit alpha	-3.07651	6.28257	4.13636e-13	1.14229e-11	5.28828	6.88472	5.28828	6.88472	401	1354	29.0566	106.34	870	1	868	99.77	UNIPROTKB|P0AGE9 - symbol:sucD "succinyl-CoA synthetase subunit alpha" species:83333 "Escherichia coli K-12" [GO:0005829 "cytosol" evidence=IDA] [GO:0009361 "succinate-CoA ligase complex (ADP-forming)" evidence=IDA] [GO:0046777 "protein autophosphorylation" evidence=IMP] [GO:0005515 "protein binding" evidence=IPI] [GO:0005737 "cytoplasm" evidence=IDA] HAMAP:MF_01988 InterPro:IPR003781 InterPro:IP…	289	1	289	100	575.1	7e-163	289/289	100	289/289	100	0/289	0	1
gene-ECD_RS03600	NC_012971.2	735003	736268	+	protein_coding	ECD_RS03600	ECD_00699	tolA	WP_000030637.1	cell envelope integrity protein TolA	-2.33557	6.00098	4.2787e-08	5.95114e-07	5.29527	6.49812	5.29527	6.49812	403	1033	20.0674	55.7523	1266	880	1264	30.41	UNIPROTKB|P19934 - symbol:tolA species:83333 "Escherichia coli K-12" [GO:0005886 "plasma membrane" evidence=IDA] [GO:0016021 "integral component of membrane" evidence=IDA] [GO:0017038 "protein import" evidence=IMP] [GO:0043213 "bacteriocin transport" evidence=IMP] [GO:0046718 "viral entry into host cell" evidence=IMP;IDA] [GO:0071237 "cellular response to bacteriocin" evidence=IMP] [GO:0032153 "c…	421	294	421	30.4	202.2	2e-50	128/128	100	128/128	100	0/128	0	1
gene-ECD_RS03615	NC_012971.2	738259	739050	+	protein_coding	ECD_RS03615	ECD_00702	cpoB	WP_000097580.1	cell division protein CpoB	-2.29345	6.11226	7.12693e-08	9.56363e-07	5.4221	6.60073	5.4221	6.60073	441	1110	35.1021	95.7621	792	1	571	72.1	UNIPROTKB|P45955 - symbol:cpoB "periplasmic protein that coordinates peptidoglycan synthesis and outer membrane constriction during cell division" species:83333 "Escherichia coli K-12" [GO:0042597 "periplasmic space" evidence=IEA] [GO:0051301 "cell division" evidence=IEA;IGI;IDA] [GO:0005515 "protein binding" evidence=IPI] [GO:0051260 "protein homooligomerization" evidence=IDA] [GO:0030288 "outer…	263	1	190	72.24	304.3	2e-81	183/190	96	184/190	96	0/190	0	1
gene-ECD_RS03855	NC_012971.2	766432	766725	-	protein_coding	ECD_RS03855	ECD_10032	bor	WP_000738491.1	serum resistance lipoprotein Bor	2.14933	3.39478	0.000127374	0.00075847	3.92111	2.92158	3.92111	2.92158	149	76	31.9491	17.6629	294	1	292	99.32	UNIPROTKB|P77330 - symbol:borD "lipoprotein bor homolog from lambdoid prophage DLP12" species:83333 "Escherichia coli K-12" [GO:0031225 "anchored component of membrane" evidence=ISS] [GO:0071286 "cellular response to magnesium ion" evidence=IEP] InterPro:IPR010438 Pfam:PF06291 ProDom:PD020173 GO:GO:0005886 EMBL:U00096 EMBL:AP009048 Proteomes:UP000000318 Proteomes:UP000000625 GO:GO:0009279 PROSITE…	97	1	97	100	190.3	2e-47	95/97	97	95/97	97	0/97	0	1
gene-ECD_RS03890	NC_012971.2	771310	772911	+	protein_coding	ECD_RS03890	ECD_10038	.	WP_001359455.1	phage portal protein	-2.82715	2.35786	6.04251e-05	0.000390305	1.83343	3.04772	1.83343	3.04772	27	84	1.06248	3.58272	1602	1	1600	99.88	UNIPROTKB|P03710 - symbol:B "Portal protein B" species:10710 "Escherichia virus Lambda" [GO:0046798 "viral portal complex" evidence=IDA] InterPro:IPR006429 Pfam:PF05136 GO:GO:0003677 GO:GO:0005198 GO:GO:0019068 EMBL:J02459 Proteomes:UP000001711 GO:GO:0046798 GO:GO:0099001 PIR:F04333 RefSeq:NP_040583.1 GeneID:2703526 KEGG:vg:2703526 OrthoDB:VOG0900006U TIGRFAMs:TIGR01539 Uniprot:P03710	533	1	533	100	1080.9	0	533/533	100	533/533	100	0/533	0	1
gene-ECD_RS03900	NC_012971.2	774221	774553	+	protein_coding	ECD_RS03900	ECD_10040	.	WP_001297109.1	head decoration protein	-2.87929	1.16244	0.00440277	0.0158591	1.03177	2.01034	1.03177	2.01034	11	35	2.08242	7.18157	333	1	331	99.4	UNIPROTKB|P03712 - symbol:D "Capsid decoration protein" species:10710 "Escherichia virus Lambda" [GO:0098021 "viral capsid, decoration" evidence=IDA] InterPro:IPR004195 InterPro:IPR036630 Pfam:PF02924 ProDom:PD020518 GO:GO:0030430 GO:GO:0098021 EMBL:J02459 Proteomes:UP000001711 PIR:G04333 RefSeq:NP_040586.1 PDB:1C5E PDB:1TCZ PDB:1VD0 PDB:5MFD PDBsum:1C5E PDBsum:1TCZ PDBsum:1VD0 PDBsum:5MFD Protei…	110	1	110	100	222.2	4e-57	110/110	100	110/110	100	0/110	0	1
gene-ECD_RS03920	NC_012971.2	776451	777029	+	protein_coding	ECD_RS03920	ECD_10044	.	WP_000975070.1	phage tail protein	-2.96095	0.609119	0.0131976	0.0392324	0.735261	1.58031	0.735261	1.58031	7	23	0.762147	2.71422	579	1	577	99.65	UNIPROTKB|P03731 - symbol:Z "Tail completion protein Z" species:10710 "Escherichia virus Lambda" [GO:0098015 "virus tail" evidence=IDA] GO:GO:0030430 GO:GO:0098015 EMBL:J02459 Proteomes:UP000001711 PIR:B43008 RefSeq:NP_040590.1 IntAct:P03731 GeneID:2703485 KEGG:vg:2703485 OrthoDB:VOG090001MS InterPro:IPR010633 Pfam:PF06763 PIRSF:PIRSF004395 Uniprot:P03731	192	1	192	100	313.2	3e-84	192/192	100	192/192	100	0/192	0	1
gene-ECD_RS03925	NC_012971.2	777026	777421	+	protein_coding	ECD_RS03925	ECD_10045	.	WP_000683105.1	tail protein	-4.12852	-0.0840045	0.0264707	0.0693809	0.361623	1.14503	0.361623	1.14503	3	14	0.477579	2.41562	396	1	394	99.49	UNIPROTKB|P03732 - symbol:U "Tail tube terminator protein" species:10710 "Escherichia virus Lambda" [GO:0098015 "virus tail" evidence=IDA] GO:GO:0030430 GO:GO:0098003 GO:GO:0098015 EMBL:J02459 Proteomes:UP000001711 GO:GO:0099001 PIR:C43008 RefSeq:NP_040591.1 PDB:1Z1Z PDB:3FZ2 PDB:3FZB PDBsum:1Z1Z PDBsum:3FZ2 PDBsum:3FZB ProteinModelPortal:P03732 SMR:P03732 IntAct:P03732 GeneID:2703486 KEGG:vg:270…	131	1	131	100	268.1	8e-71	131/131	100	131/131	100	0/131	0	1
gene-ECD_RS03940	NC_012971.2	778589	779023	+	protein_coding	ECD_RS03940	ECD_10048	.	WP_000459457.1	phage tail assembly protein T	-6.5067	-0.0861949	0.00572059	0.0197833	0.250857	1.20041	0.250857	1.20041	2	15	0.289841	2.35612	435	1	361	82.99	UNIPROTKB|P03735 - symbol:T "Tail assembly protein GT" species:10710 "Escherichia virus Lambda" [GO:0098003 "viral tail assembly" evidence=IDA] GO:GO:0030430 GO:GO:0098003 EMBL:J02459 Proteomes:UP000001711 PIR:C43014 RefSeq:NP_040594.1 IntAct:P03735 GeneID:2703489 KEGG:vg:2703489 OrthoDB:VOG0900016U InterPro:IPR010027 InterPro:IPR009350 Pfam:PF06894 Pfam:PF06223 TIGRFAMs:TIGR01715 TIGRFAMs:TIGR01…	279	136	255	43.01	251.5	9e-66	120/120	100	120/120	100	0/120	0	1
gene-ECD_RS03960	NC_012971.2	782607	783350	+	protein_coding	ECD_RS03960	ECD_10052	.	WP_000194780.1	phage tail protein	-3.58369	0.379431	0.0101133	0.0315723	0.560505	1.44928	0.560505	1.44928	5	20	0.423659	1.83676	744	19	676	88.44	UNIPROTKB|Q8ED23 - symbol:K "Lambda phage tail assembly protein K" species:211586 "Shewanella oneidensis MR-1" [GO:0003824 "catalytic activity" evidence=ISS] [GO:0019038 "provirus" evidence=TAS] [GO:0019068 "virion assembly" evidence=ISS] InterPro:IPR000555 SMART:SM00232 Pfam:PF00877 GO:GO:0003824 EMBL:AE014299 Proteomes:UP000008186 GO:GO:0019038 eggNOG:COG1310 GO:GO:0019068 InterPro:IPR028090 Pf…	237	8	235	96.2	144.4	3e-33	83/228	36	111/228	48	9/228	3	1
gene-ECD_RS03965	NC_012971.2	783287	783919	+	protein_coding	ECD_RS03965	ECD_10053	.	WP_000090889.1	tail assembly protein	-2.62348	0.947261	0.0174197	0.0489576	0.963156	1.81129	0.963156	1.81129	10	29	0.9959	3.13033	633	220	598	59.87	UNIPROTKB|Q48JQ6 - symbol:PSPPH_2153 "Prophage PSPPH03, putative tail assembly protein I" species:264730 "Pseudomonas savastanoi pv. phaseolicola 1448A" [GO:0005198 "structural molecule activity" evidence=ISM] [GO:0019038 "provirus" evidence=TAS] [GO:0019068 "virion assembly" evidence=ISM] GO:GO:0016021 EMBL:CP000058 Proteomes:UP000000551 GO:GO:0019038 STRING:264730.PSPPH_2153 EnsemblBacteria:AAZ…	152	35	151	76.97	67.4	3e-10	48/133	36	59/133	44	23/133	17	1
gene-ECD_RS04015	NC_012971.2	795515	796270	+	protein_coding	ECD_RS04015	ECD_00744	bioC	WP_000246761.1	malonyl-ACP O-methyltransferase BioC	2.53804	0.63447	0.0246357	0.065199	1.58212	0.830925	1.58212	0.830925	21	9	1.75112	0.813423	756	1	754	99.74	UNIPROTKB|P12999 - symbol:bioC "malonyl-acyl carrier protein methyltransferase" species:83333 "Escherichia coli K-12" [GO:0010340 "carboxyl-O-methyltransferase activity" evidence=IMP] [GO:0009102 "biotin biosynthetic process" evidence=IMP] HAMAP:MF_00835 InterPro:IPR011814 InterPro:IPR013216 Pfam:PF08241 UniPathway:UPA00078 InterPro:IPR029063 EMBL:U00096 EMBL:AP009048 Proteomes:UP000000318 Proteo…	251	1	251	100	516.9	2e-145	251/251	100	251/251	100	0/251	0	1
gene-ECD_RS04055	NC_012971.2	803041	803286	+	protein_coding	ECD_RS04055	ECD_00751	moaD	WP_000598612.1	molybdopterin synthase sulfur carrier subunit	-4.48732	0.838103	0.000352577	0.0018559	0.650527	1.84643	0.650527	1.84643	6	30	1.53757	8.33263	246	1	244	99.19	UNIPROTKB|P30748 - symbol:moaD "molybdopterin synthase sulfur carrier subunit" species:83333 "Escherichia coli K-12" [GO:0005829 "cytosol" evidence=IDA] [GO:0005515 "protein binding" evidence=IPI] [GO:0006777 "Mo-molybdopterin cofactor biosynthetic process" evidence=IMP] InterPro:IPR010034 Pfam:PF02597 InterPro:IPR003749 Gene3D:3.10.20.30 InterPro:IPR012675 GO:GO:0005829 GO:GO:0000166 EMBL:U00096…	81	1	81	100	161.8	5e-39	80/81	98	81/81	100	0/81	0	1
gene-ECD_RS04090	NC_012971.2	808622	809032	+	protein_coding	ECD_RS04090	ECD_00758	.	WP_000871982.1	hypothetical protein	3.85806	6.45963	4.30101e-18	2.04889e-16	7.13532	5.21615	7.13532	5.21615	1470	418	225.473	69.4913	411	1	409	99.51	UNIPROTKB|P0AAW5 - symbol:ybhQ "putative inner membrane protein" species:83333 "Escherichia coli K-12" [GO:0005886 "plasma membrane" evidence=IDA] GO:GO:0016021 GO:GO:0005886 EMBL:U00096 EMBL:AP009048 Proteomes:UP000000318 Proteomes:UP000000625 PIR:G64815 RefSeq:NP_415312.1 RefSeq:WP_000871982.1 ProteinModelPortal:P0AAW5 BioGrid:4261833 STRING:316385.ECDH10B_0859 PaxDb:P0AAW5 PRIDE:P0AAW5 Ensembl…	136	1	136	100	275	7e-73	136/136	100	136/136	100	0/136	0	1
gene-ECD_RS04100	NC_012971.2	810111	811244	-	protein_coding	ECD_RS04100	ECD_00760	.	WP_000070131.1	ABC transporter permease	-2.08492	3.36712	0.000325443	0.00172739	2.91686	3.87506	2.91686	3.87506	69	158	3.8358	9.52006	1134	1	1132	99.82	UNIPROTKB|P0AFQ2 - symbol:ybhS "multidrug ABC exporter membrane subunit YbhS" species:83333 "Escherichia coli K-12" [GO:0006855 "drug transmembrane transport" evidence=IGI] [GO:0015562 "efflux transmembrane transporter activity" evidence=IGI] [GO:0005887 "integral component of plasma membrane" evidence=ISM] InterPro:IPR000412 PROSITE:PS51012 GO:GO:0005887 EMBL:U00096 EMBL:AP009048 Proteomes:UP000…	377	1	377	100	730.7	1e-209	377/377	100	377/377	100	0/377	0	1
gene-ECD_RS04145	NC_012971.2	821657	821917	-	protein_coding	ECD_RS04145	ECD_00769	.	WP_000849301.1	DUF1471 domain-containing protein	2.04399	9.78152	6.67443e-07	7.20573e-06	10.2079	9.17779	10.2079	9.17779	12445	6681	3005.89	1749.03	261	1	259	99.23	UNIPROTKB|P0AAX3 - symbol:ybiJ species:83333 "Escherichia coli K-12" [GO:0006974 "cellular response to DNA damage stimulus" evidence=IEP] EMBL:U00096 EMBL:AP009048 Proteomes:UP000000318 Proteomes:UP000000625 GO:GO:0006974 GO:GO:0042597 HOGENOM:HOG000117400 Gene3D:3.30.1660.10 InterPro:IPR025543 InterPro:IPR010854 InterPro:IPR036275 Pfam:PF07338 SUPFAM:SSF159871 EMBL:L02123 PIR:B64817 RefSeq:NP_41…	86	1	86	100	99	5e-20	86/86	100	86/86	100	0/86	0	1
gene-ECD_RS04160	NC_012971.2	823241	825523	-	protein_coding	ECD_RS04160	ECD_00772	.	WP_000430013.1	catecholate siderophore receptor Fiu	3.77505	4.46285	1.2147e-13	3.56094e-12	5.15621	3.34665	5.15621	3.34665	365	106	10.0787	3.17246	2283	1	2281	99.91	UNIPROTKB|P75780 - symbol:fiu species:83333 "Escherichia coli K-12" [GO:0015891 "siderophore transport" evidence=IMP] [GO:0042884 "microcin transport" evidence=IMP] [GO:0009279 "cell outer membrane" evidence=IDA] InterPro:IPR010105 InterPro:IPR030148 EcoGene:EG13317 InterPro:IPR000531 InterPro:IPR012910 Pfam:PF00593 Pfam:PF07715 GO:GO:0016021 GO:GO:0005506 EMBL:U00096 EMBL:AP009048 Proteomes:UP00…	760	1	760	100	1541.2	0	756/760	99	758/760	99	0/760	0	1
gene-ECD_RS04180	NC_012971.2	829733	830455	-	protein_coding	ECD_RS04180	ECD_00776	glnQ	WP_000569083.1	glutamine ABC transporter ATP-binding protein GlnQ	3.29442	5.89749	5.14775e-14	1.59497e-12	6.52753	4.84256	6.52753	4.84256	961	320	83.7924	30.2418	723	1	721	99.72	UNIPROTKB|P10346 - symbol:glnQ "L-glutamine ABC transporter ATP binding subunit" species:83333 "Escherichia coli K-12" [GO:0099133 "ATP hydrolysis coupled anion transmembrane transport" evidence=IEA] [GO:0006868 "glutamine transport" evidence=IGI] [GO:0015186 "L-glutamine transmembrane transporter activity" evidence=IGI] [GO:0005886 "plasma membrane" evidence=IDA] [GO:0005524 "ATP binding" eviden…	240	1	240	100	468.8	6e-131	239/240	99	240/240	100	0/240	0	1
gene-ECD_RS04185	NC_012971.2	830452	831111	-	protein_coding	ECD_RS04185	ECD_00777	glnP	WP_001159065.1	glutamine ABC transporter permease GlnP	8.16512	6.43641	5.42259e-37	8.61062e-35	7.2772	4.31215	7.2772	4.31215	1623	218	155.022	22.5688	660	1	658	99.7	UNIPROTKB|P0AEQ6 - symbol:glnP "L-glutamine ABC transporter membrane subunit" species:83333 "Escherichia coli K-12" [GO:0006868 "glutamine transport" evidence=IGI] [GO:0015186 "L-glutamine transmembrane transporter activity" evidence=IGI] [GO:0015171 "amino acid transmembrane transporter activity" evidence=IBA] [GO:0003333 "amino acid transmembrane transport" evidence=IEA] [GO:0005886 "plasma mem…	219	1	219	100	427.9	1e-118	219/219	100	219/219	100	0/219	0	1
gene-ECD_RS04190	NC_012971.2	831250	831996	-	protein_coding	ECD_RS04190	ECD_00778	glnH	WP_000843866.1	glutamine ABC transporter substrate-binding protein GlnH	14.9149	9.1258	1.46817e-62	6.21687e-60	10.0333	6.15342	10.0333	6.15342	11025	811	930.417	74.1816	747	1	745	99.73	UNIPROTKB|P0AEQ3 - symbol:glnH "L-glutamine ABC transporter periplasmic binding protein" species:83333 "Escherichia coli K-12" [GO:0035235 "ionotropic glutamate receptor signaling pathway" evidence=IEA] [GO:0016020 "membrane" evidence=IEA] [GO:0004970 "ionotropic glutamate receptor activity" evidence=IEA] [GO:0006868 "glutamine transport" evidence=IGI] [GO:0030288 "outer membrane-bounded periplas…	248	1	248	100	491.1	1e-137	248/248	100	248/248	100	0/248	0	1
gene-ECD_RS04200	NC_012971.2	832400	832903	-	protein_coding	ECD_RS04200	ECD_00779	dps	WP_000100800.1	DNA starvation/stationary phase protection protein Dps	4.30093	7.56507	7.39368e-22	4.48358e-20	8.26721	6.17777	8.26721	6.17777	3234	825	404.51	111.846	504	1	502	99.6	UNIPROTKB|P0ABT2 - symbol:dps species:83333 "Escherichia coli K-12" [GO:0003677 "DNA binding" evidence=IDA] [GO:0042802 "identical protein binding" evidence=IPI] [GO:0005515 "protein binding" evidence=IPI] [GO:0008199 "ferric iron binding" evidence=IDA] [GO:0042594 "response to starvation" evidence=IMP] [GO:0016020 "membrane" evidence=IDA] HAMAP:MF_01441 InterPro:IPR002177 InterPro:IPR008331 Inte…	167	1	167	100	327.8	1e-88	167/167	100	167/167	100	0/167	0	1
gene-ECD_RS04220	NC_012971.2	836861	836989	-	protein_coding	ECD_RS04220	.	mntS	WP_001001761.1	manganase accumulation protein MntS	2.06473	5.49545	4.37943e-06	3.87239e-05	5.94445	4.92295	5.94445	4.92295	638	339	311.782	179.558	129	1	127	98.45	UNIPROTKB|P0DKB3 - symbol:mntS "small protein MntS" species:83333 "Escherichia coli K-12" [GO:0030026 "cellular manganese ion homeostasis" evidence=IMP] [GO:0071287 "cellular response to manganese ion" evidence=IEP] GO:GO:0005737 EMBL:U00096 EMBL:AP009048 Proteomes:UP000000318 Proteomes:UP000000625 GO:GO:0071287 GO:GO:0030026 RefSeq:WP_001001761.1 RefSeq:YP_009029995.1 SMR:P0DKB3 PRIDE:P0DKB3 Ens…	42	1	42	100	91.3	5e-18	42/42	100	42/42	100	0/42	0	1
gene-ECD_RS04250	NC_012971.2	843132	843947	-	protein_coding	ECD_RS04250	ECD_00789	ybiV	WP_000114272.1	sugar-phosphatase YbiV	2.97993	2.66897	4.65818e-06	4.09984e-05	3.36538	2.041	3.36538	2.041	98	36	7.57104	3.01445	816	1	814	99.75	UNIPROTKB|P75792 - symbol:ybiV "sugar phosphatase" species:83333 "Escherichia coli K-12" [GO:0016311 "dephosphorylation" evidence=IEA] [GO:0000287 "magnesium ion binding" evidence=IDA] [GO:0050308 "sugar-phosphatase activity" evidence=IDA] InterPro:IPR000150 InterPro:IPR006379 EcoGene:EG13327 InterPro:IPR023214 GO:GO:0000287 EMBL:U00096 EMBL:AP009048 Proteomes:UP000000318 Proteomes:UP000000625 Ge…	271	1	271	100	541.2	1e-152	271/271	100	271/271	100	0/271	0	1
gene-ECD_RS04285	NC_012971.2	851439	853310	+	protein_coding	ECD_RS04285	ECD_00796	gsiA	WP_001301279.1	glutathione ABC transporter ATP-binding protein GsiA	-2.6538	4.91828	5.87705e-09	9.41068e-08	4.1233	5.47943	4.1233	5.47943	173	504	5.82585	18.3959	1872	1	1870	99.89	UNIPROTKB|P75796 - symbol:gsiA "glutathione ABC transporter ATP binding subunit GsiA" species:83333 "Escherichia coli K-12" [GO:0043190 "ATP-binding cassette (ABC) transporter complex" evidence=ISS] [GO:0034634 "glutathione transmembrane transporter activity" evidence=IGI] [GO:0005887 "integral component of plasma membrane" evidence=ISM] [GO:0043492 "ATPase activity, coupled to movement of substa…	623	1	623	100	1208.7	0	622/623	99	623/623	100	0/623	0	1
gene-ECD_RS04290	NC_012971.2	853330	854868	+	protein_coding	ECD_RS04290	ECD_00797	gsiB	WP_000090140.1	glutathione ABC transporter substrate-binding protein GsiB	-3.48272	5.18669	7.67777e-14	2.31767e-12	4.09952	5.83917	4.09952	5.83917	170	650	6.96353	28.8583	1539	1	1537	99.87	UNIPROTKB|P75797 - symbol:gsiB species:83333 "Escherichia coli K-12" [GO:0006974 "cellular response to DNA damage stimulus" evidence=IEP] [GO:0042938 "dipeptide transport" evidence=IBA] [GO:0043190 "ATP-binding cassette (ABC) transporter complex" evidence=IEA] [GO:0034635 "glutathione transport" evidence=IGI] [GO:0055085 "transmembrane transport" evidence=IEA] [GO:0006810 "transport" evidence=IEA…	512	1	512	100	1031.9	4e-300	512/512	100	512/512	100	0/512	0	1
gene-ECD_RS04295	NC_012971.2	854886	855806	+	protein_coding	ECD_RS04295	ECD_00798	gsiC	WP_000936043.1	glutathione ABC transporter permease GsiC	-4.67927	3.49868	6.0761e-13	1.58603e-11	2.29079	4.26747	2.29079	4.26747	41	211	2.80636	15.6538	921	1	919	99.78	UNIPROTKB|P75798 - symbol:gsiC "glutathione ABC transporter membrane subunit GsiC" species:83333 "Escherichia coli K-12" [GO:0043190 "ATP-binding cassette (ABC) transporter complex" evidence=RCA] [GO:0005887 "integral component of plasma membrane" evidence=ISM] [GO:0034634 "glutathione transmembrane transporter activity" evidence=IGI] [GO:0034775 "glutathione transmembrane transport" evidence=IGI…	306	1	306	100	604.4	1e-171	306/306	100	306/306	100	0/306	0	1
gene-ECD_RS04300	NC_012971.2	855809	856720	+	protein_coding	ECD_RS04300	ECD_00799	gsiD	WP_001236051.1	glutathione ABC transporter permease GsiD	-4.94422	2.97592	2.15572e-11	4.80435e-10	1.83343	3.7783	1.83343	3.7783	27	147	1.86633	11.0133	912	1	910	99.78	UNIPROTKB|P75799 - symbol:gsiD "glutathione ABC transporter membrane subunit GsiD" species:83333 "Escherichia coli K-12" [GO:0043190 "ATP-binding cassette (ABC) transporter complex" evidence=RCA] [GO:0005887 "integral component of plasma membrane" evidence=ISM] [GO:0034634 "glutathione transmembrane transporter activity" evidence=IGI] [GO:0034775 "glutathione transmembrane transport" evidence=IGI…	303	1	303	100	552.4	5e-156	303/303	100	303/303	100	0/303	0	1
gene-ECD_RS04325	NC_012971.2	862167	862550	+	protein_coding	ECD_RS04325	ECD_00803	bssR	WP_000497137.1	biofilm formation regulator BssR	2.52622	4.47763	1.045e-07	1.34091e-06	5.03191	3.75998	5.03191	3.75998	334	145	54.8321	25.8008	384	1	382	99.48	UNIPROTKB|P0AAY1 - symbol:bssR "regulator of biofilm formation" species:83333 "Escherichia coli K-12" [GO:1900190 "regulation of single-species biofilm formation" evidence=IMP] [GO:0010468 "regulation of gene expression" evidence=IEP] EMBL:U00096 EMBL:AP009048 Proteomes:UP000000318 Proteomes:UP000000625 GO:GO:0010468 GO:GO:1900190 PIR:D64821 RefSeq:NP_415357.1 RefSeq:WP_000497137.1 ProteinModelPo…	127	1	127	100	255	7e-67	127/127	100	127/127	100	0/127	0	1
gene-ECD_RS04330	NC_012971.2	862661	863776	+	protein_coding	ECD_RS04330	ECD_00804	.	WP_000554966.1	aldose sugar dehydrogenase YliI	2.39109	2.04524	0.00197447	0.00815242	2.723	1.73833	2.723	1.73833	59	27	3.33278	1.65309	1116	1	1114	99.82	UNIPROTKB|P75804 - symbol:yliI "aldose sugar dehydrogenase YliI" species:83333 "Escherichia coli K-12" [GO:0016901 "oxidoreductase activity, acting on the CH-OH group of donors, quinone or similar compound as acceptor" evidence=IDA] [GO:0070968 "pyrroloquinoline quinone binding" evidence=IDA] [GO:0005509 "calcium ion binding" evidence=IDA] [GO:0030288 "outer membrane-bounded periplasmic space" ev…	371	1	371	100	766.5	2e-220	369/371	99	369/371	99	0/371	0	1
gene-ECD_RS04440	NC_012971.2	880980	882746	-	protein_coding	ECD_RS04440	ECD_00833	.	WP_001098413.1	terminase ATPase subunit family protein	-3.34749	0.0476914	0.0384743	0.0935709	0.464488	1.20041	0.464488	1.20041	4	15	0.142706	0.58003	1767	742	1060	18.05	UNIPROTKB|Q48C38 - symbol:PSPPH_4970 "Prophage PSPPH06, terminase, ATPase subunit, domain protein" species:264730 "Pseudomonas savastanoi pv. phaseolicola 1448A" [GO:0003674 "molecular_function" evidence=ND] [GO:0008150 "biological_process" evidence=ND] [GO:0019038 "provirus" evidence=TAS] EMBL:CP000058 Proteomes:UP000000551 GO:GO:0019038 STRING:264730.PSPPH_4970 EnsemblBacteria:AAZ33830 KEGG:psp…	120	1	105	87.5	128.3	5e-28	56/106	52	77/106	72	1/106	0	1
gene-ECD_RS04655	NC_012971.2	914035	915753	-	protein_coding	ECD_RS04655	ECD_00876	poxB	WP_000815335.1	ubiquinone-dependent pyruvate dehydrogenase	2.03795	4.93807	1.50993e-05	0.000115087	5.38979	4.39756	5.38979	4.39756	431	232	15.806	9.22163	1719	1	1717	99.88	UNIPROTKB|P07003 - symbol:poxB "pyruvate oxidase" species:83333 "Escherichia coli K-12" [GO:0042867 "pyruvate catabolic process" evidence=IMP] [GO:0050660 "flavin adenine dinucleotide binding" evidence=IDA] [GO:0051289 "protein homotetramerization" evidence=IDA] [GO:0042802 "identical protein binding" evidence=IDA] [GO:0006090 "pyruvate metabolic process" evidence=IMP] [GO:0030976 "thiamine pyrop…	572	1	572	100	1140.2	0	571/572	99	572/572	100	0/572	0	1
gene-ECD_RS04660	NC_012971.2	915886	916854	-	protein_coding	ECD_RS04660	ECD_00877	hcr	WP_000178677.1	NADH oxidoreductase	3.44266	2.41989	9.44952e-07	9.73301e-06	3.18132	1.73833	3.18132	1.73833	85	27	5.52987	1.90386	969	1	967	99.79	UNIPROTKB|P75824 - symbol:hcr "NADH oxidoreductase" species:83333 "Escherichia coli K-12" [GO:0050660 "flavin adenine dinucleotide binding" evidence=IDA] [GO:0016651 "oxidoreductase activity, acting on NAD(P)H" evidence=IDA] [GO:0051537 "2 iron, 2 sulfur cluster binding" evidence=IDA] InterPro:IPR000951 InterPro:IPR001041 InterPro:IPR001433 InterPro:IPR017927 InterPro:IPR036010 Pfam:PF00111 Pfam:…	322	1	322	100	662.9	3e-189	322/322	100	322/322	100	0/322	0	1
gene-ECD_RS04665	NC_012971.2	916866	918518	-	protein_coding	ECD_RS04665	ECD_00878	hcp	WP_000458809.1	hydroxylamine reductase	4.58907	4.46976	7.13984e-17	2.96433e-15	5.2164	3.14971	5.2164	3.14971	381	91	14.5302	3.76153	1653	1	1651	99.88	UNIPROTKB|P75825 - symbol:hcp species:83333 "Escherichia coli K-12" [GO:0016491 "oxidoreductase activity" evidence=IDA] [GO:0055114 "oxidation-reduction process" evidence=IMP] [GO:0042542 "response to hydrogen peroxide" evidence=IEP] [GO:0004601 "peroxidase activity" evidence=IDA] [GO:0046210 "nitric oxide catabolic process" evidence=IMP] [GO:0098869 "cellular oxidant detoxification" evidence=IEA…	550	1	550	100	1116.7	0	550/550	100	550/550	100	0/550	0	1
gene-ECD_RS04670	NC_012971.2	918662	919561	-	protein_coding	ECD_RS04670	ECD_00879	lysO	WP_000491142.1	L-lysine exporter LysO	-2.5656	2.7699	4.83876e-05	0.000320594	2.23368	3.39492	2.23368	3.39492	39	110	2.73175	8.35114	900	1	898	99.78	UNIPROTKB|P75826 - symbol:lysO "L-lysine exporter" species:83333 "Escherichia coli K-12" [GO:1903401 "L-lysine transmembrane transport" evidence=IMP] [GO:0015661 "L-lysine efflux transmembrane transporter activity" evidence=IMP] [GO:0005887 "integral component of plasma membrane" evidence=ISM] [GO:0005886 "plasma membrane" evidence=IDA] GO:GO:0005886 GO:GO:0005887 EMBL:U00096 EMBL:AP009048 Proteo…	299	1	299	100	570.5	2e-161	299/299	100	299/299	100	0/299	0	1
gene-ECD_RS04690	NC_012971.2	922831	923787	-	protein_coding	ECD_RS04690	ECD_00882	.	WP_001355621.1	DUF535 domain-containing protein	3.11802	7.27102	3.65072e-14	1.16915e-12	7.87461	6.24679	7.87461	6.24679	2461	866	162.113	61.8304	957	1	955	99.79	UNIPROTKB|P75829 - symbol:ybjX species:83333 "Escherichia coli K-12" [GO:0006974 "cellular response to DNA damage stimulus" evidence=IEP] [GO:0005829 "cytosol" evidence=IDA] EcoGene:EG13693 GO:GO:0005829 EMBL:U00096 EMBL:AP009048 Proteomes:UP000000318 Proteomes:UP000000625 GO:GO:0006974 PIR:E64826 RefSeq:NP_415398.1 RefSeq:WP_000241033.1 ProteinModelPortal:P75829 BioGrid:4260002 DIP:DIP-11459N In…	330	13	330	96.36	639.4	3e-182	317/318	99	317/318	99	0/318	0	1
gene-ECD_RS04800	NC_012971.2	952320	953750	+	protein_coding	ECD_RS04800	ECD_00903	.	WP_000918506.1	amino acid permease	-4.01952	3.21657	2.45015e-10	4.66877e-09	2.20426	3.95774	2.20426	3.95774	38	168	1.67403	8.02168	1431	1	1429	99.86	UNIPROTKB|P75835 - symbol:ycaM "putative transport protein, amino acid-polyamine-organocation (APC) superfamily" species:83333 "Escherichia coli K-12" [GO:0005886 "plasma membrane" evidence=IDA] InterPro:IPR002293 Pfam:PF13520 PIRSF:PIRSF006060 GO:GO:0016021 GO:GO:0005886 EMBL:U00096 EMBL:AP009048 Proteomes:UP000000318 Proteomes:UP000000625 eggNOG:COG0531 GO:GO:0015171 eggNOG:ENOG4105E5D PIR:B648…	476	1	476	100	955.7	3e-277	476/476	100	476/476	100	0/476	0	1
gene-ECD_RS04805	NC_012971.2	953751	954659	-	protein_coding	ECD_RS04805	ECD_00904	.	WP_001242684.1	LysR family transcriptional regulator	3.6815	1.76852	2.32146e-05	0.000169485	2.61534	1.25373	2.61534	1.25373	54	16	3.74498	1.20269	909	1	907	99.78	UNIPROTKB|P75836 - symbol:ycaN "putative transcriptional regulator LYSR-type" species:83333 "Escherichia coli K-12" [GO:0043565 "sequence-specific DNA binding" evidence=IBA] [GO:0003700 "DNA binding transcription factor activity" evidence=IBA] [GO:0006351 "transcription, DNA-templated" evidence=ISS;IBA] InterPro:IPR000847 Pfam:PF00126 PROSITE:PS50931 EcoGene:EG13698 Pfam:PF03466 GO:GO:0003700 EMB…	302	1	302	100	607.1	2e-172	302/302	100	302/302	100	0/302	0	1
gene-ECD_RS04840	NC_012971.2	962743	963831	+	protein_coding	ECD_RS04840	ECD_00911	serC	WP_000057149.1	3-phosphoserine/phosphohydroxythreonine transaminase	2.12685	7.67369	2.56273e-07	3.01437e-06	8.12184	7.03888	8.12184	7.03888	2923	1508	169.208	94.617	1089	1	1087	99.82	UNIPROTKB|P23721 - symbol:serC "phosphoserine/phosphohydroxythreonine aminotransferase" species:83333 "Escherichia coli K-12" [GO:0033359 "lysine biosynthetic process via diaminopimelate and N-succinyl-2-amino-6-ketopimelate" evidence=IGI] [GO:0030170 "pyridoxal phosphate binding" evidence=IDA] [GO:0005829 "cytosol" evidence=IDA] [GO:0006563 "L-serine metabolic process" evidence=IGI] [GO:0004648 …	362	1	362	100	728.4	6e-209	361/362	99	361/362	99	0/362	0	1
gene-ECD_RS04880	NC_012971.2	973456	974442	+	protein_coding	ECD_RS04880	ECD_00919	lpxK	WP_000570539.1	tetraacyldisaccharide 4'-kinase	-2.22872	4.53678	3.45993e-06	3.10986e-05	3.93013	5.03381	3.93013	5.03381	150	367	9.58062	25.4065	987	1	985	99.8	UNIPROTKB|P27300 - symbol:lpxK species:83333 "Escherichia coli K-12" [GO:0016020 "membrane" evidence=IDA] [GO:0009029 "tetraacyldisaccharide 4'-kinase activity" evidence=IMP;IDA] [GO:0009245 "lipid A biosynthetic process" evidence=IMP;IDA] [GO:0005886 "plasma membrane" evidence=IDA] [GO:0016301 "kinase activity" evidence=IDA] [GO:0009244 "lipopolysaccharide core region biosynthetic process" evide…	328	1	328	100	663.7	2e-189	328/328	100	328/328	100	0/328	0	1
gene-ECD_RS04885	NC_012971.2	974479	975711	+	protein_coding	ECD_RS04885	ECD_00920	ycaQ	WP_000056538.1	winged helix DNA-binding protein YcaQ	-2.42126	3.14186	3.56868e-05	0.000244608	2.59281	3.72264	2.59281	3.72264	53	141	2.70977	7.81361	1233	4	1186	95.94	UNIPROTKB|Q4K8T6 - symbol:PFL_4255 "Uncharacterized protein" species:220664 "Pseudomonas protegens Pf-5" [GO:0003674 "molecular_function" evidence=ND] [GO:0005575 "cellular_component" evidence=ND] [GO:0008150 "biological_process" evidence=ND] EMBL:CP000076 Proteomes:UP000008540 eggNOG:ENOG4105T0Z eggNOG:COG3214 HOGENOM:HOG000215687 KO:K09927 OMA:FEYWAHE OrthoDB:POG091H08AO InterPro:IPR009351 Pfam…	404	3	395	97.28	215.7	2e-54	139/401	34	207/401	51	15/401	3	1
gene-ECD_RS04985	NC_012971.2	999932	1001077	-	protein_coding	ECD_RS04985	ECD_00939	ssuD	WP_000056006.1	FMNH2-dependent alkanesulfonate monooxygenase	-3.40567	0.329546	0.0153481	0.0442566	0.560505	1.40282	0.560505	1.40282	5	19	0.275046	1.13283	1146	1	1144	99.83	UNIPROTKB|P80645 - symbol:ssuD "FMNH2-dependent alkanesulfonate monooxygenase" species:83333 "Escherichia coli K-12" [GO:0009408 "response to heat" evidence=IMP] [GO:0042802 "identical protein binding" evidence=IDA] [GO:0005515 "protein binding" evidence=IPI] [GO:0008726 "alkanesulfonate monooxygenase activity" evidence=IDA] [GO:0046306 "alkanesulfonate catabolic process" evidence=IMP] HAMAP:MF_0…	381	1	381	100	763.8	1e-219	381/381	100	381/381	100	0/381	0	1
gene-ECD_RS05045	NC_012971.2	1011580	1012689	-	protein_coding	ECD_RS05045	ECD_00951	ycbX	WP_000212426.1	6-N-hydroxylaminopurine resistance protein YcbX	2.14635	5.89184	8.1598e-07	8.59033e-06	6.35418	5.27214	6.35418	5.27214	851	435	48.331	26.777	1110	1	1108	99.82	UNIPROTKB|P75863 - symbol:ycbX "6-N-hydroxylaminopurine resistance protein" species:83333 "Escherichia coli K-12" [GO:0009636 "response to toxic substance" evidence=IMP] [GO:0009407 "toxin catabolic process" evidence=IMP] [GO:0005515 "protein binding" evidence=IPI] InterPro:IPR001041 InterPro:IPR005302 InterPro:IPR006058 InterPro:IPR036010 Pfam:PF00111 Pfam:PF03473 PROSITE:PS00197 PROSITE:PS51085…	369	1	369	100	750.4	2e-215	368/369	99	369/369	100	0/369	0	1
gene-ECD_RS05135	NC_012971.2	1032200	1032862	-	protein_coding	ECD_RS05135	ECD_00968	.	WP_000847791.1	DUF2057 family protein	-3.93973	0.474224	0.00432709	0.0156605	0.560505	1.53794	0.560505	1.53794	5	22	0.475418	2.26728	663	16	652	96.08	UNIPROTKB|Q8EFZ8 - symbol:SO_1816 "UPF0319 protein SO_1816" species:211586 "Shewanella oneidensis MR-1" [GO:0003674 "molecular_function" evidence=ND] [GO:0005575 "cellular_component" evidence=ND] [GO:0008150 "biological_process" evidence=ND] EMBL:AE014299 Proteomes:UP000008186 RefSeq:NP_717424.1 RefSeq:WP_011071937.1 STRING:211586.SO_1816 PaxDb:Q8EFZ8 EnsemblBacteria:AAN54868 GeneID:1169589 KEGG:…	226	7	225	96.9	48.9	0.0001	48/226	21	85/226	37	21/226	9	1
gene-ECD_RS05150	NC_012971.2	1033493	1033810	-	protein_coding	ECD_RS05150	ECD_00970	hspQ	WP_001295356.1	heat shock protein HspQ	2.00613	7.96216	1.7478e-06	1.67359e-05	8.38212	7.382	8.38212	7.382	3503	1916	694.436	411.684	318				No hit
gene-ECD_RS05170	NC_012971.2	1035848	1036507	-	protein_coding	ECD_RS05170	ECD_00974	yccA	WP_000375126.1	FtsH protease modulator YccA	2.62525	6.63809	1.81872e-10	3.53629e-09	7.1804	5.80385	7.1804	5.80385	1517	634	144.898	65.6359	660	1	658	99.7	UNIPROTKB|P0AAC6 - symbol:yccA "putative carrier/transport protein; substrate or modulator of FtsH-mediated proteolysis" species:83333 "Escherichia coli K-12" [GO:0030162 "regulation of proteolysis" evidence=IMP] [GO:0005886 "plasma membrane" evidence=IDA] [GO:0016021 "integral component of membrane" evidence=IDA] InterPro:IPR006213 PROSITE:PS01243 GO:GO:0016021 GO:GO:0005886 GO:GO:0043066 EMBL:U…	219	1	219	100	417.5	1e-115	218/219	99	219/219	100	0/219	0	1
gene-ECD_RS05185	NC_012971.2	1038343	1040136	+	protein_coding	ECD_RS05185	ECD_00976	hyaB	WP_000107384.1	Ni/Fe-hydrogenase large subunit	-3.12517	1.24496	0.00164801	0.00702522	1.03177	2.10043	1.03177	2.10043	11	38	0.386536	1.44729	1794	1	1792	99.89	UNIPROTKB|P0ACD8 - symbol:hyaB "hydrogenase 1 subunit HyaB" species:83333 "Escherichia coli K-12" [GO:0044569 "[Ni-Fe] hydrogenase complex" evidence=IDA;RCA] [GO:0006113 "fermentation" evidence=IEP] [GO:0030288 "outer membrane-bounded periplasmic space" evidence=IDA] [GO:0005515 "protein binding" evidence=IPI] [GO:0016151 "nickel cation binding" evidence=IDA] [GO:0016020 "membrane" evidence=IDA] …	597	1	597	100	1243.4	0	597/597	100	597/597	100	0/597	0	1
gene-ECD_RS05280	NC_012971.2	1056356	1056529	+	protein_coding	ECD_RS05280	ECD_00994	.	WP_001019197.1	addiction module toxin, GnsA/GnsB family	-7.36676	0.0434486	0.00200946	0.00827005	0.250857	1.30516	0.250857	1.30516	2	17	0.724603	6.67568	174	1	172	98.85	UNIPROTKB|P0AC92 - symbol:gnsA "putative phosphatidylethanolamine synthesis regulator GnsA" species:83333 "Escherichia coli K-12" [GO:0005829 "cytosol" evidence=IDA] [GO:0042802 "identical protein binding" evidence=IPI] GO:GO:0005829 GO:GO:0042802 EMBL:U00096 EMBL:AP009048 Proteomes:UP000000318 Proteomes:UP000000625 EMBL:U38541 RefSeq:WP_001019197.1 RefSeq:YP_588446.1 PDB:4XO1 PDB:4XO2 PDBsum:4XO…	57	1	57	100	109.8	2e-23	56/57	98	57/57	100	0/57	0	1
gene-ECD_RS05340	NC_012971.2	1071145	1071372	-	protein_coding	ECD_RS05340	ECD_01006	.	WP_000107009.1	hypothetical protein	2.95878	2.69999	4.74427e-06	4.16599e-05	3.39173	2.07102	3.39173	2.07102	100	37	27.6493	11.0882	228	1	226	99.12	UNIPROTKB|P0AB14 - symbol:yccJ "putative protein" species:83333 "Escherichia coli K-12" [GO:0005829 "cytosol" evidence=IDA] GO:GO:0005829 EMBL:U00096 EMBL:AP009048 Proteomes:UP000000318 Proteomes:UP000000625 EMBL:M33807 PIR:A64842 RefSeq:NP_415523.1 RefSeq:WP_001143120.1 ProteinModelPortal:P0AB14 SMR:P0AB14 BioGrid:4259552 DIP:DIP-47912N IntAct:P0AB14 STRING:316385.ECDH10B_1075 EPD:P0AB14 PaxDb:P…	75	1	75	100	149.8	2e-35	73/75	97	73/75	97	0/75	0	1
gene-ECD_RS05355	NC_012971.2	1072362	1072535	+	protein_coding	ECD_RS05355	ECD_01008	.	WP_001273658.1	general stress protein	4.48069	5.16824	1.01038e-18	5.1341e-17	5.89696	3.81424	5.89696	3.81424	617	151	223.54	59.2957	174	1	85	48.85	UNIPROTKB|P21361 - symbol:yciG species:83333 "Escherichia coli K-12" [GO:0071978 "bacterial-type flagellum-dependent swarming motility" evidence=IMP] EMBL:U00096 EMBL:AP009048 Proteomes:UP000000318 Proteomes:UP000000625 GO:GO:0071978 HOGENOM:HOG000201826 EMBL:X13583 EMBL:U23489 EMBL:U23490 EMBL:U23491 EMBL:U23492 EMBL:U25417 EMBL:U25418 EMBL:U25419 EMBL:U25420 EMBL:U25421 EMBL:U25422 EMBL:U23493 …	59	1	28	47.46	56.6	2e-07	24/28	85	27/28	96	0/28	0	1
gene-ECD_RS05365	NC_012971.2	1074142	1074636	-	protein_coding	ECD_RS05365	ECD_01010	rutF	WP_001028095.1	pyrimidine utilization flavin reductase protein F	9.84592	0.197286	0.000243751	0.00133085	1.48758	0.230292	1.48758	0.230292	19	2	2.41974	0.276071	495	1	493	99.6	UNIPROTKB|P75893 - symbol:rutF "flavin reductase" species:83333 "Escherichia coli K-12" [GO:0042602 "riboflavin reductase (NADPH) activity" evidence=IDA] [GO:0006212 "uracil catabolic process" evidence=IMP;IDA] [GO:0006208 "pyrimidine nucleobase catabolic process" evidence=IMP] [GO:0019740 "nitrogen utilization" evidence=IMP;IDA] HAMAP:MF_00833 InterPro:IPR002563 InterPro:IPR012349 InterPro:IPR01…	164	1	164	100	340.5	2e-92	162/164	98	162/164	98	0/164	0	1
gene-ECD_RS05370	NC_012971.2	1074647	1075237	-	protein_coding	ECD_RS05370	ECD_01011	.	WP_001001169.1	malonic semialdehyde reductase	9.33094	0.137586	0.00041343	0.00213109	1.43788	0.230292	1.43788	0.230292	18	2	1.92001	0.231227	591	1	589	99.66	UNIPROTKB|P75894 - symbol:rutE species:83333 "Escherichia coli K-12" [GO:0006974 "cellular response to DNA damage stimulus" evidence=IEP] [GO:0010181 "FMN binding" evidence=IDA] [GO:0035527 "3-hydroxypropionate dehydrogenase (NADP+) activity" evidence=IGI] [GO:0006212 "uracil catabolic process" evidence=IMP;IDA] [GO:0006208 "pyrimidine nucleobase catabolic process" evidence=IMP] [GO:0019740 "nitr…	196	1	196	100	389	5e-107	191/196	97	193/196	98	0/196	0	1
gene-ECD_RS05375	NC_012971.2	1075247	1076047	-	protein_coding	ECD_RS05375	ECD_01012	rutD	WP_000777653.1	pyrimidine utilization protein D	7.89659	1.31847	6.37385e-08	8.64439e-07	2.37242	0.603328	2.37242	0.603328	44	6	3.4629	0.511817	801	1	799	99.75	UNIPROTKB|P75895 - symbol:rutD "putative aminoacrylate hydrolase" species:83333 "Escherichia coli K-12" [GO:0006212 "uracil catabolic process" evidence=IMP] [GO:0006208 "pyrimidine nucleobase catabolic process" evidence=IMP] [GO:0019740 "nitrogen utilization" evidence=IMP] HAMAP:MF_00832 InterPro:IPR019913 Pfam:PF00561 InterPro:IPR000073 InterPro:IPR029058 EMBL:U00096 EMBL:AP009048 Proteomes:UP00…	266	1	266	100	538.9	5e-152	266/266	100	266/266	100	0/266	0	1
gene-ECD_RS05390	NC_012971.2	1077145	1078236	-	protein_coding	ECD_RS05390	ECD_01015	rutA	WP_001301233.1	pyrimidine utilization protein A	50.6735	3.78723	1.29701e-41	2.47145e-39	4.80079	0.603328	4.80079	0.603328	283	6	16.3374	0.375426	1092	1	1090	99.82	UNIPROTKB|Q8XAU1 - symbol:rutA "Pyrimidine monooxygenase RutA" species:83334 "Escherichia coli O157:H7" [GO:0004497 "monooxygenase activity" evidence=ISS] HAMAP:MF_01699 InterPro:IPR011251 InterPro:IPR019914 InterPro:IPR036661 Pfam:PF00296 GO:GO:0004497 GO:GO:0016705 EMBL:AE005174 EMBL:BA000007 Proteomes:UP000000558 Proteomes:UP000002519 Gene3D:3.20.20.30 SUPFAM:SSF51679 GO:GO:0006212 eggNOG:COG2…	382	20	382	95.03	738.8	5e-212	363/363	100	363/363	100	0/363	0	1
gene-ECD_RS05420	NC_012971.2	1085638	1086468	+	protein_coding	ECD_RS05420	ECD_01019	.	WP_000497942.1	FTR1 family protein	2.93788	6.52606	1.83611e-12	4.63406e-11	7.11174	5.57681	7.11174	5.57681	1446	540	109.695	44.4006	831	1	808	97.23	UNIPROTKB|Q87Z35 - symbol:PSPTO_3596 "Membrane protein, putative" species:223283 "Pseudomonas syringae pv. tomato str. DC3000" [GO:0003674 "molecular_function" evidence=ND] [GO:0008150 "biological_process" evidence=ND] InterPro:IPR004923 Pfam:PF03239 EMBL:AE016853 Proteomes:UP000002515 GO:GO:0005381 GO:GO:0033573 KO:K07243 PANTHER:PTHR31632 eggNOG:COG0672 OrthoDB:POG091H0ARJ eggNOG:ENOG4105EKT HO…	284	1	271	95.42	313.9	3e-84	160/271	59	206/271	76	2/271	0	1
gene-ECD_RS05425	NC_012971.2	1086526	1087653	+	protein_coding	ECD_RS05425	ECD_01020	.	WP_000154398.1	iron uptake system protein EfeO	2.72771	6.99517	2.33298e-11	5.13931e-10	7.55071	6.11611	7.55071	6.11611	1964	790	109.762	47.8535	1128	1	1126	99.82	UNIPROTKB|P0AB24 - symbol:efeO "periplasmic protein, component of cryptic ferrous ion transporter" species:83333 "Escherichia coli K-12" [GO:0009411 "response to UV" evidence=IMP] [GO:0009636 "response to toxic substance" evidence=IMP] [GO:0006979 "response to oxidative stress" evidence=IMP] [GO:0030288 "outer membrane-bounded periplasmic space" evidence=IMP] [GO:0046677 "response to antibiotic" …	375	1	375	100	734.9	7e-211	375/375	100	375/375	100	0/375	0	1
gene-ECD_RS05440	NC_012971.2	1089275	1090339	+	protein_coding	ECD_RS05440	.	phoH	WP_000258765.1	phosphate starvation-inducible protein PhoH	3.17331	9.10373	3.27827e-15	1.1568e-13	9.7099	8.04761	9.7099	8.04761	8809	3046	521.43	195.423	1065	1	1063	99.81	UNIPROTKB|P0A9K1 - symbol:phoH "ATP-binding protein" species:83333 "Escherichia coli K-12" [GO:0005524 "ATP binding" evidence=IDA] InterPro:IPR003714 Pfam:PF02562 InterPro:IPR027417 SUPFAM:SSF52540 GO:GO:0005524 GO:GO:0005737 EMBL:U00096 EMBL:AP009048 Proteomes:UP000000318 Proteomes:UP000000625 EMBL:D10391 PIR:B47065 RefSeq:NP_415539.1 RefSeq:WP_000258765.1 ProteinModelPortal:P0A9K1 SMR:P0A9K1 Bi…	354	1	354	100	704.9	7e-202	354/354	100	354/354	100	0/354	0	1
gene-ECD_RS05460	NC_012971.2	1094149	1096572	-	protein_coding	ECD_RS05460	ECD_01026	pgaA	WP_000287458.1	poly-beta-1,6 N-acetyl-D-glucosamine export porin PgaA	3.40377	0.594282	0.00903825	0.0289452	1.62716	0.68325	1.62716	0.68325	22	7	0.572149	0.197316	2424	1	2422	99.92	UNIPROTKB|P69434 - symbol:pgaA "partially N-deacetylated poly-beta-1,6-N-acetyl-D-glucosamine outer membrane porin" species:83333 "Escherichia coli K-12" [GO:0055085 "transmembrane transport" evidence=IEA] [GO:0006810 "transport" evidence=IMP] [GO:0042710 "biofilm formation" evidence=IMP] InterPro:IPR011990 InterPro:IPR013026 InterPro:IPR019734 InterPro:IPR023870 PROSITE:PS50005 PROSITE:PS50293 S…	807	1	807	100	1656	0	807/807	100	807/807	100	0/807	0	1
gene-ECD_RS05550	NC_012971.2	1107981	1108292	+	protein_coding	ECD_RS05550	ECD_01041	.	WP_000489585.1	hypothetical protein	2.12144	1.30282	0.0299068	0.0762883	2.04739	1.30516	2.04739	1.30516	33	17	6.66774	3.72297	312				No hit
gene-ECD_RS05625	NC_012971.2	1121047	1121613	-	protein_coding	ECD_RS05625	ECD_01053	.	WP_000011114.1	cytochrome b	3.60444	2.46987	3.25249e-07	3.7223e-06	3.24049	1.73833	3.24049	1.73833	89	27	9.89524	3.25369	567	1	565	99.65	UNIPROTKB|P75925 - symbol:yceJ "putative cytochrome b561" species:83333 "Escherichia coli K-12" [GO:0009055 "electron transfer activity" evidence=IEA] [GO:0005886 "plasma membrane" evidence=IDA] [GO:0016021 "integral component of membrane" evidence=IEA] InterPro:IPR011577 InterPro:IPR016174 Pfam:PF01292 GO:GO:0016021 GO:GO:0005886 GO:GO:0009055 EMBL:U00096 EMBL:AP009048 Proteomes:UP000000318 Prot…	188	1	188	100	388.3	8e-107	188/188	100	188/188	100	0/188	0	1
gene-ECD_RS05640	NC_012971.2	1123268	1123522	-	protein_coding	ECD_RS05640	ECD_01056	bssS	WP_000414437.1	biofilm formation regulator BssS	2.25549	9.08525	1.90318e-08	2.78962e-07	9.55735	8.38628	9.55735	8.38628	7924	3855	1958.95	1032.95	255	1	253	99.22	UNIPROTKB|P0AB33 - symbol:bssS "regulator of biofilm formation" species:83333 "Escherichia coli K-12" [GO:1900190 "regulation of single-species biofilm formation" evidence=IMP] EMBL:U00096 EMBL:AP009048 Proteomes:UP000000318 Proteomes:UP000000625 GO:GO:1900190 PIR:A64849 RefSeq:NP_415578.3 RefSeq:WP_000414438.1 ProteinModelPortal:P0AB33 BioGrid:4260077 IntAct:P0AB33 STRING:316385.ECDH10B_1131 Pax…	84	1	84	100	171.4	7e-42	83/84	98	83/84	98	0/84	0	1
gene-ECD_RS05690	NC_012971.2	1131984	1132400	-	protein_coding	ECD_RS05690	ECD_01066	flgN	WP_000197363.1	flagella biosynthesis chaperone FlgN	-2.50842	1.89171	0.00123242	0.00550615	1.58212	2.58955	1.58212	2.58955	21	58	3.1747	9.50359	417	1	415	99.52	UNIPROTKB|P43533 - symbol:flgN "flagellar biosynthesis protein FlgN" species:83333 "Escherichia coli K-12" [GO:0005515 "protein binding" evidence=IPI] InterPro:IPR007809 InterPro:IPR036679 Pfam:PF05130 GO:GO:0005737 EMBL:U00096 EMBL:AP009048 Proteomes:UP000000318 Proteomes:UP000000625 GO:GO:0044780 EMBL:U19773 PIR:C64850 RefSeq:NP_415588.1 RefSeq:WP_000197363.1 ProteinModelPortal:P43533 SMR:P4353…	138	1	138	100	276.9	2e-73	138/138	100	138/138	100	0/138	0	1
gene-ECD_RS05725	NC_012971.2	1136369	1137124	+	protein_coding	ECD_RS05725	ECD_01073	.	WP_000349316.1	flagellar basal-body rod protein FlgF	-2.12795	5.51757	1.82089e-06	1.73485e-05	4.91417	5.97834	4.91417	5.97834	307	717	25.5998	64.8027	756	1	754	99.74	UNIPROTKB|P75938 - symbol:flgF "flagellar basal-body rod protein FlgF" species:83333 "Escherichia coli K-12" [GO:0071978 "bacterial-type flagellum-dependent swarming motility" evidence=IBA] [GO:0009424 "bacterial-type flagellum hook" evidence=IBA] [GO:0071973 "bacterial-type flagellum-dependent cell motility" evidence=IMP] InterPro:IPR001444 Pfam:PF00460 EcoGene:EG14270 Prosite:PS00588 EMBL:U0009…	251	1	251	100	486.5	3e-136	251/251	100	251/251	100	0/251	0	1
gene-ECD_RS05735	NC_012971.2	1138131	1138829	+	protein_coding	ECD_RS05735	ECD_01075	flgH	WP_001295442.1	flagellar basal body L-ring protein FlgH	-2.37426	4.24518	1.27659e-06	1.27025e-05	3.59812	4.77576	3.59812	4.77576	117	305	10.5518	29.8139	699	1	697	99.71	UNIPROTKB|P0A6S0 - symbol:flgH "flagellar L-ring protein FlgH; basal-body outer-membrane L (lipopolysaccharide layer) ring protein" species:83333 "Escherichia coli K-12" [GO:0006970 "response to osmotic stress" evidence=IMP] HAMAP:MF_00415 InterPro:IPR000527 Pfam:PF02107 PRINTS:PR01008 EMBL:U00096 EMBL:AP009048 Proteomes:UP000000318 Proteomes:UP000000625 GO:GO:0009279 PROSITE:PS51257 GO:GO:000697…	232	1	232	100	464.9	8e-130	232/232	100	232/232	100	0/232	0	1
gene-ECD_RS05745	NC_012971.2	1139938	1140879	+	protein_coding	ECD_RS05745	ECD_01077	flgJ	WP_001295441.1	flagellar assembly peptidoglycan hydrolase FlgJ	-2.77218	3.59041	3.04913e-07	3.51064e-06	2.86139	4.20115	2.86139	4.20115	66	201	4.41685	14.5794	942	1	940	99.79	UNIPROTKB|P75942 - symbol:flgJ "putative peptidoglycan hydrolase FlgJ" species:83333 "Escherichia coli K-12" [GO:0071973 "bacterial-type flagellum-dependent cell motility" evidence=IMP] InterPro:IPR002901 InterPro:IPR013377 Pfam:PF01832 SMART:SM00047 EcoGene:EG14272 EMBL:U00096 EMBL:AP009048 Proteomes:UP000000318 Proteomes:UP000000625 GO:GO:0008152 GO:GO:0004040 GO:GO:0042597 GO:GO:0071555 GO:GO:…	313	1	313	100	615.9	4e-175	313/313	100	313/313	100	0/313	0	1
gene-ECD_RS05750	NC_012971.2	1140945	1142588	+	protein_coding	ECD_RS05750	ECD_01078	flgK	WP_000096480.1	flagellar hook-associated protein FlgK	-2.60877	4.35349	6.62172e-08	8.94871e-07	3.60939	4.91883	3.60939	4.91883	118	338	4.5248	14.0479	1644	1	1642	99.88	UNIPROTKB|P33235 - symbol:flgK species:83333 "Escherichia coli K-12" [GO:0044780 "bacterial-type flagellum assembly" evidence=IMP] [GO:0005515 "protein binding" evidence=IPI] InterPro:IPR001444 InterPro:IPR002371 Pfam:PF00460 PRINTS:PR01005 GO:GO:0005576 EMBL:U00096 EMBL:AP009048 Proteomes:UP000000318 Proteomes:UP000000625 GO:GO:0005198 GO:GO:0071973 GO:GO:0009424 InterPro:IPR010930 Pfam:PF06429 …	547	1	547	100	1050.4	1e-305	546/547	99	546/547	99	0/547	0	1
gene-ECD_RS05775	NC_012971.2	1148578	1149162	-	protein_coding	ECD_RS05775	ECD_01083	yceF	WP_001125202.1	7-methyl-GTP pyrophosphatase	2.41207	4.89873	1.18981e-07	1.49157e-06	5.42529	4.20115	5.42529	4.20115	442	201	47.6306	23.4766	585	1	583	99.66	UNIPROTKB|P0A729 - symbol:yceF species:83333 "Escherichia coli K-12" [GO:0047429 "nucleoside-triphosphate diphosphatase activity" evidence=IEA;IDA] HAMAP:MF_00528 InterPro:IPR003697 Pfam:PF02545 PIRSF:PIRSF006305 EcoGene:EG11438 GO:GO:0005737 EMBL:U00096 EMBL:AP009048 Proteomes:UP000000318 Proteomes:UP000000625 eggNOG:COG0424 GO:GO:0047429 CDD:cd00555 Gene3D:3.90.950.10 InterPro:IPR029001 PANTHER…	194	1	194	100	391.3	1e-107	194/194	100	194/194	100	0/194	0	1
gene-ECD_RS05790	NC_012971.2	1150188	1151258	+	protein_coding	ECD_RS05790	ECD_01086	plsX	WP_000197578.1	phosphate acyltransferase PlsX	-2.05359	6.30532	2.2446e-06	2.11214e-05	5.71854	6.74273	5.71854	6.74273	544	1226	32.0206	78.2162	1071	1	1069	99.81	UNIPROTKB|P27247 - symbol:plsX "fatty acid/phospholipid synthesis protein" species:83333 "Escherichia coli K-12" [GO:0008654 "phospholipid biosynthetic process" evidence=IGI] HAMAP:MF_00019 InterPro:IPR003664 InterPro:IPR012281 Pfam:PF02504 PIRSF:PIRSF002465 UniPathway:UPA00085 GO:GO:0005737 GO:GO:0016747 EMBL:U00096 EMBL:AP009048 Proteomes:UP000000318 Proteomes:UP000000625 GO:GO:0006633 GO:GO:00…	356	1	356	100	680.6	1e-194	354/356	99	355/356	99	0/356	0	1
gene-ECD_RS05795	NC_012971.2	1151326	1152279	+	protein_coding	ECD_RS05795	ECD_01087	.	WP_000288146.1	beta-ketoacyl-ACP synthase III	-2.12903	6.58556	5.19814e-07	5.74895e-06	5.95994	7.03793	5.95994	7.03793	645	1507	42.6217	107.935	954	1	952	99.79	UNIPROTKB|P0A6R0 - symbol:fabH "beta-ketoacyl-[acyl carrier protein] synthase III" species:83333 "Escherichia coli K-12" [GO:0006631 "fatty acid metabolic process" evidence=IMP] [GO:0005829 "cytosol" evidence=IDA] [GO:0033818 "beta-ketoacyl-acyl-carrier-protein synthase III activity" evidence=IDA] HAMAP:MF_01815 InterPro:IPR004655 InterPro:IPR013751 InterPro:IPR016039 Pfam:PF08545 UniPathway:UPA0…	317	1	317	100	622.1	5e-177	316/317	99	316/317	99	0/317	0	1
gene-ECD_RS05845	NC_012971.2	1160436	1161869	+	protein_coding	ECD_RS05845	ECD_01097	ptsG	WP_000475719.1	PTS glucose transporter subunit IIBC	-3.15892	8.83343	4.73389e-15	1.6253e-13	7.78304	9.43803	7.78304	9.43803	2309	8004	101.507	381.376	1434	1	1432	99.86	UNIPROTKB|P69786 - symbol:ptsG "glucose-specific PTS enzyme IIBC component" species:83333 "Escherichia coli K-12" [GO:1904659 "glucose transmembrane transport" evidence=IEA] [GO:0005515 "protein binding" evidence=IPI] [GO:0034219 "carbohydrate transmembrane transport" evidence=IEA] [GO:0090564 "protein-phosphocysteine-glucose phosphotransferase system transporter activity" evidence=IGI;IMP] [GO:0…	477	1	477	100	941.4	6e-273	477/477	100	477/477	100	0/477	0	1
gene-ECD_RS05850	NC_012971.2	1161929	1164118	-	protein_coding	ECD_RS05850	ECD_01098	fhuE	WP_000953449.1	ferric-rhodotorulic acid/ferric-coprogen receptor FhuE	3.18346	6.40707	6.14057e-14	1.87214e-12	7.02183	5.375	7.02183	5.375	1358	468	39.0908	14.6015	2190	1	2188	99.91	UNIPROTKB|P16869 - symbol:fhuE "ferric coprogen/ferric rhodotorulic acid outer membrane transporter" species:83333 "Escherichia coli K-12" [GO:0009279 "cell outer membrane" evidence=IDA] InterPro:IPR010105 EcoGene:EG10306 InterPro:IPR000531 InterPro:IPR012910 Pfam:PF00593 Pfam:PF07715 GO:GO:0016021 GO:GO:0005506 EMBL:U00096 EMBL:AP009048 Proteomes:UP000000318 Proteomes:UP000000625 GO:GO:0009279 G…	729	1	729	100	1485.7	0	726/729	99	727/729	99	0/729	0	1
gene-ECD_RS05895	NC_012971.2	1170792	1171424	-	protein_coding	ECD_RS05895	ECD_01107	comR	WP_000179805.1	TetR family copper-responsive transcriptional repressor ComR	3.98928	6.49801	6.57777e-19	3.48165e-17	7.18323	5.21615	7.18323	5.21615	1520	418	151.377	45.1199	633	1	631	99.68	UNIPROTKB|P75952 - symbol:comR "DNA-binding transcriptional repressor ComR" species:83333 "Escherichia coli K-12" [GO:0003700 "DNA binding transcription factor activity" evidence=IBA] [GO:0000976 "transcription regulatory region sequence-specific DNA binding" evidence=IBA] [GO:0005829 "cytosol" evidence=IBA] [GO:0046688 "response to copper ion" evidence=IDA] [GO:0045892 "negative regulation of tr…	210	1	210	100	423.3	2e-117	209/210	99	209/210	99	0/210	0	1
gene-ECD_RS05900	NC_012971.2	1171665	1171922	+	protein_coding	ECD_RS05900	ECD_01108	bhsA	WP_000800153.1	multiple stress resistance protein BhsA	3.05577	8.67545	2.67823e-14	8.72369e-13	9.26887	7.66208	9.26887	7.66208	6486	2329	1584.81	616.802	258	1	256	99.22	UNIPROTKB|P0AB40 - symbol:bhsA "outer membrane protein involved in copper permeability, stress resistance and biofilm formation" species:83333 "Escherichia coli K-12" [GO:0046688 "response to copper ion" evidence=IEP;IMP] [GO:0009279 "cell outer membrane" evidence=IDA] [GO:0042710 "biofilm formation" evidence=IMP] EMBL:U00096 EMBL:AP009048 Proteomes:UP000000318 Proteomes:UP000000625 GO:GO:0009279…	85	1	85	100	162.9	2e-39	85/85	100	85/85	100	0/85	0	1
gene-ECD_RS05930	NC_012971.2	1179913	1181157	+	protein_coding	ECD_RS05930	ECD_01114	lolE	WP_001251384.1	lipoprotein-releasing ABC transporter permease subunit LolE	-2.0159	4.99361	1.98183e-05	0.000147965	4.45848	5.43683	4.45848	5.43683	221	489	11.1903	26.8371	1245	1	1243	99.84	UNIPROTKB|P75958 - symbol:lolE "lipoprotein release complex - inner membrane subunit" species:83333 "Escherichia coli K-12" [GO:0042954 "lipoprotein transporter activity" evidence=IEA] [GO:0042953 "lipoprotein transport" evidence=IEA] [GO:0009276 "Gram-negative-bacterium-type cell wall" evidence=IEA] [GO:0044874 "lipoprotein localization to outer membrane" evidence=IDA;IMP] [GO:0098797 "plasma me…	414	1	414	100	768.5	6e-221	410/414	99	413/414	99	0/414	0	1
gene-ECD_RS05970	NC_012971.2	1186194	1186988	-	protein_coding	ECD_RS05970	ECD_01122	potC	WP_000580316.1	spermidine/putrescine ABC transporter permease PotC	-2.6719	4.22533	5.61906e-08	7.67536e-07	3.46799	4.80285	3.46799	4.80285	106	311	8.4054	26.7294	795	1	793	99.75	UNIPROTKB|P0AFK6 - symbol:potC "spermidine preferential ABC transporter membrane subunit PotC" species:83333 "Escherichia coli K-12" [GO:0043190 "ATP-binding cassette (ABC) transporter complex" evidence=TAS] [GO:0015595 "spermidine-importing ATPase activity" evidence=IDA] [GO:0005887 "integral component of plasma membrane" evidence=ISM] [GO:0015847 "putrescine transport" evidence=IDA] [GO:1903711…	264	1	264	100	508.8	6e-143	264/264	100	264/264	100	0/264	0	1
gene-ECD_RS06005	NC_012971.2	1193144	1193815	-	protein_coding	ECD_RS06005	ECD_01128	phoP	WP_001265481.1	two-component system response regulator PhoP	2.09278	7.23172	5.54887e-07	6.07665e-06	7.6739	6.61609	7.6739	6.61609	2140	1122	200.754	114.083	672	1	670	99.7	UNIPROTKB|P23836 - symbol:phoP "PhoP DNA-binding transcriptional dual regulator" species:83333 "Escherichia coli K-12" [GO:0042802 "identical protein binding" evidence=IPI] [GO:0005829 "cytosol" evidence=IDA] [GO:0000160 "phosphorelay signal transduction system" evidence=ISS] InterPro:IPR001789 InterPro:IPR001867 Pfam:PF00072 Pfam:PF00486 PROSITE:PS50110 PROSITE:PS51755 SMART:SM00448 SMART:SM0086…	223	1	223	100	436.4	3e-121	222/223	99	223/223	100	0/223	0	1
gene-ECD_RS06060	NC_012971.2	1202423	1203634	-	protein_coding	ECD_RS06060	ECD_01138	bluF	WP_001353798.1	blue light-responsive regulator BluF	4.25982	4.80301	1.39584e-16	5.65907e-15	5.52386	3.53075	5.52386	3.53075	474	122	24.6544	6.87786	1212	1	1210	99.83	UNIPROTKB|P75990 - symbol:bluF "blue light-responsive regulator of BluR" species:83333 "Escherichia coli K-12" [GO:0009785 "blue light signaling pathway" evidence=IEA] [GO:0007165 "signal transduction" evidence=IEA] [GO:0009637 "response to blue light" evidence=IDA] [GO:0070491 "repressing transcription factor binding" evidence=IPI] [GO:0050660 "flavin adenine dinucleotide binding" evidence=IDA] …	403	1	403	100	792	5e-228	401/403	99	402/403	99	0/403	0	1
gene-ECD_RS06065	NC_012971.2	1203948	1204184	+	protein_coding	ECD_RS06065	ECD_01139	.	WP_000554140.1	two-component-system connector protein YcgZ	2.24137	1.57244	0.00971496	0.0306234	2.29079	1.44928	2.29079	1.44928	41	20	10.9057	5.76604	237				No hit
gene-ECD_RS06150	NC_012971.2	1215230	1215631	-	protein_coding	ECD_RS06150	ECD_01153	.	WP_000695218.1	hypothetical protein	6.61155	5.44711	5.84574e-28	5.56953e-26	6.259	3.63492	6.259	3.63492	796	132	124.826	22.4359	402	1	400	99.5	UNIPROTKB|P76002 - symbol:pliG "inhibitor of g-type lysozyme" species:83333 "Escherichia coli K-12" [GO:0043086 "negative regulation of catalytic activity" evidence=IEA] [GO:0005829 "cytosol" evidence=IDA] [GO:0042597 "periplasmic space" evidence=IDA] [GO:0060241 "lysozyme inhibitor activity" evidence=IDA] InterPro:IPR007280 GO:GO:0005829 EMBL:U00096 EMBL:AP009048 Proteomes:UP000000318 Proteomes:…	133	1	133	100	262.7	4e-69	131/133	98	131/133	98	0/133	0	1
gene-ECD_RS06210	NC_012971.2	1223857	1225389	-	protein_coding	ECD_RS06210	ECD_01163	.	WP_000190854.1	SpoVR family protein	2.47764	5.61642	1.00668e-08	1.54696e-07	6.14361	4.86415	6.14361	4.86415	734	325	30.1838	14.4856	1533	1	1531	99.87	UNIPROTKB|P29013 - symbol:ycgB species:83333 "Escherichia coli K-12" [GO:0006974 "cellular response to DNA damage stimulus" evidence=IEP] EMBL:U00096 EMBL:AP009048 Proteomes:UP000000318 Proteomes:UP000000625 GO:GO:0006974 EMBL:L02948 PIR:A64865 RefSeq:NP_415706.1 RefSeq:WP_000190854.1 ProteinModelPortal:P29013 BioGrid:4260103 DIP:DIP-11550N IntAct:P29013 STRING:316385.ECDH10B_1241 PaxDb:P29013 PR…	510	1	510	100	1062	0	510/510	100	510/510	100	0/510	0	1
gene-ECD_RS06215	NC_012971.2	1225719	1227017	+	protein_coding	ECD_RS06215	ECD_01164	.	WP_001266908.1	D-amino acid dehydrogenase	2.98613	6.91126	4.44859e-13	1.21968e-11	7.50091	5.93819	7.50091	5.93819	1897	697	92.0614	36.6623	1299	1	1297	99.85	UNIPROTKB|P0A6J5 - symbol:dadA "D-amino acid dehydrogenase" species:83333 "Escherichia coli K-12" [GO:0005737 "cytoplasm" evidence=IBA] [GO:0019480 "L-alanine oxidation to pyruvate via D-alanine" evidence=IMP] [GO:0055130 "D-alanine catabolic process" evidence=IMP] [GO:0005886 "plasma membrane" evidence=IDA] [GO:0008718 "D-amino-acid dehydrogenase activity" evidence=IDA] HAMAP:MF_01202 InterPro:I…	432	1	432	100	880.2	2e-254	432/432	100	432/432	100	0/432	0	1
gene-ECD_RS06240	NC_012971.2	1231941	1232675	-	protein_coding	ECD_RS06240	ECD_01169	.	WP_000020169.1	flagellar brake protein	5.64959	0.0732206	0.00394482	0.0144555	1.33303	0.332976	1.33303	0.332976	16	3	1.37231	0.278888	735	1	733	99.73	UNIPROTKB|P76010 - symbol:ycgR "molecular brake that regulates flagellar motility in response to c-di-GMP" species:83333 "Escherichia coli K-12" [GO:0071973 "bacterial-type flagellum-dependent cell motility" evidence=IGI;IMP] [GO:0071945 "regulation of bacterial-type flagellum-dependent cell motility by regulation of motor speed" evidence=IGI] [GO:0035438 "cyclic-di-GMP binding" evidence=IDA] [GO…	244	1	244	100	483.4	2e-135	243/244	99	244/244	100	0/244	0	1
gene-ECD_RS06255	NC_012971.2	1233827	1235524	-	protein_coding	ECD_RS06255	ECD_01172	.	WP_000841714.1	alpha,alpha-trehalase	2.19188	3.00625	0.000284097	0.00152492	3.56378	2.56866	3.56378	2.56866	114	57	4.2324	2.29368	1698	1	1696	99.88	UNIPROTKB|P13482 - symbol:treA species:83333 "Escherichia coli K-12" [GO:0006974 "cellular response to DNA damage stimulus" evidence=IEP] [GO:0005993 "trehalose catabolic process" evidence=IMP;IDA] [GO:0071474 "cellular hyperosmotic response" evidence=IEP] [GO:0030288 "outer membrane-bounded periplasmic space" evidence=IDA] [GO:0004555 "alpha,alpha-trehalase activity" evidence=IDA] HAMAP:MF_01060…	565	1	565	100	1174.8	0	565/565	100	565/565	100	0/565	0	1
gene-ECD_RS06300	NC_012971.2	1246939	1247217	+	protein_coding	ECD_RS06300	ECD_01180	ychH	WP_000823885.1	stress-induced protein YchH	26.6399	11.088	3.72432e-87	7.0967e-84	12.0351	7.3083	12.0351	7.3083	44188	1820	9984.34	445.721	279	1	277	99.28	UNIPROTKB|P0AB49 - symbol:ychH "stress-induced protein" species:83333 "Escherichia coli K-12" [GO:0044011 "single-species biofilm formation on inanimate substrate" evidence=IMP] [GO:0070301 "cellular response to hydrogen peroxide" evidence=IMP] [GO:0071276 "cellular response to cadmium ion" evidence=IMP] GO:GO:0070301 EMBL:U00096 EMBL:AP009048 Proteomes:UP000000318 Proteomes:UP000000625 GO:GO:004…	92	1	92	100	195.7	4e-49	92/92	100	92/92	100	0/92	0	1
gene-ECD_RS06335	NC_012971.2	1254242	1255075	+	protein_coding	ECD_RS06335	ECD_01187	prmC	WP_000456454.1	peptide chain release factor N(5)-glutamine methyltransferase	-2.3431	4.05029	2.95316e-06	2.7054e-05	3.43036	4.58087	3.43036	4.58087	103	265	7.78557	21.7108	834	1	832	99.76	UNIPROTKB|P0ACC1 - symbol:prmC "protein-(glutamine-N5) methyltransferase" species:83333 "Escherichia coli K-12" [GO:0010468 "regulation of gene expression" evidence=IMP] [GO:0008757 "S-adenosylmethionine-dependent methyltransferase activity" evidence=IDA] [GO:0006415 "translational termination" evidence=IMP] [GO:0005829 "cytosol" evidence=IBA] [GO:0036009 "protein-glutamine N-methyltransferase ac…	277	1	277	100	530.8	2e-149	272/277	98	274/277	98	0/277	0	1
gene-ECD_RS06370	NC_012971.2	1258896	1259996	-	protein_coding	ECD_RS06370	ECD_01194	chaA	WP_001295620.1	sodium-potassium/proton antiporter ChaA	2.35217	4.65818	5.20437e-07	5.74895e-06	5.17907	3.99736	5.17907	3.99736	371	173	21.2425	10.7363	1101	1	1099	99.82	UNIPROTKB|P31801 - symbol:chaA species:83333 "Escherichia coli K-12" [GO:0005887 "integral component of plasma membrane" evidence=IDA] [GO:0098655 "cation transmembrane transport" evidence=IEA] [GO:0071805 "potassium ion transmembrane transport" evidence=IEA] [GO:0035725 "sodium ion transmembrane transport" evidence=IEA] [GO:0005886 "plasma membrane" evidence=IDA] [GO:0015386 "potassium:proton an…	366	1	366	100	666.4	3e-190	364/366	99	365/366	99	0/366	0	1
gene-ECD_RS06410	NC_012971.2	1266105	1267496	+	protein_coding	ECD_RS06410	ECD_01201	narK	WP_000019827.1	nitrate transporter NarK	-3.15747	0.841453	0.00778622	0.0254706	0.815293	1.77527	0.815293	1.77527	8	28	0.362302	1.37441	1392	1	1390	99.86	UNIPROTKB|P10903 - symbol:narK "nitrate:nitrite antiporter NarK" species:83333 "Escherichia coli K-12" [GO:0005887 "integral component of plasma membrane" evidence=IDA] [GO:0005886 "plasma membrane" evidence=IDA] [GO:0015706 "nitrate transport" evidence=IGI] [GO:0015707 "nitrite transport" evidence=IGI] [GO:0015112 "nitrate transmembrane transporter activity" evidence=IGI] [GO:0005452 "inorganic …	463	1	463	100	918.3	6e-266	463/463	100	463/463	100	0/463	0	1
gene-ECD_RS06425	NC_012971.2	1273287	1273997	+	protein_coding	ECD_RS06425	ECD_01204	narJ	WP_000571699.1	nitrate reductase molybdenum cofactor assembly chaperone	-2.26885	1.42741	0.0156451	0.0447624	1.33303	2.15751	1.33303	2.15751	16	40	1.41863	3.84402	711	1	709	99.72	UNIPROTKB|P0AF26 - symbol:narJ "nitrate reductase 1 molybdenum cofactor assembly chaperone" species:83333 "Escherichia coli K-12" [GO:0042128 "nitrate assimilation" evidence=IDA] [GO:0016530 "metallochaperone activity" evidence=IMP] [GO:0005737 "cytoplasm" evidence=IDA] [GO:0005515 "protein binding" evidence=IPI] [GO:0051131 "chaperone-mediated protein complex assembly" evidence=IMP;IDA] InterPro…	236	1	236	100	458.8	6e-128	232/236	98	234/236	99	0/236	0	1
gene-ECD_RS06440	NC_012971.2	1275330	1275414	-	tRNA	ECD_RS06440	ECD_t00026	.	.	tRNA-Tyr	-2.37048	1.6274	0.00575891	0.0198797	1.43788	2.34119	1.43788	2.34119	18	47	13.3497	37.7811	.	.	.	.	.	.	.	.	.	.	.	.	.	.	.	.	.	.
gene-ECD_RS06530	NC_012971.2	1294608	1295861	-	protein_coding	ECD_RS06530	ECD_01224	kch	WP_000020078.1	voltage-gated potassium channel protein	2.22592	3.20701	0.000130449	0.000774365	3.75855	2.72789	3.75855	2.72789	132	65	6.63584	3.5417	1254	1	1252	99.84	UNIPROTKB|P31069 - symbol:kch "K+ channel Kch" species:83333 "Escherichia coli K-12" [GO:0071805 "potassium ion transmembrane transport" evidence=IBA] [GO:0022890 "inorganic cation transmembrane transporter activity" evidence=IBA] [GO:0005887 "integral component of plasma membrane" evidence=IBA] [GO:0051289 "protein homotetramerization" evidence=IDA] [GO:0042802 "identical protein binding" eviden…	417	1	417	100	807.7	9e-233	415/417	99	416/417	99	0/417	0	1
gene-ECD_RS06540	NC_012971.2	1296681	1297400	+	protein_coding	ECD_RS06540	ECD_01226	tonB	WP_001300409.1	TonB system transport protein TonB	4.15479	6.56214	6.3856e-20	3.57875e-18	7.25853	5.23285	7.25853	5.23285	1602	423	140.265	40.1424	720	1	718	99.72	UNIPROTKB|P02929 - symbol:tonB species:83333 "Escherichia coli K-12" [GO:0015889 "cobalamin transport" evidence=IGI;IMP] [GO:0015343 "siderophore transmembrane transporter activity" evidence=IEA] [GO:0071575 "integral component of external side of plasma membrane" evidence=IDA;RCA] [GO:0098797 "plasma membrane protein complex" evidence=IDA] [GO:0098002 "receptor-mediated bacteriophage irreversibl…	239	1	239	100	266.2	6e-70	214/239	89	214/239	89	0/239	0	1
gene-ECD_RS06580	NC_012971.2	1302008	1302814	-	protein_coding	ECD_RS06580	ECD_01234	trpA	WP_000443067.1	tryptophan synthase subunit alpha	-5.69405	5.95978	4.2493e-26	3.52045e-24	4.28663	6.73454	4.28663	6.73454	195	1219	15.2328	103.211	807	1	805	99.75	UNIPROTKB|P0A877 - symbol:trpA species:83333 "Escherichia coli K-12" [GO:0004834 "tryptophan synthase activity" evidence=IDA] [GO:0009073 "aromatic amino acid family biosynthetic process" evidence=IMP] [GO:0000162 "tryptophan biosynthetic process" evidence=IMP] [GO:0005737 "cytoplasm" evidence=IDA] [GO:0005829 "cytosol" evidence=IDA] [GO:0016829 "lyase activity" evidence=IDA] HAMAP:MF_00131 Inter…	268	1	268	100	526.2	4e-148	268/268	100	268/268	100	0/268	0	1
gene-ECD_RS06585	NC_012971.2	1302814	1304007	-	protein_coding	ECD_RS06585	ECD_01235	trpB	WP_000209518.1	tryptophan synthase subunit beta	-4.90569	6.28922	2.43922e-23	1.60274e-21	4.776	7.0284	4.776	7.0284	278	1497	14.6778	85.6669	1194	1	1192	99.83	UNIPROTKB|P0A879 - symbol:trpB species:83333 "Escherichia coli K-12" [GO:0005737 "cytoplasm" evidence=IDA] [GO:0030170 "pyridoxal phosphate binding" evidence=IDA] [GO:0004834 "tryptophan synthase activity" evidence=IDA] [GO:0009073 "aromatic amino acid family biosynthetic process" evidence=IMP] [GO:0000162 "tryptophan biosynthetic process" evidence=IMP] [GO:0042802 "identical protein binding" evi…	397	1	397	100	794.3	1e-228	396/397	99	396/397	99	0/397	0	1
gene-ECD_RS06590	NC_012971.2	1304019	1305377	-	protein_coding	ECD_RS06590	ECD_01236	trpCF	WP_001344826.1	bifunctional indole-3-glycerol-phosphate synthase TrpC/phosphoribosylanthranilate isomerase TrpF	-3.27591	5.84517	8.04732e-14	2.39596e-12	4.79586	6.47164	4.79586	6.47164	282	1014	13.0812	50.9817	1359	1	1357	99.85	UNIPROTKB|P00909 - symbol:trpC "fused indole-3-glycerol phosphate synthase/phosphoribosylanthranilate isomerase" species:83333 "Escherichia coli K-12" [GO:0004425 "indole-3-glycerol-phosphate synthase activity" evidence=IDA] [GO:0004640 "phosphoribosylanthranilate isomerase activity" evidence=IDA] [GO:0000162 "tryptophan biosynthetic process" evidence=IMP] HAMAP:MF_00135 InterPro:IPR001240 InterP…	453	2	453	99.78	882.1	4e-255	448/452	99	450/452	99	0/452	0	1
gene-ECD_RS06595	NC_012971.2	1305381	1306976	-	protein_coding	ECD_RS06595	ECD_01237	trpD	WP_000763511.1	bifunctional anthranilate synthase glutamate amidotransferase component TrpG/anthranilate phosphoribosyltransferase TrpD	-28.2852	5.73463	1.45198e-61	5.03046e-59	2.20426	6.69171	2.20426	6.69171	38	1183	1.50096	50.6463	1596	1	1594	99.87	UNIPROTKB|P00904 - symbol:trpD "anthranilate synthase subunit TrpD" species:83333 "Escherichia coli K-12" [GO:0005950 "anthranilate synthase complex" evidence=IBA] [GO:0004048 "anthranilate phosphoribosyltransferase activity" evidence=IDA] [GO:0004049 "anthranilate synthase activity" evidence=IDA] [GO:0000162 "tryptophan biosynthetic process" evidence=IDA;IMP] HAMAP:MF_00211 InterPro:IPR000312 In…	531	1	531	100	1049.7	2e-305	531/531	100	531/531	100	0/531	0	1
gene-ECD_RS06600	NC_012971.2	1306976	1308538	-	protein_coding	ECD_RS06600	ECD_01238	trpE	WP_001194647.1	anthranilate synthase component I	-66.4292	6.27548	1.781e-84	1.69684e-81	1.71324	7.25862	1.71324	7.25862	24	1758	0.967992	76.8521	1563	1	1561	99.87	UNIPROTKB|P00895 - symbol:trpE species:83333 "Escherichia coli K-12" [GO:0004049 "anthranilate synthase activity" evidence=IDA] [GO:0005829 "cytosol" evidence=IDA] [GO:0009058 "biosynthetic process" evidence=IEA] [GO:0000162 "tryptophan biosynthetic process" evidence=IDA;IMP] InterPro:IPR005257 InterPro:IPR005801 InterPro:IPR006805 InterPro:IPR019999 Pfam:PF04715 PIRSF:PIRSF001373 PRINTS:PR00095 …	520	1	520	100	1026.9	1e-298	519/520	99	519/520	99	0/520	0	1
gene-ECD_RS06655	NC_012971.2	1316787	1317038	-	protein_coding	ECD_RS06655	ECD_01249	.	WP_001031530.1	YciN family protein	2.88172	5.31434	7.18719e-11	1.48861e-09	5.90384	4.42106	5.90384	4.42106	620	236	155.1	63.9893	252	1	250	99.21	UNIPROTKB|P0AB61 - symbol:yciN "putative protein" species:83333 "Escherichia coli K-12" [GO:0005829 "cytosol" evidence=IDA] GO:GO:0005829 EMBL:U00096 EMBL:AP009048 Proteomes:UP000000318 Proteomes:UP000000625 EMBL:X04475 PIR:D64875 RefSeq:NP_415789.1 RefSeq:WP_001031530.1 ProteinModelPortal:P0AB61 SMR:P0AB61 BioGrid:4259578 DIP:DIP-35851N IntAct:P0AB61 STRING:316385.ECDH10B_1388 EPD:P0AB61 PaxDb:P…	83	1	83	100	168.7	4e-41	83/83	100	83/83	100	0/83	0	1
gene-ECD_RS06680	NC_012971.2	1321661	1321828	+	protein_coding	ECD_RS06680	.	.	WP_001297116.1	hypothetical protein	-3.14046	2.74711	1.53992e-06	1.50478e-05	2.04739	3.44163	2.04739	3.44163	33	114	12.3829	46.3651	168				No hit
gene-ECD_RS06775	NC_012971.2	1337774	1338127	-	protein_coding	ECD_RS06775	ECD_01266	.	WP_000565727.1	DUF559 domain-containing protein	-2.71353	0.979831	0.0126641	0.0380623	0.963156	1.84643	0.963156	1.84643	10	30	1.7808	5.79047	354	1	352	99.44	UNIPROTKB|P45736 - symbol:ycjD "conserved protein" species:83333 "Escherichia coli K-12" [GO:0090305 "nucleic acid phosphodiester bond hydrolysis" evidence=IEA] InterPro:IPR011335 EMBL:U00096 EMBL:AP009048 Proteomes:UP000000318 Proteomes:UP000000625 SUPFAM:SSF52980 EMBL:M97219 EMBL:X78733 EMBL:X97282 EMBL:U08190 PIR:D64877 RefSeq:NP_415805.1 RefSeq:WP_000565727.1 ProteinModelPortal:P45736 SMR:P45…	117	1	117	100	243	3e-63	116/117	99	117/117	100	0/117	0	1
gene-ECD_RS06875	NC_012971.2	1356055	1356369	+	protein_coding	ECD_RS06875	ECD_01285	pspE	WP_000473109.1	thiosulfate sulfurtransferase PspE	-2.45311	6.8617	2.27245e-09	3.91869e-08	6.09232	7.3745	6.09232	7.3745	708	1906	141.691	413.436	315	1	313	99.37	UNIPROTKB|P23857 - symbol:pspE "thiosulfate sulfurtransferase PspE" species:83333 "Escherichia coli K-12" [GO:0030288 "outer membrane-bounded periplasmic space" evidence=IDA] [GO:0042597 "periplasmic space" evidence=IDA] [GO:0004792 "thiosulfate sulfurtransferase activity" evidence=IDA] Pfam:PF00581 EMBL:U00096 EMBL:AP009048 Proteomes:UP000000318 Proteomes:UP000000625 GO:GO:0042597 Gene3D:3.40.25…	104	1	104	100	210.7	1e-53	104/104	100	104/104	100	0/104	0	1
gene-ECD_RS06880	NC_012971.2	1356582	1358261	+	protein_coding	ECD_RS06880	ECD_01286	.	WP_000810500.1	glucosylglycerate phosphorylase	-18.1012	3.08753	3.70816e-24	2.52353e-22	0.891118	4.05858	0.891118	4.05858	9	181	0.337717	7.36148	1680	1	1678	99.88	UNIPROTKB|P76041 - symbol:ycjM "putative glucosyltransferase" species:83333 "Escherichia coli K-12" [GO:0003824 "catalytic activity" evidence=IEA] InterPro:IPR006047 Pfam:PF00128 SMART:SM00642 InterPro:IPR016377 EMBL:U00096 EMBL:AP009048 Proteomes:UP000000318 Proteomes:UP000000625 InterPro:IPR017853 SUPFAM:SSF51445 CAZy:GH13 eggNOG:COG0366 GO:GO:0005985 PIR:H64879 RefSeq:NP_415825.4 RefSeq:WP_000…	559	1	559	100	1147.5	0	558/559	99	558/559	99	0/559	0	1
gene-ECD_RS06885	NC_012971.2	1358275	1359567	+	protein_coding	ECD_RS06885	ECD_01287	.	WP_000597460.1	carbohydrate ABC transporter substrate-binding protein	-11.0401	1.89229	3.0421e-11	6.58718e-10	0.650527	2.88824	0.650527	2.88824	6	74	0.292531	3.91047	1293				No hit
gene-ECD_RS06895	NC_012971.2	1360456	1361298	+	protein_coding	ECD_RS06895	ECD_01289	.	WP_000224659.1	carbohydrate ABC transporter permease	-23.72	0.598266	5.23325e-07	5.76414e-06	0.130874	1.81129	0.130874	1.81129	1	29	0.074781	2.35053	843	1	841	99.76	UNIPROTKB|P77716 - symbol:ycjP "putative transport protein ABC family" species:83333 "Escherichia coli K-12" [GO:0055085 "transmembrane transport" evidence=IEA] [GO:0005886 "plasma membrane" evidence=IDA] [GO:0006810 "transport" evidence=IBA] InterPro:IPR000515 Pfam:PF00528 PROSITE:PS50928 EcoGene:EG13913 GO:GO:0016021 GO:GO:0005886 EMBL:U00096 EMBL:AP009048 Proteomes:UP000000318 Proteomes:UP0000…	280	1	280	100	547.7	1e-154	280/280	100	280/280	100	0/280	0	1
gene-ECD_RS06900	NC_012971.2	1361329	1362381	+	protein_coding	ECD_RS06900	ECD_01290	.	WP_000737347.1	zinc-binding alcohol dehydrogenase	-7.14409	1.12478	1.44805e-06	1.42714e-05	0.560505	2.15751	0.560505	2.15751	5	40	0.299337	2.59554	1053	1	1051	99.81	UNIPROTKB|P76043 - symbol:ycjQ "putative oxidoreductase, Zn-dependent and NAD(P)-binding" species:83333 "Escherichia coli K-12" [GO:0055114 "oxidation-reduction process" evidence=IEA] InterPro:IPR013149 Pfam:PF00107 GO:GO:0016491 InterPro:IPR036291 SUPFAM:SSF51735 EMBL:U00096 EMBL:AP009048 Proteomes:UP000000318 Proteomes:UP000000625 GO:GO:0046872 InterPro:IPR011032 SUPFAM:SSF50129 eggNOG:COG1063 …	350	1	350	100	713.4	2e-204	350/350	100	350/350	100	0/350	0	1
gene-ECD_RS06905	NC_012971.2	1362400	1363188	+	protein_coding	ECD_RS06905	ECD_01291	.	WP_000690229.1	sugar phosphate isomerase/epimerase	-5.7811	0.603691	0.000264517	0.00143193	0.464488	1.70041	0.464488	1.70041	4	26	0.319597	2.25161	789	1	787	99.75	UNIPROTKB|P76044 - symbol:ycjR "putative D-tagatose 3-epimerase YcjR" species:83333 "Escherichia coli K-12" [GO:0005829 "cytosol" evidence=IDA] EcoGene:EG13915 Pfam:PF01261 GO:GO:0005829 GO:GO:0005975 GO:GO:0016853 EMBL:U00096 EMBL:AP009048 Proteomes:UP000000318 Proteomes:UP000000625 GO:GO:0046872 InterPro:IPR036237 InterPro:IPR013022 SUPFAM:SSF51658 eggNOG:COG1082 PIR:E64880 RefSeq:NP_415830.2 R…	262	1	262	100	535.8	4e-151	262/262	100	262/262	100	0/262	0	1
gene-ECD_RS06910	NC_012971.2	1363198	1364253	+	protein_coding	ECD_RS06910	ECD_01292	.	WP_001300711.1	Gfo/Idh/MocA family oxidoreductase	-4.75307	1.09854	0.000124562	0.00074405	0.735261	2.07102	0.735261	2.07102	7	37	0.417882	2.39405	1056	31	1054	96.97	UNIPROTKB|Q8Y3K1 - symbol:lmo2834 "Lmo2834 protein" species:169963 "Listeria monocytogenes EGD-e" [GO:0016491 "oxidoreductase activity" evidence=IBA] [GO:0055114 "oxidation-reduction process" evidence=IBA] InterPro:IPR000683 InterPro:IPR004104 Pfam:PF01408 Pfam:PF02894 GO:GO:0016491 InterPro:IPR036291 SUPFAM:SSF51735 Proteomes:UP000000817 EMBL:AL591984 eggNOG:COG0673 eggNOG:ENOG4105CK5 HOGENOM:HO…	343	4	343	99.13	391.3	2e-107	195/342	57	249/342	72	3/342	0	1
gene-ECD_RS06915	NC_012971.2	1364250	1366517	+	protein_coding	ECD_RS06915	ECD_01293	ycjT	WP_000198030.1	kojibiose phosphorylase	-5.50945	1.59557	1.11751e-06	1.12668e-05	0.891118	2.52594	0.891118	2.52594	9	55	0.250161	1.65697	2268	25	2167	94.49	UNIPROTKB|Q8Y3K2 - symbol:lmo2833 "Lmo2833 protein" species:169963 "Listeria monocytogenes EGD-e" [GO:0005618 "cell wall" evidence=IBA] [GO:0016787 "hydrolase activity" evidence=IBA] InterPro:IPR005195 InterPro:IPR005196 InterPro:IPR008928 InterPro:IPR011013 Pfam:PF03632 Pfam:PF03636 GO:GO:0005618 GO:GO:0016787 GO:GO:0005975 Proteomes:UP000000817 GO:GO:0030246 SUPFAM:SSF48208 SUPFAM:SSF74650 Gene…	725	6	701	96	657.9	2e-187	347/718	48	459/718	63	26/718	3	1
gene-ECD_RS06935	NC_012971.2	1369330	1370328	-	protein_coding	ECD_RS06935	ECD_01297	.	WP_000075375.1	LacI family transcriptional regulator	2.4597	4.66986	1.33128e-07	1.6526e-06	5.20901	3.96575	5.20901	3.96575	379	169	23.9163	11.5589	999	1	997	99.8	UNIPROTKB|P77615 - symbol:ycjW "putative DNA-binding transcriptional regulator, LacI type" species:83333 "Escherichia coli K-12" [GO:0006974 "cellular response to DNA damage stimulus" evidence=IMP] [GO:0003677 "DNA binding" evidence=IEA] [GO:0006351 "transcription, DNA-templated" evidence=ISS] InterPro:IPR000843 InterPro:IPR010982 Pfam:PF00356 PRINTS:PR00036 PROSITE:PS50932 SMART:SM00354 Pfam:PF0…	332	1	332	100	647.1	2e-184	332/332	100	332/332	100	0/332	0	1
gene-ECD_RS06975	NC_012971.2	1377300	1378220	-	protein_coding	ECD_RS06975	ECD_01305	.	WP_001300523.1	alpha/beta hydrolase	2.92899	2.79906	3.23032e-06	2.93113e-05	3.48032	2.15751	3.48032	2.15751	107	40	7.32392	2.96754	921	1	919	99.78	UNIPROTKB|P76049 - symbol:ycjY "putative hydrolase YcjY" species:83333 "Escherichia coli K-12" [GO:0051301 "cell division" evidence=IMP] InterPro:IPR029058 InterPro:IPR022742 GO:GO:0051301 EMBL:U00096 EMBL:AP009048 Proteomes:UP000000318 Proteomes:UP000000625 Gene3D:3.40.50.1820 SUPFAM:SSF53474 eggNOG:COG1073 Pfam:PF12146 KO:K06889 PIR:B64882 RefSeq:NP_415843.2 RefSeq:WP_001300523.1 ProteinModelPo…	306	1	306	100	616.3	3e-175	306/306	100	306/306	100	0/306	0	1
gene-ECD_RS06980	NC_012971.2	1378358	1379257	+	protein_coding	ECD_RS06980	ECD_01306	.	WP_000817708.1	DNA-binding transcriptional regulator PgrR	2.08923	2.56382	0.00195203	0.00809487	3.13528	2.23911	3.13528	2.23911	82	43	5.74369	3.26454	900	1	898	99.78	UNIPROTKB|P77333 - symbol:pgrR "DNA-binding transcriptional repressor PgrR" species:83333 "Escherichia coli K-12" [GO:0043565 "sequence-specific DNA binding" evidence=IDA] [GO:0045892 "negative regulation of transcription, DNA-templated" evidence=IDA] [GO:0003700 "DNA binding transcription factor activity" evidence=IBA] [GO:0071978 "bacterial-type flagellum-dependent swarming motility" evidence=I…	299	1	299	100	582.4	5e-165	299/299	100	299/299	100	0/299	0	1
gene-ECD_RS07000	NC_012971.2	1382533	1382790	+	protein_coding	ECD_RS07000	ECD_01309	.	WP_000605090.1	DUF2534 family protein	2.37752	4.51152	5.05571e-07	5.63372e-06	5.04026	3.84931	5.04026	3.84931	336	155	82.0992	41.0495	258				No hit
gene-ECD_RS07015	NC_012971.2	1384889	1385404	-	protein_coding	ECD_RS07015	ECD_01312	ogt	WP_000945005.1	methylated-DNA--[protein]-cysteine S-methyltransferase	2.05154	3.95208	8.42981e-05	0.000525794	4.43334	3.46443	4.43334	3.46443	217	116	26.5112	15.3605	516	1	514	99.61	UNIPROTKB|P0AFH0 - symbol:ogt "O6-alkylguanine-DNA-alkyltransferase" species:83333 "Escherichia coli K-12" [GO:0006307 "DNA dealkylation involved in DNA repair" evidence=IBA;IDA;IMP] [GO:0003908 "methylated-DNA-[protein]-cysteine S-methyltransferase activity" evidence=IDA;IMP] HAMAP:MF_00772 InterPro:IPR001497 InterPro:IPR008332 InterPro:IPR014048 InterPro:IPR023546 InterPro:IPR036631 Pfam:PF0103…	171	1	171	100	353.2	3e-96	170/171	99	171/171	100	0/171	0	1
gene-ECD_RS07050	NC_012971.2	1391147	1391710	+	protein_coding	ECD_RS07050	ECD_01317	smrA	WP_001046829.1	DNA endonuclease SmrA	2.08049	3.85029	9.1522e-05	0.000568062	4.34172	3.35887	4.34172	3.35887	203	107	22.6901	12.9628	564	1	562	99.65	UNIPROTKB|P76053 - symbol:smrA "conserved protein with endonuclease activity" species:83333 "Escherichia coli K-12" [GO:0006259 "DNA metabolic process" evidence=IEA] [GO:0090305 "nucleic acid phosphodiester bond hydrolysis" evidence=IEA] [GO:0003677 "DNA binding" evidence=IDA] [GO:0004520 "endodeoxyribonuclease activity" evidence=IDA] EcoGene:EG13354 InterPro:IPR002625 Pfam:PF01713 EMBL:U00096 EM…	187	1	187	100	385.2	7e-106	187/187	100	187/187	100	0/187	0	1
gene-ECD_RS07100	NC_012971.2	1399152	1399961	-	protein_coding	ECD_RS07100	ECD_01326	recT	WP_000166319.1	recombination protein RecT	3.2335	0.13129	0.0347041	0.0861611	1.2776	0.518717	1.2776	0.518717	15	5	1.16742	0.421775	810	1	808	99.75	UNIPROTKB|P33228 - symbol:recT "recombinase, DNA renaturation" species:83333 "Escherichia coli K-12" [GO:0005515 "protein binding" evidence=IPI] [GO:0032508 "DNA duplex unwinding" evidence=IDA] [GO:0003697 "single-stranded DNA binding" evidence=IDA] [GO:0032993 "protein-DNA complex" evidence=IDA] [GO:0043150 "DNA synthesis involved in double-strand break repair via homologous recombination" evide…	269	1	269	100	530.4	2e-149	269/269	100	269/269	100	0/269	0	1
gene-ECD_RS07270	NC_012971.2	1428431	1430737	+	protein_coding	ECD_RS07270	ECD_01362	.	WP_000471481.1	DUF2773 domain-containing bactofilin	2.05743	2.48273	0.00326668	0.0123628	3.05514	2.18523	3.05514	2.18523	77	41	2.10408	1.21432	2307	1	2305	99.91	UNIPROTKB|P25907 - symbol:ydbD "DUF2773 domain-containing protein YdbD" species:83333 "Escherichia coli K-12" [GO:0051595 "response to methylglyoxal" evidence=IGI] EMBL:U00096 EMBL:AP009048 Proteomes:UP000000318 Proteomes:UP000000625 EMBL:X62680 PIR:B64892 RefSeq:NP_415925.2 RefSeq:WP_000910026.1 ProteinModelPortal:P25907 SMR:P25907 BioGrid:4263020 IntAct:P25907 STRING:316385.ECDH10B_1533 PaxDb:P…	768	1	768	100	1445.3	0	751/768	97	758/768	98	0/768	0	1
gene-ECD_RS07295	NC_012971.2	1435539	1436144	-	protein_coding	ECD_RS07295	ECD_01367	azoR	WP_000048939.1	FMN-dependent NADH-azoreductase	2.8693	9.39195	4.72009e-13	1.27576e-11	9.96173	8.4437	9.96173	8.4437	10491	4012	1091.35	452.36	606	1	604	99.67	UNIPROTKB|P41407 - symbol:azoR "NADH:quinone oxidoreductase, FMN-dependent" species:83333 "Escherichia coli K-12" [GO:0005829 "cytosol" evidence=IDA] [GO:0006979 "response to oxidative stress" evidence=IMP] [GO:0016655 "oxidoreductase activity, acting on NAD(P)H, quinone or similar compound as acceptor" evidence=IDA] [GO:0050446 "azobenzene reductase activity" evidence=IDA] [GO:0010181 "FMN bindi…	201	1	201	100	386.3	3e-106	198/201	98	199/201	99	0/201	0	1
gene-ECD_RS07330	NC_012971.2	1444964	1445494	+	protein_coding	ECD_RS07330	ECD_01374	cybB	WP_000428998.1	cytochrome b561	2.40244	5.78698	2.0188e-08	2.94775e-07	6.29957	5.06024	6.29957	5.06024	819	374	97.2319	48.1252	531	1	529	99.62	UNIPROTKB|P0ABE5 - symbol:cybB "cytochrome b561" species:83333 "Escherichia coli K-12" [GO:0009055 "electron transfer activity" evidence=IEA] [GO:0020037 "heme binding" evidence=IDA] [GO:0005886 "plasma membrane" evidence=IDA] [GO:0016021 "integral component of membrane" evidence=IEA] InterPro:IPR011577 InterPro:IPR016174 Pfam:PF01292 GO:GO:0016021 GO:GO:0005886 GO:GO:0009055 EMBL:U00096 EMBL:AP0…	176	1	176	100	363.6	2e-99	176/176	100	176/176	100	0/176	0	1
gene-ECD_RS07340	NC_012971.2	1445984	1446133	-	protein_coding	ECD_RS07340	ECD_01376	hokB	WP_001320773.1	type I toxin-antitoxin system toxin HokB	-3.01846	3.10792	5.34532e-07	5.87061e-06	2.37242	3.76917	2.37242	3.76917	44	146	18.4919	66.5055	150	1	148	98.67	UNIPROTKB|P77494 - symbol:hokB "toxin HokB" species:83333 "Escherichia coli K-12" [GO:0005887 "integral component of plasma membrane" evidence=RCA] [GO:0022611 "dormancy process" evidence=IDA;IMP] InterPro:IPR000021 InterPro:IPR018084 Pfam:PF01848 PRINTS:PR00281 ProDom:PD005979 PROSITE:PS00556 GO:GO:0016021 EMBL:U00096 EMBL:AP009048 Proteomes:UP000000318 Proteomes:UP000000625 GO:GO:0022611 HOGENO…	49	1	49	100	67.4	8e-11	49/49	100	49/49	100	0/49	0	1
gene-ECD_RS07350	NC_012971.2	1448210	1449133	-	protein_coding	ECD_RS07350	ECD_01379	.	WP_000414567.1	LysR family transcriptional regulator	2.34081	5.20447	1.57266e-07	1.90267e-06	5.71333	4.52232	5.71333	4.52232	542	254	36.9783	18.7827	924	1	922	99.78	UNIPROTKB|P77171 - symbol:ydcI "YdcI DNA-binding transcriptional repressor" species:83333 "Escherichia coli K-12" [GO:0000986 "bacterial-type proximal promoter sequence-specific DNA binding" evidence=IBA] [GO:0045892 "negative regulation of transcription, DNA-templated" evidence=IDA] [GO:0043565 "sequence-specific DNA binding" evidence=IDA] [GO:0005829 "cytosol" evidence=IBA] [GO:0003677 "DNA bin…	307	1	307	100	603.2	3e-171	307/307	100	307/307	100	0/307	0	1
gene-ECD_RS07370	NC_012971.2	1452713	1452937	+	protein_coding	ECD_RS07370	ECD_01383	.	WP_001296778.1	YdcH family protein	-2.21681	2.34991	0.00174499	0.0073645	2.01386	2.95416	2.01386	2.95416	32	78	8.96575	23.6869	225	1	211	93.78	UNIPROTKB|Q8E9X8 - symbol:SO_4134 "Uncharacterized protein" species:211586 "Shewanella oneidensis MR-1" [GO:0003674 "molecular_function" evidence=ND] [GO:0005575 "cellular_component" evidence=ND] [GO:0008150 "biological_process" evidence=ND] EMBL:AE014299 Proteomes:UP000008186 InterPro:IPR007420 Pfam:PF04325 HOGENOM:HOG000275055 KO:K09794 OrthoDB:POG091H066Y RefSeq:NP_719663.1 RefSeq:WP_011073832…	70	1	70	100	68.2	7e-11	33/70	47	46/70	65	0/70	0	1
gene-ECD_RS07380	NC_012971.2	1453531	1454511	-	protein_coding	ECD_RS07380	ECD_01385	.	WP_001234052.1	LbetaH domain-containing protein	2.4988	1.74258	0.0023906	0.00957999	2.47455	1.49429	2.47455	1.49429	48	21	3.08455	1.46267	981				No hit
gene-ECD_RS07505	NC_012971.2	1474325	1474990	+	protein_coding	ECD_RS07505	ECD_01407	.	WP_001301034.1	DNA-binding transcriptional regulator McbR	2.3986	1.99617	0.00212386	0.00865672	2.6809	1.70041	2.6809	1.70041	57	26	5.39536	2.66744	666	1	664	99.7	UNIPROTKB|P76114 - symbol:mcbR "DNA-binding transcriptional dual regulator McbR" species:83333 "Escherichia coli K-12" [GO:0045892 "negative regulation of transcription, DNA-templated" evidence=IDA] [GO:0003700 "DNA binding transcription factor activity" evidence=IDA] InterPro:IPR000524 Pfam:PF00392 PROSITE:PS50949 SMART:SM00345 GO:GO:0045892 GO:GO:0003700 EMBL:U00096 EMBL:AP009048 Proteomes:UP00…	221	1	221	100	433	3e-120	220/221	99	220/221	99	0/221	0	1
gene-ECD_RS07525	NC_012971.2	1480312	1480929	+	protein_coding	ECD_RS07525	ECD_01411	.	WP_000598851.1	glutathione S-transferase family protein	2.12909	1.45556	0.0181302	0.0505073	2.17422	1.40282	2.17422	1.40282	37	19	3.77427	2.10068	618	1	607	98.22	UNIPROTKB|Q4KEB7 - symbol:PFL_2309 "Glutathione S-transferase, N-terminal domain protein" species:220664 "Pseudomonas protegens Pf-5" [GO:0004364 "glutathione transferase activity" evidence=ISM] InterPro:IPR004045 Pfam:PF13409 PROSITE:PS50404 GO:GO:0016740 InterPro:IPR036249 SUPFAM:SSF52833 EMBL:CP000076 Proteomes:UP000008540 InterPro:IPR010987 InterPro:IPR036282 SUPFAM:SSF47616 PROSITE:PS50405 e…	212	1	206	97.17	94	3e-18	68/208	32	98/208	47	8/208	3	1
gene-ECD_RS07650	NC_012971.2	1509440	1511137	-	protein_coding	ECD_RS07650	ECD_01437	.	WP_000433476.1	malate dehydrogenase	2.28941	7.48774	1.83628e-08	2.70195e-07	7.96948	6.78183	7.96948	6.78183	2629	1260	97.6051	50.7024	1698	1	1696	99.88	UNIPROTKB|P26616 - symbol:maeA "malate dehydrogenase, NAD-requiring" species:83333 "Escherichia coli K-12" [GO:0006090 "pyruvate metabolic process" evidence=IBA] [GO:0004473 "malate dehydrogenase (decarboxylating) (NADP+) activity" evidence=IBA] [GO:0005829 "cytosol" evidence=IDA] [GO:0006108 "malate metabolic process" evidence=IBA] [GO:0004471 "malate dehydrogenase (decarboxylating) (NAD+) activ…	565	1	565	100	1130.2	0	565/565	100	565/565	100	0/565	0	1
gene-ECD_RS07665	NC_012971.2	1512093	1512524	+	protein_coding	ECD_RS07665	ECD_01440	osmC	WP_000152305.1	peroxiredoxin OsmC	2.34585	4.87775	2.88315e-07	3.3296e-06	5.39305	4.20792	5.39305	4.20792	432	202	63.0405	31.9495	432	1	430	99.54	UNIPROTKB|P0C0L2 - symbol:osmC "osmotically inducible peroxiredoxin" species:83333 "Escherichia coli K-12" [GO:0098869 "cellular oxidant detoxification" evidence=IEA] [GO:0006972 "hyperosmotic response" evidence=IEP] [GO:0033194 "response to hydroperoxide" evidence=IMP] [GO:0005829 "cytosol" evidence=IDA] [GO:0006979 "response to oxidative stress" evidence=IEA;IMP] [GO:0051920 "peroxiredoxin acti…	143	1	143	100	248.8	6e-65	143/143	100	143/143	100	0/143	0	1
gene-ECD_RS07685	NC_012971.2	1515375	1516397	-	protein_coding	ECD_RS07685	ECD_01444	.	WP_000145111.1	ABC transporter permease	-3.14697	0.476109	0.0143062	0.0420037	0.650527	1.49429	0.650527	1.49429	6	21	0.369739	1.40262	1023	1	1021	99.8	UNIPROTKB|P77308 - symbol:ddpB "putative D,D-dipeptide ABC transporter membrane subunit DdpB" species:83333 "Escherichia coli K-12" [GO:0005886 "plasma membrane" evidence=IDA] InterPro:IPR000515 Pfam:PF00528 PROSITE:PS50928 GO:GO:0016021 GO:GO:0005886 EMBL:U00096 EMBL:AP009048 Proteomes:UP000000318 Proteomes:UP000000625 GO:GO:0015031 CDD:cd06261 Gene3D:1.10.3720.10 InterPro:IPR035906 SUPFAM:SSF16…	340	1	340	100	678.3	7e-194	338/340	99	339/340	99	0/340	0	1
gene-ECD_RS07690	NC_012971.2	1516399	1517949	-	protein_coding	ECD_RS07690	ECD_01445	.	WP_000830546.1	ABC transporter substrate-binding protein	2.47667	2.82401	8.11858e-05	0.00050888	3.44301	2.31634	3.44301	2.31634	104	46	4.22708	2.02648	1551	1	1549	99.87	UNIPROTKB|P76128 - symbol:ddpA "putative D,D-dipeptide ABC transporter periplasmic binding protein" species:83333 "Escherichia coli K-12" [GO:0030288 "outer membrane-bounded periplasmic space" evidence=IBA] InterPro:IPR030678 PIRSF:PIRSF002741 EcoGene:EG13790 Pfam:PF00496 EMBL:U00096 EMBL:AP009048 Proteomes:UP000000318 Proteomes:UP000000625 GO:GO:0015031 GO:GO:0055085 GO:GO:0043190 GO:GO:0030288 …	516	1	516	100	1043.5	1e-303	515/516	99	516/516	100	0/516	0	1
gene-ECD_RS07695	NC_012971.2	1517963	1518544	-	protein_coding	ECD_RS07695	ECD_01446	ddpX	WP_001285833.1	D-alanyl-D-alanine dipeptidase	3.7398	1.01333	0.00059626	0.0029021	1.97954	0.830925	1.97954	0.830925	31	9	3.35783	1.05661	582	1	580	99.66	UNIPROTKB|P77790 - symbol:ddpX "D-Ala-D-Ala dipeptidase" species:83333 "Escherichia coli K-12" [GO:0009046 "zinc D-Ala-D-Ala carboxypeptidase activity" evidence=IDA] [GO:0042594 "response to starvation" evidence=TAS] [GO:0009252 "peptidoglycan biosynthetic process" evidence=TAS] HAMAP:MF_01924 InterPro:IPR000755 Pfam:PF01427 PIRSF:PIRSF026671 GO:GO:0005737 GO:GO:0005618 EMBL:U00096 EMBL:AP009048 …	193	1	193	100	395.2	7e-109	193/193	100	193/193	100	0/193	0	1
gene-ECD_RS07700	NC_012971.2	1518802	1521201	-	protein_coding	ECD_RS07700	ECD_01447	dosP	WP_012304876.1	oxygen-sensing cyclic-di-GMP phosphodiesterase	2.05033	3.36812	0.000373156	0.00194808	3.87517	2.93796	3.87517	2.93796	144	77	3.78243	2.19218	2400	1	2398	99.92	UNIPROTKB|P76129 - symbol:dosP "c-di-GMP phosphodiesterase, heme-regulated" species:83333 "Escherichia coli K-12" [GO:0070482 "response to oxygen levels" evidence=IMP] [GO:0005622 "intracellular" evidence=IEA] [GO:0023014 "signal transduction by protein phosphorylation" evidence=IEA] [GO:0019826 "oxygen sensor activity" evidence=IDA] [GO:0005515 "protein binding" evidence=IPI] [GO:0071111 "cyclic…	799	1	799	100	1583.9	0	795/799	99	797/799	99	0/799	0	1
gene-ECD_RS07710	NC_012971.2	1522985	1524304	-	protein_coding	ECD_RS07710	ECD_01449	.	WP_000350350.1	glycoside hydrolase family 10 protein	2.07074	4.71157	1.56771e-05	0.000119252	5.17529	4.1668	5.17529	4.1668	370	196	17.6704	10.1456	1320	160	1312	87.35	UNIPROTKB|Q7CJ82 - symbol:YPO2538 "Putative lipoprotein" species:632 "Yersinia pestis" [GO:0030288 "outer membrane-bounded periplasmic space" evidence=IBA] InterPro:IPR017853 SUPFAM:SSF51445 EMBL:AL590842 Proteomes:UP000000815 eggNOG:ENOG4105F32 eggNOG:COG1649 HOGENOM:HOG000035282 InterPro:IPR003790 Pfam:PF02638 PIR:AH0309 RefSeq:WP_002210262.1 RefSeq:YP_002347499.1 STRING:187410.y1649 PaxDb:Q7CJ…	427	41	425	90.16	537.7	2e-151	241/385	62	312/385	81	1/385	0	1
gene-ECD_RS07815	NC_012971.2	1550273	1550539	-	protein_coding	ECD_RS07815	ECD_01470	hipB	WP_001301023.1	type II toxin-antitoxin system antitoxin HipB	2.15006	1.99407	0.00501247	0.0176548	2.63753	1.77527	2.63753	1.77527	55	28	12.9859	7.16544	267	1	265	99.25	UNIPROTKB|P23873 - symbol:hipB "antitoxin and DNA-binding transcriptional repressor HipB" species:83333 "Escherichia coli K-12" [GO:0000985 "bacterial-type RNA polymerase core promoter sequence-specific DNA binding" evidence=IDA] [GO:0005515 "protein binding" evidence=IPI] [GO:0045892 "negative regulation of transcription, DNA-templated" evidence=IDA] [GO:0043565 "sequence-specific DNA binding" e…	88	1	88	100	178.3	6e-44	88/88	100	88/88	100	0/88	0	1
gene-ECD_RS07850	NC_012971.2	1556183	1557097	-	protein_coding	ECD_RS07850	ECD_01477	.	WP_000637082.1	hypothetical protein	2.06847	3.06953	0.00069414	0.003315	3.59812	2.67022	3.59812	2.67022	117	62	8.06091	4.62984	915	1	913	99.78	UNIPROTKB|P76146 - symbol:yneE "conserved inner membrane protein" species:83333 "Escherichia coli K-12" [GO:0005886 "plasma membrane" evidence=IDA] [GO:0006928 "movement of cell or subcellular component" evidence=IMP] GO:GO:0016021 GO:GO:0005886 EMBL:U00096 EMBL:AP009048 Proteomes:UP000000318 Proteomes:UP000000625 InterPro:IPR021134 Pfam:PF01062 PIR:C64906 RefSeq:NP_416037.2 RefSeq:WP_001313828.1…	304	1	304	100	602.1	6e-171	303/304	99	303/304	99	0/304	0	1
gene-ECD_RS07875	NC_012971.2	1561888	1563276	-	protein_coding	ECD_RS07875	ECD_01482	sad	WP_000156615.1	succinate-semialdehyde dehydrogenase	5.68241	7.85099	1.34584e-29	1.38622e-27	8.62006	6.13043	8.62006	6.13043	4133	798	187.578	39.2551	1389	1	1387	99.86	UNIPROTKB|P76149 - symbol:sad species:83333 "Escherichia coli K-12" [GO:0009013 "succinate-semialdehyde dehydrogenase [NAD(P)+] activity" evidence=IDA] [GO:0009450 "gamma-aminobutyric acid catabolic process" evidence=IEP;IMP] [GO:0006807 "nitrogen compound metabolic process" evidence=IDA] [GO:0004777 "succinate-semialdehyde dehydrogenase (NAD+) activity" evidence=IDA] [GO:0009447 "putrescine cata…	462	1	462	100	920.6	1e-266	462/462	100	462/462	100	0/462	0	1
gene-ECD_RS07880	NC_012971.2	1563377	1564258	+	protein_coding	ECD_RS07880	ECD_01483	.	WP_000366501.1	LysR family transcriptional regulator	2.04711	2.83836	0.0013233	0.00581001	3.37861	2.48192	3.37861	2.48192	99	53	7.07597	4.10585	882	1	880	99.77	UNIPROTKB|P77309 - symbol:yneJ "putative DNA-binding transcriptional regulator, LysR-type" species:83333 "Escherichia coli K-12" [GO:0006351 "transcription, DNA-templated" evidence=ISS] InterPro:IPR000847 Pfam:PF00126 PROSITE:PS50931 Pfam:PF03466 GO:GO:0003700 EMBL:U00096 EMBL:AP009048 Proteomes:UP000000318 Proteomes:UP000000625 GO:GO:0003677 Gene3D:1.10.10.10 InterPro:IPR036388 InterPro:IPR03639…	293	1	293	100	590.9	1e-167	293/293	100	293/293	100	0/293	0	1
gene-ECD_RS07910	NC_012971.2	1568416	1568850	+	protein_coding	ECD_RS07910	ECD_01489	marR	WP_000843414.1	multiple antibiotic resistance transcriptional regulator MarR	2.95641	5.77054	7.42965e-12	1.78078e-10	6.36419	4.83383	6.36419	4.83383	857	318	124.197	49.9498	435	1	433	99.54	UNIPROTKB|P27245 - symbol:marR "MarR DNA-binding transcriptional repressor" species:83333 "Escherichia coli K-12" [GO:0044212 "transcription regulatory region DNA binding" evidence=IBA] [GO:0009408 "response to heat" evidence=IMP] [GO:0005515 "protein binding" evidence=IPI] [GO:0045892 "negative regulation of transcription, DNA-templated" evidence=IMP] [GO:0071236 "cellular response to antibiotic…	144	1	144	100	288.1	9e-77	143/144	99	144/144	100	0/144	0	1
gene-ECD_RS07915	NC_012971.2	1568870	1569253	+	protein_coding	ECD_RS07915	ECD_01490	marA	WP_000091199.1	MDR efflux pump AcrAB transcriptional activator MarA	2.8209	6.44754	1.20443e-11	2.76511e-10	7.01866	5.5424	7.01866	5.5424	1355	527	222.447	93.7724	384	1	382	99.48	UNIPROTKB|P0ACH5 - symbol:marA "DNA-binding transcriptional dual regulator MarA" species:83333 "Escherichia coli K-12" [GO:0045893 "positive regulation of transcription, DNA-templated" evidence=IDA] [GO:0045892 "negative regulation of transcription, DNA-templated" evidence=IMP] [GO:0003677 "DNA binding" evidence=IDA] InterPro:IPR009057 InterPro:IPR018060 InterPro:IPR018062 Pfam:PF12833 PROSITE:PS…	127	1	127	100	263.8	1e-69	127/127	100	127/127	100	0/127	0	1
gene-ECD_RS07935	NC_012971.2	1571942	1572037	+	protein_coding	ECD_RS07935	.	mgtS	WP_000901367.1	protein MgtS	2.06496	1.35508	0.0340935	0.0848664	2.08016	1.35482	2.08016	1.35482	34	18	22.3268	12.8114	96	1	94	97.92	UNIPROTKB|A5A616 - symbol:yneM "small membrane protein" species:83333 "Escherichia coli K-12" [GO:0005887 "integral component of plasma membrane" evidence=RCA] [GO:0005886 "plasma membrane" evidence=IDA] GO:GO:0016021 GO:GO:0005886 EMBL:U00096 EMBL:AP009048 Proteomes:UP000000318 Proteomes:UP000000625 RefSeq:WP_000901367.1 RefSeq:YP_001165319.1 STRING:511145.b4599 PaxDb:A5A616 PRIDE:A5A616 Ensembl…	31	1	31	100	67.8	4e-11	31/31	100	31/31	100	0/31	0	1
gene-ECD_RS07940	NC_012971.2	1572256	1573146	-	protein_coding	ECD_RS07940	ECD_01494	dgcZ	WP_000592802.1	diguanylate cyclase DgcZ	2.17655	4.17211	1.42716e-05	0.000109215	4.67236	3.61468	4.67236	3.61468	258	130	18.2541	9.96923	891	1	889	99.78	UNIPROTKB|P31129 - symbol:dgcZ "diguanylate cyclase" species:83333 "Escherichia coli K-12" [GO:0008270 "zinc ion binding" evidence=IDA] [GO:1902209 "negative regulation of bacterial-type flagellum assembly" evidence=IMP] [GO:0043709 "cell adhesion involved in single-species biofilm formation" evidence=IMP] [GO:0051271 "negative regulation of cellular component movement" evidence=IMP] [GO:0052621 …	296	1	296	100	597.8	1e-169	292/296	98	293/296	98	0/296	0	1
gene-ECD_RS07955	NC_012971.2	1574631	1576676	-	protein_coding	ECD_RS07955	ECD_01497	dcp	WP_001300598.1	peptidyl-dipeptidase Dcp	2.10255	6.14505	1.13292e-06	1.13619e-05	6.59569	5.53972	6.59569	5.53972	1008	526	31.0581	17.5661	2046	1	2044	99.9	UNIPROTKB|P24171 - symbol:dcp "peptidyl-dipeptidase Dcp" species:83333 "Escherichia coli K-12" [GO:0005829 "cytosol" evidence=IDA] [GO:0008233 "peptidase activity" evidence=IEA] [GO:0030288 "outer membrane-bounded periplasmic space" evidence=IDA] [GO:0008237 "metallopeptidase activity" evidence=IDA] [GO:0005737 "cytoplasm" evidence=IDA] [GO:0004180 "carboxypeptidase activity" evidence=IDA] [GO:00…	681	1	681	100	1373.6	0	680/681	99	680/681	99	0/681	0	1
gene-ECD_RS08030	NC_012971.2	1588528	1589052	+	protein_coding	ECD_RS08030	ECD_01527	.	WP_000780584.1	lipocalin family protein	2.29587	1.59498	0.00749061	0.0247586	2.31852	1.44928	2.31852	1.44928	42	20	5.04324	2.60295	525	1	523	99.62	UNIPROTKB|P0A901 - symbol:blc species:83333 "Escherichia coli K-12" [GO:0006974 "cellular response to DNA damage stimulus" evidence=IEP] [GO:0006810 "transport" evidence=IEA] InterPro:IPR002446 PRINTS:PR01171 InterPro:IPR000566 EMBL:U00096 EMBL:AP009048 Proteomes:UP000000318 Proteomes:UP000000625 GO:GO:0006974 GO:GO:0009279 PROSITE:PS51257 Gene3D:2.40.128.20 InterPro:IPR012674 SUPFAM:SSF50814 GO:…	177	1	174	98.31	229.2	6e-59	102/174	58	135/174	77	0/174	0	1
gene-ECD_RS08040	NC_012971.2	1589603	1590253	-	protein_coding	ECD_RS08040	ECD_01529	.	WP_001265279.1	DUF968 domain-containing protein	-9.87762	-0.389856	0.00444385	0.015959	0.130874	1.02746	0.130874	1.02746	1	12	0.096836	1.25949	651				No hit
gene-ECD_RS08055	NC_012971.2	1591068	1591280	-	protein_coding	ECD_RS08055	.	.	WP_000887491.1	type I toxin-antitoxin system Hok family toxin	-9.17998	7.04177	4.72408e-42	9.47551e-40	4.74568	7.896	4.74568	7.896	272	2741	80.5024	879.276	213	1	208	97.65	UNIPROTKB|P33236 - symbol:mokC "regulatory peptide whose translation enables hokC (gef) expression" species:83333 "Escherichia coli K-12" [GO:0005887 "integral component of plasma membrane" evidence=RCA] InterPro:IPR000021 InterPro:IPR018084 Pfam:PF01848 PRINTS:PR00281 ProDom:PD005979 PROSITE:PS00556 GO:GO:0016021 EMBL:U00096 EMBL:AP009048 Proteomes:UP000000318 Proteomes:UP000000625 HOGENOM:HOG00…	69	1	69	100	101.7	6e-21	51/69	73	58/69	84	0/69	0	1
gene-ECD_RS08085	NC_012971.2	1593644	1594051	+	protein_coding	ECD_RS08085	ECD_01539	.	WP_000381212.1	helix-turn-helix domain-containing protein	2.68967	3.7956	2.58242e-07	3.02819e-06	4.39478	3.0776	4.39478	3.0776	211	86	32.6018	14.4024	408	1	391	95.83	UNIPROTKB|P06966 - symbol:dicA "DNA-binding transcriptional dual regulator DicA" species:83333 "Escherichia coli K-12" [GO:0043565 "sequence-specific DNA binding" evidence=IEA] [GO:0006355 "regulation of transcription, DNA-templated" evidence=IEA] [GO:0051301 "cell division" evidence=IEA] [GO:0003677 "DNA binding" evidence=IEA;IDA] [GO:0006351 "transcription, DNA-templated" evidence=IEA;IGI;IEP;I…	135	1	130	96.3	154.1	2e-36	75/132	56	101/132	76	4/132	3	1
gene-ECD_RS08135	NC_012971.2	1598093	1599112	-	protein_coding	ECD_RS08135	ECD_01549	.	WP_000836067.1	Zn-dependent oxidoreductase	5.88289	2.2123	9.44526e-10	1.68205e-08	3.11961	1.20041	3.11961	1.20041	81	15	5.00615	1.00482	1020	1	1018	99.8	UNIPROTKB|P38105 - symbol:rspB "putative oxidoreductase, Zn-dependent and NAD(P)-binding" species:83333 "Escherichia coli K-12" [GO:0008270 "zinc ion binding" evidence=IEA] [GO:0055114 "oxidation-reduction process" evidence=IEA] [GO:0016491 "oxidoreductase activity" evidence=IEA] InterPro:IPR002328 InterPro:IPR013149 InterPro:IPR013154 Pfam:PF00107 Pfam:PF08240 PROSITE:PS00059 GO:GO:0016491 GO:GO…	339	1	339	100	680.2	2e-194	338/339	99	339/339	100	0/339	0	1
gene-ECD_RS08140	NC_012971.2	1599124	1600338	-	protein_coding	ECD_RS08140	ECD_01550	rspA	WP_001295394.1	starvation-sensing protein RspA	8.14429	4.10229	1.31995e-24	9.49119e-23	4.97206	2.23911	4.97206	2.23911	320	43	16.6032	2.41818	1215	1	1213	99.84	UNIPROTKB|D8ADB5 - symbol:rspA "D-galactonate dehydratase family member RspA" species:749527 "Escherichia coli MS 21-1" [GO:0000287 "magnesium ion binding" evidence=IDA] [GO:0008927 "mannonate dehydratase activity" evidence=IDA] [GO:0016052 "carbohydrate catabolic process" evidence=IDA] InterPro:IPR018110 InterPro:IPR034390 PROSITE:PS00908 PROSITE:PS00909 Pfam:PF02746 GO:GO:0000287 Gene3D:3.20.20…	415	12	415	97.35	849.7	2e-245	403/404	99	403/404	99	0/404	0	1
gene-ECD_RS08150	NC_012971.2	1601005	1601346	+	protein_coding	ECD_RS08150	ECD_01552	.	WP_000705211.1	DUF1283 family protein	2.14078	5.7322	1.12182e-06	1.12804e-05	6.195	5.1189	6.195	5.1189	761	390	140.274	77.9174	342	1	340	99.42	UNIPROTKB|P76170 - symbol:ynfB "putative protein" species:83333 "Escherichia coli K-12" [GO:0009279 "cell outer membrane" evidence=IDA] EMBL:U00096 EMBL:AP009048 Proteomes:UP000000318 Proteomes:UP000000625 GO:GO:0009279 PIR:A64914 RefSeq:NP_416100.1 RefSeq:WP_000705211.1 ProteinModelPortal:P76170 BioGrid:4260818 DIP:DIP-12762N IntAct:P76170 STRING:316385.ECDH10B_1716 PaxDb:P76170 PRIDE:P76170 Ens…	113	1	113	100	231.5	8e-60	113/113	100	113/113	100	0/113	0	1
gene-ECD_RS08185	NC_012971.2	1608806	1609660	+	protein_coding	ECD_RS08185	ECD_01559	.	WP_000526503.1	dimethyl sulfoxide reductase anchor subunit	-2.11461	2.50613	0.00223791	0.00903461	2.17422	3.0776	2.17422	3.0776	37	86	2.72807	6.87271	855	1	853	99.77	UNIPROTKB|P76173 - symbol:ynfH "putative selenate reductase, putative membrane anchor subunit" species:83333 "Escherichia coli K-12" [GO:0005886 "plasma membrane" evidence=IDA] InterPro:IPR007059 Pfam:PF04976 EcoGene:EG13846 GO:GO:0016021 GO:GO:0005886 GO:GO:0016491 EMBL:U00096 EMBL:AP009048 Proteomes:UP000000318 Proteomes:UP000000625 GO:GO:0019645 eggNOG:ENOG4107KGK eggNOG:COG3302 HOGENOM:HOG000…	284	1	284	100	571.2	1e-161	284/284	100	284/284	100	0/284	0	1
gene-ECD_RS08195	NC_012971.2	1610476	1611768	+	protein_coding	ECD_RS08195	ECD_01561	clcB	WP_001315626.1	voltage-gated ClC-type chloride channel ClcB	-2.01504	2.63701	0.00273868	0.0107378	2.31852	3.17758	2.31852	3.17758	42	93	2.04772	4.91451	1293	37	1291	97.06	UNIPROTKB|P76175 - symbol:clcB "putative voltage-gated ClC-type chloride channel ClcB" species:83333 "Escherichia coli K-12" [GO:1903959 "regulation of anion transmembrane transport" evidence=IEA] [GO:0071468 "cellular response to acidic pH" evidence=IGI] [GO:1902476 "chloride transmembrane transport" evidence=RCA] [GO:0005886 "plasma membrane" evidence=IDA] [GO:0005254 "chloride channel activity…	418	1	418	100	816.2	3e-235	417/418	99	417/418	99	0/418	0	1
gene-ECD_RS08215	NC_012971.2	1614896	1616149	+	protein_coding	ECD_RS08215	ECD_01565	.	WP_000091840.1	MFS transporter	-2.63674	3.75688	4.39307e-07	4.95325e-06	3.05514	4.34324	3.05514	4.34324	77	223	3.87091	12.1508	1254	1	1252	99.84	UNIPROTKB|P43531 - symbol:ynfM "putative transport protein, major facilitator superfamily" species:83333 "Escherichia coli K-12" [GO:0005886 "plasma membrane" evidence=IDA] InterPro:IPR005829 InterPro:IPR011701 Pfam:PF07690 PROSITE:PS00216 GO:GO:0016021 GO:GO:0005886 EMBL:U00096 EMBL:AP009048 Proteomes:UP000000318 Proteomes:UP000000625 GO:GO:0055085 GO:GO:0005215 CDD:cd06174 InterPro:IPR020846 In…	417	1	417	100	760	2e-218	416/417	99	417/417	100	0/417	0	1
gene-ECD_RS08220	NC_012971.2	1616546	1616881	+	protein_coding	ECD_RS08220	ECD_01566	.	WP_000743942.1	acid shock protein	2.36475	3.08059	6.21471e-05	0.000400749	3.66445	2.56866	3.66445	2.56866	123	57	23.0773	11.5913	336				No hit
gene-ECD_RS08265	NC_012971.2	1624754	1626136	+	protein_coding	ECD_RS08265	ECD_01574	.	WP_000412379.1	amino acid permease	-2.76176	3.40368	6.45233e-07	6.98575e-06	2.7021	4.02062	2.7021	4.02062	58	176	2.64378	8.69533	1383	1	1381	99.86	UNIPROTKB|P0AAE5 - symbol:ydgI "putative inner membrane transport protein" species:83333 "Escherichia coli K-12" [GO:0005887 "integral component of plasma membrane" evidence=ISM] InterPro:IPR002293 InterPro:IPR004754 Pfam:PF13520 PIRSF:PIRSF006060 GO:GO:0005887 EMBL:U00096 EMBL:AP009048 Proteomes:UP000000318 Proteomes:UP000000625 eggNOG:COG0531 GO:GO:0015297 GO:GO:0015171 eggNOG:ENOG4105D5Q KO:K0…	460	1	460	100	898.7	4e-260	460/460	100	460/460	100	0/460	0	1
gene-ECD_RS08280	NC_012971.2	1627356	1628075	+	protein_coding	ECD_RS08280	ECD_01577	rstA	WP_001092508.1	two-component system response regulator RstA	2.99023	6.79207	5.15731e-13	1.3649e-11	7.38275	5.81941	7.38275	5.81941	1747	641	152.961	60.8305	720	1	718	99.72	UNIPROTKB|P52108 - symbol:rstA "RstA transcriptional regulator" species:83333 "Escherichia coli K-12" [GO:0005515 "protein binding" evidence=IPI] InterPro:IPR001789 InterPro:IPR001867 InterPro:IPR016032 Pfam:PF00072 Pfam:PF00486 PROSITE:PS50110 PROSITE:PS51755 SMART:SM00448 SMART:SM00862 EcoGene:EG13190 GO:GO:0005737 GO:GO:0006355 EMBL:U00096 EMBL:AP009048 Proteomes:UP000000318 Proteomes:UP000000…	239	1	239	100	473.8	2e-132	239/239	100	239/239	100	0/239	0	1
gene-ECD_RS08355	NC_012971.2	1647429	1648430	+	protein_coding	ECD_RS08355	ECD_01592	add	WP_000567490.1	adenosine deaminase	2.04724	5.7359	4.18919e-06	3.73014e-05	6.17807	5.16487	6.17807	5.16487	752	403	47.3118	27.481	1002	1	1000	99.8	UNIPROTKB|P22333 - symbol:add species:83333 "Escherichia coli K-12" [GO:0004000 "adenosine deaminase activity" evidence=IMP;IDA] [GO:0015950 "purine nucleotide interconversion" evidence=IGI] [GO:0009168 "purine ribonucleoside monophosphate biosynthetic process" evidence=IGI] [GO:0006154 "adenosine catabolic process" evidence=IGI] [GO:0032261 "purine nucleotide salvage" evidence=IGI] [GO:0043103 "…	333	1	333	100	658.7	6e-188	333/333	100	333/333	100	0/333	0	1
gene-ECD_RS08385	NC_012971.2	1651544	1652122	+	protein_coding	ECD_RS08385	ECD_01598	rsxB	WP_000991805.1	electron transport complex subunit RsxB	-2.96733	3.95294	1.00026e-08	1.54332e-07	3.11961	4.57565	3.11961	4.57565	81	264	8.81913	31.1545	579	1	577	99.65	UNIPROTKB|P77223 - symbol:rsxB "member of SoxR-reducing complex" species:83333 "Escherichia coli K-12" [GO:0005887 "integral component of plasma membrane" evidence=RCA] HAMAP:MF_00463 InterPro:IPR007202 InterPro:IPR010207 InterPro:IPR016463 Pfam:PF04060 PIRSF:PIRSF005784 PROSITE:PS51656 InterPro:IPR017896 Prosite:PS00198 GO:GO:0005886 GO:GO:0009055 EMBL:U00096 EMBL:AP009048 Proteomes:UP000000318 …	192	1	192	100	341.3	1e-92	192/192	100	192/192	100	0/192	0	1
gene-ECD_RS08390	NC_012971.2	1652115	1654337	+	protein_coding	ECD_RS08390	ECD_01599	rsxC	WP_000915790.1	electron transport complex subunit RsxC	-2.88211	5.60603	3.52807e-11	7.55364e-10	4.69898	6.18979	4.69898	6.18979	263	832	7.45823	25.5729	2223	1	1621	72.92	UNIPROTKB|Q8ZPM2 - symbol:rsxC "Electron transport complex subunit RsxC" species:99287 "Salmonella enterica subsp. enterica serovar Typhimurium str. LT2" [GO:0009060 "aerobic respiration" evidence=IBA] [GO:0051287 "NAD binding" evidence=IBA] [GO:0051539 "4 iron, 4 sulfur cluster binding" evidence=IBA] [GO:0003954 "NADH dehydrogenase activity" evidence=IBA] [GO:0010181 "FMN binding" evidence=IBA] …	735	1	540	73.47	929.9	3e-269	486/540	90	508/540	94	0/540	0	1
gene-ECD_RS08395	NC_012971.2	1654338	1655396	+	protein_coding	ECD_RS08395	ECD_01600	rsxD	WP_000231922.1	electron transport complex subunit RsxD	-3.14981	4.28846	2.51043e-10	4.73626e-09	3.36538	4.92295	3.36538	4.92295	98	339	5.83377	21.8726	1059	1	1057	99.81	UNIPROTKB|P76182 - symbol:rsxD "integral membrane protein of SoxR-reducing complex" species:83333 "Escherichia coli K-12" [GO:0005886 "plasma membrane" evidence=IDA] HAMAP:MF_00462 InterPro:IPR004338 InterPro:IPR011303 Pfam:PF03116 EcoGene:EG13936 GO:GO:0016021 GO:GO:0005886 EMBL:U00096 EMBL:AP009048 Proteomes:UP000000318 Proteomes:UP000000625 GO:GO:0006810 GO:GO:0022900 eggNOG:ENOG4105D6A eggNOG…	352	1	352	100	701.4	8e-201	350/352	99	351/352	99	0/352	0	1
gene-ECD_RS08400	NC_012971.2	1655400	1656020	+	protein_coding	ECD_RS08400	ECD_01601	rsxG	WP_000920802.1	electron transport complex subunit RsxG	-2.43841	3.14895	3.01443e-05	0.000212347	2.59281	3.73207	2.59281	3.73207	53	142	5.38026	15.624	621	1	619	99.68	UNIPROTKB|P77285 - symbol:rsxG "member of SoxR-reducing complex" species:83333 "Escherichia coli K-12" [GO:0009279 "cell outer membrane" evidence=IDA] HAMAP:MF_00479 InterPro:IPR007329 InterPro:IPR010209 Pfam:PF04205 PIRSF:PIRSF006091 SMART:SM00900 GO:GO:0016021 GO:GO:0005886 GO:GO:0009055 EMBL:U00096 EMBL:AP009048 Proteomes:UP000000318 Proteomes:UP000000625 GO:GO:0009279 GO:GO:0010181 eggNOG:ENO…	206	1	206	100	406.8	2e-112	203/206	98	205/206	99	0/206	0	1
gene-ECD_RS08405	NC_012971.2	1656024	1656719	+	protein_coding	ECD_RS08405	ECD_01602	.	WP_001289652.1	electron transport complex subunit RsxE	-2.73101	3.65815	3.33725e-07	3.80786e-06	2.93489	4.26097	2.93489	4.26097	70	210	6.34028	20.6161	696	1	694	99.71	UNIPROTKB|P77179 - symbol:rsxE "integral membrane protein of SoxR-reducing complex" species:83333 "Escherichia coli K-12" [GO:0005886 "plasma membrane" evidence=IDA] HAMAP:MF_00478 InterPro:IPR003667 InterPro:IPR010968 Pfam:PF02508 PIRSF:PIRSF006102 EcoGene:EG13938 GO:GO:0016021 GO:GO:0005886 EMBL:U00096 EMBL:AP009048 Proteomes:UP000000318 Proteomes:UP000000625 GO:GO:0022900 eggNOG:ENOG4105DZB eg…	231	1	231	100	446.8	2e-124	230/231	99	231/231	100	0/231	0	1
gene-ECD_RS08410	NC_012971.2	1656719	1657354	+	protein_coding	ECD_RS08410	ECD_01603	nth	WP_001030339.1	endonuclease III	-2.63549	2.79727	2.63868e-05	0.000189694	2.23368	3.4301	2.23368	3.4301	39	113	3.86569	12.14	636	1	634	99.69	UNIPROTKB|P0AB83 - symbol:nth "endonuclease III" species:83333 "Escherichia coli K-12" [GO:0000703 "oxidized pyrimidine nucleobase lesion DNA N-glycosylase activity" evidence=IDA] [GO:0034644 "cellular response to UV" evidence=IDA] [GO:0006285 "base-excision repair, AP site formation" evidence=IDA] [GO:0019104 "DNA N-glycosylase activity" evidence=IDA] [GO:0003677 "DNA binding" evidence=IEA] [GO:…	211	1	211	100	428.7	6e-119	211/211	100	211/211	100	0/211	0	1
gene-ECD_RS08425	NC_012971.2	1659573	1660178	+	protein_coding	ECD_RS08425	ECD_01605	gstA	WP_000765749.1	glutathione transferase GstA	2.4977	6.68741	1.27007e-09	2.23052e-08	7.20939	5.90315	7.20939	5.90315	1548	680	161.034	76.6712	606	1	604	99.67	UNIPROTKB|P0A9D2 - symbol:gstA "glutathione S-transferase GstA" species:83333 "Escherichia coli K-12" [GO:0042542 "response to hydrogen peroxide" evidence=IMP] [GO:0004364 "glutathione transferase activity" evidence=IDA] InterPro:IPR004045 Pfam:PF13409 PROSITE:PS50404 Pfam:PF00043 InterPro:IPR004046 GO:GO:0005737 EMBL:U00096 EMBL:AP009048 Proteomes:UP000000318 Proteomes:UP000000625 InterPro:IPR03…	201	1	201	100	406.4	3e-112	201/201	100	201/201	100	0/201	0	1
gene-ECD_RS08445	NC_012971.2	1663262	1663591	-	protein_coding	ECD_RS08445	ECD_01609	mliC	WP_000178042.1	C-type lysozyme inhibitor	2.10591	1.03848	0.0444493	0.104501	1.83343	1.14503	1.83343	1.14503	27	14	5.15786	2.89874	330	1	328	99.39	UNIPROTKB|P28224 - symbol:mliC "inhibitor of c-type lysozyme, putative lipoprotein" species:83333 "Escherichia coli K-12" [GO:0043086 "negative regulation of catalytic activity" evidence=IEA] [GO:0031241 "periplasmic side of cell outer membrane" evidence=RCA] [GO:0009279 "cell outer membrane" evidence=IDA] [GO:0060241 "lysozyme inhibitor activity" evidence=IDA] EMBL:U00096 EMBL:AP009048 Proteomes…	109	1	109	100	219.9	2e-56	108/109	99	108/109	99	0/109	0	1
gene-ECD_RS08465	NC_012971.2	1666221	1666457	+	protein_coding	ECD_RS08465	ECD_01613	.	WP_000670998.1	DUF1656 domain-containing protein	5.62986	4.52994	8.67384e-21	5.165e-19	5.32291	2.98603	5.32291	2.98603	411	80	109.323	23.0641	237				No hit
gene-ECD_RS08470	NC_012971.2	1666460	1667317	+	protein_coding	ECD_RS08470	ECD_01614	.	WP_001301002.1	HlyD family secretion protein	4.93308	5.82992	1.56833e-22	9.96151e-21	6.57572	4.33088	6.57572	4.33088	994	221	73.0329	17.5995	858	1	856	99.77	UNIPROTKB|P76185 - symbol:ydhJ "inner membrane protein YdhJ" species:83333 "Escherichia coli K-12" [GO:1902599 "sulfathiazole transmembrane transport" evidence=IBA] [GO:0015546 "sulfathiazole transmembrane transporter activity" evidence=IBA] [GO:0005215 "transporter activity" evidence=IEA] [GO:0005887 "integral component of plasma membrane" evidence=RCA] InterPro:IPR006143 Pfam:PF00529 EcoGene:EG…	285	1	285	100	487.6	1e-136	277/285	97	278/285	97	0/285	0	1
gene-ECD_RS08495	NC_012971.2	1671219	1671818	+	protein_coding	ECD_RS08495	ECD_01619	.	WP_001032936.1	DNA-binding transcriptional regulator NemR	3.06712	6.58054	2.24076e-13	6.37279e-12	7.18135	5.58464	7.18135	5.58464	1518	543	159.492	61.8364	600	1	598	99.67	UNIPROTKB|P67430 - symbol:nemR "DNA-binding transcriptional repressor NemR" species:83333 "Escherichia coli K-12" [GO:0000976 "transcription regulatory region sequence-specific DNA binding" evidence=IBA] [GO:0005829 "cytosol" evidence=IBA] [GO:0005515 "protein binding" evidence=IPI] [GO:0045892 "negative regulation of transcription, DNA-templated" evidence=ISS;IDA] [GO:0003700 "DNA binding transc…	199	1	199	100	404.8	9e-112	199/199	100	199/199	100	0/199	0	1
gene-ECD_RS08500	NC_012971.2	1671855	1672952	+	protein_coding	ECD_RS08500	ECD_01620	nemA	WP_000093587.1	N-ethylmaleimide reductase	3.02723	8.09474	5.84471e-14	1.79631e-12	8.68574	7.09475	8.68574	7.09475	4326	1568	248.373	97.5752	1098	1	1096	99.82	UNIPROTKB|P77258 - symbol:nemA "N-ethylmaleimide reductase, FMN-linked" species:83333 "Escherichia coli K-12" [GO:0005829 "cytosol" evidence=IDA] [GO:0034567 "chromate reductase activity" evidence=IDA] [GO:0018937 "nitroglycerin metabolic process" evidence=IDA] [GO:0046256 "2,4,6-trinitrotoluene catabolic process" evidence=IMP] [GO:0010181 "FMN binding" evidence=IDA] [GO:0046857 "oxidoreductase a…	365	1	365	100	730.7	1e-209	364/365	99	365/365	100	0/365	0	1
gene-ECD_RS08545	NC_012971.2	1683113	1684138	+	protein_coding	ECD_RS08545	ECD_01629	purR	WP_000190982.1	HTH-type transcriptional repressor PurR	-2.11826	5.1598	3.82608e-06	3.42282e-05	4.57226	5.62314	4.57226	5.62314	240	558	14.7463	37.1606	1026	1	1024	99.81	UNIPROTKB|P0ACP7 - symbol:purR "PurR transcriptional repressor" species:83333 "Escherichia coli K-12" [GO:0001141 "transcriptional repressor activity, bacterial-type RNA polymerase proximal promoter sequence-specific DNA binding" evidence=IDA] [GO:0002057 "guanine binding" evidence=IDA] [GO:1900372 "negative regulation of purine nucleotide biosynthetic process" evidence=IMP] [GO:0005829 "cytosol"…	341	1	341	100	684.1	1e-195	341/341	100	341/341	100	0/341	0	1
gene-ECD_RS08670	NC_012971.2	1707791	1708801	-	protein_coding	ECD_RS08670	.	sufB	WP_000367159.1	Fe-S cluster assembly protein SufB	3.6922	6.91581	1.29267e-17	5.86471e-16	7.57606	5.71156	7.57606	5.71156	1999	594	124.647	40.145	1011	127	1009	87.34	UNIPROTKB|P77522 - symbol:sufB "SufB component of SufBCD Fe-S cluster scaffold complex" species:83333 "Escherichia coli K-12" [GO:0051539 "4 iron, 4 sulfur cluster binding" evidence=IDA] [GO:0016226 "iron-sulfur cluster assembly" evidence=IMP] [GO:0005515 "protein binding" evidence=IPI] InterPro:IPR000825 InterPro:IPR010231 Pfam:PF01458 EMBL:U00096 EMBL:AP009048 Proteomes:UP000000318 Proteomes:UP…	495	202	495	59.39	596.7	3e-169	293/294	99	294/294	100	0/294	0	1
gene-ECD_RS08730	NC_012971.2	1721612	1722763	+	protein_coding	ECD_RS08730	ECD_01664	.	WP_000347863.1	acyl-CoA dehydrogenase	3.66123	0.248547	0.0153481	0.0442566	1.38641	0.518717	1.38641	0.518717	17	5	0.930285	0.296561	1152	1	1150	99.83	UNIPROTKB|P0A9U8 - symbol:ydiO "putative enoyl-CoA reductase" species:83333 "Escherichia coli K-12" [GO:0071271 "1-butanol biosynthetic process" evidence=IMP] [GO:0052890 "oxidoreductase activity, acting on the CH-CH group of donors, with a flavin as acceptor" evidence=IMP] InterPro:IPR006089 InterPro:IPR006091 InterPro:IPR009075 InterPro:IPR009100 InterPro:IPR013786 InterPro:IPR036250 InterPro:I…	383	1	383	100	773.9	1e-222	382/383	99	382/383	99	0/383	0	1
gene-ECD_RS08750	NC_012971.2	1724817	1725755	+	protein_coding	ECD_RS08750	ECD_01667	.	WP_000080700.1	electron transfer flavoprotein subunit alpha	2.27916	0.79447	0.0370978	0.0909781	1.67085	0.964878	1.67085	0.964878	23	11	1.54412	0.800429	939	1	937	99.79	UNIPROTKB|P77378 - symbol:ydiR "putative electron transport flavoprotein, FAD-binding" species:83333 "Escherichia coli K-12" [GO:0016491 "oxidoreductase activity" evidence=IBA] [GO:0033539 "fatty acid beta-oxidation using acyl-CoA dehydrogenase" evidence=IBA] [GO:0050660 "flavin adenine dinucleotide binding" evidence=IBA] [GO:0009055 "electron transfer activity" evidence=IBA] InterPro:IPR001308 P…	312	1	312	100	616.3	3e-175	310/312	99	311/312	99	0/312	0	1
gene-ECD_RS08785	NC_012971.2	1732851	1733897	+	protein_coding	ECD_RS08785	ECD_01673	aroH	WP_001082229.1	3-deoxy-7-phosphoheptulonate synthase AroH	-2.26862	5.29174	4.03126e-07	4.57236e-06	4.63426	5.78359	4.63426	5.78359	251	625	15.1129	40.7877	1047	1	1045	99.81	UNIPROTKB|P00887 - symbol:aroH species:83333 "Escherichia coli K-12" [GO:0005737 "cytoplasm" evidence=IDA] [GO:0003849 "3-deoxy-7-phosphoheptulonate synthase activity" evidence=IDA] [GO:0009073 "aromatic amino acid family biosynthetic process" evidence=IDA] [GO:0005515 "protein binding" evidence=IPI] [GO:0042802 "identical protein binding" evidence=IDA] InterPro:IPR006218 InterPro:IPR006219 Inter…	348	1	348	100	701.4	8e-201	348/348	100	348/348	100	0/348	0	1
gene-ECD_RS08875	NC_012971.2	1749738	1750496	-	protein_coding	ECD_RS08875	ECD_01691	.	WP_000771391.1	YdiY family protein	-2.30486	4.98193	4.26588e-07	4.82411e-06	4.32131	5.48502	4.32131	5.48502	200	506	16.6115	45.5517	759	7	703	91.83	UNIPROTKB|Q9KUY8 - symbol:VC_0370 "Uncharacterized protein" species:243277 "Vibrio cholerae O1 biovar El Tor str. N16961" [GO:0003674 "molecular_function" evidence=ND] [GO:0005575 "cellular_component" evidence=ND] [GO:0008150 "biological_process" evidence=ND] EMBL:AE003852 Proteomes:UP000000584 PIR:D82333 RefSeq:NP_230024.1 RefSeq:WP_001884454.1 STRING:243277.VC0370 DNASU:2615049 EnsemblBacteria:…	269	10	252	90.33	70.9	4e-11	65/249	26	101/249	40	23/249	9	1
gene-ECD_RS08910	NC_012971.2	1755347	1756738	+	protein_coding	ECD_RS08910	ECD_01698	.	WP_001010706.1	cystine/sulfocysteine:cation symporter	-2.26683	4.74935	1.30507e-06	1.29521e-05	4.11542	5.24935	4.11542	5.24935	172	428	7.78948	21.0088	1392	1	1390	99.86	UNIPROTKB|P77529 - symbol:tcyP "cystine/cysteine:cation symporter" species:83333 "Escherichia coli K-12" [GO:0055085 "transmembrane transport" evidence=IEA] [GO:0015293 "symporter activity" evidence=IEA] [GO:0006791 "sulfur utilization" evidence=IEP] [GO:1903712 "cysteine transmembrane transport" evidence=IEA;IGI] [GO:0015811 "L-cystine transport" evidence=IGI;IDA;IMP] [GO:0015184 "L-cystine tran…	463	1	463	100	880.2	2e-254	462/463	99	462/463	99	0/463	0	1
gene-ECD_RS08920	NC_012971.2	1757834	1758097	-	protein_coding	ECD_RS08920	ECD_01700	cedA	WP_001241561.1	cell division activator CedA	4.5167	0.45825	0.00281319	0.0109176	1.58212	0.518717	1.58212	0.518717	21	5	5.01458	1.29408	264	22	262	91.29	UNIPROTKB|P0AE60 - symbol:cedA "cell division modulator" species:83333 "Escherichia coli K-12" [GO:0003690 "double-stranded DNA binding" evidence=IDA] [GO:0005515 "protein binding" evidence=IPI] [GO:0051302 "regulation of cell division" evidence=IGI] HAMAP:MF_01580 InterPro:IPR019666 Pfam:PF10729 GO:GO:0051301 EMBL:U00096 EMBL:AP009048 Proteomes:UP000000318 Proteomes:UP000000625 GO:GO:0007049 GO:…	80	1	80	100	166	3e-40	80/80	100	80/80	100	0/80	0	1
gene-ECD_RS08925	NC_012971.2	1758280	1760541	+	protein_coding	ECD_RS08925	ECD_01701	katE	WP_000077856.1	catalase HPII	2.21377	2.80259	0.000405123	0.00210058	3.37861	2.38964	3.37861	2.38964	99	49	2.75907	1.48013	2262	1	2260	99.91	UNIPROTKB|P21179 - symbol:katE species:83333 "Escherichia coli K-12" [GO:0004096 "catalase activity" evidence=IDA;IMP] [GO:0006979 "response to oxidative stress" evidence=IMP] [GO:0020037 "heme binding" evidence=IDA] [GO:0005506 "iron ion binding" evidence=IDA] [GO:0042744 "hydrogen peroxide catabolic process" evidence=IMP] [GO:0005737 "cytoplasm" evidence=IDA] [GO:0006974 "cellular response to D…	753	1	753	100	1510	0	750/753	99	752/753	99	0/753	0	1
gene-ECD_RS08985	NC_012971.2	1769553	1770038	-	protein_coding	ECD_RS08985	ECD_01712	spy	WP_001228987.1	ATP-independent periplasmic protein-refolding chaperone	2.60857	2.07874	0.000486893	0.0024538	2.78395	1.70041	2.78395	1.70041	62	26	8.0422	3.65538	486	1	484	99.59	UNIPROTKB|P77754 - symbol:spy "ATP-independent periplasmic chaperone" species:83333 "Escherichia coli K-12" [GO:0014070 "response to organic cyclic compound" evidence=IEP] [GO:0051082 "unfolded protein binding" evidence=IDA] [GO:1990507 "ATP-independent chaperone mediated protein folding" evidence=IDA] [GO:0061077 "chaperone-mediated protein folding" evidence=IDA] [GO:0030288 "outer membrane-boun…	161	1	161	100	319.3	4e-86	160/161	99	160/161	99	0/161	0	1
gene-ECD_RS09000	NC_012971.2	1772669	1774147	-	protein_coding	ECD_RS09000	ECD_01715	astD	WP_000177202.1	succinylglutamate-semialdehyde dehydrogenase	2.19262	3.45102	7.89214e-05	0.000498137	3.98307	2.95416	3.98307	2.95416	156	78	6.6493	3.60348	1479	1	1477	99.86	UNIPROTKB|P76217 - symbol:astD "aldehyde dehydrogenase" species:83333 "Escherichia coli K-12" [GO:0004029 "aldehyde dehydrogenase (NAD) activity" evidence=IDA] HAMAP:MF_01174 InterPro:IPR015590 InterPro:IPR016160 InterPro:IPR016161 InterPro:IPR016162 InterPro:IPR017649 InterPro:IPR029510 Pfam:PF00171 PROSITE:PS00070 PROSITE:PS00687 UniPathway:UPA00185 EcoGene:EG13997 EMBL:U00096 EMBL:AP009048 Pro…	492	1	492	100	966.8	1e-280	480/492	97	484/492	98	0/492	0	1
gene-ECD_RS09005	NC_012971.2	1774144	1775178	-	protein_coding	ECD_RS09005	ECD_01716	astA	WP_000989419.1	arginine N-succinyltransferase	2.57737	3.5376	1.61411e-06	1.56523e-05	4.13114	2.88824	4.13114	2.88824	174	74	10.5981	4.88525	1035	4	1018	98.07	UNIPROTKB|Q48G18 - symbol:aruG "Arginine N-succinyltransferase" species:264730 "Pseudomonas savastanoi pv. phaseolicola 1448A" [GO:0006527 "arginine catabolic process" evidence=ISM] [GO:0008791 "arginine N-succinyltransferase activity" evidence=ISM] InterPro:IPR007041 InterPro:IPR017650 Pfam:PF04958 UniPathway:UPA00185 EMBL:CP000058 Proteomes:UP000000551 InterPro:IPR016181 SUPFAM:SSF55729 GO:GO:0…	341	1	336	98.53	340.9	3e-92	174/338	51	233/338	68	2/338	0	1
gene-ECD_RS09010	NC_012971.2	1775175	1776395	-	protein_coding	ECD_RS09010	ECD_01717	astC	WP_000082032.1	succinylornithine/acetylornithine transaminase	6.29509	5.05728	2.82631e-25	2.15421e-23	5.86441	3.33433	5.86441	3.33433	603	105	31.133	5.87583	1221	1	1219	99.84	UNIPROTKB|P77581 - symbol:astC species:83333 "Escherichia coli K-12" [GO:0043825 "succinylornithine transaminase activity" evidence=IDA] [GO:0006593 "ornithine catabolic process" evidence=IMP] [GO:0006527 "arginine catabolic process" evidence=IMP] [GO:0042802 "identical protein binding" evidence=IBA] [GO:0042450 "arginine biosynthetic process via ornithine" evidence=IGI] [GO:0030170 "pyridoxal ph…	406	1	406	100	817.8	9e-236	405/406	99	405/406	99	0/406	0	1
gene-ECD_RS09015	NC_012971.2	1776841	1777647	+	protein_coding	ECD_RS09015	ECD_01718	xthA	WP_000673918.1	exodeoxyribonuclease III	2.34203	5.46322	9.48392e-08	1.22936e-06	5.96871	4.7712	5.96871	4.7712	649	304	50.698	25.7392	807	1	805	99.75	UNIPROTKB|P09030 - symbol:xthA "exonuclease III" species:83333 "Escherichia coli K-12" [GO:0090305 "nucleic acid phosphodiester bond hydrolysis" evidence=IEA] [GO:0005829 "cytosol" evidence=IDA] [GO:0006974 "cellular response to DNA damage stimulus" evidence=IDA] [GO:0004527 "exonuclease activity" evidence=IDA] [GO:0008853 "exodeoxyribonuclease III activity" evidence=IDA] InterPro:IPR004808 Inter…	268	1	268	100	558.9	5e-158	268/268	100	268/268	100	0/268	0	1
gene-ECD_RS09075	NC_012971.2	1786747	1788090	+	protein_coding	ECD_RS09075	ECD_01730	gdhA	WP_000373021.1	NADP-specific glutamate dehydrogenase	2.58361	7.29953	1.55086e-10	3.04657e-09	7.83256	6.47304	7.83256	6.47304	2390	1015	112.103	51.6015	1344	1	1342	99.85	UNIPROTKB|P00370 - symbol:gdhA species:83333 "Escherichia coli K-12" [GO:0005737 "cytoplasm" evidence=IDA] [GO:0004354 "glutamate dehydrogenase (NADP+) activity" evidence=IDA] [GO:0006537 "glutamate biosynthetic process" evidence=IDA] [GO:0004352 "glutamate dehydrogenase (NAD+) activity" evidence=IEA] [GO:0042802 "identical protein binding" evidence=IPI] [GO:0005829 "cytosol" evidence=IDA] InterP…	447	1	447	100	894.4	8e-259	447/447	100	447/447	100	0/447	0	1
gene-ECD_RS09210	NC_012971.2	1816418	1817908	+	protein_coding	ECD_RS09210	ECD_01755	.	WP_000766131.1	GGDEF domain-containing protein	5.33286	6.23845	2.12981e-25	1.65647e-23	6.99952	4.63212	6.99952	4.63212	1337	275	56.5292	12.6023	1491	1	1489	99.87	UNIPROTKB|P76237 - symbol:dgcJ "putative diguanylate cyclase" species:83333 "Escherichia coli K-12" [GO:1902201 "negative regulation of bacterial-type flagellum-dependent cell motility" evidence=IMP] [GO:0005515 "protein binding" evidence=IPI] [GO:0005886 "plasma membrane" evidence=IDA] Pfam:PF00990 GO:GO:0016021 GO:GO:0005886 EMBL:U00096 EMBL:AP009048 Proteomes:UP000000318 Proteomes:UP000000625 …	496	1	496	100	978	6e-284	495/496	99	496/496	100	0/496	0	1
gene-ECD_RS09215	NC_012971.2	1817951	1818454	+	protein_coding	ECD_RS09215	ECD_01756	yeaK	WP_000138051.1	mischarged aminoacyl-tRNA deacylase	2.00953	4.2313	7.83982e-05	0.000497131	4.69369	3.74143	4.69369	3.74143	262	143	32.771	19.3866	504	1	502	99.6	UNIPROTKB|P64483 - symbol:yeaK "mischarged aminoacyl-tRNA deacylase" species:83333 "Escherichia coli K-12" [GO:0045903 "positive regulation of translational fidelity" evidence=IMP] [GO:0002196 "Ser-tRNA(Ala) hydrolase activity" evidence=IDA] [GO:0002161 "aminoacyl-tRNA editing activity" evidence=IDA] InterPro:IPR007214 InterPro:IPR036754 Pfam:PF04073 EMBL:U00096 EMBL:AP009048 Proteomes:UP00000031…	167	1	167	100	324.3	1e-87	166/167	99	167/167	100	0/167	0	1
gene-ECD_RS09280	NC_012971.2	1825492	1825674	-	protein_coding	ECD_RS09280	.	.	WP_000939310.1	DUF1971 domain-containing protein	2.40167	5.06897	8.99417e-08	1.16986e-06	5.59077	4.36763	5.59077	4.36763	497	227	171.208	84.756	183				No hit
gene-ECD_RS09285	NC_012971.2	1825847	1826485	-	protein_coding	ECD_RS09285	ECD_01768	leuE	WP_000457199.1	leucine efflux protein LeuE	-2.33327	3.68688	1.12898e-05	8.92644e-05	3.10376	4.22804	3.10376	4.22804	80	205	7.89239	21.9204	639	1	637	99.69	UNIPROTKB|P76249 - symbol:leuE "leucine exporter" species:83333 "Escherichia coli K-12" [GO:0098655 "cation transmembrane transport" evidence=IEA] [GO:0042970 "homoserine transmembrane transporter activity" evidence=IBA] [GO:0042968 "homoserine transport" evidence=IBA] [GO:1902475 "L-alpha-amino acid transmembrane transport" evidence=IEA] [GO:0005886 "plasma membrane" evidence=IDA] [GO:0015820 "l…	212	1	212	100	411	1e-113	208/212	98	211/212	99	0/212	0	1
gene-ECD_RS09300	NC_012971.2	1828914	1830359	+	protein_coding	ECD_RS09300	ECD_01771	.	WP_001301380.1	BCCT family transporter	-5.08303	0.973446	0.00016937	0.000969175	0.650527	1.97901	0.650527	1.97901	6	34	0.261579	1.60659	1446	1	1444	99.86	UNIPROTKB|P0ABD1 - symbol:yeaV "putative transport protein, betaine/carnitine/choline transporter family" species:83333 "Escherichia coli K-12" [GO:0071705 "nitrogen compound transport" evidence=IBA] [GO:0005215 "transporter activity" evidence=IEA] [GO:0005886 "plasma membrane" evidence=IEA;IDA] [GO:0016021 "integral component of membrane" evidence=IEA] [GO:0016020 "membrane" evidence=IEA] [GO:00…	481	1	481	100	968.8	4e-281	480/481	99	481/481	100	0/481	0	1
gene-ECD_RS09315	NC_012971.2	1832590	1833705	-	protein_coding	ECD_RS09315	ECD_01774	rnd	WP_001318538.1	ribonuclease D	-2.17864	3.9643	2.44799e-05	0.000177363	3.4176	4.46694	3.4176	4.46694	102	244	5.76176	14.939	1116	1	1114	99.82	UNIPROTKB|P09155 - symbol:rnd "RNase D" species:83333 "Escherichia coli K-12" [GO:0090503 "RNA phosphodiester bond hydrolysis, exonucleolytic" evidence=IEA] [GO:0090501 "RNA phosphodiester bond hydrolysis" evidence=IEA] [GO:0090305 "nucleic acid phosphodiester bond hydrolysis" evidence=IEA] [GO:0008033 "tRNA processing" evidence=IMP] [GO:0004540 "ribonuclease activity" evidence=IMP] HAMAP:MF_0189…	375	5	375	98.93	747.3	1e-214	369/371	99	371/371	100	0/371	0	1
gene-ECD_RS09325	NC_012971.2	1835677	1836258	-	protein_coding	ECD_RS09325	ECD_01776	yeaY	WP_000290581.1	Slp family lipoprotein YeaY	6.58129	8.54729	5.79463e-35	8.17902e-33	9.345	6.63882	9.345	6.63882	6838	1140	740.671	133.837	582	16	562	93.99	UNIPROTKB|P37194 - symbol:slp "starvation lipoprotein" species:83333 "Escherichia coli K-12" [GO:0042802 "identical protein binding" evidence=IPI] [GO:0019867 "outer membrane" evidence=IDA] InterPro:IPR004658 Pfam:PF03843 PIRSF:PIRSF004982 EcoGene:EG11890 GO:GO:0042802 EMBL:U00039 EMBL:U00096 EMBL:AP009048 Proteomes:UP000000318 Proteomes:UP000000625 GO:GO:0009279 PROSITE:PS51257 GO:GO:0019867 EMB…	188	2	182	96.28	126.3	6e-28	71/184	38	104/184	56	5/184	2	1
gene-ECD_RS09350	NC_012971.2	1839800	1840159	+	protein_coding	ECD_RS09350	ECD_01780	.	WP_001307845.1	DUF1889 family protein	2.14	3.12465	0.000356973	0.00187386	3.66445	2.6897	3.66445	2.6897	123	63	21.5388	11.9573	360				No hit
gene-ECD_RS09390	NC_012971.2	1847775	1848746	+	protein_coding	ECD_RS09390	ECD_01787	manX	WP_000150543.1	PTS mannose transporter subunit IIAB	-2.36699	8.15448	3.69385e-09	6.14727e-08	7.4104	8.6486	7.4104	8.6486	1781	4626	115.509	325.188	972	1	970	99.79	UNIPROTKB|P69797 - symbol:manX "mannose-specific PTS enzyme IIAB component" species:83333 "Escherichia coli K-12" [GO:0034219 "carbohydrate transmembrane transport" evidence=IEA] [GO:0098708 "glucose import across plasma membrane" evidence=IDA] [GO:0015761 "mannose transmembrane transport" evidence=IDA] [GO:0032445 "fructose import" evidence=IGI] [GO:0015764 "N-acetylglucosamine transport" eviden…	323	1	323	100	598.6	7e-170	322/323	99	323/323	100	0/323	0	1
gene-ECD_RS09395	NC_012971.2	1848809	1849609	+	protein_coding	ECD_RS09395	ECD_01788	.	WP_000406926.1	PTS mannose transporter subunit IIC	-2.59502	7.58427	1.07814e-10	2.19721e-09	6.75003	8.11761	6.75003	8.11761	1123	3198	88.3826	272.798	801	1	799	99.75	UNIPROTKB|P69801 - symbol:manY "mannose-specific PTS enzyme IIC component" species:83333 "Escherichia coli K-12" [GO:0098708 "glucose import across plasma membrane" evidence=IDA] [GO:0015761 "mannose transmembrane transport" evidence=IDA] [GO:0032445 "fructose import" evidence=IGI] [GO:0015764 "N-acetylglucosamine transport" evidence=IGI] [GO:0005886 "plasma membrane" evidence=IDA] [GO:0005887 "i…	266	1	266	100	508.4	8e-143	266/266	100	266/266	100	0/266	0	1
gene-ECD_RS09400	NC_012971.2	1849622	1850473	+	protein_coding	ECD_RS09400	ECD_01789	.	WP_000228655.1	PTS mannose transporter subunit IID	-2.70687	7.28038	2.17676e-11	4.82304e-10	6.40518	7.83115	6.40518	7.83115	882	2620	65.2602	210.115	852	1	850	99.77	UNIPROTKB|P69805 - symbol:manZ "mannose-specific PTS enzyme IID component" species:83333 "Escherichia coli K-12" [GO:0015761 "mannose transmembrane transport" evidence=IDA] [GO:0098708 "glucose import across plasma membrane" evidence=IDA] [GO:0032445 "fructose import" evidence=IGI] [GO:0015764 "N-acetylglucosamine transport" evidence=IGI] [GO:0016021 "integral component of membrane" evidence=IEA]…	283	1	283	100	567.4	1e-160	283/283	100	283/283	100	0/283	0	1
gene-ECD_RS09415	NC_012971.2	1851415	1851981	+	protein_coding	ECD_RS09415	ECD_01791	mntP	WP_001296134.1	manganese efflux pump MntP	-5.33225	5.15932	6.51408e-22	4.0697e-20	3.60939	5.92592	3.60939	5.92592	118	691	13.1195	83.2704	567	1	565	99.65	UNIPROTKB|P76264 - symbol:mntP "manganese export protein" species:83333 "Escherichia coli K-12" [GO:0006811 "ion transport" evidence=IEA] [GO:0006810 "transport" evidence=IEA] [GO:0071421 "manganese ion transmembrane transport" evidence=IEP;IMP] [GO:0005384 "manganese ion transmembrane transporter activity" evidence=IMP] [GO:0010042 "response to manganese ion" evidence=IEP] [GO:0005886 "plasma me…	188	1	188	100	373.2	3e-102	188/188	100	188/188	100	0/188	0	1
gene-ECD_RS09470	NC_012971.2	1858493	1860541	-	protein_coding	ECD_RS09470	ECD_01801	prc	WP_001315679.1	carboxy terminal-processing peptidase	-2.04925	6.9491	1.40952e-06	1.39524e-05	6.35585	7.382	6.35585	7.382	852	1916	26.213	63.8924	2049	1	2047	99.9	UNIPROTKB|P23865 - symbol:prc species:83333 "Escherichia coli K-12" [GO:0030163 "protein catabolic process" evidence=IDA] [GO:0006508 "proteolysis" evidence=IMP;IDA] [GO:0004175 "endopeptidase activity" evidence=IDA] [GO:0007165 "signal transduction" evidence=IBA] [GO:0046677 "response to antibiotic" evidence=IMP] [GO:0030288 "outer membrane-bounded periplasmic space" evidence=IDA] Pfam:PF00595 I…	682	1	682	100	1337.8	0	680/682	99	680/682	99	0/682	0	1
gene-ECD_RS09525	NC_012971.2	1869443	1870315	-	protein_coding	ECD_RS09525	ECD_01811	copD	WP_000879293.1	copper homeostasis membrane protein CopD	-2.143	5.74523	1.07905e-06	1.09369e-05	5.12906	6.20679	5.12906	6.20679	358	842	25.8516	65.9012	873	1	871	99.77	UNIPROTKB|P76278 - symbol:yebZ "putative inner membrane protein" species:83333 "Escherichia coli K-12" [GO:0006825 "copper ion transport" evidence=IEA] [GO:0005886 "plasma membrane" evidence=IDA] InterPro:IPR008457 InterPro:IPR032694 Pfam:PF05425 GO:GO:0016021 GO:GO:0005886 EMBL:U00096 EMBL:AP009048 Proteomes:UP000000318 Proteomes:UP000000625 GO:GO:0006825 KO:K07245 PIR:H64945 RefSeq:NP_416354.1 …	290	1	290	100	568.2	9e-161	281/290	96	282/290	97	0/290	0	1
gene-ECD_RS09575	NC_012971.2	1876605	1877783	+	protein_coding	ECD_RS09575	ECD_01820	purT	WP_000173474.1	formate-dependent phosphoribosylglycinamide formyltransferase	-2.87491	3.82878	3.49687e-08	4.9726e-07	3.03856	4.44418	3.03856	4.44418	76	240	4.06368	13.9089	1179	1	1177	99.83	UNIPROTKB|P33221 - symbol:purT "phosphoribosylglycinamide formyltransferase 2" species:83333 "Escherichia coli K-12" [GO:0016310 "phosphorylation" evidence=IEA] [GO:0005515 "protein binding" evidence=IPI] [GO:0005829 "cytosol" evidence=IDA] [GO:0008776 "acetate kinase activity" evidence=IDA] HAMAP:MF_01643 InterPro:IPR005862 InterPro:IPR011761 InterPro:IPR013815 PROSITE:PS50975 UniPathway:UPA0007…	392	1	392	100	761.1	9e-219	390/392	99	391/392	99	0/392	0	1
gene-ECD_RS09620	NC_012971.2	1887375	1888307	-	protein_coding	ECD_RS09620	ECD_01828	znuA	WP_001300644.1	zinc ABC transporter substrate-binding protein ZnuA	4.98135	6.66674	1.66031e-24	1.17175e-22	7.40959	5.12607	7.40959	5.12607	1780	392	120.27	28.7078	933	1	931	99.79	UNIPROTKB|P39172 - symbol:znuA "Zn2+ ABC transporter periplasmic binding protein" species:83333 "Escherichia coli K-12" [GO:0008270 "zinc ion binding" evidence=IDA] [GO:0030001 "metal ion transport" evidence=IEA] [GO:0007155 "cell adhesion" evidence=IEA] [GO:0046872 "metal ion binding" evidence=IEA] [GO:0042597 "periplasmic space" evidence=IEA;ISM] [GO:0006829 "zinc II ion transport" evidence=IEA…	310	1	310	100	577	2e-163	310/310	100	310/310	100	0/310	0	1
gene-ECD_RS09625	NC_012971.2	1888386	1889141	+	protein_coding	ECD_RS09625	ECD_01829	znuC	WP_000202990.1	zinc ABC transporter ATP-binding protein ZnuC	6.56254	6.298	9.11286e-31	1.0524e-28	7.1018	4.44418	7.1018	4.44418	1436	240	119.744	21.6913	756	1	754	99.74	UNIPROTKB|P0A9X1 - symbol:znuC "Zn2+ ABC transporter ATP binding subunit" species:83333 "Escherichia coli K-12" [GO:0043190 "ATP-binding cassette (ABC) transporter complex" evidence=RCA] [GO:0071577 "zinc II ion transmembrane transport" evidence=IEA] [GO:0005524 "ATP binding" evidence=ISM] InterPro:IPR003439 InterPro:IPR017882 Pfam:PF00005 PROSITE:PS50893 PROSITE:PS51298 InterPro:IPR003593 EcoGen…	251	1	251	100	500	3e-140	250/251	99	250/251	99	0/251	0	1
gene-ECD_RS09630	NC_012971.2	1889138	1889923	+	protein_coding	ECD_RS09630	ECD_01830	znuB	WP_000571479.1	zinc ABC transporter permease subunit ZnuB	2.12033	4.71981	8.29224e-06	6.7095e-05	5.19412	4.15283	5.19412	4.15283	375	194	30.0766	16.8646	786	1	784	99.75	UNIPROTKB|P39832 - symbol:znuB "Zn2+ ABC transporter membrane subunit" species:83333 "Escherichia coli K-12" [GO:0000006 "high-affinity zinc transmembrane transporter activity" evidence=IDA] [GO:0043190 "ATP-binding cassette (ABC) transporter complex" evidence=IEA;RCA] [GO:0005887 "integral component of plasma membrane" evidence=IEA] [GO:0010043 "response to zinc ion" evidence=IBA] [GO:0055085 "t…	261	1	261	100	448.4	9e-125	260/261	99	260/261	99	0/261	0	1
gene-ECD_RS09695	NC_012971.2	1900496	1902925	-	protein_coding	ECD_RS09695	ECD_01843	.	WP_000176795.1	trimethylamine N-oxide reductase TorZ	-2.09046	3.96534	5.51309e-05	0.000357928	3.45556	4.44991	3.45556	4.44991	105	241	2.72397	6.77652	2430	1	2428	99.92	UNIPROTKB|P46923 - symbol:torZ "trimethylamine N-oxide reductase, TorZ subunit" species:83333 "Escherichia coli K-12" [GO:0030288 "outer membrane-bounded periplasmic space" evidence=IDA] [GO:0050626 "trimethylamine-N-oxide reductase (cytochrome c) activity" evidence=IDA] InterPro:IPR006655 InterPro:IPR006656 InterPro:IPR006657 InterPro:IPR006658 Pfam:PF00384 Pfam:PF01568 PROSITE:PS00490 PROSITE:P…	809	1	809	100	1645.6	0	803/809	99	805/809	99	0/809	0	1
gene-ECD_RS09700	NC_012971.2	1902950	1904050	-	protein_coding	ECD_RS09700	ECD_01844	.	WP_001214323.1	cytochrome c	-8.09615	1.89447	8.89818e-10	1.59206e-08	0.815293	2.85412	0.815293	2.85412	8	72	0.45806	4.46829	1101	1	1099	99.82	UNIPROTKB|P52005 - symbol:torY "trimethylamine N-oxide reductase, c-type cytochrome subunit" species:83333 "Escherichia coli K-12" [GO:0009061 "anaerobic respiration" evidence=IBA] [GO:0005887 "integral component of plasma membrane" evidence=IDA] [GO:0020037 "heme binding" evidence=ISM] [GO:0009055 "electron transfer activity" evidence=IBA] InterPro:IPR009154 PIRSF:PIRSF000014 EcoGene:EG13277 Pfa…	366	1	366	100	699.9	2e-200	359/366	98	359/366	98	0/366	0	1
gene-ECD_RS09725	NC_012971.2	1908498	1908890	-	protein_coding	ECD_RS09725	ECD_01849	.	WP_001259583.1	flagellar protein FlhE	-5.64913	1.29177	1.14762e-05	9.05505e-05	0.735261	2.26531	0.735261	2.26531	7	44	1.12286	7.6499	393	1	391	99.49	UNIPROTKB|P76297 - symbol:flhE "flagellar protein" species:83333 "Escherichia coli K-12" [GO:0044781 "bacterial-type flagellum organization" evidence=IGI;IMP] [GO:0009288 "bacterial-type flagellum" evidence=ISO;IGI;IMP] EMBL:U00096 EMBL:AP009048 Proteomes:UP000000318 Proteomes:UP000000625 GO:GO:0009288 GO:GO:0044781 EMBL:U88319 PIR:F64950 RefSeq:NP_416392.1 RefSeq:WP_001259583.1 ProteinModelPorta…	130	1	130	100	260	2e-68	130/130	100	130/130	100	0/130	0	1
gene-ECD_RS09730	NC_012971.2	1908890	1910968	-	protein_coding	ECD_RS09730	ECD_01850	flhA	WP_000066978.1	flagellar biosynthesis protein FlhA	-2.39596	4.49	4.98508e-07	5.5713e-06	3.81804	5.01848	3.81804	5.01848	138	363	4.1845	11.9302	2079	1	2077	99.9	UNIPROTKB|P76298 - symbol:flhA species:83333 "Escherichia coli K-12" [GO:0044780 "bacterial-type flagellum assembly" evidence=IMP] [GO:0005886 "plasma membrane" evidence=IDA] InterPro:IPR001712 InterPro:IPR006301 Pfam:PF00771 PIRSF:PIRSF005419 PRINTS:PR00949 GO:GO:0016021 GO:GO:0005886 EMBL:U00096 EMBL:AP009048 Proteomes:UP000000318 Proteomes:UP000000625 GO:GO:0009306 GO:GO:0044780 EMBL:U88319 PI…	692	1	692	100	1331.2	0	690/692	99	691/692	99	0/692	0	1
gene-ECD_RS09735	NC_012971.2	1910961	1912109	-	protein_coding	ECD_RS09735	ECD_01851	flhB	WP_001278936.1	flagellar type III secretion system protein FlhB	-2.96761	2.88423	1.78391e-06	1.70388e-05	2.20426	3.55219	2.20426	3.55219	38	124	2.08489	7.3739	1149	1	1147	99.83	UNIPROTKB|P76299 - symbol:flhB "flagellar biosynthesis protein FlhB" species:83333 "Escherichia coli K-12" [GO:0005886 "plasma membrane" evidence=IDA] InterPro:IPR006135 InterPro:IPR006136 Pfam:PF01312 PRINTS:PR00950 GO:GO:0016021 GO:GO:0005886 EMBL:U00096 EMBL:AP009048 Proteomes:UP000000318 Proteomes:UP000000625 GO:GO:0009306 GO:GO:0044780 EMBL:U88319 PIR:H64950 RefSeq:NP_416394.1 RefSeq:WP_0012…	382	1	382	100	749.2	4e-215	380/382	99	381/382	99	0/382	0	1
gene-ECD_RS09780	NC_012971.2	1921247	1922173	-	protein_coding	ECD_RS09780	ECD_01860	.	WP_000795630.1	flagellar motor protein MotB	-3.25389	1.16095	0.00172226	0.00728472	0.963156	2.041	0.963156	2.041	10	36	0.680048	2.6535	927	1	925	99.78	UNIPROTKB|P0AF06 - symbol:motB species:83333 "Escherichia coli K-12" [GO:0005886 "plasma membrane" evidence=IDA] [GO:0016021 "integral component of membrane" evidence=IDA] [GO:0005887 "integral component of plasma membrane" evidence=RCA] Pfam:PF00691 GO:GO:0016021 GO:GO:0005886 EMBL:U00096 EMBL:AP009048 Proteomes:UP000000318 Proteomes:UP000000625 GO:GO:0006935 CDD:cd07185 Gene3D:3.30.1330.60 Inte…	308	1	308	100	607.4	1e-172	308/308	100	308/308	100	0/308	0	1
gene-ECD_RS09785	NC_012971.2	1922170	1923057	-	protein_coding	ECD_RS09785	ECD_01861	motA	WP_000906340.1	flagellar motor stator protein MotA	-3.9258	1.9021	6.84948e-06	5.69943e-05	1.2776	2.72789	1.2776	2.72789	15	65	1.06487	5.00145	888	1	886	99.77	UNIPROTKB|P09348 - symbol:motA species:83333 "Escherichia coli K-12" [GO:0005886 "plasma membrane" evidence=IDA] [GO:0016021 "integral component of membrane" evidence=IDA] [GO:0071973 "bacterial-type flagellum-dependent cell motility" evidence=IMP] [GO:0071978 "bacterial-type flagellum-dependent swarming motility" evidence=IBA] [GO:0015031 "protein transport" evidence=IEA] EcoGene:EG10601 Pfam:PF…	295	1	295	100	565.8	4e-160	294/295	99	295/295	100	0/295	0	1
gene-ECD_RS09790	NC_012971.2	1923184	1923762	-	protein_coding	ECD_RS09790	ECD_01862	flhC	WP_001291603.1	flagellar transcriptional regulator FlhC	-2.24698	5.11257	6.89709e-07	7.42509e-06	4.47089	5.60273	4.47089	5.60273	223	550	24.2798	64.9053	579	1	577	99.65	UNIPROTKB|P0ABY7 - symbol:flhC "FlhC transcriptional dual regulator" species:83333 "Escherichia coli K-12" [GO:0006351 "transcription, DNA-templated" evidence=IDA] HAMAP:MF_01891 InterPro:IPR007944 Pfam:PF05280 PIRSF:PIRSF003159 ProDom:PD016592 GO:GO:0005737 GO:GO:0045893 EMBL:U00096 EMBL:AP009048 Proteomes:UP000000318 Proteomes:UP000000625 GO:GO:0046872 GO:GO:0003677 GO:GO:0006351 GO:GO:0044781 …	192	1	192	100	393.3	3e-108	192/192	100	192/192	100	0/192	0	1
gene-ECD_RS09800	NC_012971.2	1924895	1925323	+	protein_coding	ECD_RS09800	ECD_01864	uspC	WP_000122426.1	universal stress protein UspC	3.62084	3.31511	1.17056e-09	2.07489e-08	4.03413	2.38964	4.03413	2.38964	162	49	23.8055	7.80431	429	1	427	99.53	UNIPROTKB|P46888 - symbol:uspC "universal stress protein C" species:83333 "Escherichia coli K-12" [GO:0009651 "response to salt stress" evidence=IMP] [GO:0032947 "protein-containing complex scaffold activity" evidence=IDA] InterPro:IPR006016 Pfam:PF00582 InterPro:IPR006015 InterPro:IPR014729 GO:GO:0005737 GO:GO:0009651 EMBL:U00096 EMBL:AP009048 Proteomes:UP000000318 Proteomes:UP000000625 GO:GO:00…	142	1	142	100	279.6	3e-74	141/142	99	141/142	99	0/142	0	1
gene-ECD_RS09820	NC_012971.2	1928697	1930211	-	protein_coding	ECD_RS09820	ECD_01868	.	WP_001187819.1	arabinose ABC transporter ATP binding protein AraG	2.05315	2.13571	0.00549808	0.0191353	2.74361	1.91424	2.74361	1.91424	60	32	2.49665	1.44322	1515	1	1513	99.87	UNIPROTKB|P0AAF3 - symbol:araG "arabinose ABC transporter ATP binding subunit" species:83333 "Escherichia coli K-12" [GO:0015749 "monosaccharide transmembrane transport" evidence=IEA] [GO:0015147 "L-arabinose transmembrane transporter activity" evidence=IGI] [GO:0043190 "ATP-binding cassette (ABC) transporter complex" evidence=IGI;ISS] [GO:0016887 "ATPase activity" evidence=ISM] [GO:0005829 "cyto…	504	1	504	100	991.5	6e-288	504/504	100	504/504	100	0/504	0	1
gene-ECD_RS09845	NC_012971.2	1933364	1933687	+	protein_coding	ECD_RS09845	ECD_01872	.	WP_001237875.1	hypothetical protein	-4.51011	1.36992	4.70792e-05	0.000313122	0.891118	2.29105	0.891118	2.29105	9	45	1.75112	9.48994	324				No hit
gene-ECD_RS09850	NC_012971.2	1933859	1934356	+	protein_coding	ECD_RS09850	ECD_01873	ftnA	WP_000917208.1	non-heme ferritin	-4.34563	5.51353	8.48126e-19	4.36785e-17	4.16971	6.22693	4.16971	6.22693	179	854	22.6591	117.172	498	1	496	99.6	UNIPROTKB|P0A998 - symbol:ftnA species:83333 "Escherichia coli K-12" [GO:0006974 "cellular response to DNA damage stimulus" evidence=IEP] [GO:0006979 "response to oxidative stress" evidence=IDA] [GO:0042802 "identical protein binding" evidence=IDA] [GO:0005829 "cytosol" evidence=IDA] [GO:0006880 "intracellular sequestering of iron ion" evidence=IMP] [GO:0008199 "ferric iron binding" evidence=IDA]…	165	1	165	100	336.7	2e-91	165/165	100	165/165	100	0/165	0	1
gene-ECD_RS09915	NC_012971.2	1943299	1943970	-	protein_coding	ECD_RS09915	ECD_01884	hprR	WP_001339045.1	response regulator transcription factor HprR	2.44421	2.98374	4.1081e-05	0.000278081	3.58677	2.4594	3.58677	2.4594	116	52	10.882	5.28725	672	1	670	99.7	UNIPROTKB|P76340 - symbol:hprR "HprR DNA-binding response regulator in two-component system with HprS" species:83333 "Escherichia coli K-12" [GO:0003700 "DNA binding transcription factor activity" evidence=IDA] [GO:0045892 "negative regulation of transcription, DNA-templated" evidence=IEP;IDA] [GO:0045893 "positive regulation of transcription, DNA-templated" evidence=IEP;IDA] [GO:0003677 "DNA bin…	223	1	223	100	434.1	2e-120	222/223	99	222/223	99	0/223	0	1
gene-ECD_RS09920	NC_012971.2	1944103	1944516	+	protein_coding	ECD_RS09920	ECD_01885	hiuH	WP_000920127.1	hydroxyisourate hydrolase	2.06144	2.22357	0.00464257	0.0165353	2.82319	1.97901	2.82319	1.97901	64	34	9.74539	5.61144	414	1	412	99.52	UNIPROTKB|P76341 - symbol:yedX "hydroxyisourate hydrolase / transthyretin-related protein" species:83333 "Escherichia coli K-12" [GO:0042802 "identical protein binding" evidence=IDA] [GO:0033971 "hydroxyisourate hydrolase activity" evidence=IDA] [GO:0006144 "purine nucleobase metabolic process" evidence=IBA] InterPro:IPR014306 EcoGene:EG14046 InterPro:IPR000895 InterPro:IPR023416 GO:GO:0042802 EM…	137	1	137	100	275.8	4e-73	136/137	99	136/137	99	0/137	0	1
gene-ECD_RS09925	NC_012971.2	1944625	1945629	+	protein_coding	ECD_RS09925	ECD_01886	msrP	WP_000740094.1	protein-methionine-sulfoxide reductase catalytic subunit MsrP	2.47187	4.20821	4.76424e-07	5.35591e-06	4.76092	3.53075	4.76092	3.53075	275	122	17.2499	8.29449	1005	1	1003	99.8	UNIPROTKB|P76342 - symbol:msrP "periplasmic protein-L-methionine sulfoxide reductase catalytic subunit" species:83333 "Escherichia coli K-12" [GO:1901530 "response to hypochlorite" evidence=IDA] [GO:0030091 "protein repair" evidence=IEA;IDA] [GO:0016672 "oxidoreductase activity, acting on a sulfur group of donors, quinone or similar compound as acceptor" evidence=IGI] [GO:0016675 "oxidoreductase …	334	1	334	100	681	1e-194	330/334	98	331/334	99	0/334	0	1
gene-ECD_RS09935	NC_012971.2	1946522	1947172	+	protein_coding	ECD_RS09935	ECD_01888	zinT	WP_001007789.1	metal-binding protein ZinT	46.199	3.65766	4.58709e-39	7.94609e-37	4.67236	0.603328	4.67236	0.603328	258	6	24.9838	0.629747	651	1	649	99.69	UNIPROTKB|P76344 - symbol:zinT "cadmium-induced cadmium binding protein" species:83333 "Escherichia coli K-12" [GO:0008270 "zinc ion binding" evidence=IDA] [GO:0034224 "cellular response to zinc ion starvation" evidence=IEP] [GO:0030288 "outer membrane-bounded periplasmic space" evidence=IDA] [GO:0046686 "response to cadmium ion" evidence=IEP] [GO:0046870 "cadmium ion binding" evidence=IDA] [GO:0…	216	1	216	100	444.5	1e-123	212/216	98	215/216	99	0/216	0	1
gene-ECD_RS09950	NC_012971.2	1948615	1948704	-	tRNA	ECD_RS09950	ECD_t00032	.	.	tRNA-Ser	2.64532	1.66183	0.00158739	0.00681253	2.42439	1.40282	2.42439	1.40282	46	19	32.2207	14.4247	.	.	.	.	.	.	.	.	.	.	.	.	.	.	.	.	.	.
gene-ECD_RS09980	NC_012971.2	1960208	1961662	+	protein_coding	ECD_RS09980	ECD_01894	amn	WP_001060244.1	AMP nucleosidase	2.15649	6.15886	5.1271e-07	5.69661e-06	6.62097	5.52894	6.62097	5.52894	1026	522	44.4533	24.5134	1455	1	1453	99.86	UNIPROTKB|P0AE12 - symbol:amn "AMP nucleosidase" species:83333 "Escherichia coli K-12" [GO:0005829 "cytosol" evidence=IDA] [GO:0008714 "AMP nucleosidase activity" evidence=IDA] HAMAP:MF_01932 InterPro:IPR000845 InterPro:IPR011271 InterPro:IPR035994 Pfam:PF01048 GO:GO:0005829 EMBL:U00096 EMBL:AP009048 Proteomes:UP000000318 Proteomes:UP000000625 GO:GO:0009116 GO:GO:0044209 EMBL:M30469 EMBL:U88529 P…	484	1	484	100	989.2	3e-287	484/484	100	484/484	100	0/484	0	1
gene-ECD_RS09990	NC_012971.2	1963175	1963250	-	tRNA	ECD_RS09990	ECD_t00034	.	.	tRNA-Asn	-4.35655	-0.474013	0.0443061	0.104422	0.250857	0.899456	0.250857	0.899456	2	10	1.65896	8.99047	.	.	.	.	.	.	.	.	.	.	.	.	.	.	.	.	.	.
gene-ECD_RS10005	NC_012971.2	1965112	1966062	-	protein_coding	ECD_RS10005	ECD_01897	cbl	WP_001011008.1	HTH-type transcriptional regulator Cbl	2.30279	2.52035	0.000521197	0.00259645	3.13528	2.12925	3.13528	2.12925	82	39	5.43567	2.80208	951	1	949	99.79	UNIPROTKB|Q47083 - symbol:cbl species:83333 "Escherichia coli K-12" [GO:0045883 "positive regulation of sulfur utilization" evidence=IDA] InterPro:IPR000847 InterPro:IPR037408 Pfam:PF00126 PRINTS:PR00039 PROSITE:PS50931 Pfam:PF03466 GO:GO:0003700 EMBL:U00096 EMBL:AP009048 Proteomes:UP000000318 Proteomes:UP000000625 GO:GO:0003677 Gene3D:1.10.10.10 InterPro:IPR036388 InterPro:IPR036390 SUPFAM:SSF46…	316	1	316	100	618.6	6e-176	315/316	99	316/316	100	0/316	0	1
gene-ECD_RS10010	NC_012971.2	1966164	1967081	-	protein_coding	ECD_RS10010	ECD_01898	nac	WP_001011462.1	nitrogen assimilation transcriptional regulator	7.76798	4.34105	3.30628e-25	2.47063e-23	5.19786	2.48192	5.19786	2.48192	376	53	25.8205	3.94484	918	1	916	99.78	UNIPROTKB|Q47005 - symbol:nac "DNA-binding transcriptional dual regulator Nac" species:83333 "Escherichia coli K-12" [GO:0045892 "negative regulation of transcription, DNA-templated" evidence=IGI;ISS;IDA] [GO:0045893 "positive regulation of transcription, DNA-templated" evidence=IGI;ISS;IDA] [GO:0003700 "DNA binding transcription factor activity" evidence=IGI;ISS;IDA] InterPro:IPR000847 Pfam:PF00…	305	1	305	100	570.9	1e-161	305/305	100	305/305	100	0/305	0	1
gene-ECD_RS10015	NC_012971.2	1967408	1967483	+	tRNA	ECD_RS10015	ECD_t00036	.	.	tRNA-Asn	-2.7921	1.24641	0.00408027	0.0148859	1.09726	2.07102	1.09726	2.07102	12	37	9.95376	33.2647	.	.	.	.	.	.	.	.	.	.	.	.	.	.	.	.	.	.
gene-ECD_RS10110	NC_012971.2	1980470	1980697	-	protein_coding	ECD_RS10110	ECD_01915	.	WP_000985273.1	sulfurtransferase TusA family protein	-6.03545	2.39591	1.33746e-10	2.68267e-09	1.2776	3.27107	1.2776	3.27107	15	100	4.1474	29.9682	228	1	226	99.12	UNIPROTKB|P33014 - symbol:yeeD "putative sulfurtransferase YeeD" species:83333 "Escherichia coli K-12" [GO:0005515 "protein binding" evidence=IPI] EMBL:U00096 EMBL:AP009048 Proteomes:UP000000318 Proteomes:UP000000625 GO:GO:0005623 EMBL:U00009 eggNOG:COG0425 Gene3D:3.30.110.40 InterPro:IPR001455 InterPro:IPR036868 Pfam:PF01206 SUPFAM:SSF64307 PROSITE:PS01148 GO:GO:0055082 HOGENOM:HOG000259289 PIR:…	75	1	75	100	149.4	2e-35	73/75	97	73/75	97	0/75	0	1
gene-ECD_RS10115	NC_012971.2	1980711	1981769	-	protein_coding	ECD_RS10115	ECD_01916	yeeE	WP_000492348.1	transport protein YeeE	-6.7466	4.89219	1.85733e-25	1.47465e-23	3.10376	5.70918	3.10376	5.70918	80	593	4.76226	38.2608	1059	1	1057	99.81	UNIPROTKB|P33015 - symbol:yeeE "inner membrane protein YeeE" species:83333 "Escherichia coli K-12" [GO:0005886 "plasma membrane" evidence=IDA] GO:GO:0016021 GO:GO:0005886 EMBL:U00096 EMBL:AP009048 Proteomes:UP000000318 Proteomes:UP000000625 EMBL:U00009 eggNOG:COG2391 KO:K07112 InterPro:IPR007272 Pfam:PF04143 PIR:D64966 RefSeq:NP_416517.1 RefSeq:WP_000492339.1 ProteinModelPortal:P33015 BioGrid:426…	352	1	352	100	698.7	5e-200	346/352	98	351/352	99	0/352	0	1
gene-ECD_RS10130	NC_012971.2	1984548	1985372	-	protein_coding	ECD_RS10130	ECD_01919	.	WP_000754737.1	SDR family oxidoreductase	2.80351	6.7673	9.5691e-12	2.22365e-10	7.33434	5.86296	7.33434	5.86296	1689	661	129.061	54.7449	825	1	823	99.76	UNIPROTKB|P0AD12 - symbol:yeeZ "putative epimerase YeeZ" species:83333 "Escherichia coli K-12" [GO:0050662 "coenzyme binding" evidence=IEA] [GO:0003824 "catalytic activity" evidence=IEA] [GO:0005829 "cytosol" evidence=IDA] InterPro:IPR001509 Pfam:PF01370 GO:GO:0005829 GO:GO:0005524 GO:GO:0003824 eggNOG:COG0451 InterPro:IPR036291 SUPFAM:SSF51735 EMBL:U00096 EMBL:AP009048 Proteomes:UP000000318 Prot…	274	1	274	100	556.2	3e-157	274/274	100	274/274	100	0/274	0	1
gene-ECD_RS10145	NC_012971.2	1988201	1989271	+	protein_coding	ECD_RS10145	ECD_01923	hisC	WP_000108921.1	histidinol-phosphate transaminase	-2.10108	4.95361	7.12098e-06	5.88678e-05	4.3817	5.41652	4.3817	5.41652	209	482	12.302	30.7506	1071	1	1069	99.81	UNIPROTKB|P06986 - symbol:hisC "histidinol-phosphate aminotransferase" species:83333 "Escherichia coli K-12" [GO:0005829 "cytosol" evidence=IDA] [GO:0042802 "identical protein binding" evidence=IDA] [GO:0004400 "histidinol-phosphate transaminase activity" evidence=IDA] [GO:0000105 "histidine biosynthetic process" evidence=IMP] HAMAP:MF_01023 InterPro:IPR001917 InterPro:IPR004839 InterPro:IPR00586…	356	1	356	100	703	3e-201	352/356	98	354/356	99	0/356	0	1
gene-ECD_RS10155	NC_012971.2	1990338	1990928	+	protein_coding	ECD_RS10155	ECD_01925	hisH	WP_001103550.1	imidazole glycerol phosphate synthase subunit HisH	-2.11949	4.00557	4.67411e-05	0.000311962	3.48032	4.4949	3.48032	4.4949	107	249	11.4134	28.7877	591	1	589	99.66	UNIPROTKB|P60595 - symbol:hisH "imidazole glycerol phosphate synthase subunit HisH" species:83333 "Escherichia coli K-12" [GO:0000107 "imidazoleglycerol-phosphate synthase activity" evidence=IDA] [GO:0009382 "imidazoleglycerol-phosphate synthase complex" evidence=IDA] [GO:0000105 "histidine biosynthetic process" evidence=IDA] HAMAP:MF_00278 InterPro:IPR010139 PIRSF:PIRSF000495 UniPathway:UPA00031…	196	1	196	100	404.8	9e-112	195/196	99	196/196	100	0/196	0	1
gene-ECD_RS10160	NC_012971.2	1990928	1991665	+	protein_coding	ECD_RS10160	ECD_01926	hisA	WP_000586449.1	1-(5-phosphoribosyl)-5-[(5-phosphoribosylamino)methylideneamino]imidazole-4-carboxamide isomerase	-2.79143	4.65819	2.60429e-09	4.41109e-08	3.82772	5.24277	3.82772	5.24277	139	426	11.8735	39.4411	738	1	736	99.73	UNIPROTKB|P10371 - symbol:hisA species:83333 "Escherichia coli K-12" [GO:0006974 "cellular response to DNA damage stimulus" evidence=IEP] [GO:0000162 "tryptophan biosynthetic process" evidence=IBA] [GO:0005829 "cytosol" evidence=IDA] [GO:0003949 "1-(5-phosphoribosyl)-5-[(5-phosphoribosylamino)methylideneamino]imidazole-4-carboxamide isomerase activity" evidence=IDA] [GO:0000105 "histidine biosynt…	245	1	245	100	477.6	1e-133	242/245	98	244/245	99	0/245	0	1
gene-ECD_RS10165	NC_012971.2	1991647	1992423	+	protein_coding	ECD_RS10165	ECD_01927	hisF	WP_000880195.1	imidazole glycerol phosphate synthase subunit HisF	-2.76568	4.6277	3.84216e-09	6.36629e-08	3.80829	5.20942	3.80829	5.20942	137	416	11.1152	36.5821	777	1	775	99.74	UNIPROTKB|P60664 - symbol:hisF "imidazole glycerol phosphate synthase subunit HisF" species:83333 "Escherichia coli K-12" [GO:0005829 "cytosol" evidence=IDA] [GO:0000107 "imidazoleglycerol-phosphate synthase activity" evidence=IDA] [GO:0009382 "imidazoleglycerol-phosphate synthase complex" evidence=IDA] [GO:0000105 "histidine biosynthetic process" evidence=IDA] HAMAP:MF_01013 InterPro:IPR004651 I…	258	1	258	100	512.3	5e-144	255/258	98	257/258	99	0/258	0	1
gene-ECD_RS10170	NC_012971.2	1992417	1993028	+	protein_coding	ECD_RS10170	ECD_01928	.	WP_000954911.1	bifunctional phosphoribosyl-AMP cyclohydrolase/phosphoribosyl-ATP diphosphatase HisIE	-2.24584	4.62767	2.07791e-06	1.96013e-05	4.00882	5.12607	4.00882	5.12607	159	392	16.3782	43.7654	612	1	610	99.67	UNIPROTKB|P06989 - symbol:hisI "putative bifunctional phosphoribosyl-AMP cyclohydrolase/phosphoribosyl-ATP pyrophosphatase" species:83333 "Escherichia coli K-12" [GO:0005829 "cytosol" evidence=IDA] [GO:0004636 "phosphoribosyl-ATP diphosphatase activity" evidence=IGI] [GO:0004635 "phosphoribosyl-AMP cyclohydrolase activity" evidence=ISS] [GO:0000105 "histidine biosynthetic process" evidence=IMP] H…	203	1	203	100	409.8	3e-113	203/203	100	203/203	100	0/203	0	1
gene-ECD_RS10195	NC_012971.2	1998632	2000056	-	protein_coding	ECD_RS10195	ECD_01933	.	WP_000097983.1	mannose-1-phosphate guanylyltransferase/mannose-6-phosphate isomerase	-4.8493	2.04526	1.23717e-07	1.5408e-06	1.21996	2.90501	1.21996	2.90501	14	75	0.619345	3.59619	1425	7	1423	99.44	UNIPROTKB|P24174 - symbol:cpsB "mannose-1-phosphate guanylyltransferase" species:83333 "Escherichia coli K-12" [GO:0016757 "transferase activity, transferring glycosyl groups" evidence=IBA] [GO:0009298 "GDP-mannose biosynthetic process" evidence=IGI] [GO:0004475 "mannose-1-phosphate guanylyltransferase activity" evidence=IDA] [GO:0006972 "hyperosmotic response" evidence=IEP] [GO:0009242 "colanic …	478	4	473	98.33	557.8	2e-157	266/472	56	349/472	73	2/472	0	1
gene-ECD_RS10205	NC_012971.2	2000890	2001657	-	protein_coding	ECD_RS10205	ECD_01936	.	WP_001278664.1	glycosyltransferase	-3.68749	1.7405	3.20772e-05	0.000224717	1.21996	2.56866	1.21996	2.56866	14	57	1.14918	5.07118	768	22	760	96.22	UNIPROTKB|Q8A780 - symbol:BT_1645 "Glycoside transferase family 2" species:226186 "Bacteroides thetaiotaomicron VPI-5482" [GO:0016757 "transferase activity, transferring glycosyl groups" evidence=IBA] Pfam:PF00535 CAZy:GT2 INTERPRO:IPR001173 GO:GO:0016740 Gene3D:3.90.550.10 InterPro:IPR029044 SUPFAM:SSF53448 EMBL:AE015928 Proteomes:UP000001414 eggNOG:COG0463 OMA:NDIVAYR OrthoDB:POG091H02KU eggNOG…	269	2	249	92.19	189.1	1e-46	89/248	35	156/248	62	2/248	0	1
gene-ECD_RS10215	NC_012971.2	2002756	2003931	-	protein_coding	ECD_RS10215	ECD_01938	wzy	WP_001230642.1	O7 family O-antigen polymerase	-3.46887	1.46847	0.000305231	0.00163376	1.09726	2.31634	1.09726	2.31634	12	46	0.64327	2.67268	1176	25	1159	96.51	UNIPROTKB|Q8ECG3 - symbol:wzy "O-antigen polymerase Wzy" species:211586 "Shewanella oneidensis MR-1" [GO:0008755 "O antigen polymerase activity" evidence=ISS] [GO:0009103 "lipopolysaccharide biosynthetic process" evidence=ISS] GO:GO:0016021 EMBL:AE014299 Proteomes:UP000008186 GO:GO:0009103 GO:GO:0008755 RefSeq:NP_718735.1 RefSeq:WP_011073066.1 STRING:211586.SO_3179 PaxDb:Q8ECG3 EnsemblBacteria:AA…	417	9	406	95.44	109.8	1e-22	95/401	23	178/401	44	26/401	6	1
gene-ECD_RS10225	NC_012971.2	2004749	2005495	-	protein_coding	ECD_RS10225	ECD_01940	.	WP_000690820.1	glycosyl transferase	-2.42078	1.64772	0.00441553	0.0158901	1.43788	2.36562	1.43788	2.36562	18	48	1.51905	4.39053	747				No hit
gene-ECD_RS10230	NC_012971.2	2005492	2006070	-	protein_coding	ECD_RS10230	.	.	WP_000323726.1	acyltransferase	-13.8698	2.18252	2.9627e-14	9.5685e-13	0.650527	3.17758	0.650527	3.17758	6	93	0.653269	10.9749	579	7	541	92.4	UNIPROTKB|Q06962 - symbol:rfbO "Galactoside O-acetyltransferase" species:666 "Vibrio cholerae" [GO:0008150 "biological_process" evidence=ND] [GO:0016407 "acetyltransferase activity" evidence=ISS] InterPro:IPR011004 Pfam:PF00132 InterPro:IPR001451 SUPFAM:SSF51161 GO:GO:0016407 EMBL:X59554 eggNOG:COG0110 EMBL:CP024162 Proteomes:UP000038065 Proteomes:UP000040416 Proteomes:UP000043247 Proteomes:UP000…	188	6	183	94.68	191.8	1e-47	94/178	52	126/178	70	0/178	0	1
gene-ECD_RS10235	NC_012971.2	2006072	2007184	-	protein_coding	ECD_RS10235	ECD_01942	.	WP_000998544.1	DegT/DnrJ/EryC1/StrS family aminotransferase	-3.10884	4.28874	3.79293e-10	7.05115e-09	3.37861	4.91883	3.37861	4.91883	99	338	5.60737	20.75	1113	16	1090	96.59	UNIPROTKB|Q8ECF7 - symbol:SO_3185 "Enzyme for biosynthesis of dTDP-Qui4N" species:211586 "Shewanella oneidensis MR-1" [GO:0000271 "polysaccharide biosynthetic process" evidence=ISS] [GO:0003824 "catalytic activity" evidence=ISS] InterPro:IPR015421 InterPro:IPR015422 Pfam:PF01041 InterPro:IPR015424 Gene3D:3.40.640.10 Gene3D:3.90.1150.10 SUPFAM:SSF53383 GO:GO:0003824 EMBL:AE014299 Proteomes:UP00000…	358	2	351	97.77	249.2	1e-64	141/360	39	209/360	58	12/360	3	1
gene-ECD_RS10240	NC_012971.2	2007194	2008618	-	protein_coding	ECD_RS10240	ECD_01943	wzx	WP_001060532.1	O7 family O-antigen flippase	-4.06734	3.22999	1.60801e-10	3.14263e-09	2.20426	3.97372	2.20426	3.97372	38	170	1.68108	8.15136	1425	25	1423	98.18	UNIPROTKB|Q8A708 - symbol:BT_1717 "Putative lipopolysaccharide biosynthesis protein" species:226186 "Bacteroides thetaiotaomicron VPI-5482" [GO:0005886 "plasma membrane" evidence=IBA] [GO:0006810 "transport" evidence=IBA] GO:GO:0016021 GO:GO:0005886 EMBL:AE015928 Proteomes:UP000001414 eggNOG:COG2244 eggNOG:ENOG4105PSV OMA:GSEIANF OrthoDB:POG091H03GM RefSeq:NP_810630.1 RefSeq:WP_008767818.1 STRING…	494	11	475	94.13	329.3	1e-88	171/466	36	287/466	61	1/466	0	1
gene-ECD_RS10245	NC_012971.2	2008622	2009167	-	protein_coding	ECD_RS10245	ECD_01944	rfbC	WP_001100801.1	dTDP-4-dehydrorhamnose 3,5-epimerase	-2.72893	2.90309	7.80455e-06	6.39637e-05	2.29079	3.54151	2.29079	3.54151	41	123	4.73381	15.3925	546	1	523	95.79	UNIPROTKB|P37780 - symbol:rfbC "dTDP-4-dehydrorhamnose 3,5-epimerase" species:623 "Shigella flexneri" [GO:0008830 "dTDP-4-dehydrorhamnose 3,5-epimerase activity" evidence=ISS] [GO:0009103 "lipopolysaccharide biosynthetic process" evidence=ISS] [GO:0045226 "extracellular polysaccharide biosynthetic process" evidence=ISS] InterPro:IPR000888 Pfam:PF00908 ProDom:PD001462 UniPathway:UPA00124 UniPathwa…	181	1	174	96.13	282	8e-75	133/174	76	150/174	86	0/174	0	1
gene-ECD_RS10295	NC_012971.2	2020527	2021897	-	protein_coding	ECD_RS10295	ECD_01954	cpsG	WP_001374064.1	phosphomannomutase CpsG	-5.64664	-0.228876	0.00961124	0.030397	0.250857	1.08744	0.250857	1.08744	2	13	0.091963	0.647891	1371	1	1369	99.85	UNIPROTKB|P24175 - symbol:cpsG "phosphomannomutase" species:83333 "Escherichia coli K-12" [GO:0009298 "GDP-mannose biosynthetic process" evidence=IGI] [GO:0004615 "phosphomannomutase activity" evidence=IDA] InterPro:IPR005841 InterPro:IPR005843 InterPro:IPR005844 InterPro:IPR005845 InterPro:IPR005846 InterPro:IPR016055 InterPro:IPR016066 InterPro:IPR036900 Pfam:PF00408 Pfam:PF02878 Pfam:PF02879 P…	456	1	456	100	917.1	1e-265	453/456	99	454/456	99	0/456	0	1
gene-ECD_RS10435	NC_012971.2	2060385	2061800	+	protein_coding	ECD_RS10435	ECD_01982	.	WP_000130850.1	MFS transporter	-2.35669	2.17473	0.00159825	0.00685142	1.83343	2.81916	1.83343	2.81916	27	70	1.20204	3.37777	1416	1	1414	99.86	UNIPROTKB|P36554 - symbol:mdtD "putative multidrug efflux pump MdtD" species:83333 "Escherichia coli K-12" [GO:0005886 "plasma membrane" evidence=IDA] HAMAP:MF_01577 InterPro:IPR004638 InterPro:IPR011701 Pfam:PF07690 EcoGene:EG12136 GO:GO:0005886 GO:GO:0005887 EMBL:U00096 EMBL:AP009048 Proteomes:UP000000318 Proteomes:UP000000625 GO:GO:0022857 CDD:cd06174 InterPro:IPR020846 InterPro:IPR036259 SUPF…	471	1	471	100	912.9	2e-264	471/471	100	471/471	100	0/471	0	1
gene-ECD_RS10490	NC_012971.2	2069638	2070678	-	protein_coding	ECD_RS10490	ECD_02017	gatD	WP_000844219.1	galactitol-1-phosphate 5-dehydrogenase	-3.27907	3.45936	8.59159e-09	1.33643e-07	2.59281	4.13162	2.59281	4.13162	53	191	3.20955	12.5366	1041	1	1039	99.81	UNIPROTKB|P0A9S3 - symbol:gatD "galactitol-1-phosphate 5-dehydrogenase" species:83333 "Escherichia coli K-12" [GO:0005829 "cytosol" evidence=IDA] [GO:0042802 "identical protein binding" evidence=IPI] [GO:0016491 "oxidoreductase activity" evidence=IEA] [GO:0008270 "zinc ion binding" evidence=IEA;IDA] [GO:0055114 "oxidation-reduction process" evidence=IEA] [GO:0008868 "galactitol-1-phosphate 5-dehy…	346	1	346	100	691.4	8e-198	346/346	100	346/346	100	0/346	0	1
gene-ECD_RS10495	NC_012971.2	2070726	2072081	-	protein_coding	ECD_RS10495	ECD_02018	.	WP_000490679.1	galactitol permease IIC component	-3.02836	4.57026	2.8847e-10	5.41556e-09	3.66445	5.1856	3.66445	5.1856	123	409	5.71827	20.6091	1356	1	1354	99.85	UNIPROTKB|P69831 - symbol:gatC "galactitol-specific PTS enzyme IIC component" species:83333 "Escherichia coli K-12" [GO:0034219 "carbohydrate transmembrane transport" evidence=IEA] [GO:0090584 "protein-phosphocysteine-galactitol-phosphotransferase system transporter activity" evidence=IDA] [GO:0005887 "integral component of plasma membrane" evidence=RCA] [GO:0015796 "galactitol transport" evidenc…	451	1	451	100	886.3	2e-256	451/451	100	451/451	100	0/451	0	1
gene-ECD_RS10500	NC_012971.2	2072085	2072369	-	protein_coding	ECD_RS10500	ECD_02019	gatB	WP_000823266.1	PTS galactitol transporter subunit IIB	-3.91478	2.22205	6.23797e-07	6.77291e-06	1.48758	3.0172	1.48758	3.0172	19	82	4.2027	19.6592	285	1	283	99.3	UNIPROTKB|P37188 - symbol:gatB "galactitol-specific PTS enzyme IIB component" species:83333 "Escherichia coli K-12" [GO:0034219 "carbohydrate transmembrane transport" evidence=IEA] [GO:0090563 "protein-phosphocysteine-sugar phosphotransferase activity" evidence=RCA] [GO:0090584 "protein-phosphocysteine-galactitol-phosphotransferase system transporter activity" evidence=IDA] [GO:0015796 "galactito…	94	1	94	100	188.7	5e-47	93/94	98	93/94	98	0/94	0	1
gene-ECD_RS10505	NC_012971.2	2072400	2072852	-	protein_coding	ECD_RS10505	ECD_02020	gatA	WP_000182921.1	PTS galactitol transporter subunit IIA	-3.59456	3.73612	1.55042e-10	3.04657e-09	2.74361	4.42687	2.74361	4.42687	60	237	8.34973	35.7475	453	1	451	99.56	UNIPROTKB|P69828 - symbol:gatA "galactitol-specific PTS enzyme IIA component" species:83333 "Escherichia coli K-12" [GO:0005886 "plasma membrane" evidence=IBA] [GO:0034219 "carbohydrate transmembrane transport" evidence=IEA] [GO:0090584 "protein-phosphocysteine-galactitol-phosphotransferase system transporter activity" evidence=IDA] [GO:0015796 "galactitol transport" evidence=IDA] [GO:0005829 "cy…	150	1	150	100	296.6	2e-79	149/150	99	149/150	99	0/150	0	1
gene-ECD_RS10510	NC_012971.2	2072862	2074124	-	protein_coding	ECD_RS10510	ECD_02021	gatZ	WP_000853869.1	tagatose-bisphosphate aldolase subunit GatZ	-2.57531	7.61058	1.47004e-10	2.91787e-09	6.78399	8.14079	6.78399	8.14079	1150	3250	57.4003	175.823	1263	1	1261	99.84	UNIPROTKB|P0C8J8 - symbol:gatZ "tagatose-1,6-bisphosphate aldolase 2 subunit GatZ" species:83333 "Escherichia coli K-12" [GO:0051119 "sugar transmembrane transporter activity" evidence=IBA] [GO:0034219 "carbohydrate transmembrane transport" evidence=IEA] [GO:0009401 "phosphoenolpyruvate-dependent sugar phosphotransferase system" evidence=IBA] [GO:0005887 "integral component of plasma membrane" ev…	420	1	420	100	833.6	2e-240	415/420	98	416/420	99	0/420	0	1
gene-ECD_RS10515	NC_012971.2	2074153	2075007	-	protein_coding	ECD_RS10515	ECD_02024	gatY	WP_001300977.1	tagatose-bisphosphate aldolase subunit GatY	-2.35515	8.12161	4.57756e-09	7.51944e-08	7.38275	8.61365	7.38275	8.61365	1747	4515	128.809	360.817	855	1	853	99.77	UNIPROTKB|P0C8J6 - symbol:gatY "tagatose-1,6-bisphosphate aldolase 2 subunit GatY" species:83333 "Escherichia coli K-12" [GO:0005515 "protein binding" evidence=IPI] [GO:0019404 "galactitol catabolic process" evidence=IGI] [GO:0009025 "tagatose-bisphosphate aldolase activity" evidence=IDA] UniPathway:UPA00704 HAMAP:MF_01294 InterPro:IPR000771 InterPro:IPR011288 InterPro:IPR013785 InterPro:IPR02395…	284	1	284	100	563.1	3e-159	283/284	99	283/284	99	0/284	0	1
gene-ECD_RS10530	NC_012971.2	2076616	2077893	+	protein_coding	ECD_RS10530	ECD_02026	.	WP_000858501.1	MFS transporter	-2.01504	2.63701	0.00273868	0.0107378	2.31852	3.17758	2.31852	3.17758	42	93	2.07175	4.97219	1278	1	1276	99.84	UNIPROTKB|P76417 - symbol:yegT "putative transport protein, major facilitator superfamily" species:83333 "Escherichia coli K-12" [GO:1901642 "nucleoside transmembrane transport" evidence=IEA] [GO:0005886 "plasma membrane" evidence=IDA] InterPro:IPR004740 GO:GO:0016021 GO:GO:0005886 EMBL:U00096 EMBL:AP009048 Proteomes:UP000000318 Proteomes:UP000000625 CDD:cd06174 InterPro:IPR020846 InterPro:IPR036…	425	1	425	100	854	1e-246	423/425	99	425/425	100	0/425	0	1
gene-ECD_RS10540	NC_012971.2	2078891	2079856	+	protein_coding	ECD_RS10540	ECD_02028	.	WP_000011997.1	sugar kinase	-2.39073	2.54819	0.000345775	0.00182514	2.1122	3.16371	2.1122	3.16371	35	92	2.28408	6.50739	966	1	964	99.79	UNIPROTKB|P76419 - symbol:yegV "putative sugar kinase YegV" species:83333 "Escherichia coli K-12" [GO:0019200 "carbohydrate kinase activity" evidence=IBA] [GO:0046835 "carbohydrate phosphorylation" evidence=IBA] [GO:0005829 "cytosol" evidence=IBA] InterPro:IPR002139 InterPro:IPR002173 PRINTS:PR00990 PROSITE:PS00583 PROSITE:PS00584 EcoGene:EG14065 Pfam:PF00294 InterPro:IPR029056 GO:GO:0005829 EMBL…	321	1	321	100	645.2	6e-184	320/321	99	321/321	100	0/321	0	1
gene-ECD_RS10650	NC_012971.2	2107106	2107825	-	protein_coding	ECD_RS10650	ECD_02054	yehT	WP_000598641.1	two-component system response regulator BtsR	-2.88051	2.99317	1.95028e-06	1.85349e-05	2.31852	3.64493	2.31852	3.64493	42	133	3.67736	12.6216	720	1	718	99.72	UNIPROTKB|P0AFT5 - symbol:yehT "DNA-binding transcriptional activator YehT" species:83333 "Escherichia coli K-12" [GO:0005622 "intracellular" evidence=IEA] [GO:0005515 "protein binding" evidence=IPI] [GO:0000160 "phosphorelay signal transduction system" evidence=IDA] [GO:0006355 "regulation of transcription, DNA-templated" evidence=IDA] InterPro:IPR001789 InterPro:IPR007492 Pfam:PF00072 Pfam:PF04…	239	1	239	100	469.5	4e-131	239/239	100	239/239	100	0/239	0	1
gene-ECD_RS10655	NC_012971.2	2107822	2109507	-	protein_coding	ECD_RS10655	ECD_02055	btsS	WP_001295431.1	two-component regulatory system sensor histidine kinase BtsS	-4.24113	4.41943	3.79306e-15	1.31412e-13	3.18132	5.1403	3.18132	5.1403	85	396	3.1782	16.0485	1686	1	1684	99.88	UNIPROTKB|P0AD14 - symbol:yehU "sensory histidine kinase YehU" species:83333 "Escherichia coli K-12" [GO:0005622 "intracellular" evidence=IEA] [GO:0023014 "signal transduction by protein phosphorylation" evidence=IEA] [GO:0005887 "integral component of plasma membrane" evidence=ISM] [GO:0018106 "peptidyl-histidine phosphorylation" evidence=IMP] [GO:0000155 "phosphorelay sensor kinase activity" ev…	561	1	561	100	1060.1	0	561/561	100	561/561	100	0/561	0	1
gene-ECD_RS10660	NC_012971.2	2109729	2110460	+	protein_coding	ECD_RS10660	ECD_02056	mlrA	WP_001240403.1	HTH-type transcriptional regulator MlrA	4.02325	4.89286	6.87693e-16	2.54447e-14	5.59644	3.67457	5.59644	3.67457	499	136	42.9743	12.6947	732	1	730	99.73	UNIPROTKB|P33358 - symbol:mlrA "DNA-binding transcriptional activator MlrA" species:83333 "Escherichia coli K-12" [GO:0005515 "protein binding" evidence=IPI] [GO:0003700 "DNA binding transcription factor activity" evidence=IDA] InterPro:IPR000551 Pfam:PF13411 PROSITE:PS00552 PROSITE:PS50937 SMART:SM00422 InterPro:IPR009061 GO:GO:0003700 EMBL:U00096 EMBL:AP009048 Proteomes:UP000000318 Proteomes:UP…	243	1	243	100	498.4	7e-140	242/243	99	242/243	99	0/243	0	1
gene-ECD_RS10670	NC_012971.2	2110608	2111339	-	protein_coding	ECD_RS10670	ECD_02058	yehW	WP_000783120.1	glycine betaine ABC transporter permease YehW	-2.44336	0.879786	0.0324684	0.0815668	0.963156	1.73833	0.963156	1.73833	10	27	0.861209	2.52028	732	1	730	99.73	UNIPROTKB|P33359 - symbol:yehW "glycine betaine ABC transporter membrane subunit YehW" species:83333 "Escherichia coli K-12" [GO:0005215 "transporter activity" evidence=IBA] [GO:0031460 "glycine betaine transport" evidence=IDA] [GO:0055052 "ATP-binding cassette (ABC) transporter complex, substrate-binding subunit-containing" evidence=RCA] [GO:0005886 "plasma membrane" evidence=IDA;RCA] InterPro:I…	243	1	243	100	463.4	3e-129	242/243	99	243/243	100	0/243	0	1
gene-ECD_RS10685	NC_012971.2	2113427	2114344	-	protein_coding	ECD_RS10685	ECD_02061	osmF	WP_001130308.1	glycine betaine ABC transporter substrate-binding protein OsmF	2.36135	2.74573	0.000219108	0.00121017	3.35203	2.29105	3.35203	2.29105	97	45	6.66114	3.34939	918	1	916	99.78	UNIPROTKB|P33362 - symbol:osmF "glycine betaine ABC transporter periplasmic binding protein OsmF" species:83333 "Escherichia coli K-12" [GO:0005886 "plasma membrane" evidence=IBA] [GO:0071474 "cellular hyperosmotic response" evidence=IEP] [GO:0031460 "glycine betaine transport" evidence=IDA;IPI] [GO:0005215 "transporter activity" evidence=IBA] [GO:0030288 "outer membrane-bounded periplasmic space…	305	1	305	100	600.1	2e-170	305/305	100	305/305	100	0/305	0	1
gene-ECD_RS10715	NC_012971.2	2121413	2122174	-	protein_coding	ECD_RS10715	ECD_02067	.	WP_000079538.1	SDR family oxidoreductase	2.52506	1.38396	0.00470459	0.0167094	2.17422	1.25373	2.17422	1.25373	37	16	3.06102	1.4347	762	1	760	99.74	UNIPROTKB|P33368 - symbol:yohF "putative oxidoreductase with NAD(P)-binding Rossmann-fold domain" species:83333 "Escherichia coli K-12" [GO:0016491 "oxidoreductase activity" evidence=IEA] InterPro:IPR020904 PROSITE:PS00061 InterPro:IPR002347 GO:GO:0016491 InterPro:IPR036291 SUPFAM:SSF51735 EMBL:U00096 EMBL:AP009048 Proteomes:UP000000318 Proteomes:UP000000625 eggNOG:COG1028 PRINTS:PR00081 PRINTS:P…	253	1	253	100	502.7	4e-141	253/253	100	253/253	100	0/253	0	1
gene-ECD_RS10760	NC_012971.2	2128937	2130175	+	protein_coding	ECD_RS10760	ECD_02075	.	WP_001136389.1	NAD-dependent dihydropyrimidine dehydrogenase subunit PreT	-9.16042	3.16436	1.45972e-18	7.31975e-17	1.43788	4.06605	1.43788	4.06605	18	182	0.915842	10.0368	1239	1	1237	99.84	UNIPROTKB|P76440 - symbol:preT "NAD-dependent dihydropyrimidine dehydrogenase subunit PreT" species:83333 "Escherichia coli K-12" [GO:0005737 "cytoplasm" evidence=IBA] [GO:0006208 "pyrimidine nucleobase catabolic process" evidence=IDA] [GO:0003954 "NADH dehydrogenase activity" evidence=IDA] [GO:0005515 "protein binding" evidence=IPI] [GO:0051536 "iron-sulfur cluster binding" evidence=IDA] [GO:000…	412	1	412	100	820.5	1e-236	412/412	100	412/412	100	0/412	0	1
gene-ECD_RS10765	NC_012971.2	2130169	2131404	+	protein_coding	ECD_RS10765	ECD_02076	preA	WP_000956071.1	NAD-dependent dihydropyrimidine dehydrogenase subunit PreA	-2.45191	1.80288	0.00222023	0.0089918	1.53562	2.5041	1.53562	2.5041	20	54	1.02007	2.98518	1236	1	1234	99.84	UNIPROTKB|P25889 - symbol:preA "NAD-dependent dihydropyrimidine dehydrogenase subunit PreA" species:83333 "Escherichia coli K-12" [GO:0006208 "pyrimidine nucleobase catabolic process" evidence=IDA] [GO:0003954 "NADH dehydrogenase activity" evidence=IDA] [GO:0005515 "protein binding" evidence=IPI] [GO:0051536 "iron-sulfur cluster binding" evidence=IDA] [GO:0004159 "dihydrouracil dehydrogenase (NAD…	411	1	411	100	797	2e-229	411/411	100	411/411	100	0/411	0	1
gene-ECD_RS10770	NC_012971.2	2131647	2132657	-	protein_coding	ECD_RS10770	ECD_02077	mglC	WP_001275118.1	galactose/methyl galactoside ABC transporter permease MglC	-7.19888	2.86244	1.32453e-14	4.35153e-13	1.43788	3.74143	1.43788	3.74143	18	143	1.12238	9.66453	1011	1	1009	99.8	UNIPROTKB|P23200 - symbol:mglC species:83333 "Escherichia coli K-12" [GO:0006974 "cellular response to DNA damage stimulus" evidence=IEP] [GO:0015765 "methylgalactoside transport" evidence=IMP] [GO:0015592 "methylgalactoside transmembrane transporter activity" evidence=IMP] [GO:0015757 "galactose transmembrane transport" evidence=IMP] [GO:0005354 "galactose transmembrane transporter activity" evi…	336	1	336	100	622.1	6e-177	336/336	100	336/336	100	0/336	0	1
gene-ECD_RS10775	NC_012971.2	2132673	2134193	-	protein_coding	ECD_RS10775	ECD_02078	mglA	WP_000255051.1	galactose/methyl galactoside ABC transporter ATP-binding protein MglA	-17.4206	3.84125	1.66102e-31	2.04198e-29	1.33303	4.78937	1.33303	4.78937	16	308	0.663148	13.8362	1521	1	1519	99.87	UNIPROTKB|P0AAG8 - symbol:mglA species:83333 "Escherichia coli K-12" [GO:0006974 "cellular response to DNA damage stimulus" evidence=IEP] [GO:0015592 "methylgalactoside transmembrane transporter activity" evidence=IMP] [GO:0015765 "methylgalactoside transport" evidence=IMP] [GO:0034219 "carbohydrate transmembrane transport" evidence=IEA] [GO:0043190 "ATP-binding cassette (ABC) transporter complex…	506	1	506	100	990.7	9e-288	505/506	99	505/506	99	0/506	0	1
gene-ECD_RS10785	NC_012971.2	2135527	2136567	-	protein_coding	ECD_RS10785	ECD_02080	galS	WP_000628661.1	HTH-type transcriptional regulator GalS	-13.2075	5.79787	9.50756e-46	2.13137e-43	3.13528	6.70014	3.13528	6.70014	82	1190	4.96572	78.1074	1041	1	1039	99.81	UNIPROTKB|P25748 - symbol:galS "DNA-binding transcriptional dual regulator GalS" species:83333 "Escherichia coli K-12" [GO:0005515 "protein binding" evidence=IPI] [GO:0006355 "regulation of transcription, DNA-templated" evidence=IDA] [GO:0003677 "DNA binding" evidence=IEA;IDA] InterPro:IPR000843 InterPro:IPR010982 Pfam:PF00356 PRINTS:PR00036 PROSITE:PS50932 SMART:SM00354 GO:GO:0006355 EMBL:U00096…	346	1	346	100	671.4	9e-192	344/346	99	344/346	99	0/346	0	1
gene-ECD_RS10810	NC_012971.2	2138809	2139645	+	protein_coding	ECD_RS10810	ECD_02083	yeiG	WP_000425438.1	S-formylglutathione hydrolase	2.96171	5.42647	1.88863e-11	4.23386e-10	6.0245	4.50042	6.0245	4.50042	675	250	50.8391	20.4085	837	1	835	99.76	UNIPROTKB|P33018 - symbol:yeiG "S-formylglutathione hydrolase / S-lactoylglutathione hydrolase" species:83333 "Escherichia coli K-12" [GO:0042802 "identical protein binding" evidence=IDA] [GO:0051289 "protein homotetramerization" evidence=IDA] [GO:0004416 "hydroxyacylglutathione hydrolase activity" evidence=IDA] [GO:0046294 "formaldehyde catabolic process" evidence=IMP] [GO:0018738 "S-formylgluta…	278	1	278	100	590.5	2e-167	278/278	100	278/278	100	0/278	0	1
gene-ECD_RS10875	NC_012971.2	2154568	2156259	-	protein_coding	ECD_RS10875	ECD_02096	fruA	WP_000854467.1	PTS fructose transporter subunit IIBC	-5.06736	9.54261	2.16662e-27	1.92023e-25	7.9469	10.2835	7.9469	10.2835	2588	14391	96.4236	581.148	1692	1	1690	99.88	UNIPROTKB|P20966 - symbol:fruA "fructose-specific PTS multiphosphoryl transfer protein FruA" species:83333 "Escherichia coli K-12" [GO:0015755 "fructose transmembrane transport" evidence=IEA] [GO:0034219 "carbohydrate transmembrane transport" evidence=IEA] [GO:0022877 "protein-N(PI)-phosphohistidine-fructose phosphotransferase system transporter activity" evidence=IEA] [GO:0005351 "carbohydrate:p…	563	1	563	100	977.2	1e-283	552/563	98	552/563	98	0/563	0	1
gene-ECD_RS10880	NC_012971.2	2156276	2157214	-	protein_coding	ECD_RS10880	ECD_02097	fruK	WP_000091263.1	1-phosphofructokinase	-3.988	8.7861	1.19321e-20	6.9959e-19	7.47496	9.46461	7.47496	9.46461	1863	8153	125.074	593.264	939	1	937	99.79	UNIPROTKB|P0AEW9 - symbol:fruK "1-phosphofructokinase" species:83333 "Escherichia coli K-12" [GO:0046835 "carbohydrate phosphorylation" evidence=IEA] [GO:0005829 "cytosol" evidence=IBA] [GO:0006001 "fructose catabolic process" evidence=IMP] [GO:0008662 "1-phosphofructokinase activity" evidence=IDA] InterPro:IPR002173 InterPro:IPR017583 InterPro:IPR022463 PIRSF:PIRSF000535 PROSITE:PS00583 PROSITE:…	312	1	312	100	621.7	7e-177	312/312	100	312/312	100	0/312	0	1
gene-ECD_RS10885	NC_012971.2	2157214	2158344	-	protein_coding	ECD_RS10885	ECD_02098	.	WP_000487267.1	fused PTS fructose transporter subunit IIA/HPr protein	-3.47255	8.9339	2.94042e-17	1.30301e-15	7.77868	9.57004	7.77868	9.57004	2302	8772	128.31	529.946	1131	1	1129	99.82	UNIPROTKB|P69811 - symbol:fruB "fructose-specific PTS multiphosphoryl transfer protein FruB" species:83333 "Escherichia coli K-12" [GO:0090563 "protein-phosphocysteine-sugar phosphotransferase activity" evidence=IBA] [GO:0034219 "carbohydrate transmembrane transport" evidence=IEA] [GO:0019897 "extrinsic component of plasma membrane" evidence=IDA] [GO:0032445 "fructose import" evidence=IDA] [GO:00…	376	1	376	100	715.7	4e-205	374/376	99	375/376	99	0/376	0	1
gene-ECD_RS10895	NC_012971.2	2159890	2160144	-	protein_coding	ECD_RS10895	ECD_02100	.	WP_000389030.1	YkgJ family cysteine cluster protein	2.28926	2.28145	0.00112146	0.00506382	2.91686	1.94699	2.91686	1.94699	69	33	17.058	8.84239	255	1	253	99.22	UNIPROTKB|P0AFT8 - symbol:yeiW "conserved protein" species:83333 "Escherichia coli K-12" [GO:0005515 "protein binding" evidence=IPI] EMBL:U00096 EMBL:AP009048 Proteomes:UP000000318 Proteomes:UP000000625 eggNOG:ENOG4105KRS eggNOG:COG0727 KO:K06940 InterPro:IPR005358 Pfam:PF03692 RefSeq:WP_000389030.1 RefSeq:YP_588461.1 ProteinModelPortal:P0AFT8 BioGrid:4263348 IntAct:P0AFT8 STRING:316385.ECDH10B_2…	84	1	84	100	183.3	2e-45	84/84	100	84/84	100	0/84	0	1
gene-ECD_RS10905	NC_012971.2	2161094	2162560	+	protein_coding	ECD_RS10905	ECD_02102	.	WP_001091940.1	mannitol dehydrogenase family protein	2.06841	4.54806	2.25837e-05	0.000166152	5.01506	4.01291	5.01506	4.01291	330	175	14.1809	8.15086	1467	1	1465	99.86	UNIPROTKB|P33029 - symbol:yeiQ "putative dehydrogenase, NAD-dependent" species:83333 "Escherichia coli K-12" [GO:0016616 "oxidoreductase activity, acting on the CH-OH group of donors, NAD or NADP as acceptor" evidence=IBA] InterPro:IPR000669 InterPro:IPR008927 InterPro:IPR013118 InterPro:IPR013131 InterPro:IPR013328 InterPro:IPR023027 Pfam:PF01232 Pfam:PF08125 PRINTS:PR00084 PROSITE:PS00974 EcoGe…	488	1	488	100	987.3	1e-286	488/488	100	488/488	100	0/488	0	1
gene-ECD_RS10920	NC_012971.2	2164828	2165394	+	protein_coding	ECD_RS10920	ECD_02105	mepS	WP_000241011.1	bifunctional murein DD-endopeptidase/murein LD-carboxypeptidase	-3.45108	6.58138	1.00243e-15	3.63835e-14	5.45682	7.22062	5.45682	7.22062	452	1712	50.2545	206.308	567	1	565	99.65	UNIPROTKB|P0AFV4 - symbol:mepS "murein DD-endopeptidase/LD-carboxypeptidase" species:83333 "Escherichia coli K-12" [GO:0005515 "protein binding" evidence=IPI] [GO:0009254 "peptidoglycan turnover" evidence=IMP] [GO:0000270 "peptidoglycan metabolic process" evidence=IGI;IDA] [GO:0009279 "cell outer membrane" evidence=RCA] [GO:0004175 "endopeptidase activity" evidence=RCA;IDA] UniPathway:UPA00963 Pf…	188	1	188	100	373.6	2e-102	188/188	100	188/188	100	0/188	0	1
gene-ECD_RS10940	NC_012971.2	2170122	2171147	+	protein_coding	ECD_RS10940	ECD_02109	.	WP_000088916.1	ABC transporter permease	-2.52639	2.64258	9.61562e-05	0.000592005	2.14354	3.27107	2.14354	3.27107	36	100	2.21195	6.6596	1026	1	1024	99.81	UNIPROTKB|P33915 - symbol:yejE "putative oligopeptide ABC transporter membrane subunit YejE" species:83333 "Escherichia coli K-12" [GO:0005887 "integral component of plasma membrane" evidence=RCA] [GO:0035672 "oligopeptide transmembrane transport" evidence=IDA] [GO:0005886 "plasma membrane" evidence=IDA] [GO:0043190 "ATP-binding cassette (ABC) transporter complex" evidence=ISS] [GO:0042884 "micro…	341	1	341	100	639	5e-182	340/341	99	341/341	100	0/341	0	1
gene-ECD_RS11005	NC_012971.2	2184150	2184797	+	protein_coding	ECD_RS11005	ECD_02120	narP	WP_001113637.1	nitrate/nitrite response regulator protein NarP	2.25289	4.19497	5.84904e-06	5.00914e-05	4.70949	3.60445	4.70949	3.60445	265	129	25.7804	13.6022	648	1	646	99.69	UNIPROTKB|P31802 - symbol:narP "NarP transcriptional dual regulator" species:83333 "Escherichia coli K-12" [GO:0005622 "intracellular" evidence=IEA] [GO:0006355 "regulation of transcription, DNA-templated" evidence=IMP] [GO:0003677 "DNA binding" evidence=IMP] InterPro:IPR000792 InterPro:IPR001789 InterPro:IPR016032 Pfam:PF00072 Pfam:PF00196 PRINTS:PR00038 PROSITE:PS00622 PROSITE:PS50043 PROSITE:P…	215	1	215	100	406.4	3e-112	214/215	99	214/215	99	0/215	0	1
gene-ECD_RS11015	NC_012971.2	2186057	2186614	-	protein_coding	ECD_RS11015	ECD_02122	dsbE	WP_000824439.1	thiol:disulfide interchange protein DsbE	-2.56651	1.16393	0.0103064	0.0320372	1.09726	1.97901	1.09726	1.97901	12	34	1.35571	4.16333	558	1	556	99.64	UNIPROTKB|P0AA86 - symbol:ccmG "holocytochrome c synthetase - thiol:disulfide oxidoreductase CcmG" species:83333 "Escherichia coli K-12" [GO:0005887 "integral component of plasma membrane" evidence=RCA] [GO:0031237 "intrinsic component of periplasmic side of plasma membrane" evidence=IDA] [GO:0055114 "oxidation-reduction process" evidence=IDA] [GO:0045454 "cell redox homeostasis" evidence=IEA] [G…	185	1	185	100	382.9	3e-105	185/185	100	185/185	100	0/185	0	1
gene-ECD_RS11025	NC_012971.2	2188551	2189030	-	protein_coding	ECD_RS11025	ECD_02124	ccmE	WP_001026418.1	cytochrome c maturation protein CcmE	-4.04053	0.727393	0.00124544	0.00555783	0.650527	1.73833	0.650527	1.73833	6	27	0.788006	3.84342	480	1	478	99.58	UNIPROTKB|P69490 - symbol:ccmE "membrane anchored periplasmic heme chaperone CcmE" species:83333 "Escherichia coli K-12" [GO:0018063 "cytochrome c-heme linkage" evidence=IDA] [GO:0015886 "heme transport" evidence=IDA] [GO:0016020 "membrane" evidence=IEA] [GO:0005886 "plasma membrane" evidence=IEA] [GO:0020037 "heme binding" evidence=IDA] [GO:0046872 "metal ion binding" evidence=IEA] [GO:0017003 "…	159	1	159	100	320.1	2e-86	159/159	100	159/159	100	0/159	0	1
gene-ECD_RS11040	NC_012971.2	2190012	2190674	-	protein_coding	ECD_RS11040	ECD_02127	ccmB	WP_000971730.1	heme exporter protein CcmB	-2.57692	0.477994	0.0397031	0.0956439	0.735261	1.44928	0.735261	1.44928	7	20	0.665586	2.06116	663	1	661	99.7	UNIPROTKB|P0ABL8 - symbol:ccmB "ABC complex for formation and release of holoCcmE - membrane subunit CcmB" species:83333 "Escherichia coli K-12" [GO:0005887 "integral component of plasma membrane" evidence=NAS] [GO:0042623 "ATPase activity, coupled" evidence=IDA] [GO:0005886 "plasma membrane" evidence=IDA] [GO:0043190 "ATP-binding cassette (ABC) transporter complex" evidence=IDA] [GO:0005515 "pro…	220	1	220	100	347.8	1e-94	220/220	100	220/220	100	0/220	0	1
gene-ECD_RS11045	NC_012971.2	2190671	2191288	-	protein_coding	ECD_RS11045	ECD_02128	ccmA	WP_000888560.1	cytochrome c biogenesis heme-transporting ATPase CcmA	-2.79733	1.13383	0.00607118	0.0207509	1.03177	1.97901	1.03177	1.97901	11	34	1.12208	3.75912	618	1	616	99.68	UNIPROTKB|P33931 - symbol:ccmA "ABC complex for formation and release of holoCcmE - ATP binding subunit" species:83333 "Escherichia coli K-12" [GO:0103115 "protoheme IX ABC transporter activity" evidence=IEA] [GO:0055085 "transmembrane transport" evidence=IEA] [GO:0042623 "ATPase activity, coupled" evidence=IGI;IMP] [GO:0005829 "cytosol" evidence=ISS] [GO:0005886 "plasma membrane" evidence=IDA] […	207	3	207	99.03	413.3	2e-114	205/205	100	205/205	100	0/205	0	1
gene-ECD_RS11100	NC_012971.2	2200737	2202380	-	protein_coding	ECD_RS11100	ECD_02138	yojI	WP_000422182.1	microcin J25 efflux ABC transporter YojI	2.69509	4.7211	6.0851e-09	9.70307e-08	5.29527	3.92523	5.29527	3.92523	403	164	15.4534	6.81613	1644	1	1642	99.88	UNIPROTKB|P33941 - symbol:yojI species:83333 "Escherichia coli K-12" [GO:0042884 "microcin transport" evidence=IMP] [GO:0015833 "peptide transport" evidence=IEA] [GO:0006810 "transport" evidence=IEA] [GO:0055085 "transmembrane transport" evidence=IEA] [GO:0042626 "ATPase activity, coupled to transmembrane movement of substances" evidence=IEA] [GO:0016887 "ATPase activity" evidence=IEA] [GO:000588…	547	1	547	100	1074.7	0	547/547	100	547/547	100	0/547	0	1
gene-ECD_RS11105	NC_012971.2	2202456	2203106	-	protein_coding	ECD_RS11105	ECD_02139	alkB	WP_000885006.1	DNA oxidative demethylase AlkB	-2.37088	1.19344	0.0166986	0.0472795	1.15991	1.97901	1.15991	1.97901	13	34	1.25887	3.56857	651	1	649	99.69	UNIPROTKB|P05050 - symbol:alkB species:83333 "Escherichia coli K-12" [GO:0051213 "dioxygenase activity" evidence=IDA] [GO:0070989 "oxidative demethylation" evidence=IDA] [GO:0070579 "methylcytosine dioxygenase activity" evidence=IBA] [GO:0103053 "1-ethyladenine demethylase activity" evidence=IEA] [GO:0080111 "DNA demethylation" evidence=IDA] [GO:0051747 "cytosine C-5 DNA demethylase activity" evi…	216	1	216	100	449.5	3e-125	213/216	98	214/216	99	0/216	0	1
gene-ECD_RS11120	NC_012971.2	2205411	2206406	-	protein_coding	ECD_RS11120	ECD_02142	.	WP_102203522.1	porin OmpC	-2.71353	0.979831	0.0126641	0.0380623	0.963156	1.84643	0.963156	1.84643	10	30	0.632936	2.05806	996	7	994	99.2	UNIPROTKB|P06996 - symbol:ompC species:83333 "Escherichia coli K-12" [GO:0045203 "integral component of cell outer membrane" evidence=IDA] [GO:0005515 "protein binding" evidence=IPI] [GO:0006974 "cellular response to DNA damage stimulus" evidence=IEP] [GO:0046909 "obsolete intermembrane transport" evidence=IGI] [GO:0015914 "phospholipid transport" evidence=IMP] [GO:0055085 "transmembrane transpor…	367	39	367	89.65	682.9	3e-195	328/329	99	328/329	99	0/329	0	1
gene-ECD_RS11135	NC_012971.2	2210404	2212230	+	protein_coding	ECD_RS11135	ECD_02146	atoS	WP_000559135.1	two-component system sensor histidine kinase AtoS	-2.28746	2.42301	0.000878797	0.00408426	2.04739	3.03254	2.04739	3.03254	33	83	1.13866	3.1041	1827	1	1825	99.89	UNIPROTKB|Q06067 - symbol:atoS "sensory histidine kinase AtoS" species:83333 "Escherichia coli K-12" [GO:0005622 "intracellular" evidence=IEA] [GO:0023014 "signal transduction by protein phosphorylation" evidence=IEA] [GO:0018106 "peptidyl-histidine phosphorylation" evidence=IEA] [GO:0046777 "protein autophosphorylation" evidence=IDA] [GO:0005886 "plasma membrane" evidence=IDA] [GO:0016021 "integ…	608	1	608	100	1174.5	0	605/608	99	607/608	99	0/608	0	1
gene-ECD_RS11140	NC_012971.2	2212227	2213612	+	protein_coding	ECD_RS11140	ECD_02147	atoC	WP_000125282.1	acetoacetate metabolism transcriptional regulator AtoC	-2.49721	1.82087	0.00170861	0.00724306	1.53562	2.52594	1.53562	2.52594	20	55	0.909675	2.71141	1386	1	1384	99.86	UNIPROTKB|Q06065 - symbol:atoC "phosphorylated DNA-binding transcriptional activator AtoC" species:83333 "Escherichia coli K-12" [GO:0010967 "regulation of polyamine biosynthetic process" evidence=IDA] [GO:0008073 "ornithine decarboxylase inhibitor activity" evidence=IDA] [GO:0043086 "negative regulation of catalytic activity" evidence=IEA] [GO:0045893 "positive regulation of transcription, DNA-t…	461	1	461	100	905.2	5e-262	461/461	100	461/461	100	0/461	0	1
gene-ECD_RS11175	NC_012971.2	2220159	2224553	-	protein_coding	ECD_RS11175	ECD_02154	.	WP_122987104.1	alpha-2-macroglobulin family protein	-2.02463	2.57344	0.00315408	0.0119962	2.26252	3.1213	2.26252	3.1213	40	89	0.573747	1.38365	4395	1	4354	99.07	UNIPROTKB|Q4K5B1 - symbol:PFL_5504 "Alpha-2-macroglobulin domain protein" species:220664 "Pseudomonas protegens Pf-5" [GO:0003674 "molecular_function" evidence=ND] [GO:0005575 "cellular_component" evidence=ND] [GO:0008150 "biological_process" evidence=ND] InterPro:IPR001599 InterPro:IPR002890 Pfam:PF00207 Pfam:PF01835 SMART:SM01360 Gene3D:2.60.40.10 InterPro:IPR013783 InterPro:IPR008930 SUPFAM:SS…	1525	61	1512	95.21	1515.7	0	777/1459	53	1025/1459	70	15/1459	1	1
gene-ECD_RS11185	NC_012971.2	2225317	2227005	-	protein_coding	ECD_RS11185	ECD_02156	.	WP_000012273.1	DUF2138 domain-containing protein	-2.11084	2.11876	0.00679035	0.0227	1.87137	2.72789	1.87137	2.72789	28	65	1.04508	2.62954	1689	1	1687	99.88	UNIPROTKB|P17994 - symbol:yfaA "putative protein" species:83333 "Escherichia coli K-12" [GO:0005829 "cytosol" evidence=IDA] GO:GO:0005829 EMBL:U00096 EMBL:AP009048 Proteomes:UP000000318 Proteomes:UP000000625 EMBL:Y00544 PIR:D64993 RefSeq:NP_416733.4 RefSeq:WP_000012305.1 ProteinModelPortal:P17994 BioGrid:4262131 IntAct:P17994 STRING:316385.ECDH10B_2389 PaxDb:P17994 PRIDE:P17994 EnsemblBacteria:AA…	562	1	562	100	1126.7	0	560/562	99	561/562	99	0/562	0	1
gene-ECD_RS11235	NC_012971.2	2240304	2241380	-	protein_coding	ECD_RS11235	ECD_02165	glpQ	WP_000779102.1	glycerophosphodiester phosphodiesterase	-2.10443	4.55478	1.42202e-05	0.000109041	4.00029	5.02617	4.00029	5.02617	158	365	9.24828	23.1565	1077	1	1075	99.81	UNIPROTKB|P09394 - symbol:glpQ "glycerophosphoryl diester phosphodiesterase" species:83333 "Escherichia coli K-12" [GO:0005509 "calcium ion binding" evidence=IDA] [GO:0046872 "metal ion binding" evidence=IDA] [GO:0042597 "periplasmic space" evidence=IDA] [GO:0008889 "glycerophosphodiester phosphodiesterase activity" evidence=IDA] InterPro:IPR017946 InterPro:IPR030395 Pfam:PF03009 PROSITE:PS51704 …	358	1	358	100	732.3	4e-210	356/358	99	357/358	99	0/358	0	1
gene-ECD_RS11240	NC_012971.2	2241385	2242743	-	protein_coding	ECD_RS11240	ECD_02166	glpT	WP_000948732.1	glycerol-3-phosphate transporter	-7.23667	6.02669	3.7551e-32	4.77022e-30	4.0672	6.84726	4.0672	6.84726	166	1319	7.70031	66.3164	1359	1	1261	92.79	UNIPROTKB|P08194 - symbol:glpT "glycerol-3-phosphate:phosphate antiporter" species:83333 "Escherichia coli K-12" [GO:0035435 "phosphate ion transmembrane transport" evidence=IEA] [GO:0005886 "plasma membrane" evidence=RCA;IDA] [GO:0015527 "glycerol-phosphate:inorganic phosphate antiporter activity" evidence=IDA] [GO:0015315 "organophosphate:inorganic phosphate antiporter activity" evidence=IMP] […	452	1	420	92.92	878.2	6e-254	420/420	100	420/420	100	0/420	0	1
gene-ECD_RS11245	NC_012971.2	2243016	2244644	+	protein_coding	ECD_RS11245	ECD_02167	glpA	WP_000857257.1	anaerobic glycerol-3-phosphate dehydrogenase subunit A	-2.28447	2.97372	0.000185176	0.00104549	2.49899	3.54151	2.49899	3.54151	49	123	1.89624	5.15917	1629	1	1627	99.88	UNIPROTKB|P0A9C0 - symbol:glpA "anaerobic glycerol-3-phosphate dehydrogenase subunit A" species:83333 "Escherichia coli K-12" [GO:0005829 "cytosol" evidence=IDA] [GO:0046168 "glycerol-3-phosphate catabolic process" evidence=IGI;IDA] [GO:0009061 "anaerobic respiration" evidence=IEP] [GO:0050660 "flavin adenine dinucleotide binding" evidence=ISM;IDA] [GO:0009331 "glycerol-3-phosphate dehydrogenase …	542	1	542	100	1080.1	0	542/542	100	542/542	100	0/542	0	1
gene-ECD_RS11335	NC_012971.2	2263066	2263452	+	protein_coding	ECD_RS11335	ECD_02185	arnF	WP_000523880.1	4-amino-4-deoxy-L-arabinose-phosphoundecaprenol flippase subunit ArnF	-2.65023	2.65187	4.23578e-05	0.000286215	2.1122	3.29671	2.1122	3.29671	35	102	5.70133	18.0088	387	1	385	99.48	UNIPROTKB|P76474 - symbol:arnF "undecaprenyl-phosphate-alpha-L-Ara4N flippase - ArnF subunit" species:83333 "Escherichia coli K-12" [GO:0055085 "transmembrane transport" evidence=IEA] [GO:0005886 "plasma membrane" evidence=IDA] [GO:0010041 "response to iron(III) ion" evidence=IEP;IGI] [GO:0006810 "transport" evidence=IMP] HAMAP:MF_00538 UniPathway:UPA00030 GO:GO:0016021 GO:GO:0005886 EMBL:U00096 …	128	1	128	100	257.3	2e-67	128/128	100	128/128	100	0/128	0	1
gene-ECD_RS11360	NC_012971.2	2267008	2267766	-	protein_coding	ECD_RS11360	ECD_02190	menH	WP_000600499.1	2-succinyl-6-hydroxy-2,4-cyclohexadiene-1-carboxylate synthase	-2.0427	1.32995	0.0340935	0.0848664	1.33303	2.041	1.33303	2.041	16	36	1.32892	3.24083	759	1	757	99.74	UNIPROTKB|P37355 - symbol:menH "2-succinyl-6-hydroxy-2,4-cyclohexadiene-1-carboxylate synthase" species:83333 "Escherichia coli K-12" [GO:0005829 "cytosol" evidence=IDA] [GO:0070205 "2-succinyl-6-hydroxy-2,4-cyclohexadiene-1-carboxylate synthase activity" evidence=IDA] [GO:0009234 "menaquinone biosynthetic process" evidence=IDA] HAMAP:MF_01660 InterPro:IPR022485 UniPathway:UPA00079 EcoGene:EG1243…	252	1	252	100	515.4	6e-145	252/252	100	252/252	100	0/252	0	1
gene-ECD_RS11415	NC_012971.2	2277233	2278690	-	protein_coding	ECD_RS11415	ECD_02201	nuoN	WP_000156701.1	NADH-quinone oxidoreductase subunit NuoN	-2.0203	5.99088	5.06314e-06	4.4256e-05	5.42529	6.423	5.42529	6.423	442	980	19.111	45.9266	1458	1	1456	99.86	UNIPROTKB|P0AFF0 - symbol:nuoN species:83333 "Escherichia coli K-12" [GO:0005886 "plasma membrane" evidence=IDA] [GO:0003954 "NADH dehydrogenase activity" evidence=IDA] [GO:0030964 "NADH dehydrogenase complex" evidence=IDA] [GO:0015990 "electron transport coupled proton transport" evidence=IMP] [GO:0045272 "plasma membrane respiratory chain complex I" evidence=IDA;IMP] [GO:0005887 "integral compo…	485	1	485	100	939.5	2e-272	485/485	100	485/485	100	0/485	0	1
gene-ECD_RS11420	NC_012971.2	2278697	2280226	-	protein_coding	ECD_RS11420	ECD_02202	nuoM	WP_000926441.1	NADH-quinone oxidoreductase subunit M	-2.1395	6.08512	7.32581e-07	7.82036e-06	5.46305	6.54299	5.46305	6.54299	454	1066	18.7061	47.606	1530	1	1528	99.87	UNIPROTKB|P0AFE8 - symbol:nuoM species:83333 "Escherichia coli K-12" [GO:0005886 "plasma membrane" evidence=IDA] [GO:0003954 "NADH dehydrogenase activity" evidence=IDA] [GO:0030964 "NADH dehydrogenase complex" evidence=IDA] [GO:0015990 "electron transport coupled proton transport" evidence=IMP] [GO:0048039 "ubiquinone binding" evidence=IDA] [GO:0045272 "plasma membrane respiratory chain complex I…	509	1	509	100	1023.1	2e-297	509/509	100	509/509	100	0/509	0	1
gene-ECD_RS11425	NC_012971.2	2280457	2282298	-	protein_coding	ECD_RS11425	ECD_02203	nuoL	WP_001056644.1	NADH-quinone oxidoreductase subunit L	-2.10954	6.29396	9.39805e-07	9.70622e-06	5.68165	6.74389	5.68165	6.74389	530	1227	18.1387	45.5146	1842	1	1840	99.89	UNIPROTKB|P33607 - symbol:nuoL species:83333 "Escherichia coli K-12" [GO:0005886 "plasma membrane" evidence=IDA] [GO:0003954 "NADH dehydrogenase activity" evidence=IDA] [GO:0030964 "NADH dehydrogenase complex" evidence=IDA] [GO:0015990 "electron transport coupled proton transport" evidence=IMP] [GO:0045272 "plasma membrane respiratory chain complex I" evidence=IDA;IMP] [GO:0005887 "integral compo…	613	1	613	100	1208.4	0	612/613	99	612/613	99	0/613	0	1
gene-ECD_RS11450	NC_012971.2	2284691	2287417	-	protein_coding	ECD_RS11450	ECD_02208	nuoG	WP_012767746.1	NADH-quinone oxidoreductase subunit NuoG	-2.07558	7.35547	7.06153e-07	7.55941e-06	6.7462	7.79282	6.7462	7.79282	1120	2551	25.8912	63.9177	2727	1	2725	99.93	UNIPROTKB|P33602 - symbol:nuoG species:83333 "Escherichia coli K-12" [GO:0005737 "cytoplasm" evidence=IDA] [GO:0030964 "NADH dehydrogenase complex" evidence=IDA] [GO:0005886 "plasma membrane" evidence=IDA] [GO:0003954 "NADH dehydrogenase activity" evidence=IDA] [GO:0051539 "4 iron, 4 sulfur cluster binding" evidence=IDA] [GO:0051537 "2 iron, 2 sulfur cluster binding" evidence=IDA] [GO:0010181 "FM…	908	1	908	100	1837.4	0	906/908	99	906/908	99	0/908	0	1
gene-ECD_RS11480	NC_012971.2	2292955	2293893	-	protein_coding	ECD_RS11480	ECD_02214	lrhA	WP_000622290.1	transcriptional regulator LrhA	-2.17073	5.59217	9.18228e-07	9.53506e-06	4.96769	6.06107	4.96769	6.06107	319	760	21.4163	55.3024	939	1	937	99.79	UNIPROTKB|P36771 - symbol:lrhA species:83333 "Escherichia coli K-12" [GO:0043565 "sequence-specific DNA binding" evidence=IDA] [GO:0045893 "positive regulation of transcription, DNA-templated" evidence=IEP] [GO:0045892 "negative regulation of transcription, DNA-templated" evidence=IMP] [GO:0000986 "bacterial-type proximal promoter sequence-specific DNA binding" evidence=IDA] [GO:0003700 "DNA bind…	312	1	312	100	614.4	1e-174	310/312	99	311/312	99	0/312	0	1
gene-ECD_RS11530	NC_012971.2	2304334	2305854	+	protein_coding	ECD_RS11530	ECD_02223	yfcC	WP_001274501.1	putative basic amino acid antiporter YfcC	-3.41083	1.07174	0.00179023	0.00752019	0.891118	1.97901	0.891118	1.97901	9	34	0.373021	1.52737	1521	1	1519	99.87	UNIPROTKB|P39263 - symbol:yfcC "putative transporter basic amino acid antiporter family" species:83333 "Escherichia coli K-12" [GO:0005886 "plasma membrane" evidence=IDA] InterPro:IPR018385 Pfam:PF03606 EcoGene:EG12607 GO:GO:0016021 GO:GO:0005886 EMBL:U00096 EMBL:AP009048 Proteomes:UP000000318 Proteomes:UP000000625 GO:GO:0015297 EMBL:D17576 eggNOG:ENOG4105CSX eggNOG:COG1288 PIR:H65001 RefSeq:NP_4…	506	1	506	100	990.3	1e-287	505/506	99	506/506	100	0/506	0	1
gene-ECD_RS11545	NC_012971.2	2307094	2307738	-	protein_coding	ECD_RS11545	ECD_02226	yfcF	WP_000042440.1	glutathione transferase	2.24493	3.57945	3.46774e-05	0.00023992	4.11542	3.04772	4.11542	3.04772	172	84	16.8108	8.89847	645	1	643	99.69	UNIPROTKB|P77544 - symbol:yfcF "glutathione S-transferase YfcF" species:83333 "Escherichia coli K-12" [GO:0098869 "cellular oxidant detoxification" evidence=IEA] [GO:0016740 "transferase activity" evidence=IEA] [GO:0055114 "oxidation-reduction process" evidence=IEA] [GO:0016491 "oxidoreductase activity" evidence=IEA] [GO:0004601 "peroxidase activity" evidence=IEA] [GO:0042542 "response to hydroge…	214	1	214	100	433	3e-120	213/214	99	213/214	99	0/214	0	1
gene-ECD_RS11580	NC_012971.2	2312483	2313169	-	protein_coding	ECD_RS11580	ECD_02233	.	WP_000965522.1	histidine ABC transporter permease HisQ	-2.76317	2.17186	0.000137509	0.000808711	1.71324	2.87128	1.71324	2.87128	24	73	2.20229	7.26042	687	1	685	99.71	UNIPROTKB|P52094 - symbol:hisQ "lysine/arginine/ornithine ABC transporter / histidine ABC transporter, membrane subunit HisQ" species:83333 "Escherichia coli K-12" [GO:0005291 "high-affinity L-histidine transmembrane transporter activity" evidence=TAS] [GO:0043190 "ATP-binding cassette (ABC) transporter complex" evidence=RCA] [GO:0005887 "integral component of plasma membrane" evidence=RCA] [GO:1…	228	1	228	100	443	3e-123	228/228	100	228/228	100	0/228	0	1
gene-ECD_RS11590	NC_012971.2	2314262	2315044	-	protein_coding	ECD_RS11590	ECD_02235	argT	WP_000748271.1	lysine/arginine/ornithine ABC transporter substrate-binding protein ArgT	2.62788	4.6046	1.75815e-08	2.59702e-07	5.17149	3.84062	5.17149	3.84062	369	154	29.7087	13.4386	783	1	781	99.74	UNIPROTKB|P09551 - symbol:argT "lysine/arginine/ornithine ABC transporter periplasmic binding protein" species:83333 "Escherichia coli K-12" [GO:0006995 "cellular response to nitrogen starvation" evidence=IEP] [GO:0009267 "cellular response to starvation" evidence=IEP] [GO:0071294 "cellular response to zinc ion" evidence=IEP] [GO:1902022 "L-lysine transport" evidence=ISO] [GO:0015822 "ornithine t…	260	1	260	100	510.4	2e-143	260/260	100	260/260	100	0/260	0	1
gene-ECD_RS11605	NC_012971.2	2317528	2318016	-	protein_coding	ECD_RS11605	ECD_02238	cvpA	WP_000262113.1	colicin V production protein	-2.27681	4.00777	7.24032e-06	5.95958e-05	3.4176	4.52774	3.4176	4.52774	102	255	13.1495	35.6309	489	1	487	99.59	UNIPROTKB|P08550 - symbol:cvpA "colicin V production protein" species:83333 "Escherichia coli K-12" [GO:0005886 "plasma membrane" evidence=IDA] [GO:0009403 "toxin biosynthetic process" evidence=IMP] InterPro:IPR003825 Pfam:PF02674 GO:GO:0016021 GO:GO:0005886 EMBL:U00096 EMBL:AP009048 Proteomes:UP000000318 Proteomes:UP000000625 EMBL:M68934 GO:GO:0009403 EMBL:J01666 PIR:A29803 RefSeq:NP_416816.1 Re…	162	1	162	100	315.1	7e-85	161/162	99	161/162	99	0/162	0	1
gene-ECD_RS11625	NC_012971.2	2321335	2321994	-	protein_coding	ECD_RS11625	ECD_02242	.	WP_000364335.1	DedA family protein	-2.18936	5.35049	9.49927e-07	9.75787e-06	4.72511	5.82602	4.72511	5.82602	268	644	25.5983	66.6711	660	1	658	99.7	UNIPROTKB|P0ABP6 - symbol:dedA "conserved inner membrane protein" species:83333 "Escherichia coli K-12" [GO:0005886 "plasma membrane" evidence=IDA] GO:GO:0016021 GO:GO:0005886 EMBL:U00096 EMBL:AP009048 Proteomes:UP000000318 Proteomes:UP000000625 EMBL:M68934 EMBL:S53037 EMBL:M15543 EMBL:X02743 PIR:B29803 RefSeq:NP_416820.1 RefSeq:WP_000364335.1 ProteinModelPortal:P0ABP6 BioGrid:4261363 DIP:DIP-480…	219	1	219	100	434.5	1e-120	219/219	100	219/219	100	0/219	0	1
gene-ECD_RS11650	NC_012971.2	2326195	2327373	-	protein_coding	ECD_RS11650	ECD_02247	.	WP_000127751.1	arabinose transporter	-2.01644	5.21582	1.37137e-05	0.00010601	4.67236	5.6557	4.67236	5.6557	258	571	13.7951	33.0916	1179	1	1177	99.83	UNIPROTKB|P77549 - symbol:yfcJ "putative transport protein YfcJ in major facilitator superfamily" species:83333 "Escherichia coli K-12" [GO:0005886 "plasma membrane" evidence=IDA] InterPro:IPR011701 Pfam:PF07690 GO:GO:0016021 GO:GO:0005886 EMBL:U00096 EMBL:AP009048 Proteomes:UP000000318 Proteomes:UP000000625 GO:GO:0055085 CDD:cd06174 InterPro:IPR020846 InterPro:IPR036259 SUPFAM:SSF103473 PROSITE:…	392	1	392	100	766.5	2e-220	389/392	99	392/392	100	0/392	0	1
gene-ECD_RS11665	NC_012971.2	2331144	2331422	-	protein_coding	ECD_RS11665	ECD_02250	.	WP_000559764.1	YfcL family protein	-2.81017	3.06419	3.05595e-06	2.77953e-05	2.39864	3.7036	2.39864	3.7036	45	139	10.1678	34.0413	279	1	277	99.28	UNIPROTKB|P64540 - symbol:yfcL "putative protein" species:83333 "Escherichia coli K-12" [GO:0005829 "cytosol" evidence=IDA] GO:GO:0005829 EMBL:U00096 EMBL:AP009048 Proteomes:UP000000318 Proteomes:UP000000625 PIR:C65005 RefSeq:NP_416828.1 RefSeq:WP_000559764.1 ProteinModelPortal:P64540 BioGrid:4261954 DIP:DIP-48102N IntAct:P64540 STRING:316385.ECDH10B_2487 PaxDb:P64540 PRIDE:P64540 EnsemblBacteria…	92	1	92	100	181.4	7e-45	92/92	100	92/92	100	0/92	0	1
gene-ECD_RS11675	NC_012971.2	2332004	2332813	-	protein_coding	ECD_RS11675	ECD_02252	.	WP_000447361.1	TSUP family transporter	-2.31301	2.95701	0.000161595	0.00092747	2.47455	3.53075	2.47455	3.53075	48	122	3.73573	10.2913	810	1	808	99.75	UNIPROTKB|P0AD30 - symbol:yfcA "conserved inner membrane protein" species:83333 "Escherichia coli K-12" [GO:0009408 "response to heat" evidence=IMP] [GO:0005886 "plasma membrane" evidence=IDA] InterPro:IPR002781 Pfam:PF01925 EcoGene:EG11144 GO:GO:0016021 GO:GO:0005886 GO:GO:0009408 EMBL:U00096 EMBL:AP009048 Proteomes:UP000000318 Proteomes:UP000000625 EMBL:X16909 PIR:S08346 RefSeq:NP_416830.1 RefS…	269	1	269	100	524.6	1e-147	269/269	100	269/269	100	0/269	0	1
gene-ECD_RS11680	NC_012971.2	2332813	2333637	-	protein_coding	ECD_RS11680	ECD_02253	mepA	WP_001043796.1	penicillin-insensitive murein endopeptidase	-2.04074	3.60814	0.00022439	0.00123577	3.15079	4.09556	3.15079	4.09556	83	186	6.34225	15.4048	825	1	823	99.76	UNIPROTKB|P0C0T5 - symbol:mepA "murein DD-endopeptidase, penicillin-insensitive" species:83333 "Escherichia coli K-12" [GO:0004175 "endopeptidase activity" evidence=IMP] [GO:0008233 "peptidase activity" evidence=IDA;IMP] [GO:0000270 "peptidoglycan metabolic process" evidence=IDA;IMP] [GO:0042493 "response to drug" evidence=IEP] [GO:0009252 "peptidoglycan biosynthetic process" evidence=IDA] HAMAP:…	274	1	274	100	565.1	7e-160	273/274	99	273/274	99	0/274	0	1
gene-ECD_RS11730	NC_012971.2	2342409	2342972	-	protein_coding	ECD_RS11730	ECD_02263	.	WP_000033316.1	type 1 fimbrial protein	4.30284	0.408563	0.00432709	0.0156605	1.53562	0.518717	1.53562	0.518717	20	5	2.23548	0.605741	564	1	562	99.65	UNIPROTKB|P77288 - symbol:yfcV "putative fimbrial-like adhesin protein" species:83333 "Escherichia coli K-12" [GO:0007155 "cell adhesion" evidence=IMP] [GO:0009289 "pilus" evidence=ISS] InterPro:IPR000259 InterPro:IPR036937 Pfam:PF00419 EMBL:U00096 EMBL:AP009048 Proteomes:UP000000318 Proteomes:UP000000625 GO:GO:0007155 InterPro:IPR008966 SUPFAM:SSF49401 GO:GO:0009289 HOGENOM:HOG000260127 Gene3D:2…	187	1	187	100	374.8	9e-103	187/187	100	187/187	100	0/187	0	1
gene-ECD_RS11735	NC_012971.2	2343652	2344137	-	protein_coding	ECD_RS11735	ECD_02264	sixA	WP_001195819.1	phosphohistidine phosphatase SixA	2.4915	7.90449	4.89913e-10	9.01961e-09	8.42101	7.1102	8.42101	7.1102	3599	1585	466.837	222.838	486	1	484	99.59	UNIPROTKB|P76502 - symbol:sixA species:83333 "Escherichia coli K-12" [GO:0005737 "cytoplasm" evidence=IDA] [GO:0006464 "cellular protein modification process" evidence=IMP] [GO:0006470 "protein dephosphorylation" evidence=IEA] [GO:0016311 "dephosphorylation" evidence=IEA] [GO:0005515 "protein binding" evidence=IPI] InterPro:IPR004449 Pfam:PF00300 InterPro:IPR029033 GO:GO:0005737 EMBL:U00096 EMBL:…	161	1	161	100	323.2	3e-87	161/161	100	161/161	100	0/161	0	1
gene-ECD_RS11785	NC_012971.2	2354412	2354486	+	tRNA	ECD_RS11785	ECD_t00038	.	.	tRNA-Arg	5.72611	-0.366357	0.0267805	0.0699523	1.03177	0.230292	1.03177	0.230292	11	2	9.24593	1.82207	.	.	.	.	.	.	.	.	.	.	.	.	.	.	.	.	.	.
gene-ECD_RS11795	NC_012971.2	2355735	2357072	+	protein_coding	ECD_RS11795	ECD_02275	dsdX	WP_000556048.1	D-serine transporter DsdX	-2.55258	5.09998	1.21596e-08	1.84623e-07	4.33495	5.64326	4.33495	5.64326	202	566	9.51732	28.9039	1338	1	1336	99.85	UNIPROTKB|P08555 - symbol:dsdX species:83333 "Escherichia coli K-12" [GO:0005887 "integral component of plasma membrane" evidence=RCA;IDA] [GO:0006974 "cellular response to DNA damage stimulus" evidence=IEP] [GO:0005886 "plasma membrane" evidence=IDA] [GO:0015128 "gluconate transmembrane transporter activity" evidence=IBA] [GO:0042942 "D-serine transport" evidence=ISS] [GO:0042945 "D-serine trans…	445	1	445	100	855.1	5e-247	445/445	100	445/445	100	0/445	0	1
gene-ECD_RS11800	NC_012971.2	2357090	2358418	+	protein_coding	ECD_RS11800	ECD_02276	dsdA	WP_000426426.1	D-serine ammonia-lyase	-2.38043	5.13132	1.15746e-07	1.4558e-06	4.43334	5.64576	4.43334	5.64576	217	567	10.2933	29.151	1329	1	1327	99.85	UNIPROTKB|P00926 - symbol:dsdA species:83333 "Escherichia coli K-12" [GO:0006974 "cellular response to DNA damage stimulus" evidence=IEP] [GO:0008721 "D-serine ammonia-lyase activity" evidence=IDA] [GO:0070178 "D-serine metabolic process" evidence=IDA] [GO:0016836 "hydro-lyase activity" evidence=IDA] [GO:0030170 "pyridoxal phosphate binding" evidence=IDA;IMP] [GO:0005737 "cytoplasm" evidence=IDA]…	442	1	442	100	882.5	3e-255	441/442	99	441/442	99	0/442	0	1
gene-ECD_RS11870	NC_012971.2	2374942	2376180	-	protein_coding	ECD_RS11870	ECD_02289	alaC	WP_000785931.1	alanine transaminase	3.12552	7.0215	4.57219e-14	1.42825e-12	7.62685	5.99801	7.62685	5.99801	2071	727	105.373	40.0921	1239	1	1237	99.84	UNIPROTKB|P77434 - symbol:alaC species:83333 "Escherichia coli K-12" [GO:0006523 "alanine biosynthetic process" evidence=IGI] [GO:0008483 "transaminase activity" evidence=IGI] [GO:0030632 "D-alanine biosynthetic process" evidence=IMP] [GO:0004021 "L-alanine:2-oxoglutarate aminotransferase activity" evidence=IDA] [GO:0019272 "L-alanine biosynthetic process from pyruvate" evidence=IGI;IMP] InterPro…	412	1	412	100	832.4	4e-240	412/412	100	412/412	100	0/412	0	1
gene-ECD_RS11925	NC_012971.2	2388887	2389213	+	protein_coding	ECD_RS11925	ECD_02300	.	WP_000490072.1	DUF2502 domain-containing protein	2.68835	1.99827	0.000535418	0.00263969	2.723	1.62146	2.723	1.62146	59	24	11.3743	5.01487	327				No hit
gene-ECD_RS11935	NC_012971.2	2389354	2390592	-	protein_coding	ECD_RS11935	ECD_02301	mntH	WP_000186384.1	Mn(2+) uptake NRAMP transporter MntH	3.59347	8.35881	5.96773e-18	2.80778e-16	9.00684	7.16863	9.00684	7.16863	5407	1651	275.109	91.0482	1239	1	1237	99.84	UNIPROTKB|P0A769 - symbol:mntH species:83333 "Escherichia coli K-12" [GO:0015292 "uniporter activity" evidence=IMP] [GO:0015684 "ferrous iron transport" evidence=IMP] [GO:0030001 "metal ion transport" evidence=IMP] [GO:0005886 "plasma membrane" evidence=IDA] [GO:0016021 "integral component of membrane" evidence=IMP] [GO:0015293 "symporter activity" evidence=IDA] [GO:0006824 "cobalt ion transport"…	412	1	412	100	790.8	1e-227	411/412	99	411/412	99	0/412	0	1
gene-ECD_RS11940	NC_012971.2	2390928	2392130	+	protein_coding	ECD_RS11940	ECD_02302	nupC	WP_000376337.1	nucleoside permease NupC	-2.22027	7.07758	7.65029e-08	1.01941e-06	6.40518	7.54663	6.40518	7.54663	882	2149	46.2192	122.058	1203	1	1201	99.83	UNIPROTKB|P0AFF2 - symbol:nupC species:83333 "Escherichia coli K-12" [GO:1901642 "nucleoside transmembrane transport" evidence=IEA;IMP] [GO:0015212 "cytidine transmembrane transporter activity" evidence=IMP] [GO:0015213 "uridine transmembrane transporter activity" evidence=IMP] [GO:0015862 "uridine transport" evidence=IEA] [GO:0015861 "cytidine transport" evidence=IEA] [GO:0016021 "integral compo…	400	1	400	100	754.2	1e-216	400/400	100	400/400	100	0/400	0	1
gene-ECD_RS11980	NC_012971.2	2397588	2397663	+	tRNA	ECD_RS11980	ECD_t00042	.	.	tRNA-Val	-2.84841	1.47111	0.00191784	0.00797913	1.21996	2.26531	1.21996	2.26531	14	44	11.6127	39.5581	.	.	.	.	.	.	.	.	.	.	.	.	.	.	.	.	.	.
gene-ECD_RS11995	NC_012971.2	2397985	2398326	+	protein_coding	ECD_RS11995	ECD_02307	.	WP_000201405.1	hypothetical protein	2.72077	0.834381	0.0110484	0.0338741	1.75443	0.899456	1.75443	0.899456	25	10	4.60822	1.99788	342				No hit
gene-ECD_RS12055	NC_012971.2	2409729	2410103	+	protein_coding	ECD_RS12055	ECD_02319	.	WP_000719959.1	YfeK family protein	23.4645	6.13126	1.15398e-62	5.49726e-60	7.07969	2.74661	7.07969	2.74661	1414	66	237.705	12.0256	375				No hit
gene-ECD_RS12060	NC_012971.2	2410136	2410870	+	protein_coding	ECD_RS12060	ECD_02320	.	WP_000710495.1	WGR domain-containing protein	13.824	6.7963	2.36576e-53	6.43994e-51	7.70114	3.99736	7.70114	3.99736	2181	173	187.063	16.0825	735	13	202	25.85	UNIPROTKB|Q887E7 - symbol:PSPTO_1349 "Uncharacterized protein" species:223283 "Pseudomonas syringae pv. tomato str. DC3000" [GO:0003674 "molecular_function" evidence=ND] [GO:0005575 "cellular_component" evidence=ND] [GO:0008150 "biological_process" evidence=ND] InterPro:IPR027417 SUPFAM:SSF52540 EMBL:AE016853 Proteomes:UP000002515 eggNOG:COG1112 Gene3D:2.20.140.10 InterPro:IPR036930 InterPro:IPR0…	1822	1757	1819	3.46	62.4	1e-08	28/63	44	40/63	63	0/63	0	1
gene-ECD_RS12065	NC_012971.2	2411075	2411986	-	protein_coding	ECD_RS12065	ECD_02321	cysM	WP_001295461.1	cysteine synthase B	-4.61473	4.98681	1.82369e-18	8.91035e-17	3.60939	5.72106	3.60939	5.72106	118	598	8.15655	44.8025	912	1	910	99.78	UNIPROTKB|P16703 - symbol:cysM "cysteine synthase B" species:83333 "Escherichia coli K-12" [GO:0005737 "cytoplasm" evidence=IBA] [GO:0030170 "pyridoxal phosphate binding" evidence=IBA] [GO:0080146 "L-cysteine desulfhydrase activity" evidence=IMP] [GO:0004124 "cysteine synthase activity" evidence=IDA] [GO:0006535 "cysteine biosynthetic process from serine" evidence=IDA] InterPro:IPR001216 InterPro…	303	1	303	100	594.7	9e-169	299/303	98	301/303	99	0/303	0	1
gene-ECD_RS12070	NC_012971.2	2412120	2413217	-	protein_coding	ECD_RS12070	ECD_02322	cysA	WP_000021019.1	sulfate/thiosulfate ABC transporter ATP-binding protein CysA	-12.131	5.68468	5.97521e-43	1.26508e-40	3.13528	6.5787	3.13528	6.5787	82	1093	4.70794	68.0164	1098	1	1096	99.82	UNIPROTKB|P16676 - symbol:cysA "sulfate/thiosulfate ABC transporter ATP binding subunit" species:83333 "Escherichia coli K-12" [GO:0099133 "ATP hydrolysis coupled anion transmembrane transport" evidence=IEA] [GO:1902358 "sulfate transmembrane transport" evidence=IEA] [GO:0055085 "transmembrane transport" evidence=IEA] [GO:0043190 "ATP-binding cassette (ABC) transporter complex" evidence=RCA] [GO:…	365	1	365	100	727.2	1e-208	364/365	99	364/365	99	0/365	0	1
gene-ECD_RS12075	NC_012971.2	2413207	2414082	-	protein_coding	ECD_RS12075	.	cysW	WP_000852696.1	sulfate/thiosulfate ABC transporter permease CysW	-7.50674	4.26744	6.47316e-24	4.32794e-22	2.44969	5.1117	2.44969	5.1117	47	388	3.38231	30.2638	876	1	874	99.77	UNIPROTKB|P0AEB0 - symbol:cysW "sulfate/thiosulfate ABC transporter inner membrane subunit CysW" species:83333 "Escherichia coli K-12" [GO:0099133 "ATP hydrolysis coupled anion transmembrane transport" evidence=IEA] [GO:0015419 "ATPase-coupled sulfate transmembrane transporter activity" evidence=IEA] [GO:0043190 "ATP-binding cassette (ABC) transporter complex" evidence=RCA] [GO:0005887 "integral …	291	1	291	100	576.6	2e-163	290/291	99	290/291	99	0/291	0	1
gene-ECD_RS12080	NC_012971.2	2414082	2414915	-	protein_coding	ECD_RS12080	ECD_02324	cysT	WP_000458418.1	sulfate/thiosulfate ABC transporter permease CysT	-8.06988	3.89917	1.24475e-22	8.04025e-21	2.08016	4.76203	2.08016	4.76203	34	302	2.57	24.7421	834	1	832	99.76	UNIPROTKB|P16701 - symbol:cysU "sulfate/thiosulfate ABC transporter inner membrane subunit CysU" species:83333 "Escherichia coli K-12" [GO:0099133 "ATP hydrolysis coupled anion transmembrane transport" evidence=IEA] [GO:0043190 "ATP-binding cassette (ABC) transporter complex" evidence=RCA] [GO:0005887 "integral component of plasma membrane" evidence=RCA] [GO:1902358 "sulfate transmembrane transpo…	277	1	277	100	534.6	1e-150	274/277	98	277/277	100	0/277	0	1
gene-ECD_RS12085	NC_012971.2	2414915	2415931	-	protein_coding	ECD_RS12085	ECD_02325	.	WP_000290224.1	thiosulfate/sulfate ABC transporter substrate-binding protein CysP	-3.86152	5.27765	6.43618e-16	2.40473e-14	4.07535	5.96041	4.07535	5.96041	167	708	10.3518	47.5673	1017	1	1015	99.8	UNIPROTKB|P16700 - symbol:cysP "thiosulfate/sulfate ABC transporter periplasmic binding protein CysP" species:83333 "Escherichia coli K-12" [GO:0099133 "ATP hydrolysis coupled anion transmembrane transport" evidence=IEA] [GO:0036173 "thiosulfate binding" evidence=IDA] [GO:0043199 "sulfate binding" evidence=IDA] [GO:0015709 "thiosulfate transport" evidence=IGI;IMP] [GO:1902358 "sulfate transmembra…	338	1	338	100	679.1	4e-194	336/338	99	337/338	99	0/338	0	1
gene-ECD_RS12100	NC_012971.2	2418176	2419072	+	protein_coding	ECD_RS12100	ECD_02328	murQ	WP_001175605.1	N-acetylmuramic acid 6-phosphate etherase	-2.15433	3.82197	4.5134e-05	0.000302827	3.29734	4.32466	3.29734	4.32466	93	220	6.53597	16.7581	897	1	895	99.78	UNIPROTKB|P76535 - symbol:murQ species:83333 "Escherichia coli K-12" [GO:0005515 "protein binding" evidence=IPI] [GO:0016803 "ether hydrolase activity" evidence=IDA] [GO:1901135 "carbohydrate derivative metabolic process" evidence=IEA] [GO:0097367 "carbohydrate derivative binding" evidence=IEA] [GO:0046348 "amino sugar catabolic process" evidence=IMP] [GO:0016835 "carbon-oxygen lyase activity" ev…	298	1	298	100	572.4	5e-162	294/298	98	296/298	99	0/298	0	1
gene-ECD_RS12105	NC_012971.2	2419076	2420500	+	protein_coding	ECD_RS12105	ECD_02329	murP	WP_001040449.1	PTS N-acetylmuramic acid transporter subunit IIBC	-2.26061	3.24846	7.94906e-05	0.000500725	2.74361	3.79638	2.74361	3.79638	60	149	2.65434	7.14442	1425	1	1423	99.86	UNIPROTKB|P77272 - symbol:murP "N-acetylmuramic acid-specific PTS enzyme IICB component / anhydro-N-acetylmuramic acid transporter" species:83333 "Escherichia coli K-12" [GO:0090588 "protein-phosphocysteine-N-acetylmuramate phosphotransferase system transporter activity" evidence=ISM;IMP] [GO:0005887 "integral component of plasma membrane" evidence=ISM] [GO:0034219 "carbohydrate transmembrane tra…	474	1	474	100	934.5	8e-271	470/474	99	472/474	99	0/474	0	1
gene-ECD_RS12115	NC_012971.2	2421675	2422250	-	protein_coding	ECD_RS12115	ECD_02332	.	WP_000838937.1	RpoE-regulated lipoprotein	3.14166	6.30377	1.34915e-13	3.92488e-12	6.91463	5.28821	6.91463	5.28821	1260	440	137.901	52.1946	576				No hit
gene-ECD_RS12180	NC_012971.2	2432814	2434001	-	protein_coding	ECD_RS12180	ECD_02344	eutG	WP_001300552.1	ethanolamine utilization ethanol dehydrogenase EutG	-4.35655	-0.474013	0.0443061	0.104422	0.250857	0.899456	0.250857	0.899456	2	10	0.106129	0.575148	1188	1	1186	99.83	UNIPROTKB|P76553 - symbol:eutG "putative alcohol dehydrogenase in ethanolamine utilization" species:83333 "Escherichia coli K-12" [GO:0005829 "cytosol" evidence=IBA] [GO:0004022 "alcohol dehydrogenase (NAD) activity" evidence=IMP] [GO:0016616 "oxidoreductase activity, acting on the CH-OH group of donors, NAD or NADP as acceptor" evidence=IDA] InterPro:IPR001670 InterPro:IPR018211 Pfam:PF00465 PRO…	395	1	395	100	768.5	6e-221	392/395	99	393/395	99	0/395	0	1
gene-ECD_RS12235	NC_012971.2	2443155	2444105	+	protein_coding	ECD_RS12235	ECD_02355	.	WP_001003709.1	transaldolase	2.65457	4.90123	5.44524e-09	8.79045e-08	5.46615	4.1101	5.46615	4.1101	455	188	30.1613	13.5074	951	1	949	99.79	UNIPROTKB|P0A867 - symbol:talA "transaldolase A" species:83333 "Escherichia coli K-12" [GO:0005829 "cytosol" evidence=IDA] [GO:0004801 "sedoheptulose-7-phosphate:D-glyceraldehyde-3-phosphate glyceronetransferase activity" evidence=ISS] HAMAP:MF_00492 InterPro:IPR001585 InterPro:IPR004730 InterPro:IPR013785 InterPro:IPR018225 Pfam:PF00923 PROSITE:PS00958 PROSITE:PS01054 UniPathway:UPA00115 GO:GO:0…	316	1	316	100	629.4	4e-179	316/316	100	316/316	100	0/316	0	1
gene-ECD_RS12245	NC_012971.2	2446223	2447266	-	protein_coding	ECD_RS12245	ECD_02357	.	WP_001270542.1	DUF1176 domain-containing protein	-2.66001	1.49505	0.00323827	0.0122797	1.2776	2.26531	1.2776	2.26531	15	44	0.905754	2.8797	1044				No hit
gene-ECD_RS12250	NC_012971.2	2447392	2447967	-	protein_coding	ECD_RS12250	ECD_02358	nudK	WP_001300814.1	GDP-mannose pyrophosphatase NudK	2.69716	4.01374	8.34196e-08	1.09248e-06	4.60641	3.27107	4.60641	3.27107	246	100	26.9235	11.8624	576	1	574	99.65	UNIPROTKB|P37128 - symbol:nudK "GDP-mannose hydrolase" species:83333 "Escherichia coli K-12" [GO:0052751 "GDP-mannose hydrolase activity" evidence=IDA] [GO:0000287 "magnesium ion binding" evidence=IDA] InterPro:IPR000086 InterPro:IPR004385 InterPro:IPR015797 Pfam:PF00293 PROSITE:PS51462 GO:GO:0000287 EMBL:U00096 EMBL:AP009048 Proteomes:UP000000318 Proteomes:UP000000625 SUPFAM:SSF55811 TIGRFAMs:TI…	191	1	191	100	382.9	3e-105	191/191	100	191/191	100	0/191	0	1
gene-ECD_RS12290	NC_012971.2	2457561	2458259	-	protein_coding	ECD_RS12290	ECD_02365	ypfH	WP_000679799.1	esterase	2.34059	5.47672	8.69681e-08	1.13505e-06	5.98178	4.78485	5.98178	4.78485	655	307	59.0723	30.0094	699	1	697	99.71	UNIPROTKB|P76561 - symbol:ypfH species:83333 "Escherichia coli K-12" [GO:0016788 "hydrolase activity, acting on ester bonds" evidence=IDA] [GO:0052689 "carboxylic ester hydrolase activity" evidence=IDA] InterPro:IPR003140 Pfam:PF02230 InterPro:IPR029058 EMBL:U00096 EMBL:AP009048 Proteomes:UP000000318 Proteomes:UP000000625 Gene3D:3.40.50.1820 SUPFAM:SSF53474 GO:GO:0052689 GO:GO:0016788 BRENDA:3.1.…	232	1	232	100	468.4	7e-131	232/232	100	232/232	100	0/232	0	1
gene-ECD_RS12325	NC_012971.2	2464395	2464967	+	protein_coding	ECD_RS12325	ECD_02371	.	WP_000176187.1	glycine cleavage system transcriptional repressor	2.01949	4.68014	3.25198e-05	0.000226568	5.13297	4.15984	5.13297	4.15984	359	195	39.4966	23.2528	573	1	571	99.65	UNIPROTKB|P0A9I3 - symbol:gcvR "GcvR putative transcriptional regulator" species:83333 "Escherichia coli K-12" [GO:0006355 "regulation of transcription, DNA-templated" evidence=IEA] [GO:0005829 "cytosol" evidence=IDA] [GO:0006351 "transcription, DNA-templated" evidence=IDA] InterPro:IPR016867 PIRSF:PIRSF028103 InterPro:IPR002912 Pfam:PF01842 GO:GO:0005829 GO:GO:0006355 EMBL:U00096 EMBL:AP009048 P…	190	1	190	100	376.7	2e-103	189/190	99	190/190	100	0/190	0	1
gene-ECD_RS12360	NC_012971.2	2471404	2472984	+	protein_coding	ECD_RS12360	ECD_02378	hyfF	WP_000122577.1	hydrogenase 4 subunit F	-3.76171	0.427619	0.00662995	0.0222811	0.560505	1.49429	0.560505	1.49429	5	21	0.199369	0.907576	1581	1	1579	99.87	UNIPROTKB|P77437 - symbol:hyfF species:83333 "Escherichia coli K-12" [GO:0006974 "cellular response to DNA damage stimulus" evidence=IEP] [GO:0016021 "integral component of membrane" evidence=ISA] [GO:0005886 "plasma membrane" evidence=IDA] InterPro:IPR001750 InterPro:IPR001516 Pfam:PF00361 GO:GO:0016021 GO:GO:0005886 GO:GO:0016491 EMBL:U00096 EMBL:AP009048 Proteomes:UP000000318 Proteomes:UP00000…	526	1	526	100	996.1	2e-289	526/526	100	526/526	100	0/526	0	1
gene-ECD_RS12365	NC_012971.2	2472974	2474641	+	protein_coding	ECD_RS12365	ECD_02379	hyfG	WP_001102321.1	hydrogenase 4 catalytic subunit HyfG	-2.59626	0.652048	0.0425388	0.101196	0.815293	1.58031	0.815293	1.58031	8	23	0.302352	0.942166	1668	1	1666	99.88	UNIPROTKB|P77329 - symbol:hyfG "hydrogenase 4 catalytic subunit HyfG" species:83333 "Escherichia coli K-12" [GO:0005515 "protein binding" evidence=IPI] InterPro:IPR001135 InterPro:IPR001268 InterPro:IPR001501 InterPro:IPR014029 Pfam:PF00329 Pfam:PF00346 Pfam:PF00374 ProDom:PD001581 PROSITE:PS00535 GO:GO:0051287 EMBL:U00096 EMBL:AP009048 Proteomes:UP000000318 Proteomes:UP000000625 GO:GO:0051539 GO…	555	1	555	100	1129.4	0	554/555	99	555/555	100	0/555	0	1
gene-ECD_RS12400	NC_012971.2	2480575	2482038	+	protein_coding	ECD_RS12400	ECD_02386	bepA	WP_000489667.1	beta-barrel assembly-enhancing protease	16.8512	8.82278	2.10887e-66	1.33948e-63	9.74097	5.69238	9.74097	5.69238	9001	586	387.587	27.3497	1464	1	1462	99.86	UNIPROTKB|P66948 - symbol:bepA "chaperone/protease involved in the maintenance of OM integrity" species:83333 "Escherichia coli K-12" [GO:0008237 "metallopeptidase activity" evidence=IDA;RCA] [GO:0061077 "chaperone-mediated protein folding" evidence=IMP] [GO:0016020 "membrane" evidence=IDA] [GO:0030288 "outer membrane-bounded periplasmic space" evidence=TAS] HAMAP:MF_00997 InterPro:IPR001915 Inte…	487	1	487	100	951.8	5e-276	487/487	100	487/487	100	0/487	0	1
gene-ECD_RS12405	NC_012971.2	2482059	2482418	+	protein_coding	ECD_RS12405	ECD_02387	arsC	WP_000166449.1	arsenate reductase (glutaredoxin)	12.0538	6.95265	5.41531e-50	1.37585e-47	7.84274	4.31842	7.84274	4.31842	2407	219	421.496	41.5659	360	1	358	99.44	UNIPROTKB|P76569 - symbol:yfgD "putative oxidoreductase" species:83333 "Escherichia coli K-12" [GO:0005829 "cytosol" evidence=IDA] InterPro:IPR006659 Pfam:PF03960 GO:GO:0005829 EMBL:U00096 EMBL:AP009048 Proteomes:UP000000318 Proteomes:UP000000625 InterPro:IPR036249 SUPFAM:SSF52833 GO:GO:0008794 eggNOG:ENOG4105K89 eggNOG:COG1393 HOGENOM:HOG000059717 KO:K00537 CDD:cd03034 InterPro:IPR006660 TIGRFAM…	119	1	119	100	231.5	8e-60	118/119	99	119/119	100	0/119	0	1
gene-ECD_RS12425	NC_012971.2	2485678	2486715	+	protein_coding	ECD_RS12425	ECD_02391	purM	WP_001295474.1	phosphoribosylformylglycinamidine cyclo-ligase	-2.29852	4.05848	5.658e-06	4.87843e-05	3.45556	4.58087	3.45556	4.58087	105	265	6.37693	17.4439	1038	1	1036	99.81	UNIPROTKB|P08178 - symbol:purM "phosphoribosylformylglycinamide cyclo-ligase" species:83333 "Escherichia coli K-12" [GO:0005829 "cytosol" evidence=IDA] [GO:0004641 "phosphoribosylformylglycinamidine cyclo-ligase activity" evidence=IDA] HAMAP:MF_00741 InterPro:IPR004733 UniPathway:UPA00074 InterPro:IPR016188 GO:GO:0005829 GO:GO:0005524 EMBL:U00096 EMBL:AP009048 Proteomes:UP000000318 Proteomes:UP00…	345	1	345	100	692.6	4e-198	343/345	99	344/345	99	0/345	0	1
gene-ECD_RS12455	NC_012971.2	2493770	2493961	+	protein_coding	ECD_RS12455	ECD_02396	.	WP_000076001.1	DUF2633 family protein	3.21054	3.03105	1.94814e-07	2.32739e-06	3.72786	2.26531	3.72786	2.26531	129	44	42.3553	15.6584	192	1	190	98.96	UNIPROTKB|P64545 - symbol:yfgG "putative protein" species:83333 "Escherichia coli K-12" [GO:0005887 "integral component of plasma membrane" evidence=RCA] GO:GO:0016021 EMBL:U00096 EMBL:AP009048 Proteomes:UP000000318 Proteomes:UP000000625 PIR:G65026 RefSeq:NP_416999.1 RefSeq:WP_000076001.1 ProteinModelPortal:P64545 BioGrid:4260586 STRING:316385.ECDH10B_2670 TCDB:9.B.209.1.1 PaxDb:P64545 PRIDE:P645…	63	1	63	100	125.9	3e-28	62/63	98	63/63	100	0/63	0	1
gene-ECD_RS12460	NC_012971.2	2494272	2494790	+	protein_coding	ECD_RS12460	ECD_02397	.	WP_001295476.1	glycine zipper 2TM domain-containing protein	7.27104	-0.128945	0.00339444	0.0127576	1.21996	0.230292	1.21996	0.230292	14	2	1.70051	0.263305	519	1	517	99.61	UNIPROTKB|P65290 - symbol:yfgH "putative lipoprotein" species:83333 "Escherichia coli K-12" [GO:0009279 "cell outer membrane" evidence=IDA] InterPro:IPR008816 Pfam:PF05433 GO:GO:0005886 EMBL:U00096 EMBL:AP009048 Proteomes:UP000000318 Proteomes:UP000000625 GO:GO:0009279 PROSITE:PS51257 PIR:H65026 RefSeq:NP_417000.1 RefSeq:WP_001295476.1 ProteinModelPortal:P65290 BioGrid:4261322 STRING:316385.ECDH1…	172	1	172	100	248.1	1e-64	171/172	99	172/172	100	0/172	0	1
gene-ECD_RS12495	NC_012971.2	2501954	2503132	-	protein_coding	ECD_RS12495	ECD_02404	bamB	WP_001177048.1	outer membrane protein assembly factor BamB	2.23941	8.26985	3.06918e-08	4.38077e-07	8.73994	7.58095	8.73994	7.58095	4492	2201	240.185	127.556	1179	1	1177	99.83	UNIPROTKB|P77774 - symbol:bamB species:83333 "Escherichia coli K-12" [GO:0005515 "protein binding" evidence=IPI] [GO:0043165 "Gram-negative-bacterium-type cell outer membrane assembly" evidence=IDA;IMP;IPI] [GO:0055114 "oxidation-reduction process" evidence=IEA] [GO:0016491 "oxidoreductase activity" evidence=IBA] [GO:1990063 "Bam protein complex" evidence=IDA] [GO:0042802 "identical protein bindi…	392	1	392	100	693.3	2e-198	391/392	99	391/392	99	0/392	0	1
gene-ECD_RS12500	NC_012971.2	2503143	2503763	-	protein_coding	ECD_RS12500	ECD_02405	.	WP_000409205.1	ancillary SecYEG translocon subunit YfgM	2.8605	7.09403	2.55345e-12	6.31896e-11	7.66717	6.1639	7.66717	6.1639	2130	817	216.226	89.8931	621	1	619	99.68	UNIPROTKB|P76576 - symbol:yfgM "ancillary SecYEG translocon subunit" species:83333 "Escherichia coli K-12" [GO:0005515 "protein binding" evidence=IPI] [GO:0071575 "integral component of external side of plasma membrane" evidence=IDA] InterPro:IPR011990 EcoGene:EG14209 GO:GO:0043234 GO:GO:0032403 EMBL:U00096 EMBL:AP009048 Proteomes:UP000000318 Proteomes:UP000000625 Gene3D:1.25.40.10 SUPFAM:SSF4845…	206	1	206	100	396	4e-109	205/206	99	206/206	100	0/206	0	1
gene-ECD_RS12530	NC_012971.2	2509493	2511805	-	protein_coding	ECD_RS12530	ECD_02411	pbpC	WP_001137669.1	peptidoglycan glycosyltransferase PbpC	-3.25053	2.78404	6.23139e-07	6.77291e-06	2.04739	3.48688	2.04739	3.48688	33	118	0.89941	3.4858	2313	1	2311	99.91	UNIPROTKB|P76577 - symbol:pbpC species:83333 "Escherichia coli K-12" [GO:0051781 "positive regulation of cell division" evidence=IDA] [GO:0016787 "hydrolase activity" evidence=IEA] [GO:0008233 "peptidase activity" evidence=IEA] [GO:0008152 "metabolic process" evidence=IEA] [GO:0006508 "proteolysis" evidence=IEA] [GO:0004180 "carboxypeptidase activity" evidence=IEA] [GO:0003824 "catalytic activity…	770	1	770	100	1576.2	0	769/770	99	769/770	99	0/770	0	1
gene-ECD_RS12595	NC_012971.2	2526122	2527336	-	protein_coding	ECD_RS12595	ECD_02422	iscS	WP_001295373.1	cysteine desulfurase	2.24814	8.47974	2.48324e-08	3.58471e-07	8.95119	7.78604	8.95119	7.78604	5202	2539	269.907	142.785	1215	1	1213	99.84	UNIPROTKB|P0A6B7 - symbol:iscS "cysteine desulfurase" species:83333 "Escherichia coli K-12" [GO:0006810 "transport" evidence=IEA] [GO:0005829 "cytosol" evidence=IDA] [GO:0097163 "sulfur carrier activity" evidence=EXP] [GO:0030170 "pyridoxal phosphate binding" evidence=IDA] [GO:0005515 "protein binding" evidence=IPI] [GO:0031119 "tRNA pseudouridine synthesis" evidence=IDA] [GO:0031071 "cysteine de…	404	1	404	100	804.7	8e-232	404/404	100	404/404	100	0/404	0	1
gene-ECD_RS12600	NC_012971.2	2527448	2527936	-	protein_coding	ECD_RS12600	ECD_02423	iscR	WP_001241357.1	Fe-S cluster assembly transcriptional regulator IscR	3.34925	7.88804	3.89385e-16	1.48395e-14	8.51426	6.77956	8.51426	6.77956	3840	1258	495.042	175.779	489	1	487	99.59	UNIPROTKB|P0AGK8 - symbol:iscR "DNA-binding transcriptional dual regulator IscR" species:83333 "Escherichia coli K-12" [GO:0005829 "cytosol" evidence=IDA] [GO:0003700 "DNA binding transcription factor activity" evidence=IDA] [GO:0006355 "regulation of transcription, DNA-templated" evidence=IMP;IDA] HAMAP:MF_01176 InterPro:IPR010242 EcoGene:EG13397 Pfam:PF02082 GO:GO:0005829 GO:GO:0042802 GO:GO:00…	162	1	162	100	321.6	8e-87	162/162	100	162/162	100	0/162	0	1
gene-ECD_RS12610	NC_012971.2	2529247	2530050	+	protein_coding	ECD_RS12610	ECD_02425	suhB	WP_000553451.1	inositol-1-monophosphatase	-2.54368	7.61025	2.49099e-10	4.72296e-09	6.79637	8.13547	6.79637	8.13547	1160	3238	90.9539	275.18	804	1	802	99.75	UNIPROTKB|P0ADG4 - symbol:suhB species:83333 "Escherichia coli K-12" [GO:0005737 "cytoplasm" evidence=IDA] [GO:0000287 "magnesium ion binding" evidence=IDA] [GO:0008934 "inositol monophosphate 1-phosphatase activity" evidence=IEA;IDA] [GO:0031403 "lithium ion binding" evidence=IDA] [GO:0046855 "inositol phosphate dephosphorylation" evidence=IEA;IDA] [GO:0007165 "signal transduction" evidence=IBA]…	267	1	267	100	531.2	1e-149	267/267	100	267/267	100	0/267	0	1
gene-ECD_RS12630	NC_012971.2	2533811	2534701	-	protein_coding	ECD_RS12630	ECD_02429	hcaR	WP_000423257.1	DNA-binding transcriptional regulator HcaR	2.4958	3.05803	2.30732e-05	0.000169426	3.66445	2.5041	3.66445	2.5041	123	54	8.70256	4.14106	891	1	889	99.78	UNIPROTKB|Q47141 - symbol:hcaR species:83333 "Escherichia coli K-12" [GO:0003677 "DNA binding" evidence=IDA] [GO:0045892 "negative regulation of transcription, DNA-templated" evidence=ISS;IDA] [GO:0045893 "positive regulation of transcription, DNA-templated" evidence=ISS;IDA] [GO:0003700 "DNA binding transcription factor activity" evidence=ISS;IDA] InterPro:IPR000847 Pfam:PF00126 PRINTS:PR00039 P…	296	1	296	100	574.7	1e-162	295/296	99	295/296	99	0/296	0	1
gene-ECD_RS12635	NC_012971.2	2534837	2536198	+	protein_coding	ECD_RS12635	ECD_02430	.	WP_000211172.1	aromatic ring-hydroxylating dioxygenase subunit alpha	2.26121	1.10255	0.0251301	0.0662774	1.90833	1.14503	1.90833	1.14503	29	14	1.34227	0.702339	1362	1	1360	99.85	UNIPROTKB|P0ABR5 - symbol:hcaE "putative 3-phenylpropionate/cinnamate dioxygenase subunit alpha" species:83333 "Escherichia coli K-12" [GO:0019380 "3-phenylpropionate catabolic process" evidence=IMP] HAMAP:MF_01648 InterPro:IPR001663 InterPro:IPR015879 InterPro:IPR015881 InterPro:IPR017941 InterPro:IPR020875 InterPro:IPR036922 Pfam:PF00355 Pfam:PF00848 PRINTS:PR00090 PROSITE:PS00570 PROSITE:PS512…	453	1	453	100	955.3	4e-277	453/453	100	453/453	100	0/453	0	1
gene-ECD_RS12705	NC_012971.2	2551640	2552830	+	protein_coding	ECD_RS12705	ECD_02444	hmpA	WP_000883122.1	NO-inducible flavohemoprotein	8.98548	10.0032	8.17829e-46	1.94797e-43	10.8516	7.69016	10.8516	7.69016	19449	2375	1029.45	136.253	1191	1	1189	99.83	UNIPROTKB|P24232 - symbol:hmp "nitric oxide dioxygenase" species:83333 "Escherichia coli K-12" [GO:0071500 "cellular response to nitrosative stress" evidence=IBA] [GO:0046210 "nitric oxide catabolic process" evidence=IBA] [GO:0005622 "intracellular" evidence=IBA] [GO:0032843 "hydroperoxide reductase activity" evidence=IDA] [GO:0005504 "fatty acid binding" evidence=IDA] [GO:0071949 "FAD binding" e…	396	1	396	100	807.7	9e-233	396/396	100	396/396	100	0/396	0	1
gene-ECD_RS12715	NC_012971.2	2553274	2554608	-	protein_coding	ECD_RS12715	ECD_02446	glrR	WP_001295369.1	two-component system response regulator GlrR	-2.10312	4.19661	2.91012e-05	0.000206142	3.66445	4.67673	3.66445	4.67673	123	284	5.80822	14.5356	1335	1	1333	99.85	UNIPROTKB|P0AFU4 - symbol:glrR "GlrR DNA-binding transcriptional activator" species:83333 "Escherichia coli K-12" [GO:0045893 "positive regulation of transcription, DNA-templated" evidence=IMP] [GO:0001150 "bacterial-type RNA polymerase enhancer sequence-specific DNA binding" evidence=IDA] [GO:0001151 "transcription factor activity, bacterial-type RNA polymerase transcription enhancer sequence-sp…	444	1	444	100	862.1	4e-249	444/444	100	444/444	100	0/444	0	1
gene-ECD_RS12760	NC_012971.2	2566262	2566522	+	protein_coding	ECD_RS12760	ECD_02456	yfhL	WP_001196283.1	4Fe-4S dicluster ferredoxin YfhL	3.922	2.66348	2.24277e-08	3.26229e-07	3.44301	1.81129	3.44301	1.81129	104	29	25.1196	7.59195	261	1	241	92.34	TIGR_CMR|VC_0716 - symbol:VC_0716 "ferredoxin" species:686 "Vibrio cholerae O1 biovar El Tor" [GO:0006118 "obsolete electron transport" evidence=ISS] [GO:0009055 "electron transfer activity" evidence=ISS] InterPro:IPR017896 Pfam:PF00037 Prosite:PS00198 EMBL:AE003852 Proteomes:UP000000584 InterPro:IPR017900 PROSITE:PS51379 eggNOG:COG1145 eggNOG:ENOG4105K5D OMA:DCCVPDD PIR:E82288 RefSeq:NP_230365.1…	84	1	80	95.24	137.5	1e-31	61/80	76	66/80	82	0/80	0	1
gene-ECD_RS12790	NC_012971.2	2568340	2569068	-	protein_coding	ECD_RS12790	ECD_02459	recO	WP_000399404.1	DNA repair protein RecO	-2.40365	3.62514	6.86759e-06	5.70204e-05	3.02179	4.18064	3.02179	4.18064	75	198	6.48564	18.5581	729	1	727	99.73	UNIPROTKB|P0A7H3 - symbol:recO "protein interacts with RecR and possibly RecF proteins" species:83333 "Escherichia coli K-12" [GO:0009314 "response to radiation" evidence=IMP] HAMAP:MF_00201 InterPro:IPR003717 Pfam:PF02565 GO:GO:0009314 EMBL:U00096 EMBL:AP009048 Proteomes:UP000000318 Proteomes:UP000000625 GO:GO:0006281 InterPro:IPR037278 SUPFAM:SSF57863 GO:GO:0006310 EMBL:M76470 EMBL:M74526 EMBL:…	242	1	242	100	484.6	1e-135	242/242	100	242/242	100	0/242	0	1
gene-ECD_RS12795	NC_012971.2	2569080	2569985	-	protein_coding	ECD_RS12795	ECD_02460	era	WP_000020749.1	GTPase Era	-2.0574	6.20862	2.25772e-06	2.11925e-05	5.6217	6.64756	5.6217	6.64756	508	1147	35.3472	86.503	906	1	904	99.78	UNIPROTKB|P06616 - symbol:era "30S ribosomal subunit maturation GTPase Era" species:83333 "Escherichia coli K-12" [GO:0005515 "protein binding" evidence=IPI] [GO:0046777 "protein autophosphorylation" evidence=IDA] [GO:0031234 "extrinsic component of cytoplasmic side of plasma membrane" evidence=IDA] [GO:0003723 "RNA binding" evidence=IDA] [GO:0005829 "cytosol" evidence=IDA] [GO:0070181 "small rib…	301	1	301	100	593.2	3e-168	301/301	100	301/301	100	0/301	0	1
gene-ECD_RS12805	NC_012971.2	2570935	2571909	-	protein_coding	ECD_RS12805	ECD_02462	lepB	WP_000002542.1	signal peptidase I	-2.85946	6.49803	6.58272e-12	1.58777e-10	5.57649	7.07266	5.57649	7.07266	492	1544	31.8112	108.203	975	1	973	99.79	UNIPROTKB|P00803 - symbol:lepB species:83333 "Escherichia coli K-12" [GO:0016485 "protein processing" evidence=IMP] [GO:0015643 "toxic substance binding" evidence=IMP] [GO:0008233 "peptidase activity" evidence=IMP;IDA] [GO:0006508 "proteolysis" evidence=IDA;IMP] [GO:0016021 "integral component of membrane" evidence=IDA] [GO:0005886 "plasma membrane" evidence=IDA] [GO:0004252 "serine-type endopept…	324	1	324	100	659.8	2e-188	323/324	99	324/324	100	0/324	0	1
gene-ECD_RS12810	NC_012971.2	2571925	2573724	-	protein_coding	ECD_RS12810	ECD_02463	lepA	WP_000790168.1	elongation factor 4	-2.01205	7.78335	1.69669e-06	1.63266e-05	7.20103	8.20482	7.20103	8.20482	1539	3398	53.8996	128.987	1800	1	1798	99.89	UNIPROTKB|P60785 - symbol:lepA "elongation factor 4" species:83333 "Escherichia coli K-12" [GO:0043023 "ribosomal large subunit binding" evidence=IDA] [GO:0043024 "ribosomal small subunit binding" evidence=IDA] [GO:0005829 "cytosol" evidence=IDA] [GO:0009651 "response to salt stress" evidence=IMP] [GO:0009409 "response to cold" evidence=IMP] [GO:0009268 "response to pH" evidence=IMP] [GO:0005886 …	599	1	599	100	1183.7	0	599/599	100	599/599	100	0/599	0	1
gene-ECD_RS12815	NC_012971.2	2573922	2574401	-	protein_coding	ECD_RS12815	ECD_02464	rseC	WP_000589070.1	SoxR-reducing system protein RseC	-2.34328	5.39666	1.05347e-07	1.34724e-06	4.70424	5.90106	4.70424	5.90106	264	679	34.6723	96.655	480	1	478	99.58	UNIPROTKB|P46187 - symbol:rseC "protein RseC" species:83333 "Escherichia coli K-12" [GO:0006979 "response to oxidative stress" evidence=IMP] [GO:0005886 "plasma membrane" evidence=IDA] Pfam:PF04246 GO:GO:0016021 GO:GO:0005886 GO:GO:0006979 EMBL:U00096 EMBL:AP009048 Proteomes:UP000000318 Proteomes:UP000000625 EMBL:D64044 EMBL:U37089 EMBL:U37455 PIR:I83299 RefSeq:NP_417065.1 RefSeq:WP_000589068.1 P…	159	1	159	100	294.7	1e-78	158/159	99	159/159	100	0/159	0	1
gene-ECD_RS12825	NC_012971.2	2575354	2576004	-	protein_coding	ECD_RS12825	ECD_02466	rseA	WP_001168459.1	anti-sigma-E factor RseA	2.04661	9.05508	6.95952e-07	7.47119e-06	9.48272	8.45157	9.48272	8.45157	7524	4034	728.597	423.4	651	1	565	86.79	UNIPROTKB|P0AFX7 - symbol:rseA "anti-sigma factor" species:83333 "Escherichia coli K-12" [GO:0005887 "integral component of plasma membrane" evidence=RCA] [GO:0005515 "protein binding" evidence=IPI] [GO:0016989 "sigma factor antagonist activity" evidence=IMP] InterPro:IPR005572 InterPro:IPR026279 InterPro:IPR036147 Pfam:PF03872 PIRSF:PIRSF016938 EcoGene:EG12341 GO:GO:0016021 GO:GO:0005886 GO:GO:0…	216	1	188	87.04	379.8	3e-104	188/188	100	188/188	100	0/188	0	1
gene-ECD_RS12865	NC_012971.2	2582023	2582610	+	protein_coding	ECD_RS12865	ECD_02472	eamB	WP_000189210.1	cysteine/O-acetylserine transporter	3.69204	3.15161	2.02761e-09	3.52842e-08	3.88448	2.23911	3.88448	2.23911	145	43	15.5457	4.99674	588	1	586	99.66	UNIPROTKB|P38101 - symbol:eamB "O-Acetylserine/cysteine export protein" species:83333 "Escherichia coli K-12" [GO:1903712 "cysteine transmembrane transport" evidence=IEA] [GO:0033228 "cysteine export across plasma membrane" evidence=IMP] [GO:0033229 "cysteine transmembrane transporter activity" evidence=IMP] [GO:0005887 "integral component of plasma membrane" evidence=IDA] [GO:0005886 "plasma mem…	195	1	195	100	386	4e-106	193/195	98	195/195	100	0/195	0	1
gene-ECD_RS12870	NC_012971.2	2582666	2583049	-	protein_coding	ECD_RS12870	ECD_02473	grcA	WP_000627807.1	autonomous glycyl radical cofactor GrcA	-2.36581	2.88883	0.000150657	0.000873904	2.39864	3.4757	2.39864	3.4757	45	117	7.38755	20.8185	384	1	382	99.48	UNIPROTKB|P68066 - symbol:grcA "stress-induced alternate pyruvate formate-lyase subunit" species:83333 "Escherichia coli K-12" [GO:0006567 "threonine catabolic process" evidence=IBA] [GO:0008861 "formate C-acetyltransferase activity" evidence=IGI] [GO:0005829 "cytosol" evidence=IDA] [GO:0005737 "cytoplasm" evidence=IDA] InterPro:IPR001150 Pfam:PF01228 PROSITE:PS51149 EcoGene:EG11784 GO:GO:0005829…	127	1	127	100	251.9	6e-66	127/127	100	127/127	100	0/127	0	1
gene-ECD_RS12875	NC_012971.2	2583354	2584043	+	protein_coding	ECD_RS12875	ECD_02474	ung	WP_001262713.1	uracil-DNA glycosylase	2.16203	4.57459	6.44988e-06	5.4142e-05	5.06093	3.99736	5.06093	3.99736	341	173	31.1548	17.1314	690	1	688	99.71	UNIPROTKB|P12295 - symbol:ung "uracil-DNA glycosylase" species:83333 "Escherichia coli K-12" [GO:0004844 "uracil DNA N-glycosylase activity" evidence=IDA] [GO:0005515 "protein binding" evidence=IPI] HAMAP:MF_00148 InterPro:IPR002043 InterPro:IPR018085 PROSITE:PS00130 EcoGene:EG11058 Pfam:PF03167 GO:GO:0005737 EMBL:U00096 EMBL:AP009048 Proteomes:UP000000318 Proteomes:UP000000625 EMBL:D64044 GO:GO:…	229	1	229	100	477.2	2e-133	228/229	99	228/229	99	0/229	0	1
gene-ECD_RS12890	NC_012971.2	2585335	2585754	+	protein_coding	ECD_RS12890	ECD_02476	trxC	WP_001098726.1	thioredoxin TrxC	3.29044	5.2346	5.14442e-13	1.3649e-11	5.87145	4.20792	5.87145	4.20792	606	202	90.9584	32.8623	420	1	418	99.52	UNIPROTKB|P0AGG4 - symbol:trxC "reduced thioredoxin 2" species:83333 "Escherichia coli K-12" [GO:0098869 "cellular oxidant detoxification" evidence=IEA] [GO:0004791 "thioredoxin-disulfide reductase activity" evidence=IBA] [GO:0034599 "cellular response to oxidative stress" evidence=IBA] [GO:0016671 "oxidoreductase activity, acting on a sulfur group of donors, disulfide as acceptor" evidence=IBA] …	139	1	139	100	293.5	2e-78	139/139	100	139/139	100	0/139	0	1
gene-ECD_RS12900	NC_012971.2	2586553	2589213	+	protein_coding	ECD_RS12900	ECD_02478	pat	WP_000083017.1	protein lysine acetyltransferase	-2.22965	5.45177	4.80943e-07	5.39081e-06	4.80569	5.93411	4.80569	5.93411	284	695	6.72811	17.8458	2661	1	2659	99.92	UNIPROTKB|P76594 - symbol:patZ species:83333 "Escherichia coli K-12" [GO:0052858 "peptidyl-lysine acetyltransferase activity" evidence=IMP] [GO:0061733 "peptide-lysine-N-acetyltransferase activity" evidence=IMP;IDA] [GO:0051289 "protein homotetramerization" evidence=IDA] [GO:0032462 "regulation of protein homooligomerization" evidence=IDA] [GO:0005515 "protein binding" evidence=IPI] [GO:0006979 "…	886	1	886	100	1731.5	0	879/886	99	884/886	99	0/886	0	1
gene-ECD_RS12915	NC_012971.2	2591048	2592346	-	protein_coding	ECD_RS12915	ECD_02481	kgtP	WP_000841103.1	alpha-ketoglutarate permease	2.90038	6.74344	2.13924e-12	5.36357e-11	7.32326	5.80385	7.32326	5.80385	1676	634	81.3363	33.3485	1299	1	1297	99.85	UNIPROTKB|P0AEX3 - symbol:kgtP "alpha-ketoglutarate:H+ symporter" species:83333 "Escherichia coli K-12" [GO:0098655 "cation transmembrane transport" evidence=IEA] [GO:0015294 "solute:cation symporter activity" evidence=IDA] [GO:0005886 "plasma membrane" evidence=IDA] [GO:0016020 "membrane" evidence=IDA] InterPro:IPR004736 InterPro:IPR005828 InterPro:IPR005829 Pfam:PF00083 PROSITE:PS00216 PROSITE:…	432	1	432	100	849.7	2e-245	432/432	100	432/432	100	0/432	0	1
gene-ECD_RS12945	NC_012971.2	2600818	2601549	-	protein_coding	ECD_RS12945	ECD_02483	pgeF	WP_000040127.1	polyphenol oxidase	-2.23374	4.29001	6.06444e-06	5.15884e-05	3.6965	4.79388	3.6965	4.79388	126	309	10.8512	28.8432	732	1	730	99.73	UNIPROTKB|P33644 - symbol:yfiH "polyphenol oxidase YfiH" species:83333 "Escherichia coli K-12" [GO:0005507 "copper ion binding" evidence=IDA] [GO:0005829 "cytosol" evidence=IDA] EcoGene:EG12097 GO:GO:0005829 GO:GO:0042803 EMBL:U00096 EMBL:AP009048 Proteomes:UP000000318 Proteomes:UP000000625 GO:GO:0005507 DrugBank:DB04272 GO:GO:0016682 InterPro:IPR011324 SUPFAM:SSF64438 EMBL:M29364 EMBL:X57620 EMB…	243	1	243	100	490.7	1e-137	236/243	97	237/243	97	0/243	0	1
gene-ECD_RS12955	NC_012971.2	2602661	2603398	+	protein_coding	ECD_RS12955	ECD_02485	bamD	WP_000197686.1	outer membrane protein assembly factor BamD	2.25451	6.88804	5.27564e-08	7.24434e-07	7.36541	6.20341	7.36541	6.20341	1726	840	147.436	77.7712	738	1	736	99.73	UNIPROTKB|P0AC02 - symbol:bamD species:83333 "Escherichia coli K-12" [GO:0043165 "Gram-negative-bacterium-type cell outer membrane assembly" evidence=IGI;IDA;IMP] [GO:0005515 "protein binding" evidence=IPI] [GO:1990063 "Bam protein complex" evidence=IDA] [GO:0051205 "protein insertion into membrane" evidence=IMP;IDA] HAMAP:MF_00922 InterPro:IPR011990 EcoGene:EG14222 EMBL:U00096 EMBL:AP009048 Prot…	245	1	245	100	493.4	2e-138	245/245	100	245/245	100	0/245	0	1
gene-ECD_RS12965	NC_012971.2	2603669	2604010	+	protein_coding	ECD_RS12965	ECD_02486	raiA	WP_000178456.1	ribosome-associated translation inhibitor RaiA	3.83928	7.88725	2.15476e-19	1.17311e-17	8.55635	6.62623	8.55635	6.62623	3954	1130	728.836	225.761	342	1	340	99.42	UNIPROTKB|P0AD49 - symbol:raiA species:83333 "Escherichia coli K-12" [GO:0022627 "cytosolic small ribosomal subunit" evidence=IDA] [GO:0043022 "ribosome binding" evidence=IBA] [GO:0019843 "rRNA binding" evidence=IEA] [GO:0003723 "RNA binding" evidence=IEA] [GO:0005829 "cytosol" evidence=IDA] [GO:0005515 "protein binding" evidence=IPI] [GO:0045900 "negative regulation of translational elongation" …	113	1	113	100	225.7	4e-58	113/113	100	113/113	100	0/113	0	1
gene-ECD_RS12985	NC_012971.2	2607874	2608239	+	protein_coding	ECD_RS12985	ECD_02491	.	WP_000976004.1	DUF2799 domain-containing protein	3.12524	2.36727	8.0918e-06	6.57524e-05	3.10376	1.77527	3.10376	1.77527	80	28	13.7793	5.22724	366				No hit
gene-ECD_RS13005	NC_012971.2	2610697	2611044	-	protein_coding	ECD_RS13005	ECD_02495	rplS	WP_000065253.1	50S ribosomal protein L19	-2.12557	6.26563	7.37619e-07	7.85214e-06	5.64653	6.71922	5.64653	6.71922	517	1206	93.6549	236.79	348	1	346	99.43	UNIPROTKB|P0A7K6 - symbol:rplS "50S ribosomal subunit protein L19" species:83333 "Escherichia coli K-12" [GO:0070180 "large ribosomal subunit rRNA binding" evidence=IDA] [GO:0005829 "cytosol" evidence=IDA] [GO:0006412 "translation" evidence=IEA] [GO:0003735 "structural constituent of ribosome" evidence=IEA;IBA] [GO:0022625 "cytosolic large ribosomal subunit" evidence=IDA] [GO:0030529 "intracellul…	115	1	115	100	225.3	5e-58	115/115	100	115/115	100	0/115	0	1
gene-ECD_RS13050	NC_012971.2	2617233	2618111	+	protein_coding	ECD_RS13050	ECD_02503	nadK	WP_001059169.1	NAD(+) kinase	2.31328	4.57362	9.7778e-07	1.0017e-05	5.08937	3.93343	5.08937	3.93343	348	165	24.958	12.826	879	1	877	99.77	UNIPROTKB|P0A7B3 - symbol:nadK "NAD kinase" species:83333 "Escherichia coli K-12" [GO:0051287 "NAD binding" evidence=IDA] [GO:0005829 "cytosol" evidence=IDA] [GO:0005524 "ATP binding" evidence=IDA] [GO:0006741 "NADP biosynthetic process" evidence=IDA] [GO:0003951 "NAD+ kinase activity" evidence=IDA] HAMAP:MF_00361 InterPro:IPR002504 InterPro:IPR017437 InterPro:IPR017438 Pfam:PF01513 InterPro:IPR0…	292	1	292	100	589.3	4e-167	292/292	100	292/292	100	0/292	0	1
gene-ECD_RS13060	NC_012971.2	2620007	2620348	+	protein_coding	ECD_RS13060	.	bamE	WP_001203437.1	outer membrane protein assembly factor BamE	2.88158	6.41166	5.10633e-12	1.2395e-10	6.99093	5.48502	6.99093	5.48502	1329	506	244.973	101.093	342	1	340	99.42	UNIPROTKB|P0A937 - symbol:bamE species:83333 "Escherichia coli K-12" [GO:0005515 "protein binding" evidence=IPI] [GO:0045203 "integral component of cell outer membrane" evidence=IGI] [GO:0016020 "membrane" evidence=IDA] [GO:0043165 "Gram-negative-bacterium-type cell outer membrane assembly" evidence=IGI;IDA;IMP] [GO:1990063 "Bam protein complex" evidence=IDA] [GO:0042802 "identical protein bindin…	113	1	113	100	230.3	2e-59	113/113	100	113/113	100	0/113	0	1
gene-ECD_RS13095	NC_012971.2	2626475	2627371	+	protein_coding	ECD_RS13095	ECD_02512	.	WP_000614784.1	ParB N-terminal domain-containing protein	-7.43484	-0.667099	0.0246349	0.065199	0.130874	0.830925	0.130874	0.830925	1	9	0.070279	0.685561	897	16	859	94.09	UNIPROTKB|Q0BZ68 - symbol:HNE_2531 "ParB family protein" species:228405 "Hyphomonas neptunium ATCC 15444" [GO:0003677 "DNA binding" evidence=ISM] [GO:0007059 "chromosome segregation" evidence=ISM] InterPro:IPR003115 Pfam:PF02195 EMBL:CP000158 Proteomes:UP000001959 InterPro:IPR036086 SMART:SM00470 SUPFAM:SSF110849 eggNOG:COG1475 RefSeq:WP_011647523.1 ProteinModelPortal:Q0BZ68 STRING:228405.HNE_253…	304	15	297	93.09	195.7	1e-48	100/283	35	175/283	61	2/283	0	1
gene-ECD_RS13105	NC_012971.2	2628773	2629750	+	protein_coding	ECD_RS13105	ECD_02515	csiD	WP_000993087.1	carbon starvation induced protein CsiD	2.39611	3.14248	3.56868e-05	0.000244608	3.72786	2.61014	3.72786	2.61014	129	59	8.31515	4.12201	978	1	976	99.8	UNIPROTKB|P76621 - symbol:csiD "putative protein" species:83333 "Escherichia coli K-12" [GO:0042802 "identical protein binding" evidence=IDA] [GO:0051289 "protein homotetramerization" evidence=IDA] [GO:0090549 "response to carbon starvation" evidence=IEP] HAMAP:MF_01083 InterPro:IPR015038 Pfam:PF08943 ProDom:PD135861 GO:GO:0042802 GO:GO:0005506 EMBL:U00096 EMBL:AP009048 Proteomes:UP000000318 Prot…	325	1	325	100	646.7	2e-184	317/325	97	321/325	98	0/325	0	1
gene-ECD_RS13140	NC_012971.2	2636730	2636888	-	protein_coding	ECD_RS13140	ECD_02522	.	WP_000508177.1	YqaE/Pmp3 family membrane protein	2.10107	1.81676	0.0120505	0.036448	2.47455	1.66148	2.47455	1.66148	48	25	19.0311	10.7433	159	1	157	98.74	UNIPROTKB|P0AE42 - symbol:yqaE "putative membrane protein" species:83333 "Escherichia coli K-12" [GO:0046677 "response to antibiotic" evidence=IMP] InterPro:IPR000612 Pfam:PF01679 PROSITE:PS01309 GO:GO:0016021 GO:GO:0005886 EMBL:U00096 EMBL:AP009048 Proteomes:UP000000318 Proteomes:UP000000625 GO:GO:0046677 eggNOG:COG0401 HOGENOM:HOG000274029 PANTHER:PTHR21659 PIR:C65046 RefSeq:NP_417152.1 RefSeq:…	52	1	52	100	112.1	3e-24	52/52	100	52/52	100	0/52	0	1
gene-ECD_RS13145	NC_012971.2	2637071	2637370	+	protein_coding	ECD_RS13145	ECD_02523	.	WP_000137280.1	helix-turn-helix transcriptional regulator	9.12356	2.84447	9.55611e-17	3.91595e-15	3.77865	1.25373	3.77865	1.25373	134	16	28.1581	3.64414	300	1	298	99.33	UNIPROTKB|P77295 - symbol:ygaV "putative DNA-binding transcriptional regulator" species:83333 "Escherichia coli K-12" [GO:0044212 "transcription regulatory region DNA binding" evidence=IBA] [GO:0045892 "negative regulation of transcription, DNA-templated" evidence=IMP] InterPro:IPR001845 Pfam:PF01022 PRINTS:PR00778 PROSITE:PS50987 SMART:SM00418 EcoGene:EG13524 GO:GO:0045892 GO:GO:0003700 EMBL:U00…	99	1	99	100	190.3	2e-47	99/99	100	99/99	100	0/99	0	1
gene-ECD_RS13150	NC_012971.2	2637380	2637904	+	protein_coding	ECD_RS13150	ECD_02524	ygaP	WP_001229445.1	thiosulfate sulfurtransferase YgaP	6.62735	4.80098	4.03928e-25	2.96033e-23	5.6217	3.04772	5.6217	3.04772	508	84	60.9992	10.9324	525	1	523	99.62	UNIPROTKB|P55734 - symbol:ygaP "inner membrane thiosulfate sulfurtransferase" species:83333 "Escherichia coli K-12" [GO:0005887 "integral component of plasma membrane" evidence=ISM;IDA] [GO:0004792 "thiosulfate sulfurtransferase activity" evidence=IDA] Pfam:PF00581 GO:GO:0005887 EMBL:U00096 EMBL:AP009048 Proteomes:UP000000318 Proteomes:UP000000625 Gene3D:3.40.250.10 InterPro:IPR001763 InterPro:IP…	174	1	174	100	344.4	1e-93	173/174	99	174/174	100	0/174	0	1
gene-ECD_RS13345	NC_012971.2	2668588	2668947	+	protein_coding	ECD_RS13345	ECD_02556	gutM	WP_000252907.1	transcriptional regulator GutM	13.701	-0.201616	0.000794618	0.00373402	1.21996	0.119736	1.21996	0.119736	14	1	2.45157	0.189799	360	1	358	99.44	UNIPROTKB|P15081 - symbol:gutM "DNA-binding transcriptional activator GutM" species:83333 "Escherichia coli K-12" [GO:0006355 "regulation of transcription, DNA-templated" evidence=IMP] GO:GO:0006355 EMBL:U00096 EMBL:AP009048 Proteomes:UP000000318 Proteomes:UP000000625 GO:GO:0003677 GO:GO:0006351 GO:GO:0009401 EMBL:U29579 EMBL:J02708 EMBL:X13463 PIR:S01831 RefSeq:NP_417186.1 RefSeq:WP_000252908.1 …	119	1	119	100	238	8e-62	118/119	99	119/119	100	0/119	0	1
gene-ECD_RS13390	NC_012971.2	2679491	2680948	+	protein_coding	ECD_RS13390	ECD_02565	ascF	WP_001107835.1	PTS cellobiose/arbutin/salicin transporter subunit IIBC	-2.21231	1.40366	0.020365	0.055675	1.33303	2.12925	1.33303	2.12925	16	39	0.691802	1.82769	1458	1	1456	99.86	UNIPROTKB|P24241 - symbol:ascF "beta-glucoside specific PTS enzyme IIBC component" species:83333 "Escherichia coli K-12" [GO:0090589 "protein-phosphocysteine-trehalose phosphotransferase system transporter activity" evidence=IBA] [GO:0015771 "trehalose transport" evidence=IBA] [GO:0034219 "carbohydrate transmembrane transport" evidence=IEA] [GO:0016310 "phosphorylation" evidence=IEA] [GO:0009401 …	485	1	485	100	921.8	5e-267	481/485	99	483/485	99	0/485	0	1
gene-ECD_RS13415	NC_012971.2	2684177	2684719	-	protein_coding	ECD_RS13415	ECD_02570	hycF	WP_000493785.1	formate hydrogenlyase subunit HycF	-6.62058	-0.772988	0.0433314	0.102815	0.130874	0.758977	0.130874	0.758977	1	8	0.116097	1.00667	543	1	541	99.63	UNIPROTKB|P16432 - symbol:hycF "formate hydrogenlyase complex iron-sulfur protein" species:83333 "Escherichia coli K-12" [GO:0009375 "ferredoxin hydrogenase complex" evidence=RCA] [GO:0051539 "4 iron, 4 sulfur cluster binding" evidence=RCA] InterPro:IPR017896 Prosite:PS00198 GO:GO:0055114 EMBL:U00096 EMBL:AP009048 Proteomes:UP000000318 Proteomes:UP000000625 GO:GO:0046872 GO:GO:0051539 InterPro:IP…	180	1	180	100	321.6	9e-87	179/180	99	179/180	99	0/180	0	1
gene-ECD_RS13480	NC_012971.2	2696420	2696773	-	protein_coding	ECD_RS13480	ECD_02582	.	WP_000015497.1	nitrous oxide-stimulated promoter family protein	2.77973	4.23259	1.29796e-08	1.9629e-07	4.82998	3.44163	4.82998	3.44163	289	114	51.4652	22.0038	354	13	325	88.42	UNIPROTKB|Q8EJY2 - symbol:ygbA "Nitrosative stress induced protein YgbA" species:211586 "Shewanella oneidensis MR-1" [GO:0003674 "molecular_function" evidence=ND] [GO:0005575 "cellular_component" evidence=ND] [GO:0008150 "biological_process" evidence=ND] EMBL:AE014299 Proteomes:UP000008186 RefSeq:NP_715964.1 RefSeq:WP_011070691.1 STRING:211586.SO_0324 PaxDb:Q8EJY2 EnsemblBacteria:AAN53409 GeneID:…	133	10	117	81.2	96.3	4e-19	50/108	46	70/108	64	4/108	3	1
gene-ECD_RS13570	NC_012971.2	2713355	2713960	-	protein_coding	ECD_RS13570	ECD_02600	cysC	WP_001173673.1	adenylyl-sulfate kinase	-4.5147	1.51085	1.72368e-05	0.000130078	0.963156	2.41327	0.963156	2.41327	10	50	1.04027	5.63759	606	1	604	99.67	UNIPROTKB|P0A6J1 - symbol:cysC "adenylyl-sulfate kinase" species:83333 "Escherichia coli K-12" [GO:0042802 "identical protein binding" evidence=IDA] [GO:0016310 "phosphorylation" evidence=IMP] [GO:0004020 "adenylylsulfate kinase activity" evidence=IDA] HAMAP:MF_00065 InterPro:IPR002891 UniPathway:UPA00140 EcoGene:EG10185 InterPro:IPR027417 SUPFAM:SSF52540 GO:GO:0005524 GO:GO:0042802 EMBL:U00096 E…	201	1	201	100	403.3	3e-111	201/201	100	201/201	100	0/201	0	1
gene-ECD_RS13575	NC_012971.2	2713960	2715387	-	protein_coding	ECD_RS13575	ECD_02601	cysN	WP_001090386.1	sulfate adenylyltransferase subunit CysN	-7.32762	4.95962	1.87894e-27	1.70491e-25	3.07153	5.79037	3.07153	5.79037	78	628	3.44339	30.0488	1428	1	1426	99.86	UNIPROTKB|P23845 - symbol:cysN species:83333 "Escherichia coli K-12" [GO:0003924 "GTPase activity" evidence=IEA;IDA] [GO:0004781 "sulfate adenylyltransferase (ATP) activity" evidence=IEA;IDA] [GO:0005525 "GTP binding" evidence=IEA;ISS] [GO:0006790 "sulfur compound metabolic process" evidence=IEA;IMP] [GO:0005515 "protein binding" evidence=IPI] [GO:0005524 "ATP binding" evidence=IEA] [GO:0016779 "…	475	1	475	100	929.5	2e-269	473/475	99	474/475	99	0/475	0	1
gene-ECD_RS13580	NC_012971.2	2715389	2716297	-	protein_coding	ECD_RS13580	ECD_02602	cysD	WP_000372108.1	sulfate adenylyltransferase subunit CysD	-3.56145	3.67778	2.20236e-10	4.21768e-09	2.7021	4.36763	2.7021	4.36763	58	227	4.02238	17.0631	909	1	907	99.78	UNIPROTKB|P21156 - symbol:cysD species:83333 "Escherichia coli K-12" [GO:0004781 "sulfate adenylyltransferase (ATP) activity" evidence=IDA] [GO:0006979 "response to oxidative stress" evidence=IMP] [GO:0005515 "protein binding" evidence=IPI] [GO:0006790 "sulfur compound metabolic process" evidence=IDA] HAMAP:MF_00064 InterPro:IPR002500 InterPro:IPR011784 Pfam:PF01507 PIRSF:PIRSF002936 UniPathway:U…	302	1	302	100	622.1	5e-177	302/302	100	302/302	100	0/302	0	1
gene-ECD_RS13595	NC_012971.2	2719323	2719475	-	protein_coding	ECD_RS13595	.	.	WP_000956460.1	type I toxin-antitoxin system Hok family toxin	-2.26573	1.04593	0.0335099	0.083687	1.09726	1.84643	1.09726	1.84643	12	30	4.94435	13.3976	153	1	151	98.69	UNIPROTKB|P77091 - symbol:hokE species:83333 "Escherichia coli K-12" [GO:0006974 "cellular response to DNA damage stimulus" evidence=IEP] [GO:0005887 "integral component of plasma membrane" evidence=RCA] InterPro:IPR000021 InterPro:IPR018084 Pfam:PF01848 PRINTS:PR00281 ProDom:PD005979 PROSITE:PS00556 GO:GO:0016021 EMBL:U00096 EMBL:AP009048 Proteomes:UP000000318 Proteomes:UP000000625 GO:GO:0006974…	50	1	50	100	84	9e-16	39/50	78	45/50	90	0/50	0	1
gene-ECD_RS13600	NC_012971.2	2719740	2720474	-	protein_coding	ECD_RS13600	ECD_02607	cysH	WP_000039863.1	phosphoadenosine phosphosulfate reductase	-5.99011	3.72297	3.65618e-17	1.58337e-15	2.23368	4.53853	2.23368	4.53853	39	257	3.345	23.8914	735	1	733	99.73	UNIPROTKB|P17854 - symbol:cysH "phosphoadenosine phosphosulfate reductase" species:83333 "Escherichia coli K-12" [GO:0019379 "sulfate assimilation, phosphoadenylyl sulfate reduction by phosphoadenylyl-sulfate reductase (thioredoxin)" evidence=IEA;IDA] [GO:0055114 "oxidation-reduction process" evidence=IEA] [GO:0005737 "cytoplasm" evidence=IBA] [GO:0004604 "phosphoadenylyl-sulfate reductase (thior…	244	1	244	100	497.3	2e-139	242/244	99	244/244	100	0/244	0	1
gene-ECD_RS13605	NC_012971.2	2720548	2722260	-	protein_coding	ECD_RS13605	ECD_02608	cysI	WP_001290699.1	assimilatory sulfite reductase (NADPH) hemoprotein subunit	-4.13769	5.21261	4.13808e-17	1.77193e-15	3.93909	5.91561	3.93909	5.91561	151	686	5.55698	27.3629	1713	1	1711	99.88	UNIPROTKB|P17846 - symbol:cysI "sulfite reductase, hemoprotein subunit" species:83333 "Escherichia coli K-12" [GO:0050311 "sulfite reductase (ferredoxin) activity" evidence=IBA] [GO:0019419 "sulfate reduction" evidence=IBA] [GO:0016002 "sulfite reductase activity" evidence=IBA] [GO:0051539 "4 iron, 4 sulfur cluster binding" evidence=IDA] [GO:0020037 "heme binding" evidence=IDA] [GO:0009337 "sulfi…	570	1	570	100	1156.4	0	569/570	99	569/570	99	0/570	0	1
gene-ECD_RS13610	NC_012971.2	2722260	2724059	-	protein_coding	ECD_RS13610	ECD_02609	cysJ	WP_000211907.1	NADPH-dependent assimilatory sulfite reductase flavoprotein subunit	-4.40868	4.53007	3.14975e-16	1.21249e-14	3.24049	5.25916	3.24049	5.25916	89	431	3.117	16.3606	1800	1	1798	99.89	UNIPROTKB|P38038 - symbol:cysJ "sulfite reductase, flavoprotein subunit" species:83333 "Escherichia coli K-12" [GO:0042602 "riboflavin reductase (NADPH) activity" evidence=IDA] [GO:0009337 "sulfite reductase complex (NADPH)" evidence=IDA] [GO:0050660 "flavin adenine dinucleotide binding" evidence=IDA] [GO:0010181 "FMN binding" evidence=IDA] [GO:0005515 "protein binding" evidence=IPI] BRENDA:1.8.1…	599	1	599	100	1186.8	0	597/599	99	599/599	100	0/599	0	1
gene-ECD_RS13620	NC_012971.2	2724818	2726089	+	protein_coding	ECD_RS13620	ECD_02611	.	WP_001301334.1	FAD-dependent oxidoreductase	-2.65682	2.7692	2.67066e-05	0.000191314	2.20426	3.40674	2.20426	3.40674	38	111	1.88328	5.96255	1272	4	1270	99.61	UNIPROTKB|P68644 - symbol:fixC species:83333 "Escherichia coli K-12" [GO:0050660 "flavin adenine dinucleotide binding" evidence=ISA] [GO:0051536 "iron-sulfur cluster binding" evidence=ISA] [GO:0004174 "electron-transferring-flavoprotein dehydrogenase activity" evidence=ISA] [GO:0009437 "carnitine metabolic process" evidence=IEP] InterPro:IPR002938 Pfam:PF01494 GO:GO:0016491 GO:GO:0071949 Gene3D:3…	428	3	428	99.53	322	2e-86	173/428	40	260/428	60	8/428	1	1
gene-ECD_RS13775	NC_012971.2	2760819	2762108	+	protein_coding	ECD_RS13775	ECD_02641	.	WP_000450476.1	HAAAP family serine/threonine permease SdaC	-3.84789	8.63822	1.06686e-19	5.89245e-18	7.36873	9.3064	7.36873	9.3064	1730	7305	84.5426	386.925	1290	1	1288	99.84	UNIPROTKB|P0AAD6 - symbol:sdaC species:83333 "Escherichia coli K-12" [GO:0005887 "integral component of plasma membrane" evidence=IDA] [GO:0016021 "integral component of membrane" evidence=IEA] [GO:0016020 "membrane" evidence=IEA] [GO:0005886 "plasma membrane" evidence=IEA;IDA] [GO:0005215 "transporter activity" evidence=IEA] [GO:0006810 "transport" evidence=IEA] InterPro:IPR004694 GO:GO:0005886 …	429	1	429	100	836.3	2e-241	429/429	100	429/429	100	0/429	0	1
gene-ECD_RS13780	NC_012971.2	2762166	2763533	+	protein_coding	ECD_RS13780	ECD_02642	sdaB	WP_000626410.1	L-serine ammonia-lyase II	-4.36317	7.23593	7.41184e-22	4.48358e-20	5.83591	7.94191	5.83591	7.94191	591	2830	27.2346	141.35	1368	1	1366	99.85	UNIPROTKB|P30744 - symbol:sdaB "L-serine deaminase II" species:83333 "Escherichia coli K-12" [GO:0006565 "L-serine catabolic process" evidence=IDA] [GO:0003941 "L-serine ammonia-lyase activity" evidence=IDA] InterPro:IPR004644 InterPro:IPR005131 Pfam:PF03315 UniPathway:UPA00138 EcoGene:EG11623 EMBL:U00096 EMBL:AP009048 Proteomes:UP000000318 Proteomes:UP000000625 GO:GO:0046872 EMBL:U29581 GO:GO:00…	455	1	455	100	897.9	8e-260	453/455	99	454/455	99	0/455	0	1
gene-ECD_RS13830	NC_012971.2	2771895	2773394	-	protein_coding	ECD_RS13830	ECD_02652	.	WP_000004944.1	sugar ABC transporter ATP-binding protein	-2.82075	0.730873	0.0219259	0.0593886	0.815293	1.66148	0.815293	1.66148	8	25	0.336216	1.13879	1500	7	1486	98.67	UNIPROTKB|P04983 - symbol:rbsA "ribose ABC transporter ATP binding subunit" species:83333 "Escherichia coli K-12" [GO:0015749 "monosaccharide transmembrane transport" evidence=IEA] [GO:0034219 "carbohydrate transmembrane transport" evidence=IEA] [GO:0015752 "D-ribose transmembrane transport" evidence=IMP] [GO:0043190 "ATP-binding cassette (ABC) transporter complex" evidence=IDA] [GO:0015591 "D-ri…	501	2	491	97.8	451.1	3e-125	247/494	50	333/494	67	5/494	1	1
gene-ECD_RS14005	NC_012971.2	2809878	2810918	+	protein_coding	ECD_RS14005	ECD_02682	.	WP_001199295.1	NADP(H)-dependent aldo-keto reductase	2.06146	6.57391	1.51873e-06	1.48919e-05	7.01231	5.98032	7.01231	5.98032	1349	718	81.6922	47.127	1041	1	1039	99.81	UNIPROTKB|P0A9T4 - symbol:tas species:83333 "Escherichia coli K-12" [GO:0034198 "cellular response to amino acid starvation" evidence=IMP] [GO:0004033 "aldo-keto reductase (NADP) activity" evidence=NAS;TAS] [GO:0005829 "cytosol" evidence=IDA] InterPro:IPR020471 PRINTS:PR00069 Pfam:PF00248 InterPro:IPR023210 GO:GO:0005829 EMBL:U00096 EMBL:AP009048 Proteomes:UP000000318 Proteomes:UP000000625 CDD:cd…	346	1	346	100	694.9	7e-199	346/346	100	346/346	100	0/346	0	1
gene-ECD_RS14120	NC_012971.2	2834351	2834830	+	protein_coding	ECD_RS14120	ECD_02701	xdhC	WP_001016605.1	xanthine dehydrogenase iron sulfur-binding subunit XdhC	4.01628	0.0710886	0.0161862	0.0460274	1.2776	0.428834	1.2776	0.428834	15	4	1.97002	0.569396	480	13	472	95.83	UNIPROTKB|Q4J6M5 - symbol:cutC "Glyceraldehyde dehydrogenase small chain" species:330779 "Sulfolobus acidocaldarius DSM 639" [GO:0005737 "cytoplasm" evidence=IDA] [GO:0016903 "oxidoreductase activity, acting on the aldehyde or oxo group of donors" evidence=IDA] [GO:0051537 "2 iron, 2 sulfur cluster binding" evidence=IDA] InterPro:IPR001041 InterPro:IPR002888 InterPro:IPR036010 Pfam:PF00111 Pfam:P…	163	8	159	93.25	132.5	7e-30	68/154	44	97/154	62	3/154	1	1
gene-ECD_RS14125	NC_012971.2	2834870	2836648	-	protein_coding	ECD_RS14125	ECD_02702	.	WP_000417806.1	sigma-54-dependent transcriptional regulator	-3.08935	4.39279	3.26243e-10	6.09467e-09	3.48032	5.01848	3.48032	5.01848	107	363	3.79164	13.942	1779	1	1777	99.89	UNIPROTKB|Q46802 - symbol:ygeV "putative transcriptional regulator" species:83333 "Escherichia coli K-12" [GO:0005622 "intracellular" evidence=IEA] [GO:0006351 "transcription, DNA-templated" evidence=ISS] InterPro:IPR002078 InterPro:IPR002197 InterPro:IPR009057 Pfam:PF00158 Pfam:PF02954 PROSITE:PS50045 InterPro:IPR003593 InterPro:IPR000014 Prosite:PS50112 InterPro:IPR027417 SUPFAM:SSF52540 GO:GO:…	592	1	592	100	1156.4	0	590/592	99	591/592	99	0/592	0	1
gene-ECD_RS14145	NC_012971.2	2840890	2842275	+	protein_coding	ECD_RS14145	ECD_02706	.	WP_001264452.1	dihydropyrimidinase	-3.54419	-0.226611	0.0419754	0.100168	0.361623	1.02746	0.361623	1.02746	3	12	0.136451	0.59158	1386	1	1384	99.86	UNIPROTKB|Q46806 - symbol:hyuA species:83333 "Escherichia coli K-12" [GO:0016812 "hydrolase activity, acting on carbon-nitrogen (but not peptide) bonds, in cyclic amides" evidence=IDA] [GO:0042802 "identical protein binding" evidence=IDA] HAMAP:MF_01644 InterPro:IPR006680 InterPro:IPR011059 InterPro:IPR011778 InterPro:IPR023766 Pfam:PF01979 GO:GO:0005737 GO:GO:0042802 EMBL:U00096 EMBL:AP009048 Pr…	461	1	461	100	943.3	2e-273	460/461	99	461/461	100	0/461	0	1
gene-ECD_RS14155	NC_012971.2	2843476	2845101	-	protein_coding	ECD_RS14155	ECD_02708	.	WP_001020381.1	EF2563 family selenium-dependent molybdenum hydroxylase system protein	-2.61403	2.51314	0.000107786	0.000654096	2.01386	3.16371	2.01386	3.16371	32	92	1.24065	3.86601	1626	805	1597	48.77	UNIPROTKB|Q3AE86 - symbol:CHY_0694 "Uncharacterized protein" species:246194 "Carboxydothermus hydrogenoformans Z-2901" [GO:0003674 "molecular_function" evidence=ND] [GO:0005575 "cellular_component" evidence=ND] [GO:0008150 "biological_process" evidence=ND] EMBL:CP000141 Proteomes:UP000002706 Gene3D:3.90.550.10 InterPro:IPR029044 SUPFAM:SSF53448 InterPro:IPR025877 Pfam:PF12804 eggNOG:COG2068 eggNO…	435	173	435	60.46	251.5	3e-65	134/264	50	180/264	68	1/264	0	1
gene-ECD_RS14160	NC_012971.2	2845149	2845919	-	protein_coding	ECD_RS14160	ECD_02709	yqeC	WP_001300448.1	putative selenium-dependent hydroxylase accessory protein YqeC	-4.21846	2.37617	6.8597e-08	9.23757e-07	1.53562	3.17758	1.53562	3.17758	20	93	1.63529	8.24184	771				No hit
gene-ECD_RS14205	NC_012971.2	2859385	2859873	-	protein_coding	ECD_RS14205	.	.	WP_000838422.1	4Fe-4S dicluster domain-containing protein	2.40186	1.25004	0.0124967	0.0377078	2.04739	1.20041	2.04739	1.20041	33	15	4.25427	2.09594	489	1	487	99.59	UNIPROTKB|Q46819 - symbol:ygfS "putative oxidoreductase, 4Fe-4S ferredoxin-type subunit" species:83333 "Escherichia coli K-12" [GO:0005737 "cytoplasm" evidence=IBA] [GO:0016491 "oxidoreductase activity" evidence=IBA] InterPro:IPR017896 Prosite:PS00198 GO:GO:0005737 GO:GO:0016491 EMBL:U00096 EMBL:AP009048 Proteomes:UP000000318 Proteomes:UP000000625 GO:GO:0046872 GO:GO:0051539 InterPro:IPR017900 PR…	162	1	162	100	306.2	3e-82	161/162	99	161/162	99	0/162	0	1
gene-ECD_RS14245	NC_012971.2	2867233	2868966	-	protein_coding	ECD_RS14245	ECD_02724	recJ	WP_000813212.1	single-stranded-DNA-specific exonuclease RecJ	-2.37343	5.70364	3.81569e-08	5.36591e-07	4.98941	6.21017	4.98941	6.21017	324	844	11.7792	33.2575	1734	1	1732	99.88	UNIPROTKB|P21893 - symbol:recJ "ssDNA-specific exonuclease RecJ" species:83333 "Escherichia coli K-12" [GO:0010165 "response to X-ray" evidence=IMP] [GO:0045145 "single-stranded DNA 5'-3' exodeoxyribonuclease activity" evidence=IDA] [GO:0090305 "nucleic acid phosphodiester bond hydrolysis" evidence=IEA] [GO:0006310 "DNA recombination" evidence=IMP] [GO:0006281 "DNA repair" evidence=IMP] InterPro:…	577	1	577	100	1138.3	0	571/577	98	576/577	99	0/577	0	1
gene-ECD_RS14280	NC_012971.2	2873349	2874008	-	protein_coding	ECD_RS14280	ECD_02731	.	WP_000250274.1	hemolysin III family protein	2.96775	6.53427	1.16898e-12	2.98992e-11	7.12358	5.57419	7.12358	5.57419	1458	539	139.262	55.8008	660	1	658	99.7	UNIPROTKB|P67153 - symbol:yqfA "putative oxidoreductase, inner membrane subunit" species:83333 "Escherichia coli K-12" [GO:0005886 "plasma membrane" evidence=IDA] InterPro:IPR004254 InterPro:IPR005744 Pfam:PF03006 GO:GO:0016021 GO:GO:0005886 EMBL:U00096 EMBL:AP009048 Proteomes:UP000000318 Proteomes:UP000000625 GO:GO:0019835 eggNOG:COG1272 PANTHER:PTHR20855 EMBL:U28375 TIGRFAMs:TIGR01065 PIR:C6507…	219	1	219	100	432.2	6e-120	219/219	100	219/219	100	0/219	0	1
gene-ECD_RS14360	NC_012971.2	2890611	2891504	+	protein_coding	ECD_RS14360	ECD_02747	.	WP_000828351.1	DNA-binding transcriptional regulator ArgP	2.3135	5.20956	2.30098e-07	2.71488e-06	5.71333	4.53853	5.71333	4.53853	542	257	38.2192	19.6423	894	1	892	99.78	UNIPROTKB|P0A8S1 - symbol:argP species:83333 "Escherichia coli K-12" [GO:0043565 "sequence-specific DNA binding" evidence=IDA] [GO:0003681 "bent DNA binding" evidence=IDA] [GO:0045893 "positive regulation of transcription, DNA-templated" evidence=ISS;IDA] [GO:0045892 "negative regulation of transcription, DNA-templated" evidence=ISS;IDA] [GO:0032297 "negative regulation of DNA-dependent DNA repli…	297	1	297	100	591.3	1e-167	297/297	100	297/297	100	0/297	0	1
gene-ECD_RS14375	NC_012971.2	2894851	2895636	+	protein_coding	ECD_RS14375	ECD_02750	scpB	WP_000122080.1	methylmalonyl-CoA decarboxylase	2.57491	0.906258	0.0140563	0.041412	1.79447	0.964878	1.79447	0.964878	26	11	2.08531	0.956238	786	1	784	99.75	UNIPROTKB|P52045 - symbol:scpB species:83333 "Escherichia coli K-12" [GO:0004492 "methylmalonyl-CoA decarboxylase activity" evidence=IDA] [GO:0006635 "fatty acid beta-oxidation" evidence=IBA] [GO:0004300 "enoyl-CoA hydratase activity" evidence=IBA] [GO:0016831 "carboxy-lyase activity" evidence=ISS] [GO:0005829 "cytosol" evidence=ISS] InterPro:IPR001753 InterPro:IPR018376 Pfam:PF00378 PROSITE:PS00…	261	1	261	100	516.2	3e-145	261/261	100	261/261	100	0/261	0	1
gene-ECD_RS14390	NC_012971.2	2898198	2898938	-	protein_coding	ECD_RS14390	ECD_02753	.	WP_000669834.1	oxidative stress defense protein	2.06547	4.77349	1.35706e-05	0.000105117	5.23471	4.22804	5.23471	4.22804	386	205	32.8389	18.903	741	1	739	99.73	UNIPROTKB|P0ADS6 - symbol:yggE "uncharacterized protein YggE" species:83333 "Escherichia coli K-12" [GO:0071575 "integral component of external side of plasma membrane" evidence=IDA;RCA] [GO:0034605 "cellular response to heat" evidence=IEP] [GO:0006974 "cellular response to DNA damage stimulus" evidence=IEP] [GO:0034614 "cellular response to reactive oxygen species" evidence=IEP;IMP] GO:GO:003460…	246	1	246	100	473.8	2e-132	245/246	99	246/246	100	0/246	0	1
gene-ECD_RS14400	NC_012971.2	2899805	2900665	-	protein_coding	ECD_RS14400	ECD_02755	.	WP_000389818.1	small-conductance mechanosensitive channel MscS	2.13363	6.90708	3.63927e-07	4.14007e-06	7.35958	6.27609	7.35958	6.27609	1719	884	125.861	70.1528	861	1	859	99.77	UNIPROTKB|P0C0S1 - symbol:mscS "mechanosensitive channel MscS" species:83333 "Escherichia coli K-12" [GO:0034220 "ion transmembrane transport" evidence=IEA] [GO:0016020 "membrane" evidence=IEA] [GO:0055085 "transmembrane transport" evidence=IEA] [GO:0005886 "plasma membrane" evidence=IEA] [GO:0016021 "integral component of membrane" evidence=IEA;IDA] [GO:0006811 "ion transport" evidence=IEA] [GO:…	286	1	286	100	488.4	9e-137	286/286	100	286/286	100	0/286	0	1
gene-ECD_RS14490	NC_012971.2	2919142	2920536	+	protein_coding	ECD_RS14490	ECD_02773	.	WP_001112301.1	galactose/proton symporter	-3.68127	5.61228	9.99697e-16	3.63835e-14	4.44596	6.2777	4.44596	6.2777	219	885	9.89668	43.3476	1395	1	1393	99.86	UNIPROTKB|P0AEP1 - symbol:galP "galactose:H+ symporter" species:83333 "Escherichia coli K-12" [GO:0015517 "galactose:proton symporter activity" evidence=IDA] [GO:0015757 "galactose transmembrane transport" evidence=IDA] [GO:0005886 "plasma membrane" evidence=IDA] InterPro:IPR003663 InterPro:IPR005828 InterPro:IPR005829 Pfam:PF00083 PRINTS:PR00171 PROSITE:PS00216 PROSITE:PS00217 EcoGene:EG12148 GO…	464	1	464	100	913.3	2e-264	464/464	100	464/464	100	0/464	0	1
gene-ECD_RS14550	NC_012971.2	2928125	2929261	+	protein_coding	ECD_RS14550	ECD_02785	hemW	WP_000239975.1	radical SAM family heme chaperone HemW	-2.42493	4.60216	2.70168e-07	3.12952e-06	3.91204	5.1332	3.91204	5.1332	148	394	8.2058	23.6773	1137	1	1135	99.82	UNIPROTKB|P52062 - symbol:yggW "putative oxidoreductase" species:83333 "Escherichia coli K-12" [GO:0005737 "cytoplasm" evidence=ISS] [GO:0051539 "4 iron, 4 sulfur cluster binding" evidence=ISS] [GO:0006779 "porphyrin-containing compound biosynthetic process" evidence=ISS] InterPro:IPR004559 InterPro:IPR006638 InterPro:IPR007197 InterPro:IPR013785 Pfam:PF04055 SMART:SM00729 UniPathway:UPA00251 GO:…	378	1	378	100	766.1	3e-220	370/378	97	372/378	98	0/378	0	1
gene-ECD_RS14600	NC_012971.2	2936482	2937738	+	protein_coding	ECD_RS14600	ECD_02794	.	WP_001049791.1	nucleoside permease NupG	-3.01961	5.91527	2.33308e-12	5.81135e-11	4.95007	6.51323	4.95007	6.51323	315	1044	15.7977	56.7494	1257	1	1255	99.84	UNIPROTKB|P0AFF4 - symbol:nupG species:83333 "Escherichia coli K-12" [GO:0005887 "integral component of plasma membrane" evidence=IEA;IDA] [GO:0015864 "pyrimidine nucleoside transport" evidence=IDA] [GO:0015862 "uridine transport" evidence=IDA] [GO:0015213 "uridine transmembrane transporter activity" evidence=IMP;IDA] [GO:0015214 "pyrimidine nucleoside transmembrane transporter activity" evidence…	418	1	418	100	830.1	2e-239	418/418	100	418/418	100	0/418	0	1
gene-ECD_RS14635	NC_012971.2	2943807	2944376	+	protein_coding	ECD_RS14635	ECD_02811	.	WP_001290250.1	DUF4942 domain-containing protein	2.39582	0.716694	0.0306351	0.0776266	1.62716	0.899456	1.62716	0.899456	22	10	2.43314	1.19873	570				No hit
gene-ECD_RS14645	NC_012971.2	2945700	2946683	+	protein_coding	ECD_RS14645	ECD_02814	.	WP_024181915.1	KpsF/GutQ family sugar-phosphate isomerase	-4.89021	2.14913	4.08201e-08	5.69837e-07	1.2776	3.0017	1.2776	3.0017	15	81	0.960983	5.62452	984	1	982	99.8	UNIPROTKB|Q8FDQ2 - symbol:kpsF "Arabinose 5-phosphate isomerase KpsF" species:199310 "Escherichia coli CFT073" [GO:0019146 "arabinose-5-phosphate isomerase activity" evidence=IDA] InterPro:IPR001347 InterPro:IPR004800 Pfam:PF01380 PIRSF:PIRSF004692 PROSITE:PS51464 InterPro:IPR000644 GO:GO:0005524 GO:GO:0046872 eggNOG:COG0517 Pfam:PF00571 PROSITE:PS51371 EMBL:AE014075 Proteomes:UP000001410 GO:GO:0…	327	1	327	100	633.3	3e-180	323/327	98	324/327	99	0/327	0	1
gene-ECD_RS14655	NC_012971.2	2947927	2949603	+	protein_coding	ECD_RS14655	ECD_02816	.	WP_012767757.1	polysialic acid transporter KpsD	-2.18901	1.82313	0.00657299	0.0221678	1.62716	2.48192	1.62716	2.48192	22	53	0.827007	2.15943	1677	175	775	35.84	UNIPROTKB|Q74C33 - symbol:GSU1842 "Periplasmic polysaccharide biosynthesis/export protein" species:243231 "Geobacter sulfurreducens PCA" [GO:0003674 "molecular_function" evidence=ND] InterPro:IPR003715 InterPro:IPR003961 Pfam:PF02563 GO:GO:0016020 Gene3D:2.60.40.10 InterPro:IPR013783 CDD:cd00063 EMBL:AE017180 Proteomes:UP000000577 InterPro:IPR019554 Pfam:PF10531 eggNOG:COG1596 GO:GO:0015159 Inter…	917	183	383	21.92	95.9	2e-18	63/203	31	99/203	48	5/203	2	1
gene-ECD_RS14865	NC_012971.2	2997669	2998493	-	protein_coding	ECD_RS14865	ECD_02858	.	WP_000984978.1	hypothetical protein	7.27104	-0.128945	0.00339444	0.0127576	1.21996	0.230292	1.21996	0.230292	14	2	1.06978	0.165643	825				No hit
gene-ECD_RS14915	NC_012971.2	3007745	3008233	-	protein_coding	ECD_RS14915	ECD_02868	hybE	WP_000134014.1	hydrogenase-2 assembly chaperone	-2.00632	2.69789	0.00239031	0.00957999	2.37242	3.23174	2.37242	3.23174	44	97	5.67235	13.5537	489	1	487	99.59	UNIPROTKB|P0AAN1 - symbol:hybE "hydrogenase 2-specific chaperone" species:83333 "Escherichia coli K-12" [GO:0070678 "preprotein binding" evidence=IPI] [GO:0051604 "protein maturation" evidence=IMP] [GO:0005515 "protein binding" evidence=IPI] EMBL:U00096 EMBL:AP009048 Proteomes:UP000000318 Proteomes:UP000000625 EMBL:U28377 GO:GO:0051604 GO:GO:0070678 EMBL:U09177 PIR:F65085 RefSeq:NP_417466.1 RefSe…	162	1	162	100	332.4	5e-90	162/162	100	162/162	100	0/162	0	1
gene-ECD_RS14930	NC_012971.2	3010420	3011598	-	protein_coding	ECD_RS14930	ECD_02871	hybB	WP_000017703.1	Ni/Fe-hydrogenase cytochrome b subunit	-2.1877	3.56904	6.59405e-05	0.000423062	3.05514	4.08824	3.05514	4.08824	77	185	4.11715	10.7215	1179	1	1177	99.83	UNIPROTKB|P37180 - symbol:hybB "hydrogenase 2 - integral membrane subunit HybB" species:83333 "Escherichia coli K-12" [GO:0033748 "hydrogenase (acceptor) activity" evidence=IMP] [GO:0005887 "integral component of plasma membrane" evidence=ISM] [GO:0044569 "[Ni-Fe] hydrogenase complex" evidence=IDA] [GO:0005886 "plasma membrane" evidence=IDA] [GO:0016021 "integral component of membrane" evidence=I…	392	1	392	100	789.3	3e-227	392/392	100	392/392	100	0/392	0	1
gene-ECD_RS14935	NC_012971.2	3011588	3012574	-	protein_coding	ECD_RS14935	ECD_02872	hybA	WP_001081870.1	hydrogenase 2 operon protein HybA	-2.43723	4.11738	1.09455e-06	1.10645e-05	3.45556	4.66202	3.45556	4.66202	105	281	6.70643	19.4529	987	1	985	99.8	UNIPROTKB|P0AAJ8 - symbol:hybA "hydrogenase 2 - [Fe-S] binding, ferredoxin-type component HybA" species:83333 "Escherichia coli K-12" [GO:0033748 "hydrogenase (acceptor) activity" evidence=IMP] [GO:0009061 "anaerobic respiration" evidence=IGI;IMP] [GO:0019588 "anaerobic glycerol catabolic process" evidence=IDA] [GO:0044569 "[Ni-Fe] hydrogenase complex" evidence=IDA] [GO:0005887 "integral componen…	328	1	328	100	698.4	6e-200	327/328	99	328/328	100	0/328	0	1
gene-ECD_RS14960	NC_012971.2	3015334	3016374	+	protein_coding	ECD_RS14960	ECD_02876	gpr	WP_000262172.1	L-glyceraldehyde 3-phosphate reductase	-2.82153	4.36101	6.18067e-09	9.81439e-08	3.54042	4.9555	3.54042	4.9555	112	347	6.78245	22.7758	1041	1	1039	99.81	UNIPROTKB|Q46851 - symbol:gpr species:83333 "Escherichia coli K-12" [GO:0006974 "cellular response to DNA damage stimulus" evidence=IEP] [GO:0009438 "methylglyoxal metabolic process" evidence=IDA] [GO:0016616 "oxidoreductase activity, acting on the CH-OH group of donors, NAD or NADP as acceptor" evidence=IDA] Pfam:PF00248 InterPro:IPR023210 EMBL:U00096 EMBL:AP009048 Proteomes:UP000000318 Proteome…	346	1	346	100	699.1	4e-200	346/346	100	346/346	100	0/346	0	1
gene-ECD_RS14965	NC_012971.2	3016414	3016908	-	protein_coding	ECD_RS14965	ECD_02877	.	WP_000439331.1	TIGR00645 family protein	2.58473	5.50605	2.60411e-09	4.41109e-08	6.0516	4.71527	6.0516	4.71527	688	292	87.6199	40.3063	495	1	493	99.6	UNIPROTKB|P67244 - symbol:yqhA "conserved inner membrane protein" species:83333 "Escherichia coli K-12" [GO:0005886 "plasma membrane" evidence=IDA] HAMAP:MF_00143 EcoGene:EG13011 GO:GO:0016021 GO:GO:0005886 EMBL:U00096 EMBL:AP009048 Proteomes:UP000000318 Proteomes:UP000000625 EMBL:U28377 eggNOG:ENOG4108TEB eggNOG:COG2862 InterPro:IPR005134 InterPro:IPR020761 PANTHER:PTHR38596 Pfam:PF03350 TIGRFAM…	164	1	164	100	320.9	1e-86	164/164	100	164/164	100	0/164	0	1
gene-ECD_RS14970	NC_012971.2	3017099	3017983	+	protein_coding	ECD_RS14970	ECD_02878	yghA	WP_000018760.1	NADP(+)-dependent aldehyde reductase	2.27262	1.9443	0.00433438	0.015672	2.61534	1.70041	2.61534	1.70041	54	26	3.84654	2.00736	885	1	883	99.77	UNIPROTKB|P0AG84 - symbol:yghA "NADP+-dependent aldehyde reductase" species:83333 "Escherichia coli K-12" [GO:0008106 "alcohol dehydrogenase (NADP+) activity" evidence=IDA] [GO:0016491 "oxidoreductase activity" evidence=IEA] InterPro:IPR020904 PROSITE:PS00061 EcoGene:EG11292 InterPro:IPR002347 InterPro:IPR036291 SUPFAM:SSF51735 EMBL:U00096 EMBL:AP009048 Proteomes:UP000000318 Proteomes:UP000000625…	294	1	294	100	585.9	4e-166	294/294	100	294/294	100	0/294	0	1
gene-ECD_RS14990	NC_012971.2	3019673	3020860	+	protein_coding	ECD_RS14990	ECD_02881	metC	WP_001320425.1	cystathionine beta-lyase	2.87786	5.69574	2.64875e-11	5.76822e-10	6.28031	4.78937	6.28031	4.78937	808	308	42.876	17.7145	1188	1	1186	99.83	UNIPROTKB|P06721 - symbol:metC "cystathionine-beta-lyase / L-cysteine desulfhydrase" species:83333 "Escherichia coli K-12" [GO:0019450 "L-cysteine catabolic process to pyruvate" evidence=IBA] [GO:0080146 "L-cysteine desulfhydrase activity" evidence=IMP] [GO:0030170 "pyridoxal phosphate binding" evidence=IDA] [GO:0004121 "cystathionine beta-lyase activity" evidence=IDA] InterPro:IPR000277 InterPro…	395	1	395	100	783.5	2e-225	390/395	98	394/395	99	0/395	0	1
gene-ECD_RS15000	NC_012971.2	3021699	3022598	-	protein_coding	ECD_RS15000	ECD_02883	.	WP_001298382.1	DNA-binding transcriptional regulator YqhC	4.60615	4.59488	2.46298e-17	1.10428e-15	5.33993	3.25808	5.33993	3.25808	416	99	29.1387	7.51603	900	1	898	99.78	UNIPROTKB|Q46855 - symbol:yqhC "DNA-binding transcriptional activator YqhC" species:83333 "Escherichia coli K-12" [GO:0045893 "positive regulation of transcription, DNA-templated" evidence=IMP] [GO:0001140 "transcriptional activator activity, bacterial-type RNA polymerase proximal promoter sequence-specific DNA binding" evidence=IMP] [GO:0000986 "bacterial-type proximal promoter sequence-specific…	318	20	318	94.03	584.7	9e-166	298/299	99	298/299	99	0/299	0	1
gene-ECD_RS15010	NC_012971.2	3022792	3023955	+	protein_coding	ECD_RS15010	ECD_02884	yqhD	WP_001058802.1	alcohol dehydrogenase	6.89787	7.79841	3.16592e-35	4.64051e-33	8.60607	5.84135	8.60607	5.84135	4093	651	221.671	38.2141	1164	1	1162	99.83	UNIPROTKB|Q46856 - symbol:yqhD species:83333 "Escherichia coli K-12" [GO:0018455 "alcohol dehydrogenase [NAD(P)+] activity" evidence=IDA] [GO:1990002 "methylglyoxal reductase (NADPH-dependent, acetol producing)" evidence=IDA] [GO:0005829 "cytosol" evidence=IDA] [GO:0008106 "alcohol dehydrogenase (NADP+) activity" evidence=IDA] [GO:0000302 "response to reactive oxygen species" evidence=IMP] [GO:00…	387	1	387	100	776.5	2e-223	387/387	100	387/387	100	0/387	0	1
gene-ECD_RS15015	NC_012971.2	3024060	3024887	+	protein_coding	ECD_RS15015	ECD_02885	dkgA	WP_000013149.1	2,5-didehydrogluconate reductase DkgA	4.40887	5.09105	3.31538e-18	1.59936e-16	5.8166	3.75998	5.8166	3.75998	583	145	44.3872	11.9656	828	1	826	99.76	UNIPROTKB|Q46857 - symbol:dkgA "methylglyoxal reductase DkgA" species:83333 "Escherichia coli K-12" [GO:0008106 "alcohol dehydrogenase (NADP+) activity" evidence=IDA] [GO:0016616 "oxidoreductase activity, acting on the CH-OH group of donors, NAD or NADP as acceptor" evidence=IDA] [GO:0051596 "methylglyoxal catabolic process" evidence=IMP] [GO:0005829 "cytosol" evidence=IDA] InterPro:IPR018170 Int…	275	1	275	100	563.5	2e-159	275/275	100	275/275	100	0/275	0	1
gene-ECD_RS15020	NC_012971.2	3025087	3026013	+	protein_coding	ECD_RS15020	ECD_02886	.	WP_000691619.1	YbjP/YqhG family protein	4.56211	1.36622	1.34762e-05	0.000104855	2.31852	0.899456	2.31852	0.899456	42	10	2.8562	0.737082	927				No hit
gene-ECD_RS15050	NC_012971.2	3033548	3035155	-	protein_coding	ECD_RS15050	ECD_02892	.	WP_001295629.1	ABC transporter substrate-binding protein	-2.03871	3.69018	0.000208475	0.00116155	3.22592	4.17374	3.22592	4.17374	88	197	3.44998	8.37097	1608	1	1606	99.88	UNIPROTKB|Q46863 - symbol:ygiS "putative periplasmic binding protein ABC family" species:83333 "Escherichia coli K-12" [GO:0055085 "transmembrane transport" evidence=IEA] [GO:0043190 "ATP-binding cassette (ABC) transporter complex" evidence=IEA] [GO:0015833 "peptide transport" evidence=IEA] [GO:0030288 "outer membrane-bounded periplasmic space" evidence=IDA] [GO:0042597 "periplasmic space" eviden…	535	1	535	100	1092.8	0	535/535	100	535/535	100	0/535	0	1
gene-ECD_RS15075	NC_012971.2	3037265	3037924	+	protein_coding	ECD_RS15075	ECD_02897	qseB	WP_001221493.1	two-component system response regulator QseB	2.3136	3.85763	7.93679e-06	6.4769e-05	4.39478	3.27107	4.39478	3.27107	211	100	20.1538	10.3527	660	1	658	99.7	UNIPROTKB|P52076 - symbol:qseB "QseB transcriptional activator" species:83333 "Escherichia coli K-12" [GO:0010038 "response to metal ion" evidence=IMP] [GO:0006351 "transcription, DNA-templated" evidence=EXP] InterPro:IPR001789 InterPro:IPR001867 Pfam:PF00072 Pfam:PF00486 PROSITE:PS50110 PROSITE:PS51755 SMART:SM00448 SMART:SM00862 EcoGene:EG13026 GO:GO:0005737 GO:GO:0006355 GO:GO:0010038 EMBL:U00…	219	1	219	100	433.7	2e-120	218/219	99	218/219	99	0/219	0	1
gene-ECD_RS15105	NC_012971.2	3042862	3043443	-	protein_coding	ECD_RS15105	ECD_02903	yqiA	WP_000105733.1	esterase YqiA	-2.16598	4.27097	1.40584e-05	0.000108018	3.70703	4.76203	3.70703	4.76203	127	302	13.7563	35.4552	582	1	580	99.66	UNIPROTKB|P0A8Z7 - symbol:yqiA "esterase" species:83333 "Escherichia coli K-12" [GO:0016788 "hydrolase activity, acting on ester bonds" evidence=IDA] InterPro:IPR029058 EMBL:U00096 EMBL:AP009048 Proteomes:UP000000318 Proteomes:UP000000625 EMBL:U28377 Gene3D:3.40.50.1820 SUPFAM:SSF53474 GO:GO:0052689 GO:GO:0016788 EMBL:D16557 BRENDA:3.1.4.17 eggNOG:COG3150 KO:K07000 InterPro:IPR008886 PANTHER:PTHR…	193	1	193	100	401	1e-110	193/193	100	193/193	100	0/193	0	1
gene-ECD_RS15135	NC_012971.2	3047181	3047852	+	protein_coding	ECD_RS15135	ECD_02909	.	WP_000831543.1	DUF1190 family protein	2.09267	5.99368	1.6297e-06	1.57634e-05	6.44346	5.39591	6.44346	5.39591	906	475	84.9921	48.297	672	1	670	99.7	UNIPROTKB|P0ADT2 - symbol:ygiB "conserved outer membrane protein" species:83333 "Escherichia coli K-12" [GO:0009279 "cell outer membrane" evidence=IDA] [GO:0042710 "biofilm formation" evidence=IMP] EMBL:U00096 EMBL:AP009048 Proteomes:UP000000318 Proteomes:UP000000625 EMBL:U28377 GO:GO:0009279 EMBL:M77129 PIR:S22360 RefSeq:NP_417509.3 RefSeq:WP_000831543.1 ProteinModelPortal:P0ADT2 BioGrid:4261746…	223	1	223	100	386.3	4e-106	223/223	100	223/223	100	0/223	0	1
gene-ECD_RS15145	NC_012971.2	3049056	3049871	-	protein_coding	ECD_RS15145	ECD_02911	ygiD	WP_000188362.1	4,5-DOPA dioxygenase extradiol	3.02668	7.30537	1.44115e-13	4.16078e-12	7.89834	6.31267	7.89834	6.31267	2502	907	193.293	75.9474	816	1	814	99.75	UNIPROTKB|P24197 - symbol:ygiD "4,5-DOPA dioxygenase extradiol" species:83333 "Escherichia coli K-12" [GO:0046566 "DOPA dioxygenase activity" evidence=IDA] InterPro:IPR004183 InterPro:IPR014436 Pfam:PF02900 PIRSF:PIRSF006157 GO:GO:0005737 GO:GO:0008270 GO:GO:0008198 EMBL:U00096 EMBL:AP009048 Proteomes:UP000000318 Proteomes:UP000000625 GO:GO:0006725 EMBL:U28377 eggNOG:COG3384 KO:K15777 CDD:cd07363…	271	1	271	100	567.8	1e-160	271/271	100	271/271	100	0/271	0	1
gene-ECD_RS15160	NC_012971.2	3051250	3051903	-	protein_coding	ECD_RS15160	ECD_02913	ribB	WP_001076997.1	3,4-dihydroxy-2-butanone-4-phosphate synthase	3.58107	8.51669	6.5093e-18	3.02524e-16	9.1634	7.32941	9.1634	7.32941	6028	1847	581.052	192.968	654	1	652	99.69	UNIPROTKB|P0A7J0 - symbol:ribB "3,4-dihydroxy-2-butanone-4-phosphate synthase" species:83333 "Escherichia coli K-12" [GO:0042802 "identical protein binding" evidence=IPI] [GO:0000287 "magnesium ion binding" evidence=IDA] [GO:0005829 "cytosol" evidence=IDA] [GO:0009231 "riboflavin biosynthetic process" evidence=IGI;IMP] [GO:0008686 "3,4-dihydroxy-2-butanone-4-phosphate synthase activity" evidence=…	217	1	217	100	431.4	9e-120	217/217	100	217/217	100	0/217	0	1
gene-ECD_RS15200	NC_012971.2	3058965	3060626	+	protein_coding	ECD_RS15200	ECD_02921	.	WP_000341043.1	flotillin family protein	2.39109	2.04524	0.00197447	0.00815242	2.723	1.73833	2.723	1.73833	59	27	2.2379	1.11001	1662	1	1660	99.88	UNIPROTKB|P77306 - symbol:yqiK "protein YqiK" species:83333 "Escherichia coli K-12" [GO:0005887 "integral component of plasma membrane" evidence=RCA] [GO:0005829 "cytosol" evidence=IDA] [GO:0005886 "plasma membrane" evidence=IDA] InterPro:IPR001107 Pfam:PF01145 GO:GO:0016021 GO:GO:0005829 GO:GO:0005886 EMBL:U00096 EMBL:AP009048 Proteomes:UP000000318 Proteomes:UP000000625 InterPro:IPR036013 SMART:…	553	1	553	100	776.2	4e-223	546/553	98	548/553	99	0/553	0	1
gene-ECD_RS15235	NC_012971.2	3067306	3067926	+	protein_coding	ECD_RS15235	ECD_02925	.	WP_001125331.1	SH3 domain-containing protein	4.27515	6.32255	3.09308e-20	1.75936e-18	7.02814	4.96752	7.02814	4.96752	1364	350	138.466	38.5099	621	1	619	99.68	UNIPROTKB|P0ADT8 - symbol:ygiM "putative signal transduction protein (SH3 domain)" species:83333 "Escherichia coli K-12" [GO:0005829 "cytosol" evidence=IDA] [GO:0005887 "integral component of plasma membrane" evidence=IDA] GO:GO:0005829 GO:GO:0005887 EMBL:U00096 EMBL:AP009048 Proteomes:UP000000318 Proteomes:UP000000625 EMBL:U28379 EMBL:M12788 InterPro:IPR003646 Pfam:PF08239 SMART:SM00287 PROSITE:…	206	1	206	100	409.5	4e-113	206/206	100	206/206	100	0/206	0	1
gene-ECD_RS15315	NC_012971.2	3082861	3083484	+	protein_coding	ECD_RS15315	ECD_02940	.	WP_000018003.1	DNA-binding transcriptional regulator NfeR	-2.03771	5.02329	1.34854e-05	0.000104855	4.47705	5.47101	4.47705	5.47101	224	501	22.6299	54.8591	624	1	622	99.68	UNIPROTKB|P64588 - symbol:yqjI species:83333 "Escherichia coli K-12" [GO:0006974 "cellular response to DNA damage stimulus" evidence=IEP] [GO:0045893 "positive regulation of transcription, DNA-templated" evidence=IEP;IDA] [GO:0045892 "negative regulation of transcription, DNA-templated" evidence=IEP;IDA] [GO:0003700 "DNA binding transcription factor activity" evidence=IDA] [GO:0005829 "cytosol" e…	207	1	207	100	349	6e-95	207/207	100	207/207	100	0/207	0	1
gene-ECD_RS15365	NC_012971.2	3097747	3099765	+	protein_coding	ECD_RS15365	ECD_02950	.	WP_000121433.1	NADPH-dependent 2,4-dienoyl-CoA reductase	-2.20909	2.47085	0.00142836	0.00621403	2.1122	3.06274	2.1122	3.06274	35	85	1.09283	2.87659	2019	1	2017	99.9	UNIPROTKB|P42593 - symbol:fadH "2,4-dienoyl-CoA reductase" species:83333 "Escherichia coli K-12" [GO:0071949 "FAD binding" evidence=IDA] [GO:0033543 "fatty acid beta-oxidation, unsaturated, even number, reductase/isomerase pathway" evidence=IMP] [GO:0010181 "FMN binding" evidence=IDA] [GO:0051539 "4 iron, 4 sulfur cluster binding" evidence=IDA] [GO:0008670 "2,4-dienoyl-CoA reductase (NADPH) activ…	672	1	672	100	1340.5	0	672/672	100	672/672	100	0/672	0	1
gene-ECD_RS15390	NC_012971.2	3102042	3102545	+	protein_coding	ECD_RS15390	ECD_02954	.	WP_001300832.1	M48 family metallopeptidase	2.25977	2.7935	0.000293683	0.00157416	3.37861	2.36562	3.37861	2.36562	99	48	12.3829	6.50739	504	1	487	96.63	UNIPROTKB|Q74GR5 - symbol:GSU0180 "Uncharacterized protein" species:243231 "Geobacter sulfurreducens PCA" [GO:0003674 "molecular_function" evidence=ND] [GO:0005575 "cellular_component" evidence=ND] [GO:0008150 "biological_process" evidence=ND] EMBL:AE017180 Proteomes:UP000000577 eggNOG:COG1451 KO:K07043 InterPro:IPR002725 Pfam:PF01863 eggNOG:ENOG4108VKG OMA:LCCYMEP HOGENOM:HOG000276637 OrthoDB:PO…	169	1	162	95.86	228.8	7e-59	108/162	66	132/162	81	0/162	0	1
gene-ECD_RS15425	NC_012971.2	3109628	3111040	-	protein_coding	ECD_RS15425	ECD_02961	uxaC	WP_000187442.1	glucuronate isomerase	3.43208	4.56922	2.75411e-12	6.77155e-11	5.23107	3.54151	5.23107	3.54151	385	123	17.1766	5.94783	1413	1	1411	99.86	UNIPROTKB|P0A8G3 - symbol:uxaC "D-glucoronate/D-galacturonate isomerase" species:83333 "Escherichia coli K-12" [GO:0019698 "D-galacturonate catabolic process" evidence=IMP] [GO:0042840 "D-glucuronate catabolic process" evidence=IDA] [GO:0008880 "glucuronate isomerase activity" evidence=IDA] HAMAP:MF_00675 InterPro:IPR003766 Pfam:PF02614 EMBL:U00096 EMBL:AP009048 Proteomes:UP000000318 Proteomes:UP…	470	1	470	100	973	2e-282	470/470	100	470/470	100	0/470	0	1
gene-ECD_RS15435	NC_012971.2	3112951	3113727	+	protein_coding	ECD_RS15435	ECD_02963	exuR	WP_000406493.1	transcriptional regulator ExuR	3.52652	6.88329	1.52438e-16	6.11517e-15	7.52937	5.7305	7.52937	5.7305	1935	602	156.993	52.9385	777	1	775	99.74	UNIPROTKB|P0ACL2 - symbol:exuR "DNA-binding transcriptional repressor ExuR" species:83333 "Escherichia coli K-12" [GO:0045892 "negative regulation of transcription, DNA-templated" evidence=IMP] InterPro:IPR000524 Pfam:PF00392 PRINTS:PR00035 PROSITE:PS50949 SMART:SM00345 GO:GO:0045892 GO:GO:0003700 EMBL:U00096 EMBL:AP009048 Proteomes:UP000000318 Proteomes:UP000000625 GO:GO:0003677 Gene3D:1.10.10.1…	258	1	258	100	519.2	4e-146	257/258	99	257/258	99	0/258	0	1
gene-ECD_RS15445	NC_012971.2	3114738	3115121	+	protein_coding	ECD_RS15445	ECD_02965	mzrA	WP_001166760.1	EnvZ/OmpR regulon moderator MzrA	2.27475	2.50845	0.000782576	0.00369108	3.11961	2.12925	3.11961	2.12925	81	39	13.2976	6.93952	384	1	382	99.48	UNIPROTKB|P42615 - symbol:mzrA "modulator protein MzrA" species:83333 "Escherichia coli K-12" [GO:0005515 "protein binding" evidence=IPI] [GO:0045859 "regulation of protein kinase activity" evidence=IEP] [GO:0019901 "protein kinase binding" evidence=IGI] HAMAP:MF_00904 GO:GO:0016021 GO:GO:0005886 EMBL:U00096 EMBL:AP009048 Proteomes:UP000000318 Proteomes:UP000000625 EMBL:U18997 GO:GO:0045859 PIR:E…	127	1	127	100	258.5	6e-68	127/127	100	127/127	100	0/127	0	1
gene-ECD_RS15475	NC_012971.2	3117323	3118309	+	protein_coding	ECD_RS15475	ECD_02971	.	WP_000531205.1	glutathionyl-hydroquinone reductase YqjG	2.03759	6.05311	3.29747e-06	2.98496e-05	6.48992	5.47943	6.48992	5.47943	936	504	59.7831	34.8907	987	1	985	99.8	UNIPROTKB|P42620 - symbol:yqjG "S-glutathionyl-(chloro)hydroquinone reductase" species:83333 "Escherichia coli K-12" [GO:0005737 "cytoplasm" evidence=IBA] [GO:0004364 "glutathione transferase activity" evidence=IBA] InterPro:IPR004045 InterPro:IPR016639 Pfam:PF13409 PIRSF:PIRSF015753 EcoGene:EG12746 GO:GO:0005737 GO:GO:0016491 EMBL:U00096 EMBL:AP009048 Proteomes:UP000000318 Proteomes:UP000000625 …	328	1	328	100	688	9e-197	325/328	99	327/328	99	0/328	0	1
gene-ECD_RS15495	NC_012971.2	3120617	3121318	+	protein_coding	ECD_RS15495	ECD_02975	.	WP_000633576.1	pirin family protein	3.22067	8.34119	2.17199e-15	7.73592e-14	8.9534	7.27241	8.9534	7.27241	5210	1775	467.864	172.766	702	1	697	99.29	UNIPROTKB|P46852 - symbol:yhhW "quercetin 2,3-dioxygenase" species:83333 "Escherichia coli K-12" [GO:0008127 "quercetin 2,3-dioxygenase activity" evidence=IDA] UniPathway:UPA00724 Gene3D:2.60.120.10 InterPro:IPR014710 InterPro:IPR011051 SUPFAM:SSF51182 EMBL:U00096 EMBL:AP009048 Proteomes:UP000000318 Proteomes:UP000000625 GO:GO:0046872 EMBL:U18997 eggNOG:COG1741 KO:K06911 GO:GO:0008127 InterPro:IP…	231	1	229	99.13	132.1	1e-29	80/234	34	131/234	55	7/234	2	1
gene-ECD_RS15500	NC_012971.2	3121341	3121505	+	protein_coding	ECD_RS15500	ECD_02976	.	WP_001426206.1	hypothetical protein	2.34985	5.94172	3.52854e-08	4.99898e-07	6.44346	5.23285	6.44346	5.23285	906	423	346.149	175.167	165				No hit
gene-ECD_RS15545	NC_012971.2	3132426	3133364	-	protein_coding	ECD_RS15545	ECD_02985	tdcA	WP_000104211.1	transcriptional regulator TdcA	-5.05179	4.53868	1.72271e-18	8.52628e-17	3.10376	5.30093	3.10376	5.30093	80	444	5.37086	32.3082	939	1	937	99.79	UNIPROTKB|P0ACQ7 - symbol:tdcA "DNA-binding transcriptional activator TdcA" species:83333 "Escherichia coli K-12" [GO:0005829 "cytosol" evidence=IBA] [GO:0000986 "bacterial-type proximal promoter sequence-specific DNA binding" evidence=IDA] [GO:0045893 "positive regulation of transcription, DNA-templated" evidence=IMP] [GO:0005737 "cytoplasm" evidence=IDA] InterPro:IPR000847 Pfam:PF00126 PRINTS:P…	312	1	312	100	604	1e-171	312/312	100	312/312	100	0/312	0	1
gene-ECD_RS15605	NC_012971.2	3145107	3146387	+	protein_coding	ECD_RS15605	ECD_02997	kbaZ	WP_000681903.1	tagatose-bisphosphate aldolase subunit KbaZ	-4.01121	0.222156	0.0103994	0.0321949	0.464488	1.35482	0.464488	1.35482	4	18	0.196848	0.960106	1281	1	1279	99.84	UNIPROTKB|P0C8K0 - symbol:kbaZ "tagatose-1,6-bisphosphate aldolase 1 subunit KbaZ" species:83333 "Escherichia coli K-12" [GO:0051119 "sugar transmembrane transporter activity" evidence=IBA] [GO:0034219 "carbohydrate transmembrane transport" evidence=IEA] [GO:0009401 "phosphoenolpyruvate-dependent sugar phosphotransferase system" evidence=IBA] [GO:0005887 "integral component of plasma membrane" ev…	426	1	426	100	857.8	8e-248	424/426	99	425/426	99	0/426	0	1
gene-ECD_RS15630	NC_012971.2	3148990	3150123	+	protein_coding	ECD_RS15630	ECD_03002	nagA	WP_012775972.1	N-acetylglucosamine-6-phosphate deacetylase	-2.24951	1.78582	0.00564883	0.0195884	1.58212	2.4594	1.58212	2.4594	21	52	1.16742	3.13319	1134	7	1123	98.5	UNIPROTKB|P96166 - symbol:manD "N-acetylglucosamine-6-phosphate deacetylase" species:29494 "Vibrio furnissii" [GO:0005506 "iron ion binding" evidence=ISS] [GO:0006046 "N-acetylglucosamine catabolic process" evidence=ISS] [GO:0008448 "N-acetylglucosamine-6-phosphate deacetylase activity" evidence=ISS] [GO:0042803 "protein homodimerization activity" evidence=ISS] InterPro:IPR003764 InterPro:IPR0066…	399	8	384	94.49	340.9	3e-92	185/382	48	248/382	64	15/382	3	1
gene-ECD_RS15665	NC_012971.2	3155924	3156508	+	protein_coding	ECD_RS15665	ECD_03009	.	WP_001032614.1	type 1 fimbrial protein	2.6735	0.941709	0.0100683	0.0315027	1.83343	0.964878	1.83343	0.964878	27	11	2.90956	1.28479	585	1	583	99.66	UNIPROTKB|P42913 - symbol:yraH "putative fimbrial-like adhesin protein" species:83333 "Escherichia coli K-12" [GO:0007155 "cell adhesion" evidence=IMP] [GO:0009289 "pilus" evidence=ISS] InterPro:IPR000259 InterPro:IPR036937 Pfam:PF00419 EMBL:U00096 EMBL:AP009048 Proteomes:UP000000318 Proteomes:UP000000625 GO:GO:0007155 EMBL:U18997 InterPro:IPR008966 SUPFAM:SSF49401 GO:GO:0009289 HOGENOM:HOG000260…	194	1	194	100	376.3	3e-103	185/194	95	190/194	97	0/194	0	1
gene-ECD_RS15680	NC_012971.2	3159840	3160931	+	protein_coding	ECD_RS15680	ECD_03012	.	WP_000816992.1	fimbrial protein	2.25296	1.27668	0.0197076	0.0540329	2.04739	1.25373	2.04739	1.25373	33	16	1.90507	1.00114	1092	1	1090	99.82	UNIPROTKB|P43319 - symbol:yraK "putative fimbrial protein" species:83333 "Escherichia coli K-12" [GO:0043709 "cell adhesion involved in single-species biofilm formation" evidence=IMP] [GO:0009289 "pilus" evidence=ISS] InterPro:IPR000259 InterPro:IPR036937 Pfam:PF00419 EMBL:U00096 EMBL:AP009048 Proteomes:UP000000318 Proteomes:UP000000625 PROSITE:PS51257 EMBL:U18997 GO:GO:0043709 InterPro:IPR008966…	363	1	363	100	733.8	2e-210	363/363	100	363/363	100	0/363	0	1
gene-ECD_RS15760	NC_012971.2	3173072	3174316	-	protein_coding	ECD_RS15760	ECD_03028	mtr	WP_000224351.1	tryptophan permease	-26.1778	6.07677	1.03316e-63	5.62479e-61	2.56992	7.0284	2.56992	7.0284	52	1497	2.63301	82.1577	1245	1	1243	99.84	UNIPROTKB|P0AAD2 - symbol:mtr species:83333 "Escherichia coli K-12" [GO:0005887 "integral component of plasma membrane" evidence=IDA] [GO:0005886 "plasma membrane" evidence=IDA] [GO:0015827 "tryptophan transport" evidence=IEA;IGI] [GO:0005300 "high-affinity tryptophan transmembrane transporter activity" evidence=IDA] [GO:0003333 "amino acid transmembrane transport" evidence=IDA] [GO:0015293 "symp…	414	1	414	100	817	1e-235	414/414	100	414/414	100	0/414	0	1
gene-ECD_RS15770	NC_012971.2	3174470	3176359	-	protein_coding	ECD_RS15770	ECD_03029	.	WP_001295553.1	ATP-dependent RNA helicase DeaD	-2.62488	8.58115	3.88372e-11	8.2227e-10	7.72917	9.11726	7.72917	9.11726	2224	6406	74.1809	231.591	1890	1	1732	91.64	UNIPROTKB|P0A9P6 - symbol:deaD "DeaD, DEAD-box RNA helicase" species:83333 "Escherichia coli K-12" [GO:0009314 "response to radiation" evidence=IMP] [GO:0010501 "RNA secondary structure unwinding" evidence=IBA] [GO:0045727 "positive regulation of translation" evidence=IMP] [GO:0033592 "RNA strand annealing activity" evidence=IDA] [GO:0048255 "mRNA stabilization" evidence=IMP] [GO:0005829 "cytosol…	629	1	577	91.73	993.8	1e-288	577/577	100	577/577	100	0/577	0	1
gene-ECD_RS15875	NC_012971.2	3199081	3200253	-	protein_coding	ECD_RS15875	ECD_03048	cgtA	WP_000673561.1	Obg family GTPase CgtA	-2.64912	6.88102	9.96184e-11	2.04111e-09	6.03289	7.42477	6.03289	7.42477	679	1974	36.4915	114.986	1173	1	1171	99.83	UNIPROTKB|P42641 - symbol:obgE "GTPase involved in chromosome partitioning and ribosome assembly" species:83333 "Escherichia coli K-12" [GO:0043023 "ribosomal large subunit binding" evidence=IDA] [GO:0090071 "negative regulation of ribosome biogenesis" evidence=IDA] [GO:0022611 "dormancy process" evidence=IDA] [GO:0005829 "cytosol" evidence=IDA] [GO:0032561 "guanyl ribonucleotide binding" evidenc…	390	1	390	100	716.1	4e-205	388/390	99	388/390	99	0/390	0	1
gene-ECD_RS15880	NC_012971.2	3200269	3201234	-	protein_coding	ECD_RS15880	ECD_03049	.	WP_000813037.1	DMT family transporter	-2.27058	6.0759	9.91208e-08	1.27618e-06	5.39631	6.5603	5.39631	6.5603	433	1079	28.2573	76.3203	966	1	964	99.79	UNIPROTKB|P0AA73 - symbol:yhbE "inner membrane protein YhbE" species:83333 "Escherichia coli K-12" [GO:0005886 "plasma membrane" evidence=IDA] InterPro:IPR000620 Pfam:PF00892 EcoGene:EG11499 GO:GO:0016021 GO:GO:0005886 EMBL:U00096 EMBL:AP009048 Proteomes:UP000000318 Proteomes:UP000000625 EMBL:U18997 eggNOG:COG0697 EMBL:D13267 PIR:B65109 RefSeq:NP_417651.1 RefSeq:WP_000813037.1 ProteinModelPortal:…	321	1	321	100	629.4	4e-179	321/321	100	321/321	100	0/321	0	1
gene-ECD_RS15995	NC_012971.2	3216952	3217584	+	protein_coding	ECD_RS15995	ECD_03072	yrbL	WP_000620405.1	PhoP regulatory network protein YrbL	3.25225	5.21462	9.22276e-13	2.37486e-11	5.84786	4.20115	5.84786	4.20115	596	201	59.3556	21.6964	633				No hit
gene-ECD_RS16000	NC_012971.2	3217581	3218309	-	protein_coding	ECD_RS16000	ECD_03073	mtgA	WP_000047091.1	monofunctional biosynthetic peptidoglycan transglycosylase	-2.34086	3.35188	2.94932e-05	0.000208532	2.8037	3.9087	2.8037	3.9087	63	162	5.44794	15.1839	729	1	727	99.73	UNIPROTKB|P46022 - symbol:mtgA species:83333 "Escherichia coli K-12" [GO:0008955 "peptidoglycan glycosyltransferase activity" evidence=IEA;IDA] [GO:0016757 "transferase activity, transferring glycosyl groups" evidence=IEA] [GO:0005887 "integral component of plasma membrane" evidence=RCA] [GO:0005515 "protein binding" evidence=IPI] [GO:0005886 "plasma membrane" evidence=IEA;IDA] [GO:0043164 "Gram-…	242	1	242	100	488	1e-136	242/242	100	242/242	100	0/242	0	1
gene-ECD_RS16025	NC_012971.2	3227698	3229116	+	protein_coding	ECD_RS16025	ECD_03078	.	WP_000081664.1	glutamate synthase subunit GltD	-2.04905	5.18034	9.00009e-06	7.23614e-05	4.62318	5.6282	4.62318	5.6282	249	560	11.0621	26.9651	1419	1	1417	99.86	UNIPROTKB|P09832 - symbol:gltD "glutamate synthase subunit GltD" species:83333 "Escherichia coli K-12" [GO:0005829 "cytosol" evidence=IDA] [GO:0005515 "protein binding" evidence=IPI] [GO:0004355 "glutamate synthase (NADPH) activity" evidence=IDA] [GO:0006537 "glutamate biosynthetic process" evidence=IDA] InterPro:IPR006006 InterPro:IPR009051 InterPro:IPR023753 Pfam:PF07992 UniPathway:UPA00045 Uni…	472	1	472	100	959.5	2e-278	471/472	99	471/472	99	0/472	0	1
gene-ECD_RS16035	NC_012971.2	3229796	3230101	+	protein_coding	ECD_RS16035	ECD_03080	.	WP_000639208.1	transposase	2.77214	4.36154	9.79976e-09	1.51817e-07	4.95449	3.5628	4.95449	3.5628	316	125	65.1006	27.9116	306				No hit
gene-ECD_RS16045	NC_012971.2	3230638	3231513	-	protein_coding	ECD_RS16045	ECD_03082	.	WP_000209020.1	N-acetylmannosamine kinase	-2.1693	1.54308	0.0161891	0.0460274	1.43788	2.23911	1.43788	2.23911	18	43	1.29535	3.35398	876	1	874	99.77	UNIPROTKB|P45425 - symbol:nanK species:83333 "Escherichia coli K-12" [GO:0006974 "cellular response to DNA damage stimulus" evidence=IEP] [GO:0046835 "carbohydrate phosphorylation" evidence=IEA] [GO:0019262 "N-acetylneuraminate catabolic process" evidence=IDA;IMP] [GO:0009384 "N-acylmannosamine kinase activity" evidence=IDA] HAMAP:MF_01234 InterPro:IPR023945 UniPathway:UPA00629 Pfam:PF00480 GO:GO…	291	1	291	100	561.2	1e-158	286/291	98	289/291	99	0/291	0	1
gene-ECD_RS16050	NC_012971.2	3231510	3232199	-	protein_coding	ECD_RS16050	ECD_03083	.	WP_001300570.1	N-acetylmannosamine-6-phosphate 2-epimerase	-2.21258	1.8939	0.00472574	0.0167689	1.67085	2.54746	1.67085	2.54746	23	56	2.10135	5.54542	690	1	688	99.71	UNIPROTKB|P0A761 - symbol:nanE "putative N-acetylmannosamine-6-phosphate epimerase" species:83333 "Escherichia coli K-12" [GO:0019262 "N-acetylneuraminate catabolic process" evidence=IMP] [GO:0005829 "cytosol" evidence=IDA] [GO:0006053 "N-acetylmannosamine catabolic process" evidence=IMP] [GO:0047465 "N-acylglucosamine-6-phosphate 2-epimerase activity" evidence=NAS] HAMAP:MF_01235 InterPro:IPR007…	229	1	229	100	449.9	3e-125	228/229	99	229/229	100	0/229	0	1
gene-ECD_RS16100	NC_012971.2	3241354	3241752	+	protein_coding	ECD_RS16100	ECD_03093	.	WP_001295270.1	DUF1043 family protein	2.09558	6.40841	1.01492e-06	1.03419e-05	6.85553	5.80161	6.85553	5.80161	1209	633	191.017	108.399	399	1	397	99.5	UNIPROTKB|P0ADW3 - symbol:yhcB "conserved protein" species:83333 "Escherichia coli K-12" [GO:0005829 "cytosol" evidence=IDA] [GO:0005887 "integral component of plasma membrane" evidence=IDA;RCA] GO:GO:0005829 GO:GO:0005887 EMBL:U00096 EMBL:AP009048 Proteomes:UP000000318 Proteomes:UP000000625 EMBL:U18997 EMBL:U15661 PIR:C65115 RefSeq:NP_417700.2 RefSeq:WP_001295270.1 ProteinModelPortal:P0ADW3 BioG…	132	1	132	100	260.4	2e-68	132/132	100	132/132	100	0/132	0	1
gene-ECD_RS16125	NC_012971.2	3246700	3246963	+	protein_coding	ECD_RS16125	ECD_03098	yhcN	WP_001295273.1	peroxide/acid stress response protein YhcN	2.17981	7.17338	1.36376e-07	1.68197e-06	7.63445	6.51869	7.63445	6.51869	2082	1048	497.16	271.24	264	1	262	99.24	UNIPROTKB|P64614 - symbol:yhcN "stress-induced protein" species:83333 "Escherichia coli K-12" [GO:0071468 "cellular response to acidic pH" evidence=IEP] [GO:0070301 "cellular response to hydrogen peroxide" evidence=IMP] [GO:0044011 "single-species biofilm formation on inanimate substrate" evidence=IMP] GO:GO:0070301 EMBL:U00096 EMBL:AP009048 Proteomes:UP000000318 Proteomes:UP000000625 EMBL:U18997…	87	1	87	100	96.7	2e-19	78/87	89	78/87	89	0/87	0	1
gene-ECD_RS16135	NC_012971.2	3247383	3249350	-	protein_coding	ECD_RS16135	ECD_03100	aaeB	WP_000510980.1	p-hydroxybenzoic acid efflux pump subunit AaeB	-2.02365	3.56553	0.000307551	0.00164093	3.11961	4.05107	3.11961	4.05107	81	180	2.59465	6.24947	1968	1	1966	99.9	UNIPROTKB|P46481 - symbol:aaeB species:83333 "Escherichia coli K-12" [GO:0006810 "transport" evidence=IEA;IMP] [GO:0046942 "carboxylic acid transport" evidence=IMP] [GO:0005886 "plasma membrane" evidence=IEA;IDA] [GO:0016021 "integral component of membrane" evidence=IEA] [GO:0016020 "membrane" evidence=IEA] HAMAP:MF_01545 InterPro:IPR006726 InterPro:IPR023706 Pfam:PF04632 EcoGene:EG12822 GO:GO:00…	655	1	655	100	1278.1	0	650/655	99	652/655	99	0/655	0	1
gene-ECD_RS16160	NC_012971.2	3253614	3257414	-	protein_coding	ECD_RS16160	ECD_03105	.	WP_001253612.1	AsmA2 domain-containing protein	-2.37172	5.31333	8.04316e-08	1.06432e-06	4.61202	5.82382	4.61202	5.82382	247	643	4.09655	11.5587	3801	1	3799	99.95	UNIPROTKB|P46474 - symbol:yhdP "conserved inner membrane protein YhdP" species:83333 "Escherichia coli K-12" [GO:0005887 "integral component of plasma membrane" evidence=TAS] [GO:0030288 "outer membrane-bounded periplasmic space" evidence=TAS] GO:GO:0005887 EMBL:U00096 EMBL:AP009048 Proteomes:UP000000318 Proteomes:UP000000625 EMBL:U18997 GO:GO:0030288 EMBL:X57166 PIR:G65116 PIR:H65116 RefSeq:WP_0…	1266	1	1266	100	2538.1	0	1251/1266	98	1257/1266	99	0/1266	0	1
gene-ECD_RS16175	NC_012971.2	3259543	3260031	-	protein_coding	ECD_RS16175	ECD_03108	mreD	WP_000179409.1	rod shape-determining protein MreD	-2.47242	2.73257	8.83039e-05	0.000548982	2.23368	3.34665	2.23368	3.34665	39	106	5.02777	14.8113	489	1	487	99.59	UNIPROTKB|P0ABH4 - symbol:mreD "membrane protein required for maintenance of rod shape" species:83333 "Escherichia coli K-12" [GO:0005887 "integral component of plasma membrane" evidence=ISM] [GO:0005515 "protein binding" evidence=IPI] [GO:0005886 "plasma membrane" evidence=IDA] [GO:0008360 "regulation of cell shape" evidence=IGI;IMP] InterPro:IPR007227 Pfam:PF04093 EcoGene:EG10610 GO:GO:0005886 …	162	1	162	100	323.9	2e-87	161/162	99	162/162	100	0/162	0	1
gene-ECD_RS16245	NC_012971.2	3271436	3272401	+	protein_coding	ECD_RS16245	ECD_03118	dusB	WP_001219652.1	tRNA dihydrouridine synthase DusB	-2.36205	8.98865	3.11257e-09	5.22556e-08	8.24345	9.48077	8.24345	9.48077	3181	8245	207.59	583.189	966	1	964	99.79	UNIPROTKB|P0ABT5 - symbol:dusB "tRNA-dihydrouridine synthase B" species:83333 "Escherichia coli K-12" [GO:0009314 "response to radiation" evidence=IMP] [GO:0017150 "tRNA dihydrouridine synthase activity" evidence=IMP] HAMAP:MF_02042 InterPro:IPR001269 InterPro:IPR004652 InterPro:IPR013785 InterPro:IPR018517 InterPro:IPR024036 InterPro:IPR032887 Pfam:PF01207 PIRSF:PIRSF006621 PROSITE:PS01136 GO:GO…	321	1	321	100	647.1	2e-184	321/321	100	321/321	100	0/321	0	1
gene-ECD_RS16250	NC_012971.2	3272427	3272723	+	protein_coding	ECD_RS16250	ECD_03119	fis	WP_000462905.1	DNA-binding transcriptional regulator Fis	-2.98576	6.97816	4.66233e-13	1.26915e-11	6.0033	7.56653	6.0033	7.56653	665	2179	141.151	501.299	297	1	295	99.33	UNIPROTKB|P0A6R3 - symbol:fis species:83333 "Escherichia coli K-12" [GO:0043565 "sequence-specific DNA binding" evidence=IDA] [GO:0009314 "response to radiation" evidence=IMP] [GO:0009295 "nucleoid" evidence=IEA] [GO:0005737 "cytoplasm" evidence=IEA] [GO:0005515 "protein binding" evidence=IPI] [GO:0005829 "cytosol" evidence=IDA] [GO:0034401 "chromatin organization involved in regulation of transc…	98	1	98	100	193.7	1e-48	98/98	100	98/98	100	0/98	0	1
gene-ECD_RS16290	NC_012971.2	3280198	3281223	+	protein_coding	ECD_RS16290	ECD_03126	.	WP_000738568.1	amino acid ABC transporter substrate-binding protein	8.38343	1.77787	4.95679e-10	9.08188e-09	2.78395	0.758977	2.78395	0.758977	62	8	3.80946	0.532768	1026	1	1024	99.81	UNIPROTKB|P45766 - symbol:yhdW "putative transport protein ABC family" species:83333 "Escherichia coli K-12" [GO:0005215 "transporter activity" evidence=IEA] [GO:0042597 "periplasmic space" evidence=IEA] [GO:0006865 "amino acid transport" evidence=IEA] [GO:0006810 "transport" evidence=IEA] InterPro:IPR001638 InterPro:IPR018313 Pfam:PF00497 EMBL:U00096 EMBL:AP009048 Proteomes:UP000000318 Proteomes…	341	1	341	100	684.1	1e-195	340/341	99	340/341	99	0/341	0	1
gene-ECD_RS16295	NC_012971.2	3281291	3282472	+	protein_coding	ECD_RS16295	ECD_03127	.	WP_000019664.1	amino acid ABC transporter permease	2.57183	1.22289	0.00759456	0.0250588	2.04739	1.14503	2.04739	1.14503	33	14	1.76001	0.809294	1182	1	1180	99.83	UNIPROTKB|P45767 - symbol:yhdX "putative transport protein ABC family" species:83333 "Escherichia coli K-12" [GO:0005215 "transporter activity" evidence=IEA] [GO:0005886 "plasma membrane" evidence=IEA;IDA] [GO:0016021 "integral component of membrane" evidence=IEA] [GO:0016020 "membrane" evidence=IEA] [GO:0006865 "amino acid transport" evidence=IEA] [GO:0006810 "transport" evidence=IEA] InterPro:I…	393	1	393	100	763.8	2e-219	392/393	99	392/393	99	0/393	0	1
gene-ECD_RS16350	NC_012971.2	3290936	3291193	-	protein_coding	ECD_RS16350	ECD_03131	.	WP_001070563.1	DUF1488 domain-containing protein	-2.01641	2.46111	0.00393896	0.0144555	2.17422	3.0172	2.17422	3.0172	37	82	9.04069	21.7165	258	1	253	98.06	UNIPROTKB|Q8EKP9 - symbol:SO_0041 "G-protein receptor interacting sweet protein" species:211586 "Shewanella oneidensis MR-1" [GO:0003674 "molecular_function" evidence=ND] [GO:0005575 "cellular_component" evidence=ND] [GO:0008150 "biological_process" evidence=ND] EMBL:AE014299 Proteomes:UP000008186 OMA:MNQSIQF Gene3D:3.30.160.140 InterPro:IPR009962 InterPro:IPR036692 Pfam:PF07369 SUPFAM:SSF160272 …	91	1	90	98.9	61.2	1e-08	38/90	42	48/90	53	6/90	6	1
gene-ECD_RS16355	NC_012971.2	3291190	3292008	-	protein_coding	ECD_RS16355	ECD_03132	aroE	WP_000451243.1	shikimate dehydrogenase	-2.24318	4.23642	5.71028e-06	4.91239e-05	3.64268	4.7435	3.64268	4.7435	121	298	9.31367	24.8615	819	1	817	99.76	UNIPROTKB|P15770 - symbol:aroE "shikimate dehydrogenase" species:83333 "Escherichia coli K-12" [GO:0005829 "cytosol" evidence=IDA] [GO:0050661 "NADP binding" evidence=IDA] [GO:0019632 "shikimate metabolic process" evidence=IDA] [GO:0000166 "nucleotide binding" evidence=IDA] [GO:0004764 "shikimate 3-dehydrogenase (NADP+) activity" evidence=IDA] [GO:0009423 "chorismate biosynthetic process" evidenc…	272	1	272	100	541.6	8e-153	272/272	100	272/272	100	0/272	0	1
gene-ECD_RS16375	NC_012971.2	3293606	3294730	-	protein_coding	ECD_RS16375	ECD_03136	dprA	WP_000228551.1	DNA-protecting protein DprA	7.0317	5.53525	9.68282e-30	1.02503e-27	6.35752	3.64493	6.35752	3.64493	853	133	47.7987	8.07783	1125	172	1090	81.69	UNIPROTKB|Q9KVU1 - symbol:VC_0048 "Smf protein" species:243277 "Vibrio cholerae O1 biovar El Tor str. N16961" [GO:0008150 "biological_process" evidence=ND] InterPro:IPR003488 Pfam:PF02481 EMBL:AE003852 Proteomes:UP000000584 GO:GO:0009294 eggNOG:ENOG4105C79 eggNOG:COG0758 KO:K04096 PANTHER:PTHR43022 TIGRFAMs:TIGR00732 OMA:SEMPFGW PIR:G82369 RefSeq:NP_229707.1 RefSeq:WP_000654772.1 ProteinModelPort…	371	62	370	83.29	266.5	7e-70	153/310	49	196/310	63	5/310	1	1
gene-ECD_RS16390	NC_012971.2	3296377	3297666	+	protein_coding	ECD_RS16390	ECD_03139	rsmB	WP_000744778.1	16S rRNA (cytosine(967)-C(5))-methyltransferase RsmB	-2.09984	5.58641	2.44852e-06	2.27039e-05	4.99372	6.04036	4.99372	6.04036	325	749	15.8823	39.6723	1290	1	1288	99.84	UNIPROTKB|P36929 - symbol:rsmB "16S rRNA m5C967 methyltransferase" species:83333 "Escherichia coli K-12" [GO:0005829 "cytosol" evidence=IDA] [GO:0070475 "rRNA base methylation" evidence=IMP] [GO:0009383 "rRNA (cytosine-C5-)-methyltransferase activity" evidence=IDA] HAMAP:MF_01856 InterPro:IPR001678 InterPro:IPR004573 InterPro:IPR006027 InterPro:IPR018314 InterPro:IPR023541 Pfam:PF01029 Pfam:PF011…	429	1	429	100	874.4	8e-253	429/429	100	429/429	100	0/429	0	1
gene-ECD_RS16575	NC_012971.2	3317547	3318563	+	protein_coding	ECD_RS16575	ECD_03176	.	WP_000677419.1	general secretory pathway protein	-5.00501	0.106174	0.00639309	0.0216762	0.361623	1.30516	0.361623	1.30516	3	17	0.18596	1.14215	1017	16	604	57.92	TIGR_CMR|SO_0166 - symbol:SO_0166 "general secretion pathway protein D" species:211586 "Shewanella oneidensis MR-1" [GO:0008565 "protein transporter activity" evidence=ISS] [GO:0009306 "protein secretion" evidence=ISS] InterPro:IPR004846 InterPro:IPR013356 Pfam:PF00263 GO:GO:0008565 EMBL:AE014299 Proteomes:UP000008186 GO:GO:0009279 InterPro:IPR001775 InterPro:IPR005644 Pfam:PF03958 PRINTS:PR00811…	704	9	204	27.84	197.6	4e-49	91/196	46	142/196	72	0/196	0	1
gene-ECD_RS16635	NC_012971.2	3327031	3327225	-	protein_coding	ECD_RS16635	ECD_03188	bfd	WP_000289085.1	bacterioferritin-associated ferredoxin	6.94777	3.13099	2.96996e-16	1.15495e-14	4.00882	1.66148	4.00882	1.66148	159	25	51.4022	8.75994	195	1	193	98.97	UNIPROTKB|P0AE56 - symbol:bfd "bacterioferritin-associated ferredoxin" species:83333 "Escherichia coli K-12" [GO:0005515 "protein binding" evidence=IPI] [GO:0051537 "2 iron, 2 sulfur cluster binding" evidence=IDA] EcoGene:EG11181 Pfam:PF04324 GO:GO:0055114 EMBL:U00096 EMBL:AP009048 Proteomes:UP000000318 Proteomes:UP000000625 GO:GO:0046872 EMBL:U18997 GO:GO:0051537 EMBL:M27176 EMBL:AF058450 PIR:JV…	64	1	64	100	134.8	5e-31	64/64	100	64/64	100	0/64	0	1
gene-ECD_RS16680	NC_012971.2	3335319	3336041	-	protein_coding	ECD_RS16680	ECD_03197	.	WP_000091466.1	transcriptional regulator	2.2305	6.25692	1.47617e-07	1.80891e-06	6.73338	5.59242	6.73338	5.59242	1110	546	96.7841	51.6001	723	1	721	99.72	UNIPROTKB|P64624 - symbol:yheO "putative DNA-binding transcriptional regulator" species:83333 "Escherichia coli K-12" [GO:0005829 "cytosol" evidence=IDA] GO:GO:0005829 EMBL:U00096 EMBL:AP009048 Proteomes:UP000000318 Proteomes:UP000000625 EMBL:U18997 RefSeq:NP_417805.4 RefSeq:WP_000091466.1 ProteinModelPortal:P64624 SMR:P64624 BioGrid:4262470 DIP:DIP-12311N STRING:316385.ECDH10B_3521 PaxDb:P64624 …	240	1	240	100	471.5	9e-132	240/240	100	240/240	100	0/240	0	1
gene-ECD_RS16685	NC_012971.2	3336208	3337020	-	protein_coding	ECD_RS16685	ECD_03198	fkpA	WP_000838261.1	FKBP-type peptidyl-prolyl cis-trans isomerase	5.11666	8.50799	2.26758e-27	1.96403e-25	9.25234	6.90674	9.25234	6.90674	6412	1375	497.19	115.56	813	1	811	99.75	UNIPROTKB|P45523 - symbol:fkpA species:83333 "Escherichia coli K-12" [GO:0005515 "protein binding" evidence=IPI] [GO:0042026 "protein refolding" evidence=IDA] [GO:0000413 "protein peptidyl-prolyl isomerization" evidence=IEA] [GO:0006457 "protein folding" evidence=IEA] [GO:0030288 "outer membrane-bounded periplasmic space" evidence=IDA] InterPro:IPR000774 InterPro:IPR036944 Pfam:PF01346 InterPro:I…	270	1	270	100	523.5	2e-147	269/270	99	269/270	99	0/270	0	1
gene-ECD_RS16700	NC_012971.2	3338193	3338393	-	protein_coding	ECD_RS16700	.	.	WP_001007730.1	YheV family putative metal-binding protein	-2.09433	1.84199	0.00957164	0.0303381	1.67085	2.48192	1.67085	2.48192	23	53	7.21359	18.0167	201	4	196	96.02	UNIPROTKB|Q489S2 - symbol:CPS_0434 "Uncharacterized protein" species:167879 "Colwellia psychrerythraea 34H" [GO:0003674 "molecular_function" evidence=ND] [GO:0005575 "cellular_component" evidence=ND] [GO:0008150 "biological_process" evidence=ND] EMBL:CP000083 Proteomes:UP000000547 eggNOG:ENOG4105VKU eggNOG:COG3529 KO:K07070 OMA:QDTLAMW InterPro:IPR012658 Pfam:PF09526 TIGRFAMs:TIGR02443 HOGENOM:HO…	67	4	67	95.52	78.2	6e-14	33/64	51	48/64	75	0/64	0	1
gene-ECD_RS16780	NC_012971.2	3352169	3353350	+	protein_coding	ECD_RS16780	ECD_03215	tsgA	WP_000185257.1	MFS transporter TsgA	2.1553	5.12813	2.3168e-06	2.16937e-05	5.6021	4.52774	5.6021	4.52774	501	255	26.7202	14.7407	1182	1	1180	99.83	UNIPROTKB|P60778 - symbol:tsgA "putative transport protein TsgA in major facilitator superfamily" species:83333 "Escherichia coli K-12" [GO:0055085 "transmembrane transport" evidence=IEA] [GO:0072714 "response to selenite ion" evidence=IEP] [GO:0005887 "integral component of plasma membrane" evidence=RCA;IDA] [GO:0005886 "plasma membrane" evidence=IEA;IDA] [GO:0016021 "integral component of membr…	393	1	393	100	776.5	2e-223	390/393	99	391/393	99	0/393	0	1
gene-ECD_RS16835	NC_012971.2	3364536	3365156	-	protein_coding	ECD_RS16835	.	.	WP_024181916.1	hypothetical protein	-3.76171	0.427619	0.00662995	0.0222811	0.560505	1.49429	0.560505	1.49429	5	21	0.507572	2.31059	621	1	619	99.68	UNIPROTKB|P45545 - symbol:yhfS "putative aminotransferase YhfS" species:83333 "Escherichia coli K-12" [GO:0019344 "cysteine biosynthetic process" evidence=IEA] [GO:0004124 "cysteine synthase activity" evidence=IBA] [GO:0003961 "O-acetylhomoserine aminocarboxypropyltransferase activity" evidence=IBA] [GO:0071266 "'de novo' L-methionine biosynthetic process" evidence=IBA] InterPro:IPR004839 InterPr…	361	156	361	57.06	401	1e-110	206/206	100	206/206	100	0/206	0	1
gene-ECD_RS16850	NC_012971.2	3366410	3367714	-	protein_coding	ECD_RS16850	ECD_03229	.	WP_000366852.1	membrane protein	-3.34497	0.729133	0.00418133	0.0151907	0.735261	1.70041	0.735261	1.70041	7	26	0.338148	1.36132	1305	1	1303	99.85	UNIPROTKB|P45546 - symbol:yhfT "putative inner membrane protein" species:83333 "Escherichia coli K-12" [GO:0005886 "plasma membrane" evidence=IDA] GO:GO:0016021 GO:GO:0005886 EMBL:U00096 EMBL:AP009048 Proteomes:UP000000318 Proteomes:UP000000625 EMBL:U18997 PIR:D65132 RefSeq:NP_417836.1 RefSeq:WP_000366857.1 ProteinModelPortal:P45546 BioGrid:4263378 DIP:DIP-12329N IntAct:P45546 MINT:MINT-1320428 S…	434	1	434	100	824.3	1e-237	432/434	99	432/434	99	0/434	0	1
gene-ECD_RS16865	NC_012971.2	3368965	3370191	-	protein_coding	ECD_RS16865	ECD_03232	.	WP_000090611.1	phosphopentomutase	-4.12852	-0.0840045	0.0264707	0.0693809	0.361623	1.14503	0.361623	1.14503	3	14	0.154133	0.779613	1227	1	1225	99.84	UNIPROTKB|P45549 - symbol:yhfW "putative mutase YhfW" species:83333 "Escherichia coli K-12" [GO:0005829 "cytosol" evidence=IBA] [GO:0008973 "phosphopentomutase activity" evidence=IBA] InterPro:IPR006124 InterPro:IPR010045 InterPro:IPR017849 InterPro:IPR017850 Pfam:PF01676 PIRSF:PIRSF001491 EcoGene:EG12918 GO:GO:0005829 GO:GO:0000287 EMBL:U00096 EMBL:AP009048 Proteomes:UP000000318 Proteomes:UP0000…	408	1	408	100	816.6	2e-235	407/408	99	407/408	99	0/408	0	1
gene-ECD_RS16870	NC_012971.2	3370191	3371354	-	protein_coding	ECD_RS16870	ECD_03233	.	WP_000497346.1	YhfX family PLP-dependent enzyme	-4.23244	0.275847	0.00664724	0.0222998	0.464488	1.40282	0.464488	1.40282	4	19	0.216634	1.11531	1164				No hit
gene-ECD_RS16875	NC_012971.2	3371438	3371800	-	protein_coding	ECD_RS16875	ECD_03234	.	WP_001295165.1	PRD domain protein	-3.51077	1.10158	0.00125538	0.0055891	0.891118	2.01034	0.891118	2.01034	9	35	1.56299	6.58805	363				No hit
gene-ECD_RS16880	NC_012971.2	3371817	3372722	-	protein_coding	ECD_RS16880	ECD_03235	.	WP_001254790.1	transcriptional regulator	-3.8371	3.80938	1.40505e-11	3.1873e-10	2.74361	4.51688	2.74361	4.51688	60	253	4.17486	19.0804	906				No hit
gene-ECD_RS16920	NC_012971.2	3379843	3381081	-	protein_coding	ECD_RS16920	ECD_03243	hofQ	WP_000815968.1	DNA uptake porin HofQ	-2.49132	1.13534	0.013932	0.0411588	1.09726	1.94699	1.09726	1.94699	12	33	0.610561	1.81986	1239	1	1237	99.84	UNIPROTKB|P34749 - symbol:hofQ species:83333 "Escherichia coli K-12" [GO:0006810 "transport" evidence=IMP] [GO:0003677 "DNA binding" evidence=IMP] [GO:0006308 "DNA catabolic process" evidence=IMP] [GO:0015976 "carbon utilization" evidence=IMP] InterPro:IPR004845 InterPro:IPR004846 InterPro:IPR011662 Pfam:PF00263 PROSITE:PS00875 SMART:SM00965 EcoGene:EG12113 InterPro:IPR013355 EMBL:U00096 EMBL:AP0…	412	1	412	100	788.1	8e-227	411/412	99	411/412	99	0/412	0	1
gene-ECD_RS16945	NC_012971.2	3383249	3385801	+	protein_coding	ECD_RS16945	ECD_03248	mrcA	WP_000673804.1	peptidoglycan glycosyltransferase/peptidoglycan DD-transpeptidase MrcA	-2.22205	6.07744	2.19005e-07	2.59201e-06	5.4189	6.55234	5.4189	6.55234	440	1073	10.8648	28.7174	2553	1	2551	99.92	UNIPROTKB|P02918 - symbol:mrcA species:83333 "Escherichia coli K-12" [GO:0005887 "integral component of plasma membrane" evidence=IDA] [GO:0008955 "peptidoglycan glycosyltransferase activity" evidence=IEA;IDA] [GO:0009002 "serine-type D-Ala-D-Ala carboxypeptidase activity" evidence=IEA;IDA] [GO:0008233 "peptidase activity" evidence=IEA] [GO:0006508 "proteolysis" evidence=IEA] [GO:0004180 "carboxy…	850	1	850	100	1703.7	0	848/850	99	849/850	99	0/850	0	1
gene-ECD_RS17010	NC_012971.2	3400524	3400751	+	protein_coding	ECD_RS17010	ECD_03260	feoA	WP_001200455.1	ferrous iron transporter A	3.26228	3.96768	4.55737e-10	8.43114e-09	4.62873	3.04772	4.62873	3.04772	250	84	69.1233	25.1733	228	1	226	99.12	UNIPROTKB|P0AEL3 - symbol:feoA species:83333 "Escherichia coli K-12" [GO:0006974 "cellular response to DNA damage stimulus" evidence=IEP] [GO:0005737 "cytoplasm" evidence=IEA] [GO:0098707 "ferrous iron import across plasma membrane" evidence=IMP] InterPro:IPR007167 Pfam:PF04023 SMART:SM00899 GO:GO:0005737 EMBL:U00096 EMBL:AP009048 Proteomes:UP000000318 Proteomes:UP000000625 GO:GO:0006974 GO:GO:00…	75	1	75	100	150.6	1e-35	75/75	100	75/75	100	0/75	0	1
gene-ECD_RS17025	NC_012971.2	3403528	3404406	+	protein_coding	ECD_RS17025	ECD_03263	rpnA	WP_000039090.1	recombination-promoting nuclease RpnA	3.95896	0.550986	0.00429585	0.0155771	1.62716	0.603328	1.62716	0.603328	22	6	1.5778	0.4664	879	1	877	99.77	UNIPROTKB|P31667 - symbol:rpnA "recombination-promoting nuclease RpnA" species:83333 "Escherichia coli K-12" [GO:0016888 "endodeoxyribonuclease activity, producing 5'-phosphomonoesters" evidence=IDA] [GO:0006310 "DNA recombination" evidence=IMP;IDA] [GO:1990238 "double-stranded DNA endodeoxyribonuclease activity" evidence=IDA] EMBL:U00096 EMBL:AP009048 Proteomes:UP000000318 Proteomes:UP000000625 …	292	1	292	100	581.6	8e-165	289/292	98	291/292	99	0/292	0	1
[truncated: 170 more rows]

## Sheet: GO_Analysis_list
GO analysis result:
biological_process	GO	Count	ContigID
	GO:0006118 obsolete electron transport	1
			gene-ECD_RS12760	Up
	GO:0006791 sulfur utilization	1
			gene-ECD_RS08910	Down
	GO:0008152 metabolic process	280
			gene-ECD_RS13780	Down
			gene-ECD_RS15160	Up
			gene-ECD_RS13050	Up
			gene-ECD_RS11735	Up
			gene-ECD_RS12100	Down
			gene-ECD_RS12870	Down
			gene-ECD_RS00900	Down
			gene-ECD_RS07050	Up
			gene-ECD_RS11360	Down
			gene-ECD_RS21320	Down
			gene-ECD_RS08085	Up
			gene-ECD_RS12065	Down
			gene-ECD_RS21035	Down
			gene-ECD_RS10920	Down
			gene-ECD_RS22225	Up
			gene-ECD_RS06215	Up
			gene-ECD_RS07100	Up
			gene-ECD_RS20595	Up
			gene-ECD_RS21675	Up
[truncated: 2,807 more rows]
